# Supplementary material for: Complementary environmental analysis and functional characterization of lower glycolysis-gluconeogenesis in the diatom plastid
Source: Plant Cell. 2024 Jun 6;36(9):3584–610. doi: 10.1093/plcell/koae168 (PMC11371179; doi:10.1093/plcell/koae168)
Supplement: koae168_Supplementary_Data [file koae168_supplementary_data.zip]

Archive with 9 entries (9 files):
- Author_Revisions_Checklist.pdf
- Supplemental Data Set 1.xlsx
- Supplemental Data Set 2.xlsx
- Supplemental Data Set 3 v2.xlsx
- Supplemental Data Set 4.xlsx
- Supplemental Data Set 5.xlsx
- Supplemental Data Set 6 corrected.xlsx
- Supporting figures.pdf
- tpc.00347.2024-s10.pdf
