# Supplementary material for: Complementary environmental analysis and functional characterization of lower glycolysis-gluconeogenesis in the diatom plastid
Source: Plant Cell. 2024 Jun 6;36(9):3584–610. doi: 10.1093/plcell/koae168 (PMC11371179; doi:10.1093/plcell/koae168)
Supplement: koae168_Supplementary_Data [file koae168_supplementary_data.zip › Supplemental Data Set 3 v2.xlsx]

## Sheet: Overview
Supplementary Data. Dorrell et al. (2024). Probing Diatom Chloroplast Lower Glycolysis. Plant Cell.
Supplemental Dataset S3. Tara Oceans analysis of diatom plastidial glycolysis.
This workbook documents quantification of expression trends for plastid-targeted diatom copies of Enolase, and form 1 and 2 phosphoglycerate mutase in Tara Oceans data.
Tara Oceans sequences corresponding to diatom orthologues only of each protein were identified from all meta genes containing the corresponding PFAM (PGAM1/2: PF00300; Enolase: PF00113); which were then searched by BLASTp against (1) the curated alignment for the reference tree of the protein and (2) the complete Phaeodactylum genome. Only sequences that gave a best-hit to (1) a diatom plastid-ta…
The first two sheets ("Tara-backed alignments" and "Tara phylogenies") respectively show curated alignments, and RAxML best-scoring tree topologies for each gene.
The next six sheets ("cpEnolase-metaT" to "PGAM2-metaG") tabulate abundances for metaT and metaG meta-genes resolved to the diatom genes of interest as defined above in each station, depth and size fraction of Tara Oceans, shown as per Carradec et al. 2018 and Dorrell et al. 2022.
The ninth sheet ("Total abundances") tabulates the total relative abundances of meta-gene or meta-transcript sequences for each gene of interest in each unique combination of station, depth and size fraction; the relative enrichment in metaT over metaG, defined as log10(1+metaT)-log10(1+metaG), and the ranked enrichment in relative abundance (defined as the percentile rank of the metaT versus met…
The tenth sheet ("Correlation heatmaps") lists the Pearson (absolute) or Spearman (ranked) correlation between the metaT enrichment of each gene of interest (normalised either against the metaG abundance of the gene family, or against all diatom metaT sequences) compared to all quantitative environmental variables measured across Tara Oceans data per Pesant et al., 2016. Pvalues are signed with n…
The final sheet ("MAGs") lists the mean vertical depth recorded for meta-genome assembled genomes (MAGs) from Tara Oceans (per Delmont et al., 2022) in the 0.8-2000 um size fraction, at surface and DCM depths. MAGs are divided by taxonomic grouping: diatoms, chlorophytes, other algae with inferred lower plastidial glycolysis (haptophytes, pelagophytes, bolidophytes, cryptomonads, dictyochophytes,…
Raw data, including hmmer outputs and raw abundance tables for query sequences searched across entire Tara Oceans datasets, RbH and untrimmed and trimmed alignments are provided in the linked osf.io repository https://osf.io/89vm3/ in the folder “TARA analysis”.

## Sheet: 1. TARA-backed alignments
cpEnolase	588 431
cpEnolase	MATOU-v2-151188602_5 SSVQSVVAREILDSRGNPTVEVEVTTEDGMFRASVPSGASTGAYEAVELRDGDRYLGKGVLKAVANVNDLLGPAVKGMDVTDQQGVDDAMLALDGTPNKAKLGANSILGVSLAVSKAGAAAKKVPLYKHYADLAGNGDEKFTMPVPCFNVINGGSHAGNKLAFQEFVIPTGAKSFSEAMQIGCEVYHTLGKIIKAKFGGDATLIGDEGGFAPPCDNREGCELIMEALEKSGYTDKCTIGLDVAASEFKVKNEDGYDLDFKDGNVITGEALGDLYQELAADFPIVTIEDPFDEDDWDSWSKFTTKNSEQFQVVGDDLTVTNIEKIGRAIDENSCTCLLLKVNQIGSVSESIAAVKMAKQAGWGVMTSHRSGETEDTYIA…
cpEnolase	Pseudonitzschia_delicatissima_Plastid SSVQSVVAREILDSRGNPTVEVEVTTEDGMFRASVPSGASTGAYEAVELRDGDRYLGKGVLQAVANVNDVLGPAVKGMDVTDQQGVDDAMLALDGTPNKAKLGANSILGVSLAVSKAGAAAKKVPLYKHYADLAGNAEEKFTMPVPCFNVINGGSHAGNKLAFQEFVIPTGASSFAEAMQIGCEVYHTLGKIIKAKFGGDATLIGDEGGFAPPCDNREGCELIMEALEKSGYTDKCTIGLDVAASEFKVKGEDGYDLDFKDGNVITGEALGNLYQELAADFPIVTIEDPFDEDDWASWASXTSKNSKEFQVVGDDLTVTNIEKIGRAIEENSCTCLLLKVNQIGSVSESIAAVKKSKEAGW…
cpEnolase	MATOU-v2-107383214_3 SSVQSVFAREILDSRGNPTVEVEVVTEDGMFRASVPSGASTGAYEAVELRDGDRYLGKGVLIAVANVNDILGPAVKGMDVTDQEGVDDTMLKLDGTPNKAKLGANSILGVSLAVSKAGAAAKKVPLYKHYADLAGNNDEKFTMPVPCFNVINGGSHAGNKLAFQEFVIPTGAKSFAEAMQIGCEVYHTLGKIIKAKFGGDATLIGDEGGFAPPCDNREGCELIMEALEKSGYTDKCAIGLDVAASEFKVKNEDGYDLDFKDGNVITGEALGNLYQELATDFPIVTIEDPFDEDDWESWSKFTGKNSEKFQVVGDDLTVTNIEKIGRAIDENSCTCLLLKVNQIGTVSESIAAVKKSKQAGWGVMTSHRSGETEDTYIA…
cpEnolase	MATOU-v2-115457521_5 SSVQSVVAREILDSRGNPTVEVEVTTEDGMFRASVPSGASTGAYEAVELRDGDRYLGKGVLKAVENVNDILGPAVKGLDVTDQQGIDDAMLALDGTPNKAKLGANSILGVSLAVSKAGAAAKKVPLYKHYADLAGNGDEKFTMPVPCFNVINGGSHAGNKLAFQEFVIPTGAKSFAEAMQIGCEVYHTLGKIIKAKFGGDATLIGDEGGFAPPCDNREGCELIMEALEKSGYTDKCTIGLDVAASEFKVKDEDGYDLDFKDGNVITGEALGDLYQELAADFPIVTIEDPFDEDDWASWSKFTGKNAEQFQVVGDDLTVTNIEKIGRAIEENSCTCLLLKVNQIGSVSESIAAVKKAKQAGWGVMTSHRSGETEDTYIA…
cpEnolase	Pseudonitzschia_arenysensis_Plastid SSVQSVVAREILDSRGNPTVEVEVTTEDGMXRASVPSGASTGAYEAVELRDGDRYLGKGVLQAVANVNDVLGPAVKGMDVTDQNAIDDAMLALDGTPNKAKLGANSILGVSLAVSKAGAAAKKVPLYKHYADLAGNGEEKFTMPVPCFNVINGGSHAGNKLAFQEFVIPTGASSFAEAMQIGCEVYHTLGKIIKAKFGGXATLIGDEGGFAPPCDNREGCELIMEALEKSGYTDKCTIGLDVAASEFKVKGEDGYDLDFKDGNVISGEALGDLYQELAAEFPIVTIEDPFDEDDWDSWAKFTSKNSEQFQVVGDDLTVTNIEKIGRAIEENSCTCLLLKVNQIGSVSESIAAVKKSKEAGWGV…
cpEnolase	MATOU-v2-137699589_2 SAVQSVVAREILDSRGNPTVEVEVTTEDGMFRASVPSGASTGAYEAVELRDGDRYLGKGVLKAVANVNDILGPAVKGMDVTDQQGVDDAMLALDGTPNKAKLGANSILGVSLAVSKAGAAAKKVPLYQHYADLAGNTEEKFTMPVPCFNVINGGSHAGNKLAFQEFVIPTGAESFAEAMQIGCEVYHTLGKIIKAKFGGDATLIGDEGGFAPPCDNREGCELIMEALEKSGYTDKCTIGLDVAASEFKVKGEDGYDLDFKDGNVITGEALGDLYQELAADFPIVTIEDPFDEDDWESWSKFTGKNAEQFQVVGDDLTVTNIEKIGRAIEENSCTCLLLKVNQIGSVSESIAAVKMSKQAGWGVMTSHRSGETEDTYIA…
cpEnolase	MATOU-v2-120991111_4 SSVQSVVAREILDSRGNPTVEVEVVTEDGMFRASVPSGASTGAYEAVELRDGDRYLGKGVLKAVANVNDILGPAVKGMDVTDQQGVDDAMLALDGTPNKAKLGANSILGVSLAVSKAGAAAKNVPLYKHYADLAGNSEEKFTMPVPCFNVINGGSHAGNKLAFQEFVIPTGAESFAEAMQIGCEVYHTLGKIIKAKFGGDATLIGDEGGFAPPCDNREGCELIMEALEKSGYTDKCTIGLDVAASEFKVKDEDGYDLDFKDGNVITGEALGDLYQELAADFPIVTIEDPFDEDDWESWSKFTGKNSKEFQVVGDDLTVTNIEKIERAIKENSCTCLLLKVNQIGSVSESIAAVKMSKQAGWGVMTSHRSGETEDTYIA…
cpEnolase	MATOU-v2-134548360_4 SSVQAVLAREILDSRGNPTVEVEVTTEDGVFRASVPSGASTGAYEAVELRDGDRYLGKGVLQAVANVNDILGPAVKGMDVTDQQGLDDAMIALDGTANKAKYGANSILGVSLAVSKAGAAAKSVPLYQHYADLAGNDKKQFTMPVPCFNVINGGSHAGNKLAFQEFVIPTGAKSFAEAMQIGCEVYHTLGKIIKAKFGGDATLIGDEGGFAPPCDNREGCELIMEALEKSGYTDKCTIGLDVAASEFKVKGEDGYDMDFKDGDVITGEALGDLYQELAKDFPIVTIEDPFDEDDWESWSKFTGKNAEQFQIVGDDLTVTNIEKIGRAIDEKSCTCLLLKVNQIGTVSESIAAVKKAKQAGWGVMTSHRSGETEDTYIA…
cpEnolase	MATOU-v2-58869320_2 SAVQSVVAREILDSRGNPTVEVEVTTEDGMFRASVPSGASTGAYEAVELRDGDRYLGKGVLQAVANVNDVLGPAIKGMDVTDQQAVDDAMIALDGTPNKAKLGANSILGVSLAVSKAGAAAKKVPLYKHYADLAGNSEEKFTMPVPCFNVINGGSHAGNKLAFQEFVIPTGATSFAEAMQIGCEVYHTLGKIIKAKFGGDATLIGDEGGFAPPCDNREGCELIMEALEKSGYTDKCSIGLDVAASEFKVKGEDGYDLDFKDGNVITGEALGNLYQELAADFPIVTIEDPFDEDDWGSWSAFTSKNSEQFQVVGDDLTVTNIEKIGRAIEEGSCTCLLLKVNQIGSVSESIAAVKKSKQAGWGVMTSHRSGETEDTYIAD…
cpEnolase	Pseudonitzschia_heimii_Plastid SSVESVLAREILDSRGNPTVEVEVTTADGVFRASVPSGASTGAYEAVELRDGDRYLGKGVLKAVTNVNDILGPAVKGMDVTDQQGIDDTMIALDGTSNKANMGANSILGVSLAVSKAGAAAKKVPLYKHYADLAGNGEKKFTMPVPCFNVINGGSHAGNKLAFQEFVIPTGANSFAEAMQIGCEVYHTLGKIIKAKFGGDATLIGDEGGFAPPCDNREGCELIMEALKSSGYTDKCTIGLDVAASEFKVKNEDGYDLDFKDGNVITGEALGDLYQELAADFPIVTIEDPFDEDDWESWSKFTGKNSEQFQVVGDDLTVTNIEKIGRAIEENSCTCLLLKVNQIGSVSESIAAVKKAKQAGWGVMTSHR…
cpEnolase	MATOU-v2-82585849_1 SSVESVVAREILDSRGNPTVEVEVTTADGMFRASVPSGASTGAYEAVELRDGDRYLGKGVLKAVANVNDVLGPAVKGMDVTDQKSIDDAMIALDGTPNKANMGANSILGVSLAISKAGAAAKKVPLYKHYADLAGNGNDTFTMPVPCFNVINGGSHAGNKLAFQEFVIPTGAKSFAEAMQIGCEVYHTLGKIIKAKFGGDATLIGDEGGFAPPCDNREGCKLIMEALEKSGYTDKCTIGLDVAASEFKVKNEDGYDLDFKDGNVITGEALGALYQELAADFPIVTIEDPFDEDDWESWSKFTEKNAEQFQVVGDDLTVTNIEKIGRAIKENSCTCLLLKVNQIGSVSESIAAVKKAKQAGWGVMTSHRSGETEDTYIAD…
cpEnolase	MATOU-v2-107451208_3 -----------------------------------------------------------------------------------------------------------------------------------------------------------------------------------------------------------------------------------------------------EFKVKNEDGYDLDFKDGNVVTGEALGNLYQELAADFPIVTIEDPFDEDDWESWSKFTGKNAAQFQVVGDDLTVTNIEKIARAIEENSCTCLLLKVNQIGSVSESIAAVKKSKQAGWGVMTSHRSGETEDTYIA…
cpEnolase	MATOU-v2-134946540_6 SSVQAVLAREILDSRGNPTVEVEVTTDDGVFRASVPSGASTGAYEAVELRDGDRYLGKGVLKAVANVNDILGPAVKGMDVTDQQAVDDIMLALDGTPNKAKYGANSILGVSLAVSKAGAAAKNVPLYQHYADLAGNGDKKFTMPVPCFNVINGGSHAGNKLAFQEFVIPTGAKSFAEAMQIGCEVYHTLGKIIKAKFGGDATLIGDEGGFAPPCDNREGCELIMEALEKSGYTDKCTIGLDVAASEFKVKGEDGYDLDFKDGNVITGEALGDLYQELAADFPIVTIEDPFDEDDWESWSKFTGKNSKQFQVVGDDLTVTNIEKIGRAIEENSCTCLLLKVNQIGSVSESIAAVKKAKQAGWGVMTSHRSGETEDTYIA…
cpEnolase	MATOU-v2-134057972_4 ASVQSVLAREILDSRGNPTVEVEITTEQGLFRASVPSGASTGAYEAVELRDGSRYLGKGVLKAVANVNDILGPAVKGMDVTDQKGIDGAMIDLDGTPNKAVMGANAILGVSLAVSKAGAAAKNVPLYQHYADLAGNT-EKFTMPVPCFNVINGGSHAGNKLAFQEFVIPTGAESFAEAMQIGCEVYHTLGKIIKRKFGGDATLIGDEGGFAPPCDIREGCELIMEALKESGYEDKCTIGLDVAASEFKVKDQDGYDLDFKDGNVITGEALGDLYQGLAADFPIVTIEDPFDEDDWKSWSTFTKKNSEQFQVVGDDLTVTNIEKIERAVTEESCTCLLLKVNQIGSITESIEAVKMAKQAGWGVMTSHRSGETEDTYIA…
cpEnolase	MATOU-v2-133986333_5 SSVQTVLAREILDSRGNPTVEVEITTEDGMFRASVPSGASTGAYEAVELRDGDRYLGKGVLKAVSNVNDILGPAVKGMDVVDQQGIDDAMLALDGTPNKANMGANAILGISLAVSKAGAAAKKVPLYQHFADLAGNDLKQFTMPIPCFNVINGGSHAGNKLAFQEFVIPSGAKSFAEAMQIGCEVYHTLGKIIKAKFGGDATLIGDEGGFAPPCDNREGCELIMEAIKKAGYEGKCTIGLDVAASEFKVKGEDGYDLDFKDGNVITGEQLGDLYQSLAADFPIVTVEDPFDEDDWKSWSDFTGKNAEKFQVVGDDLTVTNIEKIGRAIEENSCTCLLLKVNQIGSVSESIAAVKMAKQAGWGVMTSHRSGETEDTYIA…
cpEnolase	Pseudonitzschia_australis_Plastid S-IQSILAREILDSRGNPTVEVEVTTEQGLFRASVPSGASTGAYEAVELRDGSRYLGKGVLKAVSNVNDVLAPAVKGMDVTDQKGIDDAMLALDGTPNKANLGANAILGVSLAVSKAGAAAKNVPLYKHYADLAGNGDEKYTMPVPCFNVINGGSHAGNKLAFQEFVIPTGAESFSEAMQIGCEVYHTLGKIIKRKFGGDATLIGDEGGFAPPCDNREGCELIMEALKESGYEDKCTIGLDVAASEFKVKDQDGYDLDFKDGNVITGEALGNLYQELAADFPIVTIEDPFDEDDWESWSAFTGKNAEQFQVVGDDLTVTNIEKIGRAIEENSCTCLLLKVNQIGSVSESIAAVKMAKQAGWGVMT…
cpEnolase	MATOU-v2-152336723_4 ---------------------------------------------------------------------------------------------------------------------------------------------------------------------------------------------------------------------------------------------------------------------GNVITGEALGDLYQELATDFPIVTIEDPFDEDDWESWAKFTGKNSKQFQVVGDDLTVTNIEKIGRAIEETSCTCLLLKVNQIGSVSESIAAVKKSKQAGWGVMTSHRSGETEDTYIA…
cpEnolase	MATOU-v2-142821056_6 S-IQSILAREILDSRGNPTVEVEVTTEQGLFRASVPSGASTGAYEAVELRDGSRYLGKGVLKAVSNVNDVLAPAVKGMDVTDQQGIDDAMCALDGTPNKANLGANAILGVSLAVSKAGAAAKNVPLYKHYADLAGNGDEKYTMPVPCFNVINGGSHAGNKLAFQEFVIPTGAESFAEAMQIGCEVYHTLGKIIKRKFGGDATLIGDEGGFAPPCDNREGCELIMEALKESGYEEKCTIGLDVAASEFKVKDQDGYDLDFKDGNVITGEALGNLYQELAADFPIVTIEDPFDEDDWESWSKFTGKNAKQFQVVGDDLTVTNIEKIGRAIEENSCTCLLLKVNQIGSVSESIAAVKMAKQAGWGVMTSHRSGETEDTYIA…
cpEnolase	MATOU-v2-82652643_6 ------------------------------------------------------------------------------------------------------------------------------------------------------------------------------------------------------------------------------------------------------------------------------------------------------------FTSKNSEQFQVVGDDLTVTNIEKIGRAIEENSCTCLLLKVNQIGSVSESIAAVKKSKQAGWGVMTSHRSGETEDTYIAD…
cpEnolase	MATOU-v2-107401302_2 ---------------------------------------------------------------------------------------------------------------------------------------------------------------------------------------------------------------------------CELIMEALEKSGYTDKCTIGLDVAASEFKVKNEDGYDLDFKDGNVITGEALGALYQELAADFPIVTIEDPFDEDDWESWSKFTGKNAEQFQVVGDDLTVTNIEKIERAIKENSCTCLLLKVNQIGSVSESIAAVKKAKEAGWGVMTSHRSGETEDTYIA…
cpEnolase	MATOU-v2-82629473_5 NVVGRIRRRNSRFSRKNPCIR-------GSF*TSLPKGCAQGCC----QR---RRFGKG--------NGRYRPT-----------YD------PGWSQ*SQYGCQ--LGSELGDGR----------YKHYADLAGNGNEAFTMPVPCFNVINGGSHAGNKLAFQEFVIPTGAKSFAEAMQIGCEVYHTLGKIIKAKFGGDATLIGDEGGFAPPCDNREGCELIMEALEKSGYTDKCTIGLDVAASEFKVKNEDGYDLDFKDGNVITGEALGALYQELAADFPIVTIEDPFDEDDWESWSKFTGKNAEQFQVVGDDLTVTNIEKIGRAIEENSCTCLLLKVNQIGSVSESIAAVKKAKQAGWGVMTSHRSGETEDTYIAD…
cpEnolase	MATOU-v2-100313649_4 -----------------------------------------------------------------------------------------------------MG---------------------------------------------------------------------------------------------------------------------------------------------------------------------------------------------------SKFTGKNSEQFQVVGDDLTVTNIEKIGRAIEENSCTCLLLKVNQIGSVSESIAAVKKAKQAGWGVMTSHRSGETEDTYIA…
cpEnolase	MATOU-v2-149285887_6 -------------------------------------------------------------------------------------------------------------------------------------------------------------------------------------------------------------------------------------------------------------------------------------------------------------------------DDLTVTNIEKIERAIDENSCTCLLLKVNQIGSVSESIAAVKKAKQAGWGVMTSHRSGETEDTYIA…
cpEnolase	MATOU-v2-119430899_2 ------------------------------------------------------------------------------------------------------------------------------------------------------------------FQEFVIPTGAKSFSEAMQIGCEVYHTLGKIIKAKFGGDATLIGDEGGFAPPCDIREGCELIMEAISKAGYDGKCTIGLDVAASEFKVKNEDGYDLDFKDGNVISGEELGDLYQSLAADFPIVTIEDPFDEDDWTNWSKFTGKNGEKFQVVGDDLTVTNIEKIERAIDENSCTCLLLKVNQIGSVSESIAAVKKAKEAGWGVMTSHRSGETEDTYIA…
cpEnolase	MATOU-v2-108610429_3 ------------------------------------------------------------------------------------------------------------------------------------------------------------------------------------------------------------------------------------------------------------------------------------------------------------------EEFQVVGDDLTVTNIEKIGRAIDENSCTCLLLKVNQIGSVSESIAAVKMAKQAGWGVMTSHRSGETEDTYIA…
cpEnolase	MATOU-v2-4188539_2 IVLENVFGRLCS*NSGFPSISINRRIRSCTSR*SLPKGCP*GGF*--------RYSWVG-----DNWN--------GRNRSTKY------RRCDASS*KFNIRSQSGCSKGRRSRQEGSALQTFC*FSR--DLAGNNLNEFTMPVPCFNVINGGSHAGNKLAFQEYVIPTGAKSFSEAMQIGCEVYHTLGKIIKAKFGGDATLIGDEGGFAPP-DIREGCELIMEAISKAGYDGKCTIGLDVAASEFKVKDEDGYDLDFK----ISGEELGNMYQSLAADFPIVTIEDPFDEDDWTNWSKFTGKNAEKFQVVGDDLTVTNIEKIERAIDENSCTCLLLKVNQIGSVSESIAAVKKAKQAGWGVMTSHRSGETEDTYIADL…
cpEnolase	MATOU-v2-116227223_2 --------------------------------------------------D-----------------------------------------------K-----------------------------------------------------------------------------------------------------------------------------------------------------------YDLDFK----ISGTELGDLYQSLAADYPIVTIEDPFDEDDWENWSKFTAKNKAAFQVVGDDLTVTNIEKIDRAIDEESCTCLLLKVNQIGSISESIDAVKKSKQAGWGVMTSHRSGETEDTYIA…
cpEnolase	MATOU-v2-145937521_2 -------------------------------------------------------------------------------------------------------------------------------------------------------------------------------------------------------------------------------------------CTIALDVAASEFKVKGEDAYDMDFKDGDVISGTELGDLYQSLAADYPIVTIEDPFDEDDWENWSKFTAKNSEAFQVVGDDLTVTNIEKIDRAIEEKSCTCLLLKVNQIGSISESIDAVKKSKQAGWGVMTSHRSGETEDTYIA…
cpEnolase	MATOU-v2-128888579_3 ---FSVLGQHLLSPDT-PALSEEILFH-QLYKAFVP--------ETPQLR---RQVVVHLFHLVHQLNYV---AIAILEKVS*RL*KMSMLFLDLIINKETL*SN-LMKTSLTLTQ---S*EFLSLFLRLEQL----AFRFTHITP--NLLETMSHVST*LT-EETRVTNSSLSLLELKQCKLDVYHTLGKIIKAKFGGDATLIGDEGGFAPPCDNREGCELIMEALEKSGHTAKCTIGLDVAASEFKVKGKDAYDLDFKDGNIISGEELGDLYQSLAADFPIVTIEDPFDEDDWENWSKFTAKNGEAFQVVGDDLTVTNIEKIDRAIDEKSCTCLLLKVNQIGSISESIAAVKKSKQAGWGVMTSHRSGETEDTYIA…
cpEnolase	MATOU-v2-93128904_4 -------------------------------------------------------------------------------------------------------------------------------------------------------------------------------------------------------------------------------------------------------------------------SGEALGELYQSLAADFPIVTIEDPFDEDDWESWSKFTTKNQEQFQIVGDDLTVTNPVKIGRAIKENSCTCLLLKVNQIGSITEAINAVKKAKQAGWGVMTSHRSGETEDTYIAD…
cpEnolase	MATOU-v2-134980383_1 -------ARTIFYSQ--PNLHHDVQRNSG--R----SGQTHGHHENSRFRD-DRYVP-GTVRCLHRLRSRRTP*LHGFDRCRQCQ--------FGTPRRTNVGRN---------SQ-----QGV--FGQFGSLQG-RRRQESTPVQCL-----GAHAGSLL--QRWALP-G-HSYRRKV------IRTLGKIIKAKFGGDATLIGDEGGFAPPCDNREGCELIMEAINKAGY-DKCTIGLDVAASEFKVKGEDGYDLDFKDGNVITGEQLGDLYQSLAADFPIVSIEDPFDEDDWEGWSKFTGKNAEKFQVVGDDLTVTNIEKIERAISEKSCTCLLLKVNQIGSISESIAAVIKAKEAGWGVMTSHRSGETEDTYIA…
cpEnolase	MATOU-v2-91828695_1 -------------------------------------------------------------------------------------------------------------------------------------------------------------------------------------------------------------------------------------------------------TWEDEDGYDLDFKDGNVISGDSLGDLYQSLAADFPIVTIEDPFDEDDWENWSKFTAKNGETFQVVGDDLTVTNIEKIGRAIDEKSCTCLLLKVNQIGSISESIDAVKKSKQAGWGVMTSHRSGETEDTYIAD…
cpEnolase	MATOU-v2-138302710_4 SSLSSLPLRLLQWSLE-PAVCLLYNLS-KVFRSWIPEGT---------LR--------SRLKTVCSVHRVMKPSVMAVIGI*ERVF*TSMIFLD------PLSMEWMLLIKMLLIRPPTRQRWAPT-PFWVSV--QETCHFTNTMPC--LFHASSSTVDPMPETSFLRP*RAKSFSEAMTIGCEVYHTLGKIIKSKFGGDATLIGDEGGFAPPCDNREGCELIMEAIAKAGYDGMCTIGLDVAASEFKVKGEDGYDLDFKDGNVVSGEGLGDLYQSLAADFPIVTIEDPFDEDDWESWSKFTTKNGEQFQVVGDDLTVTNIEKISRAIDEKSCTCLLLKVNQIGSISESIAAVKMAKQAGWGVMTSHRSGETEDTYIA…
cpEnolase	MATOU-v2-141002555_5 --------------------------------SS-P------------LR--D--------------TTVCAPL-------------DWMLLL--------------L---------------------------NS------------------------RLRE-------------M----------------------------------------------------------------------------DTTW----TLSTTEMGDLYQSLAADFPIVTIEDPFDEDDWESWSKFTTKNGEQFQVVGDDLTVTNIEKISRAIDEKSCTCLLLKVNQIGSISESIAAVKMAKQAGWGVMTSHRSGETEDTYIA…
cpEnolase	MATOU-v2-42240413_6 ------------------------------------------------------------------------------------------------------------------------------------------------------------------------------------------------------------------------------------------------------------------------------------LAADFPIVTIEDPFDEDDWTNWSKFTAKNSEQFQVVGDDLTVTNIEKIGRAIEENSCTCLLLKVNQIGSVSESIAAVKKAKQAGWGVMTSHRSGETEDTYIAD…
cpEnolase	MATOU-v2-134584758_6 ---------------------------------------------------------------------------------------------------------------------------------------------------------------------------------------------------------------------------------------------------------------------GNVITGEELGNLYQSLAEDFPIVTIEDPFDEDDWKSWSAFTKKNSAQFQVVGDDLTVTNIEKISRAIEEGSCTCLLLKVNQIGSVSESIAAVKMAKQAGWGVMTSHRSGETEDTYIA…
cpEnolase	MATOU-v2-112632620_5 ------------------------------FRCSCQEGT--------------------TLSTLCR--------------------------------------------------P*TIHHAYPMYQWWI------TCR*QIGIPC-QIFR*GADRL*GLSYT-----------KDHQSQGCEVYHTLGKIIKAKFGGDATLIGDEGGFAPPCDNREGCELIMEAIKKAGYEGKCTIGLDVAASEFKVKGEDGYDLDFKDGNVITGAELGDLYQSLAADFPIVTVEDPFDEDDWKSWSDFTTKNSEKFQVVGDDLTVTNIEKIGRAIEENSCTCLLLKVNQIGSVSESIAAVKMAKQAGWGVMTSHRSGETEDTYIA…
cpEnolase	MATOU-v2-141403320_6 ----------------NPIL---VTT-----LNS-P------------L----SHVS-----------------MLSM-------VD-------------HMVTN---------SK-------------------NT----SQLVPCRSVVR-------------FIIHLESPSLEEMMRVV---LHHLVIIVK-------------------*SWSEGCELIMEAIKKAGYEGKCTIGLDVAASEFKVKGEDGYDLDFKDGNVITGEQLGDLYQSLAADFPIVTVEDPFDEDDWKSWSDFTGKNAEKFQVVGDDLTVTNIEKIGRAIEENSCTCLLLKVNQIGSVSESIAAVKMAKQAGWGVMTSHRSGETEDTYIA…
cpEnolase	MATOU-v2-140304409_1 -------------------------------------------------------------------------------------------------------------------------------------------------------------------------------------------------------------------------------------------------------------------------------------------------------------------------DDLTVTNIEKIGRAIEENSCTCLLLKVNQIGSISESIAAVKKSKEAGWGVMTSHRSGETEDTYIA…
cpEnolase	MATOU-v2-82829314_5 -----------------------------------------------------------------------------------------------------------------------------------------------------------------------------------------------------------------------------LIMEALKKSGYTDKCTIGLDVAASEFKVKNEDGYDLDFKDGNVITGEALGNLYQELAADFPIVTIEDPFDEDDWDSWSKFTGKNAEQFQVVGDDLTVTNIEKIGRAIEENSCTCLLLKVNQIGSVSESIAAVKKAKQAGWGVMTSHRSGETEDTYIAD…
cpEnolase	MATOU-v2-119366813_5 QSIFSITKHEINRSFGSPH*NQQIYFE-NVFRCS-PKG*SIGSIRSCRLK*G-RYSW-G-----DN-NGR-------NRSTKYRR--------DASAKQSEFGCKNIRGCSKGRSREGSASRE-PEYD-----AGNKTCR*QIGIPCYQVVF*G-YA-DRLSYRKFWIR-AAM*YSRRMQ*GCCIIQS*GK*I-----GNTLLSLGTFSYLNPCEN---------------Y-----ICFD----------EDGYDLDFKDGNVISGEELGNMYQSLAADFPIVTIEDPFDEDDWTNWSKFTGKNAEKFQVVGDDLTVTNIEKIERAIDENSCTCLLLKVNQIGSVSESIAAVKKAKQAGWGVMTSHRSGETEDTYIA…
cpEnolase	MATOU-v2-108691598_6 ---------------------------------------------------------------------------------------------------------------------------------------------------------------------------------------------------------------------------------------------IGLDVAASEFKVKGEDGYDLDFKDGNVITGEALGDLYQELAADFPIVTIEDPFDEDDWESWAKFTGKNSKQFQVVGDDLTVTNIEKIGRAIEENSCTCLLLKVNQIGSVSESIAAVKKSKQAGWGVMTSHRSGETEDTYIA…
cpEnolase	MATOU-v2-144367828_6 -SLSSIK*----DNKSNPQRPLPLPTE-RRF-SSVPS--SK*LPTVFSLR--ERPVPRSATEGIATV---FRPLLMSMTSWDLLSTNRALMTL*LTPTKRSM---QILSV*LFP-------RPVPLYTTWLETS-NS--------PCL------SHASNTLSF---PVPS-ATTRSEK-RPSLEVLP*LVTVV-------VTTARDVNSSWKPRDNREGCELIMEALEKSGYTDKCTIGLDVAASEFKVKGEDGYDLDFKDGNVITGEALGDLYQELAKDFPIVTIEDPFDEDDWESWSKFTGKNAEQFQVVGDDLTVTNIEKIGRAIDENSCTCLLLKVNQIGSVSESIAAVKKAKQAGWGVMTSHRSGETEDTYIA…
cpEnolase	MATOU-v2-44309002_5 ---*SLMA-----TR--PT---------TPF-AC-P-SA----------R--KRYRS-S-----------TTPI-----------LPETILTRSQCPCRA--------SMSLTA------A--VP---------G-T-----------------S------PFRSFGLPT-A----------CTTWAKLSRLVKAALRHRATTAKVASSSWKPPATTESAPLVWMWRHR---NSKSSIGLDVAASEFKVKDQDGYDLDFKDGNVITGEELGNLYQSLAADFPIVTVEDPFDEDDWSNWSKFTGKNGKEFQVVGDDLTVTNLEKIERAIEENSCTALLLKVNQIGSISESIDAVTKSKQAGWGIMTSHRSGETEDTYIAD…
cpEnolase	MATOU-v2-52028756_3 ---------------------------------------------------------------------------------------------------------------------------------------------------------------------------------------------------------------------------------------------------------------------------------------------VEDPFDEDDWVNWSKFTKENGKKYQVVGDDLTVTNIEKIERAIDENSCTCLLLKVNQIGSVSESIAAVKKAKQAGWGVMTSHRSGETEDTYIAD…
cpEnolase	MATOU-v2-107471660_6 -------A--------TPI-------------SA-P------------L-----------------V---------------------------------TL----------------------PL----SRLA-TDSSTTEMLLP------------EKLSFNHFLLPT-K------M-IG-----SLGRRI-------------------P-------------------NSRSSVTI-------------------S---------------------P*PT-------------------------------TVTNIEKIGRAIEENSCTCLLLKVNQIGSISESIAAVKKSKQAGWGVMTSHRSGETEDTYIA…
cpEnolase	MATOU-v2-144410376_5 -----------------------------------------------------------------------------------------------------------------------------------------------------------------------------------GIRGQVHH-----------------------------RPG---------------RCG-----REGQGRVRPR----LQVRQHHFGNGARRGRLPHR-AADYPIVTIEDPFDEDDWENWSKFTSKNREAFQVVGDDLTVTNIEKIDRAIEEKSCTCLLLKVNQIGTISESIDAVKKSKQAGWGVMTSHRSGETEDTYIA…
cpEnolase	MATOU-v2-51981642_4 --------------------------------------------------------------------------------------------------------------------------------------------------------------------------------------------------------------------------------------------------------------------------------------------------------NWSKFTAKNGEAFQVVGDDLTVTNIEKIDRAINEKACTCLLLKVNQIGSISESIDAVKKSKQAGWGVMTSHRSGETEDTYIAD…
cpEnolase	MATOU-v2-77332498_4 --------------QGQ-------------------------------------------------------------------------------------------------------------------------------------VRGGRHPHRR----------------------------------------------RGGVRPPLRQPRGLRAHHGGPEKGGVRGQ--VLHRARRRRVRVPGQGRPRLQV--GNVISGGELGDLYQSLAADYPIVTIEDPFDEDDWENWSKFTAKNGEAFQVVGDDLTVTNIEKIGRAIDEKACTCLLLKVNQIGSISESIDAVKKSKQAGWGVMTSHRSGETEDTYIAD…
cpEnolase	MATOU-v2-127469230_5 -------------SRCQP-----------------P------------LV---RTLRQACRQQPRKVHHA-----------------RTLLQCDQRPRR*-----ARLGV----LR----------HPHWCHQRGNW-----IPHPC--------HLDRR*GWIRL**PRGMHGSPKAGRIRGQVHH-----------------------------RP*C--------------RC------CQGQGRI*S*FQVRQHFKDGNIISGTELGDLYQSLAADYPIVTIEDPFDEDDWENWSKFTEKNGKAFQVVGDDLTVTNIEKIDRAITEKSCTCLLLKVNQIGTISESIDAVKKSKQAGWGVMTSHRSGETEDTYIA…
cpEnolase	MATOU-v2-46723807_6 KRI-------------NPMTRYQMAA-----R*SI-S--ECQSHPFVKLR--QLHL*K-VLKHVKFIN*LFHPA---QEPMKLVNVDDSWEKV*QT*HQQ*L---KILPLTMKCPR----TNPLPFYHHYTPIS-NS--------PC-------SHVSNILLFQQLVMP-*A------MKVD---HHPV--IIQSR-----------------LDMKENVWMSLQA------NGKCTIGLDVAASEFKVKDKDEYDLDFKDGNVISGEQLADLYSELAKDFPIVTVEDPFDEDDWMNWSKFTTKNSEQFQVVGDDLTVTNIEKIGRAIDEKACTALLLKVNQIGSISESIAAVKKAKQAGWGVMTSHRSGETEDTYIAD…
cpEnolase	MATOU-v2-141507010_4 -------------------------------------------------------------------------------------------------------------------------------------------------------------------------------------------------------------------------------------------------------------------------------------------------------ESWSKFTSKNAESFQVVGDDLTVTNIEKIARAVDEKACTCLLLKVNQIGSISESIAAVKMAKQAGWGVMTSHRSGETEDTYIA…
cpEnolase	MATOU-v2-96685416_5 --------------------------KD------I--------------R-G-----R--------V-----------------------------------------------SR-------V*V----------------------------S----------------S------I------------RI-------------------P-----------------------------------------Y----RIGRSI**R*LGELEQ----------IH----------WWKISGRNGGKYQVVGDDLTVTNVDIIKRAIEEKACTALLLKVNQIGSISESIEAVTMVKRAGWGVMTSHRSGETEDTYIAD…
cpEnolase	MATOU-v2-88100292_5 -------------------------------------------------------------------------------------------------------------------------------------------------------------------------------------------------------------------------EGCELIMEAVKTAGYEGKCTIGLDVAASEFKVKDKDEYDLDFKDGNIISGESLGDLYQSLAKSYPIVTVEDPFDEDDWSNWSAFTAKNGEDFQVVGDDLTVTNIEKIGRAIEEKSCTCLLLKVNQIGSITESIAAVTKAKQAGWGVMTSHRSGETEDTYIAD…
cpEnolase	MATOU-v2-96791183_5 ----------------K---------E-------I------------------RWRC-------------------------------------------NI---------------------------------NRRLRTSM**PRRM*INYGSNCSSWL*RKMHRIRCSSR*I*FRFQI*HHFW**TSCISRC*L--------------SYCNSR--------------------------------------------------RPFRR---GLAADYPIVTVEDPFDEDDWSNWAKFTGKNSEQFQVVGDDLTVTNIEKIERAIKEKSCTALLLKVNQIGSISESIAAVKKAKQAGWGIMTSHRSGETEDTYIAD…
cpEnolase	MATOU-v2-139823094_5 ASITSVYAREILDSR-NPTVEVEV--E-GIFRASVPSGASTGAYEAVELRDGSRYLGKGVLQAVENVNAILGPAVMGMDVTDQSGIDQKMIDMDGTPNKAKYGANAILGISLAVSKAGAAANGLPLYAHFAKLAGNKEPKYTMPVPCFNVINGGSHAGNKLAFQEFVIPTGAKSFAEAMQIGCEVYHTLGKIIKAKFGGDATLIGDEGGFAPPCDNREGCELIMEALKKAGYEDKCTIGLDVAASEFKVKGEDAYDLDFKDGNKISSAALGELYQSLAADFPIVTIEDAFDEDDWESWAKFTEKNGKEFQVVGDDLTVTNIEKISRAIEEKSCTCLLLKVNQIGSITESIAAVTMAKKAGWGVMTSHRSGETEDTYIA…
cpEnolase	MATOU-v2-133711539_5 YRTTPLFPPSPNKRN-SQNGHY*Q--E-GIFRASVPSGASTGAYEAVELRDGSRYLGKGVLQAVENVNSILGPAVMGMDVTDQSGIDQVMIDMDGTPNKAKYGANAILGISLAVSKAGAAANGIPLYAHFAKLAGNKEPKYTMPVPCFNVINGGSHAGNKLAFQEFVIPTGAKSFAEAMQIGCEVYHTLGKIIKAKFGGDATLIGDEGGFAPPCDNREGCELIMEALKKAGYEDKCTIGLDVAASEFKVKGEDMYDLDFKDGNKISSAALGELYQELAADFPIVTIEDAFDEDDWESWAKFTEKNGKEFQVVGDDLTVTNIEKISRAIEEKSCTCLLLKVNQIGSITESIAAVTMAKKAGWGVMTSHRSGETEDTYIA…
cpEnolase	MATOU-v2-143561980_6 -----------------------------------------------------------------------------------------------------------------------------------------------------VINGGSHAGNKLAFQEFVIPTGASSFAEAMQIGCEVYHTLGKIIKGKFGGDATLIGDEGGFAPPCDNREGCELIMEALEKSGYTDKCSIGLDVAASEFKVKGEDAYDLDFKDGNVISGDDLGALYQSLAADFPIVTIEDPFDEDDWTNWSKFTEKNGAQFQVVGDDLTVTNIEKIDRAITEKSCTCLLLKVNQIGSISESIDAVIKSKRAGWGVMTSHRSGETEDTYIA…
cpEnolase	Amphiprora_paludosa_Plastid VSIVDVSAREILDSRGNPTVEVEVETEEGLFRASVPSGASTGAYEAVELRDGDRYLGKGVLNAVNNVNEILGPAVKGMDPTDQSGVDDVMIDLDGTPNKATLGANAILGVSLAVAKAGAAANRVPLYQHFANIAGNDLDQFTMPVPCFNVINGGSHAGNKLAFQEFVIPTGASSFAEAMQIGCEVYHTLGKIIKAKFGGDATLIGDEGGFAPPCDNREGCELIMEALEKTGYTDKCTIGLDVAASEFKVKDQDGYDLDFKDGNVISGAELGDLYQSLAADFPIVTIEDPFDEDDWANWSAFTKKNGEQFQVVGDDLTVTNIDKIGRAIDEGSCTCLLLKVNQIGSVSESIAAVKKAKQAGWGVMTSHRSGE…
cpEnolase	MATOU-v2-140546905_5 --------------------------------------------------------------------------------------------------------------------------------------------------------------------------------------------------------------------------------------------------------------------------------------ADFPIVTIEDPFDEDDWASWASFTSKNSKEFQVVGDDLTVTNIEKIGRAIEENSCTCLLLKVNQIGSISESIAAVKKSKEAGWGVMTSHRSGETEDTYIA…
cpEnolase	MATOU-v2-144821985_5 ATITGVKAREILDSRGNPTVECELTTEDGTFIASCPSGASTGAYEAYELRDGDRYLGKGVLTAVKNVNEILGPAVTGMDPADQRAVDDLMIKIDGTKNKSSMGANAILGVSLACSKAGAAANGIPLYAHYAKLAGNNVPKYTMPVPCFNVINGGSHAGNKLAFQEFVIPTGASSFAEAMQIGCEVYHTLGKIIKGKFGGDATLIGDEGGFAPPCDNREGCELIMEALEKSGYTDKCSIGLDVAASEFKVKGEDAYDLDFKDGNVISGDDLGALYQSLAADFPIVTIEDPFDEDDWTNWSKFTEKNGAQFQVVGDDLTVTNIEKIDRAITEKSCTCLLLKVNQIGSISESIDAVIKSKRAGWGVMTSHRSGETEDTYIA…
cpEnolase	MATOU-v2-146417152_2 -------------------------------------------------------------------------------------VDDLMIKIDGTKNKSSMGANAILGVSLACSKAGAAANGLPLYAHYAKLAGNSEPKYTMPVPCFNVINGGSHAGNKLAFQEFVIPTGASSFAEAMQIGCEVYHTLGKIIKGKFGGDATLIGDEGGFAPPCDNREGCELIMEALEKSGYTDKCSIGLDVAASEFKVKGEDAYDLDFKDGNVISGDDLGALYQSLAADFPIVTIEDPFDEDDWANWSKFTEKNGAQFQVVGDDLTVTNIEKIDRAITEKSCTCLLLKVNQIGSISESIDAVIKSKRAGWGVMTSHRSGETEDTYIA…
cpEnolase	MATOU-v2-141537614_1 ATITGVKAREILDSRGNPTVECELTTEDGTFIASCPSGASTGAYEAYELRDGDRYLGKGVLTAVKNVNEILGPAVTGMDPADQRAVDDLMIKIDGTKNKSSMGANAILGVSLACSKAGAAANGIPLYAHYAKLAGNSEPTYTMPVPCFNVINGGSHAGNKLAFQEFVIPTGASSFAEAMQIGCEVYHTLGKIIKGKFGGDATLIGDEGGFAPPCDNREGCELIMEALEKSGYTDKCSIGLDVAASEFKVKGEDAYDLDFKDGNVISGDDLGALYQSLAADFPIVTIEDPFDEDDWTNWSKFTEKNGAQFQVVGDDLTVTNIEKIDRAITEKSCTCLLLKVNQIGSISESIDAVIKSKRAGWGVMTSHRSGETEDTYIA…
cpEnolase	MATOU-v2-149202279_5 ATITGVKAREILDSRGNPTVECELTTEDGTFIASCPSGASTGAYEAYELRDGDRYLGKGVLTAVKNVNEILGPAVTGMDPADQRAVDDLMIKIDGTKNKSSMGANAILGVSLACSKAGAAANGLPLYAHYAKLAGNSEPTYTMPVPCFNVINGGSHAGNKLAFQEFVIPTGASSFAEAMQIGCEVYHTLGKIIKGKFGGDATLIGDEGGFAPPCDNREGCELIMEALEKSGYTDKCSIGLDVAASEFKVKGEDAYDLDFKDGNVISGDDLGALYQSLAADFPIVTIEDPFDEDDWTNWSKFTEKNGAQFQVVGDDLTVTNIEKIDRAIVEKSCTCLLLKVNQIGSISESIDAVKKSKRAGWGVMTSHRSGETEDTYIA…
cpEnolase	MATOU-v2-134010734_5 SSIKSVKAREILDSRGNPTVEVEVVTEDGLFRASVPSGASTGAYEAVELRDGDRYLGKGVLQAVGNVNDVLGPAVLGMDPTSQTDVDQVMIDLDGTPNKANMGANAILGVSLAVSKAGAAALDIPLYAHYAKLAGNNLEQYTMPVPCFNVINGGSHAGNKLAFQEFVIPTGAKSFAEAMQIGCEVYHTLGKIIKAKFGGDATLIGDEGGFAPPCDNREGCTLIMEALEKTGYTDKCTIGLDVAASEFKVKDEDGYDLDFKDGNVISGVELGNLYQELAADFPIVTIEDPFDEDDWENWSKFTEKNGEKFQVVGDDLTVTNLEKIERAIEEKSCTCLLLKVNQIGSITESIAAVKKAKQAGWGIMTSHRSGETEDTYIA…
cpEnolase	Thalassionemanitzschioides_Plastid STIQSVKAREILDSRGNPTVEVELVTQDGLFRASVPSGASTGAYEAVELRDGDRYLGKGVLKAVENVNKVLGPAVVGMNPLEQFEVDQVMIDLDGTPNKAKLGANSILGVSLAVSKAGAAAAGIPLYAHYAKLAGNDNEKFTMPVPCFNVINGGSHAGNKLAFQEFVIPTGAKTFAEAMQIGCEVYHTLGKIIKAKFGGDATLIGDEGGFAPPCDNREGCELIMEALKKAGYEDKCTIGLDVAASEFKVKDSDNYDLDFKDGNVISGEALGDLYQELAADFPIVTIEDPFDEDDWESWSKFTGKNSQKFQVVGDDLTVTNIEKIDRAITENSCTCLLLKVNQIGSISESITAVKKSKQAGWGVM…
cpEnolase	Synedropsis_recta_cf_Plastid STVKSVKAREILDSRGNPTVEVEVVTEDGLFRASVPSGASTGAYEAVELRDGDRYLGKGVLQAVANVNDVLGPAVMGMDVAAQGDIDQVMIDLDGTANKAKYGANAILGISLAVSKAGAAANNIPLYAHYAKLAGNNLEQYTMPVPCFNVINGGSHAGNKLAFQEFVIPTGAKTFAEAMQIGCEVYHTLGKIIKAKFGGDATLIGDEGGFAPPCDNREGCELIMQALEKTGYTDKCTIGLDVAASEFKVKDEDGYDLDFKDGNVITGEELGNLYQELAADFPIVTIEDPFDEDDWENWSKFTAKNGEKFQVVADDLTVTNIEKIQRGIKEESATCLLLKVNQIGSITEAIAAVKEAKQAGWGIMTSHRSG…
cpEnolase	MATOU-v2-93077901_2 STIKSVKAREILDSRGNPTVEVEVGTEDGLFRASVPSGASTGAYEAVELRDGDRYLGKGVLKAVENVNKILGPAVMGMDPTEQNAIDQVMLDLDGTPNKAKYGANAILGVSLAVSKAGAASNGIPLYAHYAKLAGNDDKKYTMPVPCFNVINGGSHAGNKLAFQEFVIPTGAKTFAEAMTIGCEVYHTLGKIIKAKFGGDATLIGDEGGFAPPCDNREGCELIMEALKKAGYEDKCTIGLDVAASEFKVKDGDGYDLDFKDGNVISGEALGDLYQELAADFPIVTIEDPFDEDDWESWAKFTGKNSEQFQVVGDDLTVTNIEKIERAISETSCTCLLLKVNQIGSISEAIAAVKKSKQAGWGVMTSHRSGETEDTYIAD…
cpEnolase	MATOU-v2-133823657_6 --------------------------------------------------------------------------------------------------KAKYGANAILGISLAVSKAGAASNGIPLYAHYAKLAGNDLKQYTMPVPCFNVINGGSHAGNKLAFQEFVIPTGAESFAEAMQIGCEVYHTLGKIIKAKFGGDATLIGDEGGFAPPCDNREGCTLIMEALEKSGHTDKCTIGLDVAASEFKVKDSDGYDLDFKDGNVISSEELGNLYQELARDFPIVTIEDAFDEDDWESWSKFTGKNSEMFQVVGDDLTVTNIEKIERAIKEKACTCLLLKVNQIGSITESIAAVKMAKQAGWGVMTSHRSGETEDTYIA…
cpEnolase	MATOU-v2-134545090_4 ASVKSVKAREILDSRGNPTVEVEVTTEDGLFRASVPSGASTGAYEAVELRDGDRYLGKGVLQAVANVNDILGPAVLGMDPTAQEAIDQIMIDMDGTANKAKYGANAILGISLAVSKAGAASNGIPLYAHYAKLAGNDLKQYTMPVPCFNVINGGSHAGNKLAFQEFVIPTGAESFAEAMQIGCEVYHTLGKIIKAKFGGDATLIGDEGGFAPPCDNREGCTLIMEALEKSGHTDKCTIGLDVAASEFKVKD-DGYDLDFKDGNVISSEELGNLYQELARDFPIVTIEDAFDEDDWESWSKFTGKNSEMFQVVGDDLTVTNIEKIERAIKEKACTCLLLKVNQIGSITESIAAVKMAKQAGWGVMTSHRSGETEDTYIA…
cpEnolase	MATOU-v2-133823658_5 --------------------------------------------------------------------------------------------------KAKYGANAILGISLAVSKAGAASNGIPLYAHYAKLAGNDLKQYTMPVPCFNVINGGSHAGNKLAFQEFVIPTGAESFAEAMQIGCEVYHTLGKIIKAKFGGDATLIGDEGGFAPPCDNREGCTLIMEALEKSGHTDKCTIGLDVAASEFKVKDSDGYDLDFKDGNVISSEELGNLYQELARDFPIVTIEDAFDEDDWESWSKFTGKNSEMFQVVGDDLTVTNIEKIERAIKEKACTCLLLKVNQIGSITESIAAVKMAKQAGWGVMTSHRSGETEDTYIA…
cpEnolase	MATOU-v2-113004743_5 AKITSVKAREILDSRGNPTVEVEMCTEDGKFIASVPSGASTGAYEACELRDGSRYLGKGVLQAVANVNDKLGPAVLGMDPADQRAVDDAMLELDGTKNKSNFGANAILGISLAASKAGAAANGIPLYAHFAKLAGNTEEKYTMPVPCFNVINGGSHAGNKLAFQEFVIPTGATSFSEAMQIGCEVYHTLGKIIKAKFGGDATLIGDEGGFAPPCDNREGCELIMEALRMAGYEDKCTIGLDVAASEFKVKGEDNYDLDFKDGNVITGTELGDLYQSLAADYPIVTIEDPFDEDDWENWSKFTSKNGEEFQVVGDDLTVTNLEKIERAIEEKSCTCLLLKVNQIGTVSESIDAVKKSKQAGWGVMTSHRSGETEDTYIA…
cpEnolase	MATOU-v2-4941879_4 ---------------------------------------------------------------------------------------------------------------------------------------------------------------------------------------------------------------------------------------------------ASEFKVKGEDGYDLDFKDGNVITGEELGDLYQSLAADYPIVTIEDPFDEDDWSGWSKFTKKNGEAFQVVGDDLTVTNMDKIGRAIEEGSCTCLLLKVNQIGSISESIDAVKMSKQAGWGVMTSHRSGETEDTYIADL…
cpEnolase	MATOU-v2-114281351_1 STISSVKAREIIDSRGNPTVEVEITTDNGMFRASVPSGASTGAYEACELRDGDRFMGKGVLQAVKNVDEILGPAVKGMDPTDQRGIDDIMLKLDGTANKSNLGANAILGVSLAVSKAGAAAKGIPLYAHFAELAGNKEPKYTMPIPCFNVINGGSHAGNKLAFQEFVIPTGATSFKEAMTIGCEVYHTLGKIIKSKFGGDATLIGDEGGFAPPCDNREGCELIMEALRTAGYEDKCTIGLDVAASEFRVKGEDQYDLDFKDGNVISGEALGDLYQSLAADYPIVTIEDPFDEDDWSNWSKFTAKNSAAFQVVGDDLTVTNIDKIGRAIDEKSCTCLLLKVNQIGSISESIDAVTKAKRAGWGVMTSHRSGETEDTYIA…
cpEnolase	MATOU-v2-137618547_4 --------------------------------------------------------------------------------------------------------------------AGAAAKGIPLYAHFAELAGNKEPKYTMPIPCFNVINGGSHAGNKLAFQEFVIPTGATSFHEAMQIGCEVYHTLGKIIKAKFGGDATLIGDEGGFAPPCDNREGCELIMEALRKAGYEDKCTIGLDVAASEFRVKDKDQYDLDFKDGNVISGEALGDLYQSLAADYPIVTIEDPFDEDDWSNWSKFTAKNSEAFQVVGDDLTVTNIDKIERAIDEKSCTCLLLKVNQIGSISESIAAVTKAKQAGWGVMTSHRSGETEDTYIA…
cpEnolase	MATOU-v2-120145714_6 STISSVKAREILDSRGNPTVEVELTT-DGMFRASVPSGASTGAYEACELRDGDRYMGKGVLQAVKNVDEILGPAVKGMDPTDQAGIDDVMLKLDGTPNKSNLGANAILGVSLAVSKAGAAAKGIPLYAHFAELAGNKEPKYTMPIPCFNVINGGSHAGNKLAFQEFVIPTGATSFHEAMQIGCEVYHTLGKIIKAKFGGDATLIGDEGGFAPPCDNREGCELIMEALRKAGYEDKCTIGLDVAASEFRVKDKDQYDLDFKDGNVISGEALGDLYQSLAADYPIVTIEDPFDEDDWSNWSKFTAKNSEAFQVVGDDLTVTNIDKIERAIDEKSCTCLLLKVNQIGSISESIAAVTKAKQAGWGVMTSHRSGETEDTYIA…
cpEnolase	MATOU-v2-75377533_1 ---------------------------------------------------------------------------------------------------------------------------------------------------------------------------------------------------------------------------------------------------------------------------EELGNLYQSLAADYPIVTVEDPFDEDDWENWSKFTVKNGEQFQVVGDDLTVTNIEKIGRAIDEKSCTCLLLKVNQIGSITESIAAVTKAKQAGWGVMTSHRSGETEDTYIAD…
cpEnolase	MATOU-v2-74523300_4 -----------------------------------------------------------------------------------------------------------------------------------------------------------------------------------------------------------------------------------------DKCTIGLDVAASEFKVKGEDGYDLDFKDGNVIPAEELGNLYQSLAADYPIVTV---------------------QFQVVGDDLTVTNIEKIGRAIDEKSCTCLLLKVNQIGSITESIAAVTKAKQAGWGVMTSHRSGETEDTYIAD…
cpEnolase	MATOU-v2-110439896_6 ----------------------------------------------------------------------------------QRAIDDVMIKLDGTKNKSNMGANAILGVSLAASKAGAAAKGIPLYAHYANLAGNKVGKYTMPVPCFNVINGGSHAGNKLAFQEFVIPTGASSFKEAMQIGCEVYHNLGKIIKTKFGGDATLIGDEGGFAPPCDNKEGCELIMEAVKKAGYEGKCSIGLDVAASEFKVKGEDAYDLDFKDGDVISGDALGELYQSLAANYPIVTVEDPFDEDDWANWGKFTQKNSETFQVVGDDLTVTNIEKIKRAIDEKSCTCLLLKVNQIGSISESIDAVTMAKQAGWGVMTSHRSGETEDTYIA…
cpEnolase	MATOU-v2-149242652_3 SAISKVKAREILDSRGNPTVEVEVTTEDGLFRASVPSGASTGAYEACELRDGDRYLGKGVLTAVANVDNILGPAVIGMDPTDQKAIDDVMLKLDGTPNKNNLGANAILGVSLAASKAGAAAKGVPLYTHYADLAGNKLDKYTMPVPCFNVINGGSHAGNKLAFQEFVIPTGATSFKEAMQIGCEVYHTLGKIIKAKFGGDATLIGDEGGFAPPCDNREGCELIMEAVSKAGYDGKCSIGLDVAASEFKVKDEDAYDLDFKDGNIISGDALGELYQSLAADYPIVTIEDPFDEDDWSNWSKFTDKNAEAFQVVGDDLTVTNIEKIERAIDEKSCTCLLLKVNQIGSISESIAAVTKAKQAGWGVMTSHRSGETEDTYIA…
cpEnolase	MATOU-v2-43581473_6 SAISKVKAREILDSRGNPTVEVEVTTEDGLFRASVPSGASTGAYEACELRDGDRYLGKGVLQAVENVDKILGPAILGMDPTDQTGIDDAMLKLDGTPNKSNLGANAILGISLAVSKAGAAAKDIPLYAHYADLAGNKEEKYTMPVPCFNVINGGSHAGNKLAFQEFVIPTGAKTFKESMQIGCEVYHTLGKIIKAKFGGDATLIGDEGGFAPPCDNREGCELIMEAVKKAGYEGKCSIGLDVAASEFKVKGEDAYDLDFKDGNVISGDALGELYQSLAADYPIVTVEDPFDEDDWKNWGKFTGKNSEAFQVVGDDLTVTNIEKIKRAIEEKSCTCLLLKVNQIGSISESIAAVTMAKQAGWGVMTSHRSGETEDTYIAD…
cpEnolase	Guinardia_deliculata_Plastid SAITKVKAREILDSRGNPTVEVEMTTDDGLFRASVPSGASTGAYEACELRDGDRYMGKGVLQAVENVDKILGPAVIGMDPTDQKAIDDVMLKLDGTPNKSNMGANAILGVSLAVSKAGAASKGIPLYAHYAELAGNKEEKYTMPVPCFNVINGGSHAGNKLAFQEFVIPTGATSFSEAMQIGTEVYHNLGKIIKAKFGGDATLIGDEGGFAPPCDNREGCELIMEAITKAGYDGKCSIGLDVAASEFKVKGEDAYDLDFKDGNVISGDALSELYQSLAADFPIVTVEDPFDEDDWTNWGKFTDKNGATFQVVGDDLTVTNIEKIKRAIDEKSCTCLLLKVNQIGSISESIAAVTMAKQAGWGIMTSHRSG…
cpEnolase	MATOU-v2-5888500_6 SAITKVKAREILDSRGNPTVEVEMTTDDGLFRASVPSGASTGAYEACELRDGDRYMGKGVLQAVENVDKILGPAVIGMDPTDQKAIDDVMLKLDGTPNKSNMGANAILGVSLAVSKAGAASKGIPLYAHYAELAGNKEEKYTMPVPCFNVINGGSHAGNKLAFQEFVIPTGATSFSEAMQIGTEVYHNLGKIIKAKFGGDATLIGDEGGFAPPCDNREGCELIMEAITKAGYDGKCSIGLDVAASEFKVKGEDAYDLDFKDGNVISGDALSELYQSLAADFPIVTVEDPFDEDDWTNWGKFTDKNGATFQVVGDDLTVTNIEKIKRAIDEKSCTCLLLKVNQIGSISESIAAVTMAKQAGWGIMTSHRSGETEDTYIADL…
cpEnolase	MATOU-v2-109056080_5 ------------------------------------------------------------------------------------------------------------------------------------------------------------------------------------------------------------------------------------------------------------------------ISGEELGDLYQSLAADFPIVTVEDPFDEDDWVNWSKFTAKNSEAFQVVGDDLTVTNIDKIERAIEEKSCTCLLLKVNQIGSISESIAAVTKAKQAGWGVMTSHRSGETEDTYIA…
cpEnolase	Asterionellopsis_glacialis_Plastid STITSVVAREILDSRGNPTVEVEVGTEDGIFRASVPSGASTGAYEAYELRDGDRYLGKGVLGAVGNVNDVLAPAVMGLDPTNQKEIDDLMIELDGTPNKSKLGANAILGVSLAVSKAGAASKGVPLYVHYANLAGNKEEKFTMPVPCFNVINGGSHAGNKLAFQEFVIPTGAKTFAEAMQIGCEVYHTLGKIIKAKFGGDATLIGDEGGFAPPCDNREGCELIMEALEKAGYTDKCTIGLDVAASEFKVKGEDKYDLDFKDGNIISGEELGELYQSLAADFPIVTVEDPFDEDDWENWSKFTSKNSEEFQVVGDDLTVTNIDKIGRAIEEKSCTCLLLKVNQIGSISESIAAVTKSKQAGWGVM…
cpEnolase	MATOU-v2-121000969_4 AAISSVKAREILDSRGNPTVEVELTTENGLFRASVPSGASTGAYEAFELRDGDRYMGKGVLQAVKNVDEILGPAVIGMDPTEQQAIDDVMIKIDGTPNKSNLGANAILGISLAASKAGAAAKGIPLYAHYADLAGNKEPKFTMPIPCFNVINGGSHAGNKLAFQEFVIPTGATSFSEAMQIGCEVYHTLGKIIKAKFGGDATLIGDEGGFAPPCDNREGCELIMEALKKSGYEDKCTIGLDVAASEFKVKGEDAYDLDFKDGNVISGEALGDLYQSLAKDFPIVSVEDPFDEDDWVNWSKFTSKNGEAFQVVGDDLTVTNIEKIERAIEEKSCTCLLLKVNQIGTISESIAAVTKAKQAGWGVMTSHRSGETEDTYIA…
cpEnolase	MATOU-v2-5865533_3 -------------------------------------------------------------------------------------------------------------------------------AHYADLAGNKEPKYTMPIPCFNVINGGSHAGNKLAFQEFVIPTGATSFTEAMQIGCEVYHTLGKIIKAKFGGDATLIGDEGGFAPPCDNREGCELIMEALKMAGYEDKCTIGLDVAASEFKVKGEDAYDLDFKDGNVISGEALGELYQSLAADFPIVSVEDPFDEDDWVNWSKFTSKNSEAFQVVGDDLTVTNIDKIGRAIEEKSCTCLLLKVNQIGSISESIAAVTKAKQAGWGVMTSHRSGETEDTYIADL…
cpEnolase	MATOU-v2-136293917_4 ---NGIKC----QGKGNP*-------K----RKSC-GGA----YRKWSFR---TFWSYWCL*SI*ASRSLHG*RATG-----------------GTPNKSNLGANAILGISLAASKAGAAAKGIPLYAHYADLAGNKEPKFTMPIPCFNVINGGSHAGNKLAFQEFVIPTGATSFSEAMQIGCEVYHTLGKIIKAKFGGDATLIGDEGGFAPPCDNREGCELIMEALKKSGYEDKCTIGLDVAASEFKVKGEDAYDLDFKDGNVISGEALGDLYQSLSKDFPIVSVEDPFDEDDWVNWSKFTSKNGEAFQVVGDDLTVTNIEKIERAIEEKSCTCLLLKVNQIGTISESIAAVTKAKQAGWGVMTSHRSGETEDTYIA…
cpEnolase	MATOU-v2-142348610_5 ---------------------------------------------------------------------------------------------------------------------------------------------------------------------------------------------GKIIKAKFGGDATLIGDEGGFAPPCDNREGCELIMEALKKSGYEDKCTIGLDVAASEFKVKGEDAYDLDFKDGNVISGEALGDLYQSLSKDFPIVSVEDPFDEDDWVNWSKFTSKNGEAFQVVGDDLTVTNIEKIERAIEEKSCTCLLLKVNQIGTISESIAAVTKAKQAGWGVMTSHRSGETEDTYIA…
cpEnolase	MATOU-v2-120395164_4 ------TQEEILLSRWSSLPKMVFSVENGLFRASVPSGASTGAYEAFELRDGDRYMGKGVLQAVKNVDEILGPAVIGMDPTEQQAIDDVMIKIDGTPNKSNLGANAILGISLAASKAGAAAKGIPLYAHYADLAGNKEPKFTMPIPCFNVINGGSHAGNKLAFQEFVIPTGATSFSEAMQIGCEVYHTLGKIIKAKFGGDATLIGDEGGFAPPCDNREGCELIMEALKKSGYEDKCTIGLDVAASEFKVKGEDAYDLDFKDGNVISGEALGDLYQSLAKDFPIVSVEDPFDEDDWVNWSKFTSKNGEAFQVVGDDLTVTNIEKIERAIEEKSCTCLLLKVNQIGTISESIAAVTKAKQAGWGVMTSHRSGETEDTYIA…
cpEnolase	MATOU-v2-108716698_2 --------------------------------------------------------------------------------------------------------------------------------------------------------------------------------------------------------------------------------------------------------------------------------------------------DEDDWANWGKFTQKNSETFQVVGDDLTVTNIEKIKRAIDEKSCTCLLLKVNQIGSISESIDAVTMAKQAGWGVMTSHRSGETEDTYIA…
cpEnolase	MATOU-v2-5063959_4 ----------------------------------------------------------------------------------------------------------------------------------------------------------------------------------------------------------------------------------------------------------------------------------------------------------------------------------------TEKSCTCLLLKVNQIGTISESIDAVKKSKQAGWGVMTSHRSGETEDTYIADL…
cpEnolase	MATOU-v2-18503249_1 ---------------------------------------------------------------------------------------------------------------------------VPLYAHYAALAGNTSPKYTMPLPAFNVINGGSHAGNKLAFQEFIIPTGATSFKEAMRMGSEIYHTLGKILKEKFGGDATLIGDEGGFAPPCDNREGCELIVEAIEKAGYEGKCSIGLDVAASEFKVKDTDLYDLDFKDGNKISGQALGELYESLAADYPIVTIEDPFDEDDWESWSKFTIRNGSKYQVVGDDLTVTNPVKIQRAIDETCCTALLLKVNQIGTITESIDAVKKSKQAGWGIMTSHRSGETEDTYIAD…
cpEnolase	MATOU-v2-82111561_6 ---------------------------D--------------------FK-------K-------N-------------------ID------------------------------------------------ND---------------------NKG--------TGA------L----------------------------------------------------------GGL------FK---KQ--DIDN--DDKITGTALGELYESLANDYPIVTIEDPFDEDDWENWSKFTIQNGSKYQIVGDDLTVTNPVKIQRAIDENSCTALLLKVNQIGTISESIDAVKQSKRAGWGIMTSHRSGETEDTYIAD…
cpEnolase	MATOU-v2-89162994_6 -------------HR---T-RVRIQSQ----R---P-------------R-GQRYR*R--------------------------------------QN----------------HR----------YR-----TG-------------------------------VIP-GE-------RLS-------------------------------RNHRRSV-----------------------------R-RR------R---------LGELVE----------I------DDWENWSKFTIQNRSKYQIVGDDLTVTNPVKIQRAIDENSCTALLLKVNQIGTITESIDAVKQSKRAGWGIMTSHRSGETEDTYIAD…
cpEnolase	MATOU-v2-112967157_6 STIKGIHAREILDSRGNPTVEVDITTDDGKFTASVPSGASTGAYEAYELRDGDRYLGKGCLKAVKNVNDVLGPAICGMDPADQRGIDEAMIKLDGTANKSSLGANAILGISLAASKAGAAAQGIPLYAHYAALAGNKEAKYTMPIPCFNVINGGSHAGNKLAFQEFVIPTGAKSFREAMQIGCEVYHTLGKIIKEKFGGDATLIGDEGGFAPPCDNREGCELIMEALKKTGYEDKCTIGLDVAASEFKVKGEDAYDLDFKDGNKISGEALGDLYQSLAADFPIVTIEDPFDEDDWENWSKFTIKNGEQFQVVGDDLTVTNPVKIKRAIEEKSCTALLLKVNQIGTITESIDAVKQSKQAGWGIMTSHRSGETEDTYIA…
cpEnolase	MATOU-v2-110829986_3 -TIKAVKAREILDSRGNPTIEVDLTTDDGLFRASVPSGASTGAYEAYELRDGDRYLGKGCLKAVSNVNDILGPAVCGMNPADQRGIDEAMIKLDGTANKSNLGANAILGISLAASKAGAAANGLPLYAHYAKLAGNNDEKFTMPIPCFNVINGGSHAGNKLAFQEFVIPTGAKSFKEAMQIGCEVYHTLGKIIKAKFGGDATLIGDEGGFAPPCDNREGCELIMEAVKKAGYEGKCTIGLDVAASEFKVKGEDAYDLDFKDGNKISGQALGELYESLAADYPIVTIEDPFDEDDWENWSKFTIKNGKKYQVVGDDLTVTNPEKIGRAIEEQSCTCLLLKVNQIGSITESIDAVKKSKQAGWGVMTSHRSGETEDTYIA…
cpEnolase	MATOU-v2-110766120_2 STIKGIKAREIIDSRGNPTVEVDMTTDDGTFTASVPSGASTGAYEAYELRDGDRYLGKGCLKAVSNVNDILGPAICGMDPTDQRGIDEAMIKLDDTANKSNLGANAILGISLAASKAGAAAKGIPLYAHYANLAGNKDEKFTMPIPCFNVINGGSHAGNKLAFQEFVIPTGAKSFKEAMQIGCEVYHTLGKIIKAKFGGDATLIGDEGGFAPPCDNREGCELIMEALRKTGYEDKCKIGLDVAASEFKVKGEDAYDLDFKDGNKISGEALGELYQSLAADYPIVTIEDPFDEDDWENWSKFTSKNSESFQVVGDDLTVTNPMKIKRAIEEKSCTALLLKVNQIGTITESIDAVKQSKQAGWGIMTSHRSGETEDTYIA…
cpEnolase	MATOU-v2-110377331_3 STIKGIHAREILDSRGNPTVEVDMTTDDGTFTASVPSGASTGAYEAYELRDGDRYLGKGCLKAVANVNDILGPALCGMDPADQRGIDEAMIKMDDTANKSNLGANAILGISLAASKAGAAAKGIPLYAHYANLAGNKDEKFTMPIPCFNVINGGSHAGNKLAFQEFVIPTGAKSFKEAMQIGCEVYHTLGKIIKAKFGGDATLIGDEGGFAPPCDNREGCELIMEALKQTGYEDKCKIGLDVAASEFKVEGEDAYDLDFKDGNKISGEELGQLYQSLAADYPIVTIEDPFDEDDWENWAKFTTKNGEAFQVVGDDLTVTNPVKIKRAIEEKSCTALLLKVNQIGTITESIDAVKQSKQAGWGIMTSHRSGETEDTYIA…
cpEnolase	MATOU-v2-112986883_4 -------------------------------------------------------------------------------------------------------------------------------------------------------------------------------------------------------------------------------------------------------------------------------------------------FDEDDWTGWSKFTAKNGEKFQVVGDDLTVTNPVKIDRAIEEKSCTCLLLKVNQIGSISESIDAVTKAKQAGWGVMTSHRSGETEDTYIA…
cpEnolase	MATOU-v2-112724364_6 -------------------------------------------------------------------------------------------------------------------------------QHYADLAGNKEEKFTMPVPCFNVINGGSHAGNKLAFQEFVIPTGAESFKEAMQIGCEVYHTLGKIIKAKFGGDATLIGDEGGFAPPCDNREGCELIMEALKKSGHEDKCTIGLDVAASEFKVKGEDSYDLDFKDGNKISGEQLGDLYQSLAADFPIVTIEDPFDEDDWEGWSKFTAKNGEKFQVVGDDLTVTNPVKIDRAIEEKSCTCLLLKVNQIGSISESIDAVTKAKQAGWGVMTSHRSGETEDTYIA…
cpEnolase	MATOU-v2-142295590_1 RAFKCVLLVALLKSSSSPLLKLPLNSESHLF---LPE--HTKPVSVMELR--E----KL*LT*MTSSLDLLLSAIMQMEP-----ISQVLVLM---PNKSSLGANAILGVSLAVSKAGAAAKGIPLYKHYAELAGNTEEKFTLPVPCFNVINGGSHAGNKLAFQEFVIPTGAESFKEAMQIGCEVYHTLGKIIKAKFGGDATLIGDEGGFAPPCDNREGCELIMEALKMSGYEDKCTIGLDVAASEFKVKGEDAYDLDFKDGNKISGDELGALYQSLAADFPIVTIEDPFDEDDWESWSKFTAKNGEQFQVVGDDLTVTNPIKIERAINEKSCTCLLLKVNQIGSISESIDAVSKAKQAGWGVMTSHRSGETEDTYIA…
cpEnolase	MATOU-v2-136286390_4 STITKVHAREILDSRGNPTVEVEVTTE-GVFRASVPSGASTGAYEACELRDGSRYLGKGVLQAVANVNDVLGPAVLGLDPTAQRDIDDAMIKLDGTPNKSSLGANAILGVSLAVSKAGAAAKGIPLYKHYAELAGNKEEKFTMPVPCFNVINGGSHAGNKLAFQEFVIPTGAESFKEAMQIGCEVYHTLGKIIKAKFGGDATLIGDEGGFAPPCDNREGCELIMEALKMSGYEDKCTIGLDVAASEFKVKGEDAYDLDFKDGNKISGDELGALYQSLAADFPIVTIEDPFDEDDWESWSKFTAKNGEQFQVVGDDLTVTNPIKIERAINEKSCTCLLLKVNQIGSISESIDAVSKAKQAGWGVMTSHRSGETEDTYIA…
cpEnolase	MATOU-v2-129934068_6 STITKVHAREILDSRGNPTVEVEVTTE-GVFRASVPSGASTGAYEACELRDGTRYLGKGVLQAVANVNDVLGPAVLGLDPTAQRDIDNAMIKIDGTPNKSSLGANAILGVSLAVSKAGAAAKGIPLYKHYAELAGNTEEKFTLPVPCFNVINGGSHAGNKLAFQEFVIPTGAETFKEAMQIGCEVYHTLGKIIKAKFGGDATLIGDEGGFAPPCDNREGCELIMEALEKSGHKDKCTIGLDVAASEFKVKGEDAYDLDFKDGNKISGDELGALYQSLAADFPIVTIEDPFDEDDWEGWAKFTAKNGEQFQVVGDDLTVTNPVKIGRAIEEKSCTCLLLKVNQIGSISESIDAVTMAKQAGWGVMTSHRSGETEDTYIA…
cpEnolase	MATOU-v2-133831162_6 STITKVHAREILDSRGNPTVEVEVTTE-GVFRASVPSGASTGAYEACELRDGTRYLGKGVLQAVANVNDVLGPAVLGLDPTAQRDIDNAMIKIDGTPNKSSLGANAILGVSLAVSKAGAAAKGIPLYKHYAELAGNTEEKFTLPVPCFNVINGGSHAGNKLAFQEFVIPTGAETFKEAMQIGCEVYHTLGKIIKAKFGGDATLIGDEGGFAPPCDNREGCELIMEALEKSGHKDKCTIGLDVAASEFKVKGEDAYDLDFKDGNKISGDELGALYQSLAADFPIVTIEDPFDEDDWEGWAKFTAKNGEQFQVVGDDLTVTNPVKIGRAIEEKSCTCLLLKVNQIGSISESIDAVTMAKQAGWGVMTSHRSGETEDTYIA…
cpEnolase	MATOU-v2-120470081_5 --------------------------------------------------------------------------------------------------------------------------------------------------------------------EFVIPTGAESFKEAMQIGCEVYHTLGKIIKAKFGGDATLIGDEGGFAPPCDNREGCELIMEALKKSGYEDKCTIGLDVAASEFKVKGEDAYDLDFKDGNKISGDALGELYQSLAADYPIVTIEDPFDEDDWETWAKFTAKNGEAFQVVGDDLTVTNPEKIGRAIDEKSCTCLLLKVNQIGSITESIAAVTKAKQAGWGVMTSHRSGETEDTYIA…
cpEnolase	MATOU-v2-142771150_5 STISAVLAREILDSRGNPT-EVEVTTEDG-VRASVPSGASTGAYEACELRDG-RYLGKGVLKAVSNVNDILGPAVLGLDPTAQGEIDGAMIKLDGTPNKANLGANAILGVSLAVSKAGAAAKNVPLYKHYADLAGNTEEKFTMPVPCFNVINGGSHAGNKLAFQEYVIPTGAESFKEAMQIGCEVYHTLGKIIKAKFGGDATLIGDEGGFAPP-DNREGCELIMEALKKSGYEDKCTIGLDVAASEFKVKGEDAYDLDFK----ISGDALGELYQSLAADYPIVTIEDPFDEDDWESWSKFTSKNGEAFQVVGDDLTVTNPEKITRAIDEKSCTCLLLKVNQIGSITESIAAVTQSKQAGWGVMTSHRSGETEETYIS…
cpEnolase	MATOU-v2-142256988_5 STISAVLAREILDSRGNPTVEVEVTTEDG-VRASVPSGASTGAYEACELRDG-RYLGKGVLKAVSNVNDILGPAVLGLDPTAQGEIDGAMIKLDGTPNKANLGANAILGVSLAVSKAGAAAKNVPLYKHYADLAGNTEEKFTMPVPCFNVINGGSHAGNKLAFQEYVIPTGAESFKEAMQIGCEVYHTLGKIIKAKFGGDATLIGDEGGFAPP-DNREGCELIMEALKKSGYEDKCTIGLDVAASEFKVKGEDAYDLDFK----ISGDALGELYQSLAADYPIVTIEDPFDEDDWESWSKFTSKNGEAFQVVGDDLTVTNPEKITRAIDEKSCTCLLLKVNQIGSITESIAAVSQS*QAGWGVMTYHRSGETEHTYIA…
cpEnolase	MATOU-v2-142318467_1 SSITGVLAREILDSRGNPTVEVEVTTDGGVFRASVPSGASTGAYEACELRDGDRYLGKGVLQAVENVNTILGPAVKGLDTIDQRTIDDTMIKLDGTPNKSSLGANAILGVSLAVSKAGAAAKGVPLYQHYADLAGNAEKKFTMPVPCFNVINGGSHAGNKLAFQEFVIPTGASTFKEAMQIGCEVYHTLGKIIKAKFGGDATLIGDEGGFAPPCDNREGCELIMEALKKSGHEEKCTIGLDVAASEFKVKDEDAYDLDFKDGNKISGEALGDLYQSLAADFPIVTIEDPFDEDDWENWSKFTAKNGETFQVVGDDLTVTNPTKITRAIEEKSCTCLLLKVNQIGSISESIDAVTQSKQAGWGVMTSHRSGETEDTYIA…
cpEnolase	MATOU-v2-136637045_5 -----------------------------------------------------------------------------------RTIDDTMNKLDGTPNKSNLGANAILGVSLAVSKAGAAAKNVPLYQHYADLAGNGEEKFTMPVPCFNVINGGSHAGNKLAFQEFVIPTGAKTFKEAMQIGCEVYHTLGKIIKSKFGGDATLIGDEGGFAPPCDNREGCELIMEALAKSGYEDKCTIGLDVAASEFKVKGEDAYDLDFKDGNKISGDELGELYQSLAADFPIVTIEDPFDEDDWESWAKFTKKNGEDFQVVGDDLTVTNPEKIGRAIEEGSCTCLLLKVNQIGSISEAIDAVTKSKQAGWGVMTSHRSGETEDTYIA…
cpEnolase	MATOU-v2-34615052_1 --------------------------------------------------------------------------------------------------------------------------GIPLYAHYADLAGNKEPKHTMPVPCFNVINGGSHAGNKLAFQEFVIPTGATSFKEAMQIGCEVYHTLGKIIKAKFGGDATLIGDEGGFAPPCDNREGCELIMEALKKSGYEDKCTIGLDVAASEFKVKGKDAYDLDFKDGNEISGEALGDLYQSLAADFPIVTIEDPFDEDDWENWSKFTGKNGEQFQVVGDDLTVTNPEKISRAIEEKSCTCLLLKVNQIGSISEAIDAVTQSKQAGWGVMTSHRSGETEDTYIAD…
cpEnolase	MATOU-v2-41207096_4 -----------------------------------------------------------------------------------------------------------------------------------DLAGNKEDKYTMPVPCFNVINGGSHAGNKLAFQEFVIPTGAESFKEAMQIGCEVYHTLGKIIKAKFGGDATLIGDEGGFAPPCDNREGCELIMEALKKSGYEDKCTIGLDVAASEFKVKGKDAYDLDFKDGNEISGEALGDLYQSLAADFPIVTIEDPFDEDDWENWSKFTGKNGEQFQVVGDDLTVTNPEKITRAIDEKSCTCLLLKVNQIGSISEAIDAVTQSKRAGWGVMTSHRSGETEDTYIAD…
cpEnolase	MATOU-v2-138255179_6 QVILTFRSQTINNNRGRPTVQVEVTTADG-TRASVPSGASTGAYEACELRDG-RYLGKGVLKAVSNVNDILAPAVIGLNPTAQVEIDEAMIKLDGTPNKANLGANAILGVSLAVSKAGAAAKNVPLYKHYADLAGNTEEKFTMPVPCFNVINGGSHAGNKLAFQEYVIPTGAETFKEAMQIGCEVYHTLGKIIKAKFGGDATLIGDEGGFAPP-DNREGCELIMEALKKSGYEDKCTIGLDVAASEFKVKGEDAYDLDFK----ISGDALGELYQSLAADYPIVTIEDPFDEDDWETWAKFTAKNGEAFQVVGDDLTVTNPEKIGRAIDEKSCTCLLLKVNQIGSITESIAAVTKAKQAGWGVMTSHRSGETEDTYIA…
cpEnolase	MATOU-v2-125877550_6 THFTGVFAREILDSRGNPTVEVEVTTA-GTFRASVPSGASTGAYEACELRDGDRYLGKGVLKAVSNVNDILAPAVIGLNPTAQVEIDEAMIKLDGTPNKANLGANAILGVSLAVSKAGAAAKNVPLYKHYADLAGNTEEKFTMPVPCFNVINGGSHAGNKLAFQEFVIPTGAETFKEAMQIGCEVYHTLGKIIKAKFGGDATLIGDEGGFAPPCDNREGCELIMEALKKSGYEDKCTIGLDVAASEFKVKGEDAYDLDFKDGNKISGDALGELYQSLAADYPIVTIEDPFDEDDWETWAKFTAKNGEAFQVVGDDLTVTNPEKIGRAIDEKSCTCLLLKVNQIGSITESIAAVTKAKQAGWGVMTSHRSGETEDTYIA…
cpEnolase	MATOU-v2-130616314_5 SRFS*LFIHSIYYIHFIKM*QVEVTTA-GTFRASVPSGASTGAYEACELRDGDRYLGKGVLKAVSNVNDILAPAVIGLNPTAQVEIDEAMIKLDGTPNKANLGANAILGVSLAVSKAGAAAKNVPLYKHYADLAGNTEEKFTMPVPCFNVINGGSHAGNKLAFQEFVIPTGAETFKEAMQIGCEVYHTLGKIIKAKFGGDATLIGDEGGFAPPCDNREGCELIMEALKKSGYEDKCTIGLDVAASEFKVKGEDAYDLDFKDGNKISGDALGELYQSLAADYPIVTIEDPFDEDDWETWAKFTAKNGEAFQVVGDDLTVTNPEKIGRAIDEKSCTCLLLKVNQIGSITESIAAVTKAKQAGWGVMTSHRSGETEDTYIA…
cpEnolase	MATOU-v2-144000937_4 SSISGVKAREILDSRGNPTVEVEITTEDGLFRASVPSGASTGAYEAYELRDGDRYLGKGVLKAVSNVNDVLGPAVLGLDPTDQRKIDDTMIKIDGTANKSSMGANAILGISLATSKAGAAAKGIPLYSHYADLAGNKEEKYTMPVPCFNVINGGSHAGNKLAFQEFVIPTGAKSFKEAMQIGCEVYHTLGKIIKAKFGGDATLIGDEGGFAPPCDNREGCELIMEAVKKAGYEGKCTIGLDVAASEFKVKGEDAYDLDFKDGNKISGEALGELYQSLAADYPIVTVEDPFDEDDWENWSKFTAKNGEAFQVVGDDLTVTNPTKISRAIEEKSCTCLLLKVNQIGSISEAIDAVTQSKQAGWGVMTSHRSGETEDTYIA…
cpEnolase	MATOU-v2-111080181_4 -----------------------------------------------------------------------------------------------------------------------------------------------------------------------------------------------------------------------------------------------------------------------------------------------------DWENWSKFTAKNGEAFQVVGDDLTVTNIEKIERAVNEKSCTCLLLKVNQIGSISEAIAAVKKSKQAGWGVMTSHRSGETEDTYIA…
cpEnolase	MATOU-v2-5785785_6 ---------------------------------------------------------------------------------------------------------------------------------------------------------------------------------------------------------------------------------------------------------------DLDFKDGNKISGDELGALYQSLAADFPIVTIEDPFDEDDWESWSKFTIKNGEEFQVVGDDLTVTNPVKIGRAIEEQSCTCLLLKVNQIGSISEAIDAVKKSKQAGWGVMTSHRSGETEDTYIADL…
cpEnolase	Chaetocerosneogracile_Plastid STISAVKAREILDSRGNPTVEVEITTNDGMFRASVPSGASTGAYEACELRDGDRYLGKGVLKATANVNDILGPAVIGLDPTQQRLIDDTMLKIDGTPNKNSMGANAILGISLAASKAGAAAKGIPLYAHYAELAGNNDKKYTMPIPCFNVINGGSHAGNKLAFQEFVIPTGAKTFKEAMQIGCEVYHTLGKIIKAKFGGDATLIGDEGGFAPPCDNREGCELIMEALKKAGYEDKCTIGLDVAASEFKVKGEDAYDLDFKDGNKISGEELGDLYQSLAADFPIVTIEDPFDEDDWENWSKFTAKNGEKFQVVGDDLTVTNPEKIGRAIDEKSCTCLLLKVNQIGSISEAIDAVKKSKQAGWGVMTSHRS…
cpEnolase	MATOU-v2-88067756_6 -------------------------------------------------------------------------------------------------------------------------------------------------------------------------------------------------------------------------------------------------------------------------------------------------FDEDDWENWSKFTGKNGEQFQVVGDDLTVTNPEKIGRAIDENSCTCLLLKVNQIGSISEAIDAVKKSKQAGWGVMTSHRSGETEDTYIAD…
cpEnolase	MATOU-v2-63225074_2 PVITGVKAREILDSRGNPTVEVEMTTSDGTFVASVPSGASTGAYEACELRDGDRFLGKGVLKAVSNVNDILGPAVIGMDPTNQRIIDETMIKLDATPNKSKYGANAILGISLAASKAGAAAKGIPLYAHYAQLAGNHEEKFTMPIPCFNVINGGSHAGNKLAFQEFVIPTAAKSFKEAMQIGCEVYHTLGKIIKAKFGGDATLIGDEGGFAPPCDNREGCELIMEALKKAGYEDKCTIGLDVAASEFKVKGEDAYDLDFKDGNKISGDELAELYQSLAADFPIVTIEDPFDEDDWENWSKFTTKNGEQFQVVGDDLTVTNPEKIERAIKENSCTCLLLKVNQIGSISEAIDAVKKSKQAGWGVMTSHRSGETEDTYIAD…
cpEnolase	MATOU-v2-335681_6 ------------------------------------------------------------------------------------------------------------------------------------------------------------------------------------------------------------------------------------------------------------------------------------------------PFDEDDWENWSKFTTKNAEQFQVVGDDLTVTNPDKIERAIKENSCTCLLLKVNQIGSISEAIDAVKKSKQAGWGVMTSHRSGETEDTYIADLA…
cpEnolase	MATOU-v2-41126134_2 PTITGVKAREILDSRGNPTVEVEMTTSDGTFVASVPSGASTGAYEACELRDGDRFLGKGVLKAVSNVNDILGPAVIGMDPTNQRIIDETMIQLDATPNKSKYGANAILGISLAASKAGAAAKGIPLYAHYAQLAGNTQEKFTMPVPCFNVINGGSHAGNKLAFQEFVIPTAAKSFKEAMQIGCEVYHTLGKIIKAKFGGDATLIGDEGGFAPPCDNREGCELIMEALKKAGYEDKCTIGLDVAASEFKVKGEDAYDLDFKDGNKISGDELAELYQSLAADFPIVTIEDPFDEDDWENWSKFTIKNGEQFQVVGDDLTVTNPEKIERAIKENSCTCLLLKVNQIGSISEAIDAVKKSKQAGWGVMTSHRSGETEDTYIAD…
cpEnolase	MATOU-v2-32705605_6 -----------------------------------------------------------------------------------------------------------------------------------------------------------------------------------------------------------------------------LIMEALKKPGYEDKCTIGLDVAASEFKVKGEDAYDLDFKDGNKISGEALGDLYQSLAADFPIVTIEDPFDEDDWENWSKFTAKNGVAFQVVGDDLTVTNPKKITRAIDEKSCTCLLLKVNQIGSISEAIDAVTQSKRAGWGVMTSHRSGETEDTYIAD…
cpEnolase	MATOU-v2-34722968_1 STITGVKAREILDSRGNPTVEVEITTGDGVFRASVPSGASTGAYEACELRDGDRFLGKGVLKAVANVNDVLGPAVVGLDPTQQRTIDDTMIKLDGTPNKSSMGANAILGISLAASKAGAAAKGIPLYAHYADLAGNTEEKYTMPVPCFNVINGGSHAGNKLAFQEFVIPTGASSFKEAMQIGCEVYHTLGKIIKAKFGGDATLIGDEGGFAPPCDNREGCELIMEALKKSGYEDKCTIGLDVAASEFKVKGEDAYDLDFKDGNKISGEALGDLYQSLAADFPIVTIEDPFDEDDWENWSKFTTKNGEQFQVVGDDLTVTNPEKITRAVDDKACTCLLLKVNQIGSISEAIDAVTQSKQAGWGVMTSHRSGETEDTYIAD…
cpEnolase	MATOU-v2-63465216_6 -------------------------------------------------------------------------------------IDETMLKLDGTPNKSKLGANAILGISLAASKAGAAAKGIPLYAHYADLAGNKEEKYTMPVPCFNVINGGSHAGNKLAFQEFVIPTGASNFKEAMQIGCEVYHTLGKIIKAKFGGDATLIGDEGGFAPPCDNREGCELIMEALKKSGYEDKCTIGLDVAASEFKVKGEDAYDLDFKDGNKISGEALGDLYQSLAADFPIVTIEDPFDEDDWENWSKFTGKNGETFQVVGDDLTVTNPEKISRAIEENSCTCLLLKVNQIGSISEAIDAVTQSKQAGWGVMTSHRSGETEDTYIAD…
cpEnolase	MATOU-v2-139219763_5 STISAVKAREILDSRGNPTVEVEITTNDGVFRASVPSGASTGAYEACELRDGDRYLGKGVLQAVANVNDVLGPAVLGLDPTQQRAIDDTMLKVDGTPNKNNMGANAILGISLAASKAGAAAKGIPLYAHYADLAGNKEEKYTMPVPCFNVINGGSHAGNKLAFQEFVIPTGAKTFKEAMQIGCEVYHTLGKIIKAKFGGDATLIGDEGGFAPPCDNREGCELIMEALKKSGYEDKCTIGLDVAASEFKVKGEDAYDLDFKDGNKISGEALGDLYQSLAADFPIVTIEDPFDEDDWENWSKFTGKNAEQFQVVGDDLTVTNPTKITRAIDEKSCTCLLLKVNQIGSISEAIDAVTQSKQAGWGVMTSHRSGETEDTYIA…
cpEnolase	MATOU-v2-117414871_3 STITAVLAREILDSRGNPTVEVEITTGDGIFRASVPSGASTGAYEACELRDGDRYLGKGVLGAVANVNDVLGPAVIGLDPTQQRAIDDTMLKLDGTPNKNNLGANAILGVSLAASKAGAAAKGKPLYAHYADLAGNTEEKYTMPVPCFNVINGGSHAGNKLAFQEFVIPTGAKTFKEAMQIGCEVYHTLGKIIKAKFGGDATLIGDEGGFAPPCDNREGCELIMEALKKSGYEDKCTIGLDVAASEFKVKGKDAYDLDFKDGNEISGEALGDLYQSLAADFPIVTIEDPFDEDDWENWSKFTGKNGEQFQVVGDDLTVTNPTKITRAIDEKSCTCLLLKVNQIGSISEAIDAVSQSKRAGWGVMTSHRSGETEDTYIA…
cpEnolase	Chaetocerosaffinis_Plastid ATITAVKAREILDSRGNPTVEVEMTTSDGVFRASVPSGASTGAYEACELRDGDRYLGKGVLQAVSNVNDVLGPAVVGLDPTQQRAIDDTMLKLDGTPNKSKLGANAILGISLAASKAGAAAKGKPLYAHYADLAGNTEEKYTMPVPCFNVINGGSHAGNKLAFQEFVIPTGATSFKEAMQIGCEVYHTLGKIIKAKFGGDATLIGDEGGFAPPCDNREGCELIMEALKKSGYEDKCTIGLDVAASEFKVKGKDAYDLDFKDGNEISGEELGDLYQSLAADFPIVTIEDPFDEDDWENWSKFTGKNGEQFQVVGDDLTVTNPEKITRAIDEKSCTCLLLKVNQIGSISEAIDAVTQSKRAGWGVMTSHRSGET…
cpEnolase	MATOU-v2-122133717_6 STISAVKAREILDSRGNPTVEVEVTTNDGIFRASVPSGASTGAYEACELRDGDRYLGKGVLQAVANVNDVLGPAVIGLDPTQQRSIDDTMIKIDGTANKNSMGANAILGISLAASKAGAAAKGIPLYAHYADLAGNKEEKFTMPVPCFNVINGGSHAGNKLAFQEFVIPTGAKTFKEAMQIGCEVYHTLGKIIKAKFGGDATLIGDEGGFAPPCDNREGCELIMEALKKSGHEDKCTIGLDVAASEFKVKGEDAYDLDFKDGNKISGEALGDLYQSLAADFPIVTIEDPFDEDDWESWSKFTGKNSEKFQVVGDDLTVTNPTKITRAIEENSCTCLLLKVNQIGSISESIDAVTQAKQAGWGVMTSHRSGETEDTYIA…
cpEnolase	MATOU-v2-121092330_6 ------------------------------------------------------YLGKGVLQAVANVNDVLGPAVIGMDPSKQRDIDDTMNKIDGTPNKSSMGANAILGISLAASKAGAARKGVPLYKHYADLAGNTEEKYTMPVPCFNVINGGSHAGNKLAFQEFVIPTGASTFKEAMQIGCEVYHTLGKIIKAKFGGDATLIGDEGGFAPPCDIREGCELIMEALKKSGHEDKCTIGLDVAASEFKVKDEDAYDLDFKDGNKISGEELGDLYQSLATDFPVVTIEDPFDEDDWESWSKFTTKNAEQFQVVGDDLTVTNPVKITRAIEENSCTCLLLKVNQIGSISESIDAVTQSKQAGWGVMTSHRSGETEDTYIA…
cpEnolase	MATOU-v2-142408858_4 STISGVKAREILDSRGNPTVEVEITTDDGIFRASVPSGASTGAYEAYELRDGDRYLGKGVLQAVANVNDVLGPAVLGLDPAQQRAIDDTMLKIDGTPNKSNMGANAILGISLAASKAGAAAKGVPLYAHYANLAGNKEEKFTMPVPCFNVINGGSHAGNKLAFQEFVIPTGASNFKEAMQIGCEVYHTLGKIIKAKFGGDATLIGDEGGFAPPCDNREGCELIMEALKKSGHEDKCTIGLDVAASEFKVKGEDAYDLDFKDGNKISGEALGDLYQSLAADFPIVTIEDPFDEDDWENWSKFTGKNSEAFQIVGDDLTVTNPEKIKRAIEEKSCTCLLLKVNQIGTISESIDAVTQSKQAGWGVMTSHRSGETEDTYIA…
cpEnolase	MATOU-v2-135086000_1 -----------------------------------------------------RYLGKGVLQAVANVNDVLGPAVIGLDPTQQRAIDDTMIKIDGTKNKSSMGANAILGISLAASKAGAAAKGVPLYAHYADLAGNKEDKFTMPVPCFNVINGGSHAGNKL--------------KEAMQIGCEVYHTLGKIIKAKFGGDATLIGDEGGFAPPCDNREGCELIMEALKKSGHEDKCTIGLDVAASEFKVKDKDAYDLDFKDGNQISGEALGDLYQSLAADFPIVTIEDPFDEDDWENWSKFTTKNGEKFQVVGDDLTVTNPEKISRAIDEKSCTCLLLKVNQIGSISESIDAVTQSKQAGWGVMTSHRSGETEDTYIA…
cpEnolase	MATOU-v2-142760768_6 STISAVKAREILDSRGNPTVEVEITTTDGVFRASVPSGASTGAYEAYELRDGDRYLGKGVLQAVANVNDVLGPAVIGLDPTQQRAIDDTMIKIDGTKNKSSMGANAILGISLAASKAGAAAKGVPLYAHYADLAGNKEDKFTMPVPCFNVINGGSHAGNKLAFQEFVIPTGASTFKEAMQIGCEVYHTLGKIIKAKFGGDATLIGDEGGFAPPCDNREGCELIMEALKKSGHEDKCTIGLDVAASEFKVKDKDAYDLDFKDGNQISGEALGDLYQSLAADFPIVTIEDPFDEDDWENWSKFTAKNGEKFQVVGDDLTVTNPEKISRAIDEKSCTCLLLKVNQIGSISESIDAVTQSKQAGWGVMTSHRSGETEDTYIA…
cpEnolase	MATOU-v2-110429043_3 TTITGVKAREILDSRGNPTVEVEVTTEGGLFRASVPSGASTGAYEAYELRDGDRYLGKGVLQAVGNVNDILGPAVIGQDPTDQRTIDDVMIKLDGTPNKSKLGANAILGISLAVSKAGAAAKNVPLYQHYADLAGNKEEKFTMPVPCFNVINGGSHAGNKLAFQEFVIPTGASNFKEAMQIGCEVYHTLGKIIKAKFGGDATLIGDEGGFAPPCDNREGCELIMEALKKSGHEDKCTIGLDVAASEFKVKGEDTYDLDFKDGNKISGEALGDLYQSLAADFPIVTIEDPFDEDDWDGWSKFTGKNAEKFQVVGDDLTVTNPEKITRAIKEKSCTCLLLKVNQIGSISESIDAVTQSKQAGWGVMTSHRSGETEDTYIA…
cpEnolase	MATOU-v2-112690125_1 ---------------------------------------------------------------------------------------------------------------------------------------------------------------------------------------------------------------------------CELIMEALKKSGHEDKCTIGLDVAASEFKVKGEDTYDLDFKDGNKISGEALGDLYQSLAADFPIVTIEDPFDEDDWDGWSKFTGKNAEKFQVVGDDLTVTNPEKITRAIKEKSCTCLLLKVNQIGSISESIDAVTQSKQAGWGVMTSHRSGETEDTYIA…
cpEnolase	Chaetocerosdebilis_Plastid NTITGVKAREILDSRGNPTVEVEVTTEGGLFRASVPSGASTGAYEAYELRDGDRYLGKGVLQAVGNVNDILGPAVIGQDPTDQRTIDDVMIKLDGTPNKSKLGANAILGISLAVSKAGAAAKNVPLYQHYADLAGNKEEKFTMPVPCFNVINGGSHAGNKLAFQEFVIPTGASNFKEAMQIGCEVYHTLGKIIKAKFGGDATLIGDEGGFAPPCDNREGCELIMEALKKSGHEDKCTIGLDVAASEFKVKGEDTYDLDFKDGNKISGEALGDLYQSLAADFPIVTIEDPFDEDDWDGWSKFTGKNAEKFQVVGDDLTVTNPEKITRAIKEKSCTCLLLKVNQIGSISESIDAVTQSKQAGWGVMTSHRSGET…
cpEnolase	MATOU-v2-109451815_1 ---------------------------------------------------------------------------------------------------------------------------------------------------------------------------------------------------------------------------------------------------------------------GNKISGEALGDLYQSLAADFPIVTIEDPFDEDDWDGWSKFTGKNAEKFQVVGDDLTVTNPEKITRAIKEKSCTCLLLKVNQIGSISESIDAVTQSKQAGWGVMTSHRSGETEDTYIA…
cpEnolase	MATOU-v2-139280125_1 PQMTGVRLRPLVPTR-N--*EMEETDE-REFRQSM-------------L-S-D------LL*LALTLNSA----IL*MEPQTRIAVSPPRLAL---QQKVSMHTTQIL---LVIRK-----RSLPCQFHASML----SMVVTMPVPCFNVINGGSHAGNKLAFQEFVIPTGAKTFKEAMQIGCEVYHTLGKIIKAKFGGDATLIGDEGGFAPPCDNREGCELIMEALKKSGHEDKCTIGLDVAASEFKVKGEDAYDLDFKDGNKISGEALGDLYQSLAADFPIVTIEDPFDEDDWESWSKFTGKNSEKFQVVGDDLTVTNPTKITRAIEENSCTCLLLKVNQIGSISESIDAVTQAKQAGWGVMTSHRSGETEDTYIA…
cpEnolase	MATOU-v2-111612595_1 ----------------------------------------------------------------------------------------------------------------------------------------------------------------------------------------------------------------------------------------------------------------------NKISGEALGDLYQSLAADFPIVTIEDPFDEDDWDGWSKFTGKNAEKFQVVGDDLTVTNPEKITRAIKEKSCTCLLLKVNQIGSISESIDAVTQSKQAGWGVMTSHRSGETEDTYIA…
cpEnolase	MATOU-v2-127867745_5 SSITGVKAREILDSRGNPTVEVEITTSDGLFRASVPSGASTGAYEAFELRDGDRYLGKGVLQAVANVNDVLGPAVIGLDPTQQREIDDTMIKIDGTPNKSNMGANAILGISLAASKAGAAAKGIPLYAHYADLAGNK-EKYTMPVPCFNVINGGSHAGNKLAFQEFVIPTGASSFKEAMQIGCEVYHTLGKIIKAKFGGDATLIGDEGGFAPPCDNREGCELIMEALKKSGYEDKCTIGLDVAASEFKVKGEDAYDLDFKDGNKISGEALGDLYQSLAADFPIVTIEDPFDEDDWENWSKFTGKNGEQFQVVGDDLTVTNPVKITRAIEEKSCTCLLLKVNQIGSISESIDAVKQSKQSGWGVMTSHRSGETEDTYIA…
cpEnolase	MATOU-v2-134728822_4 ALILSVRSQEVIQPLSHPM--------DPLFLVHVPT--S*EMEDILELRDGDRYLGKGVLQAVANVNDVLGPAVIGLDPTQQREIDDTMIKIDGTPNKSNMGANAILGISLAASKAGAAAKGIPLYAHYADLAGNK-EKYTMPVPCFNVINGGSHAGNKLAFQEFVIPTGASSFKEAMQIGCEVYHTLGKIIKAKFGGDATLIGDEGGFAPPCDNREGCELIMEALKKSGYEDKCTIGLDVAASEFKVKGEDAYDLDFKDGNKISGEALGDLYQSLAADFPIVTIEDPFDEDDWENWSKFTGKNGEQFQVVGDDLTVTNPVKITRAIEEKSCTCLLLKVNQIGSISESIDAVKQSKQSGWGVMTSHRSGETEDTYIA…
cpEnolase	MATOU-v2-133308313_5 --------------------EVEITTSDGLFRASVPSGASTGAYEAFELRDGDRYLGKGVLQAVANVNDVLGPAVIGLDPTQQREIDDTMIKIDGTPNKSNMGANAILGISLAASKAGAAAKGIPLYAHYADLAGNK-EKYTMPVPCFNVINGGSHAGNKLAFQEFVIPTGASSFKEAMQIGCEVYHTLGKIIKAKFGGDATLIGDEGGFAPPCDNREGCELIMEALKKSGYEDKCTIGLDVAASEFKVKGEDAYDLDFKDGNKISGEALGDLYQSLAADFPIVTIEDPFDEDDWENWSKFTGKNGEQFQVVGDDLTVTNPVKITRAIEEKSCTCLLLKVNQIGSISESIDAVKQSKQSGWGVMTSHRSGETEDTYIA…
cpEnolase	MATOU-v2-137746018_6 --------------------------------------------------------------------------------------------------------------------------------------------------------------NKLAFQEFVIPTGAKSFKEAMQIGCEVYHTLGKIIKEKFGGDATLIGDEGGFAPPCDNREGCELIMEALKKTGYEDKCTIGLDVAASEFKVKGEDAYDLDFKDGNKISGEALGELYQSLAADFPIVTIEDPFDEDDWENWSKFTKKNGKTFQVVGDDLTVTNPVKIKRAIDEESCTALLLKVNQIGSITESIDAVKQSKQAGWGIMTSHRSGETEDTYIA…
cpEnolase	MATOU-v2-136255263_6 SIIKGIHAREILDSRGNPTVEVDMTTDDGKFTASVPSGASTGAYEAYELRDGDRYLGKGCMKAVNNVNDILGPAICGMDPADQRGIDEAMIKLDGTANKSNLGANAILGVSLAASKAGAAAQGIPLYAHYAALAGNKDAKYTMPIPCFNVINGGSHAGNKLAFQEFVIPTGAKSFKEAMQIGCEVYHTLGKIIKEKFGGDATLIGDEGGFAPPCDNREGCELIMEALKKTGYEDKCTIGLDVAASEFKVKGEDAYDLDFKDGNKISGEALGELYQSLAADFPIVTIEDPFDEDDWENWSKFTKKNGKTFQVVGDDLTVTNPVKIKRAIDEESCTALLLKVNQIGSITESIDAVKQSKQAGWGIMTSHRSGETEDTYIA…
cpEnolase	MATOU-v2-107419392_1 -----------------------------------------------------------------------------------------------------------------------------------------------------------HAGNKLAFQEFVIPTGAKSFKEAMQIGCEVYHTLGKIIKEKFGGDATLIGDEGGFAPPCDNREGCELIMEALKKTGYEDKCTIGLDVAASEFKVK------LDFKDGNKISGEALGELYQSLAADFPIVTIEDPFDEDDWENWSKFTKKNGQTFQVVGDDLTVTNPVKIKRAIDEESCTALLLKVNQIGSITESIDAVKQSKQAGWGIMTSHRSGETEDTYIA…
cpEnolase	MATOU-v2-22315358_4 ------------------------------------------------------------------------------------------------------------------------------------------------------------------------------------------------------------------------REGCELIMEALRKTGYEDKCKIGLDVAASEFKVKGEDMYDLDFKDGNKISGEALGDFYQSLAADYPIVTIEDPFDEDDWENWSKFTLKNGQAFQVVGDDLTVTNPVKIKRAIEEKSCTALLLKVNQIGTITESIDAVKQSKQAGWGIMTSHRSGETEDTYIAD…
cpEnolase	MATOU-v2-143733615_6 S*F-------IWSIHWIRSMRIE------RRRRQIPKGSS*GCF-*CK-----RYFGTCCTWTRSHRND*LSCSFQGWSCCKK----------------------SILGVSLAVSKAGAAAKNVPLYKHYADLAGNTEEKFTMPVPCFNVINGGSHAGNKLAFQEFVIPTGAESFKEAMQIGCEVYHTLGKIIKAKFGGDATLIGDEGGFAPPCDNREGCELIMEALKKSGYEDKCTIGLDVAASEFKVKGEDAYDLDFKDGNKISGDALGELYQSLAADYPIVTIEDPFDEDDWESWSKFTSKNGEAFQVVGDDLTVTNPEKITRAIDEKSCTCLLLKVNQIGSITESIAAVTQSKQAGWGVMTSHRSGETEDTYIA…
cpEnolase	MATOU-v2-4669625_5 --------------------------------------------------------------------------------------------------------------------------------------------------------------------------------------------------------------------------GCELIMEALRKTGYEDKCKIGLDVAASEFKVKGEDAYDLDFKDGNKISGEALGDFYQSLAADYPIVTIEDPFDEDDWENWSKFTSKNGESFQVVGDDLTVTNPVKITRAIEEKSCTALLLKVNQIGTITESIDAVKQSKQAGWGIMTSHRSGETEDTYIADL…
cpEnolase	MATOU-v2-34898502_4 -------------------------------------------------------------------------------------------------------------------------------------------------------------------------------------------------------------------------------------------------------------------------------------------VTIEDPFDEDDWENWSKFTSKNGESFQVVGDDLTVTNPVKITRAIEEKSCTALLLKVNQIGTITESIDAVKQSKQAGWGIMTSHRSGETEDTYIAD…
cpEnolase	MATOU-v2-149382503_4 -------------------------------------------------------------------------------------------------------------------------------------------------------------------------------------------------------------------------------------------------------------------KDGNKISGEALGELYQSLAADFPIVTIEDPFDEDDWENWSKFTKKNGKTFQVVGDDLTVTNPVKITRAIDEESCTALLLKVNQIGSITESIDAVKQSKQAGWGIMTSHRSGETEDTYIA…
cpEnolase	MATOU-v2-140492926_6 NYLPGIFVSEY*SNRGNGVHQRDPCT*NSRFE-R*PNCRG*HDY**WQIRERERHSWTSHMWN--------GPSRSA**SHD*VGWNCE*I*LGCKCYPRNIGHSSICALCRPCRKQRCK-------IHH--LAGNKDAKYTMPIPCFNVINGGSHAGNKLAFQEFVIPTGAKSFKEAMQIGCEVYHTLGKIIKEKFGGDATLIGDEGGFAPPCDNREGCELIMEALRKTGYEDKCTIGLDVAASEFKVKGEDAYDLDFKDGNKISGEALGELYQSLAADFPIVTIEDPFDEDDWENWSKFTKKNGKTFQVVGDDLTVTNPVKIKRAIDEESCTALLLKVNQIGSITESIDAVKQSKQAGWGIMTSHRSGETEDTYIA…
cpEnolase	Ditylum_brightwellii_Plastid_2 SAIQSVKAREILDSRGNPTVEVELKTEDGIFVASVPSGASTGAYEAVELRDGSRYLGKGVLQAVANVNDVLGPAVIGLDPSEQQKIDDIMLELDGTPNKAKLGANSILGVSLAASKAGAAAKGIPLYAHYAALAGNDSGKYTMPVPCFNVINGGSHAGNKLAFQEFVIPTGASSFKEAMQIGCEVYHTLGKIXKAKFGGDATLIGDEGGFAPPCDNREGCELIMEALKKAGYEDKCTIGLDVAASEFKVKGEDAYDLDFKDGNVISGDALGELYQSLAADYPIVTIEDPFDEDDWEXWSKFTEKNGEAFQVVGDDLTVTNIEKIGRAIEEKSCTCLLLXVNQIGSISESIAAVKKSKQAGWGVMTSHR…
cpEnolase	Ditylum_brightwellii_Plastid SAIQSVKAREILDSRGNPTVEVELKTEDGIFVASVPSGASTGAYEAVELRDGSRYLGKGVLQAVANVNDVLGPAVIGLDPSEQQKIDDIMLELDGTPNKAKLGANSILGVSLAASKAGAAAKGIPLYAHYAALAGNDSGKYTMPVPCFNVINGGSHAGXKLAFQEFVIPTGASSFKEAMQIGXEVYHTLGKIIKAKFGGDATLIGDEGGFAPPCDNREGCELIMEALKKAGYEDKCTIGLDVAASEFKVKGGDGYDLDFKDGNVISGDALGELYQSLAADYPIVTIEDPFDEDDWENWSKFTEKNGEAFQVVGDDLTVTNIEKIGRAIEEKSCTCLLLKVNQIGSISESTXXXXXSXQXGXGVMTSHRSG…
cpEnolase	MATOU-v2-44766472_4 -----------------------------------------------------------------------------------------------------------------------------------------------------------------------------------------------------------------------------------------------------------------DFKDGNVISGDALGELYQSLAADYPIVTIEDPFDEDDWESWSKFTEKNGEAFQVVGDDLTVTNIEKIGRAIEEKSCTCLLLKVNQIGSISESIAAVKKAKQAGWGVMTSHRSGETEDTYIAD…
cpEnolase	MATOU-v2-146725236_4 -----------------------------------------------------------------------------------------------------------------------------------------------PVPCFNVINGGSHAGNKLAFQEFVIPTGASSFAEAMQIGCEVYHNLGKIIKAKFGGDATLIGDEGGFAPPCDNREGCELIMAALKKAGHEDKCTIGLDVAASEFRVKDKDEYDLDFKDGNIISGGELGDLYQSLAADYPIVTIEDPFDEDDWENWSKFTAKNGAAFQVVGDDLTVTNIEKIDRAISEKSCTCLLLKVNQIGSISESIDAVKKSKQAGWGVMTSHRSGETEDTYIA…
cpEnolase	MATOU-v2-95990271_1 SKSTGRKTR----ARWVPTVSVCLRREDGSFVYCLQSTAAPGAYGES*LREGHKPL-RGASSYLATPPDT--P*VVPVFCIDVRCICALLIAYSTT*NNT-----AILGISLACSKAGAAANNLPLYAHYAKLAGNTNAKYTMPVPCFNVINGGSHAGNKLAFQEFVIPTGASSFAEAMQIGCEVYHNLGKIIKAKFGGDATLIGDEGGFAPPCDNREGCELIMEALKKAGHEDKCTIGLDVAASEFRVKDKDEYDLDFKDGNIISGGELGDLYQSLAADYPIVTIEDPFDEDDWENWSKFTAKNGAAFQVVGDDLTVTNIEKIDRAISEKSCTCLLLKVNQIGSISESIDAVKKSKQAGWGVMTSHRSGETEDTYIAD…
cpEnolase	MATOU-v2-128018010_1 -----------------------------------------------------------------------------------------------------------------------------------------------------------------------------------------------------------------------------------------------------------------------------------------------------------------------------------------EKSCTCLLLKVNQIGSISESIAAVKKSKQAGWGVMTSHRSGETEDTYIA…
cpEnolase	MATOU-v2-19303849_5 -------------------------------------------------------------------------------------------------------------------------------------------------------------------------------------------------------------------------------------------------------RVKGKNQYDLDFKDGNIISGEALGDLYQELADAYPIVTIEDPFDEDDWSNWSKFTAKNGSSFQVVGDDLTVTNLEKVDRAIKEKSCNCLLLKVNQIGSISESIAAVKKAKQAGWGVMTSHRSGETEDTYIAD…
cpEnolase	MATOU-v2-82177351_4 -----------------------------------------------------------------------------------------------------------------------------------------------------------------------------------------------------------------------------------------------LDVAASEFRVKDKNEYDLDFKNGNIISGEALADLYQELADNYPIVTIEDPFDEDDWDNWSKFTAKS--DFQVVGDDLTVTNLDKINRAIDEKSCNCLLLKVNQIGSISESIAAVKKAKQAGWGVMTSHRSGETEDTYIAD…
cpEnolase	MATOU-v2-41300418_2 -----------------------MW*MEGAMRETIW-----------------RF------------KSIL*FPLVLLVLRKQCK*DYIIL*VKSSRRNS*LGMKVVL---------------------------------LLPVITRKDVNSSWRLLRRQVMREVLL----------------V*M*L-------------LVNSE--------------------------------*DVAASEFRVKGKNEYDLDFKDGNIISGEALGELFQELADKYPIVTIEDPFDEDDWDNWSKFTAK--SDFQVVGDDLTVTNLDKINRAIDEKSCNCLLLKVNQIGSISESIAAVKKAKQAGWGVMTSHRSGETEDTYIAD…
cpEnolase	MATOU-v2-75383340_5 -----------------------------------------------------------------------------------------------------------------------------------KLAGNGE-KYTMPVPCFNVVNGGSHAGNHLAFQEFVIPTGATSFKEAMQIGCEVYHTLGKIIKKKFGGDATLIGDEGGFAPPCDNKEGCELIMEAVKKAGYEGKCTIGLDVAASEFRVKGKNEYDLDFKDGNIISG*ALADLYQELADNYPIVTIEDPFDEDDWDNWSKFTAK--SDFQVVGDDLTVTNLDKINRAIDEKSCNCLLLKVNQIGSISESIAAVKKAKQAGWGVMTSHRSGETEDTYIAD…
cpEnolase	MATOU-v2-83540245_5 SKITGFKAREILDSRGNPTVEVELTTTDGMFRASVPSGASTGAYEACELRDGDRFLGKGVLKAISNVNTVLGPAVIGMDPTKQFEIDELMLKLDGTKNKSNLGANAILGISLAAAKAGAAANGIPLYAHFAKLAGNGE-KYTMPVPCFNVVNGGSHAGNQLAFQEFVIPTGATSFKEAMQIGCEVYHTLGKIIKKKFGGDATLIGDEGGFAPPCDNKEGCELIMEAIRASGYDGKCTIGLDVAASEFRVKDKNEYDLDFKNGNIISGEALADLYQELADNYPIVTIEDPFDEDDWDNWAKFTTK--SDFQVVGDDLTVTNLDKIGRAIDEKSCNGLLLKVNQIGSITESIQAVQKAKQAGWGVMTSHRSGETEDTYIAD…
cpEnolase	MATOU-v2-74513636_3 ----GFKAREILDSRGNPTVEVELTTTDG-MRASVPSGASTGAYEACELRDG-RFLGKGVLKAISNVNTVLGPAVIGMDPTKQFEIDELMLKLDGTKNKSNLGANAILGISLAAAKAGAAANGIPLYAHFAKLAGNGE-KYTMPVPCFNVVNGGSHAGNHLAFQEYVIPTGATSFKEAMQIGCEVYHTLGKIIKKKFGGDATLIGDEGGFAPP-DNKEGCELIMEAVKKAGYEGKCTIGLDVAASEFRVKGKNEYDLDFK----ISGEALADLYQELADNYPIVTIEDPFDEDDWDNWSKFTAK--SDFQVVGDDLTVTNLDKINRAIDEKSCNCLLLKVNQIGSISESIAAVKKAKQAGWGVMTSHRSGETEDTYIAD…
cpEnolase	MATOU-v2-45855107_3 SKITGFKAREILDSRGNPTVEVELTTTDGMFRASVPSGASTGAYEACELRDGDRFLGKGVLKAISNINTVLGPAVIGMDPTKQFEIDELMLKLDGTKNKSNLGANAILGISLATAKAGAAANGIPLYAHFAKLAGNGE-KYTMPVPCFNVVNGGSHAGNHLAFQEFVIPTGATSFKEAMQIGCEVYHTLGKIIKKKFGGDATLIGDEGGFAPPCDNKEGCELIMEAVKKAGYEGKCTIGLDVAASEFRVKGKNEYDLDFKDGNIISGEALGDLFQELADKYPIVTIEDPFDEDDWDNWAKFTAK--SDFQVVGDDLTVTNLDKINRAIDEKSCNCLLLKVNQIGSISESIAAVKKAKQAGWGVMTSHRSGETEDTYIAD…
cpEnolase	MATOU-v2-112671073_6 --------------------------------------------------------------------------------------------------------------------------------HGAALAGNKEEKFTMPVPSFNVINGGSHAGNKLAFQEFVIPTGASSFAEAMQIGCEVYHTLGKIIKSKFGGDATLIGDEGGFAPPCDNREGCELIMEALRTAGYEDKCSIGLDVAASEFKVKDKDEYDLDFKDGNIISGTALGDLYQELAADYPIVTVEDPFDEDDWENWSAFTAKNGKEFQVVGDDLTVTNIDKITRAVNEKSCTCLLLKVNQIGSITESIAAVTMAKKAGWGIMTSHRSGETEDTYIA…
cpEnolase	MATOU-v2-112104512_5 AAITSVHAREILDSRGNPTVEVDVGT-DGMFRASVPSGASTGAYEACELRDGSRYMGKGVLTAVANVNDKLGPAVMGMDVADQAAVDKVMIDLDGTPNKSSLGANAILGISLAVSKAGAAANGIPLYAHYAALAGNKEAKFTMPVPSFNVINGGSHAGNKLAFQEFVIPTGASSFAEAMQIGCEVYHTLGKIIKSKFGGDATLIGDEGGFAPPCDNREGCELIMEALRTAGYEDKCSIGLDVAASEFKVKDKDEYDLDFKDGNIISGTALGDLYQELAADYPIVTVEDPFDEDDWDNWSAFTAKNGKEFQVVGDDLTVTNIDKITRAVNEKSCTCLLLKVNQIGSITESIAAVTMAKQAGWGIMTSHRSGETEDTYIA…
cpEnolase	MATOU-v2-112568293_4 AAITSVHAREILDSRGNPTVEVDVGT-DGMFRASVPSGASTGAYEACELRDGSRYMGKGVLTAVANVNDKLGPAVMGMDVADQAAVDKVMIDLDGTPNKSSLGANAILGISLAVSKAGAAANGIPLYAHYAALAGNKEAKFTMPVPSFNVINGGSHAGNKLAFQEFVIPTGASSFAEAMQIGCEVYHTLGKIIKSKFGGDATLIGDEGGFAPPCDNREGCELIMEALRTAGYEDKCSIGLDVAASEFKVKDKDEYDLDFKDGNIISGTALGDLYQELAADYPIVTVEDPFDEDDWDNWSAFTAKNGKEFQVVGDDLTVTNIDKITRAVNEKSCTCLLLKVNQIGSITESIAAVTMAKQAGWGIMTSHRSGETEDTYIA…
cpEnolase	MATOU-v2-5731637_5 -----------------------------------------------------------------------------------------------T-------------------------------------WG----------------------------------------------------------------------------------EGCELIMEALKTAGYEDKCSIGLDVAASEFRVKDKDEYDLDFKDGNVISGAELGDLYQSLAADYPIVTVEDPFDEDDWENWSKFTAKNGANFQVVGDDLTVTNIEKIDRAIEEKSCTCLLLKVNQIGSISESIDAVKKSKQAGWGVMTSHRSGETEDTYIADL…
cpEnolase	MATOU-v2-113971222_4 -----VSPRETLRST--PS---------*TWQKS-PS--RPVRYVAIPLRTG-RHRR----------GDVLRPVVRG--------VRRRRVPVHGQPPGR--GQR---------ERAGPGG-----AGHGSRGAGDDRQRYPRSLPC-------QHACSVLQRHQYLLC*SASSFAEAMQIGCEVYHNLGKIIKAKFGGDATLIGDEGGFAPPCDNREGCELIMEALKKAGYEDKCSIGLDVAASEFRVKDKDEYDLDFKDGNIISGGELGDLYQSLAADYPIVTIEDPFDEDDWENWSKFTAKNGAAFQVVGDDLTVTNIEKIDRAIDEKSCTCLLLKVNQIGSISESIDAVKKSKQAGWGVMTSHRSGETEDTYIA…
cpEnolase	MATOU-v2-110556137_2 -------------------------------------------------------------------------------------------------------------------------------------------------------------------------------------------------------------------------EGCELIMEALKAAGYEDKCSIGLDVAASEFRVKDKDEYDLDFKDGNIISGGELGDLYQSLAADYPIVTIEDPFDEDDWENWSAFTAKNGAAFQVVGDDLTVTNIEKIERAIEEKSCTCLLLKVNQIGSISESIDAVKKSKQAGWGVMTSHRSGETEDTYIA…
cpEnolase	MATOU-v2-89028544_3 ---------------------------------------------------------------------------------------------------------------------------------------------------------------------------------------------------------------------------------------------------ASEFRVKDKDEYDLDFKDGNIISGSELGDLYQSLAADYPIVTIEDPFDEDDWENWSKFTEKNGKEFQVVGDDLTVTNIEKIDRAITEKSCTCLLLKVNQIGSISESIDAVKKSKQAGWGVMTSHRSGETEDTYIAD…
cpEnolase	MATOU-v2-109479133_6 -------------------------------------------------------------------------------------------------------------------------------------------------------------------------------------------------------------------------------------------------------------------KDGNIISGTALGDLYQSLAADYPIVTVEDPFDEDDWANWSAFTAKNGKEFQVVGDDLTVTNIDKIKRAVDEKSCTCLLLKVNQIGSITESIAAVTMAKQAGWGVMTSHRSGETEDTYIA…
cpEnolase	MATOU-v2-125912290_3 GKI--LRCRPKLRFHGNPV-------E-GENRQG-PDGLGGGPH-----RRGKRRLC-------------LGRVVRGVRAPRRRVVH------QGRPSRGE*GAG---------SAHGPAGRGQQDRARWDEEAG--CQRHPRNLPC-------SHRGTRLVFHQFIIPTGASSFAEAMQIGCEVYHNLGKIIKAKFGGDATLIGDEGGFAPPCDNREGCELIMEALKQAGYEDKCSIGLDVAASEFKVKDKDEYDLDFKDGNIISGGELGDLYQSLAADYPIVTVEDPFDEDDWENWSKFTAKNGEAFQVVGDDLTVTNIDKIGRAITEKSCTCLLLKVNQIGSISESIDAVKMSKQAGWGVMTSHRSGETEDTYIA…
cpEnolase	MATOU-v2-44289998_6 STISAVHAREILDSRGNPTVEVEMTTSDGVFRASVPSGASTGAYEAVELRDGDRYLGKGVLKAVANVNDIIAPAVLGMDPTEQRAIDDAMNTLDGTKNKATLGANAILGVSLAASKAGAAANGIPLYKHYAKLAGNDSEKFTMPVPCFNVINGGSHAGNKLAFQEFVIPTGAATFSEAMQIGCEVYHTLGKIIKAKFGGDATLIGDEGGFAPPCDNREGCELIMEALKKAGHEDKCTIGLDVAASEFKVKGEDGYDLDFKDGNVISGEELGNLYQELAADYPIVTIEDPFDEDDWESWSKFTAKNGESFQVVGDDLTVTNIEKIGRAVEEKSCTCLLLKVNQIGTISESIDAVKLSKKNGWGVMTSHRSGETEDTYIAD…
cpEnolase	Extubocellulusspinifer_Plastid STITGVKAREILDSRGNPTVEVELTTEDGIFRASVPSGASTGAYEAVELRDGDRYLGKGVLKAVSNVNDIIAPAVMGLDPTDQRTIDDTMLKLDGTKNKANLGANSILGVSLAASKAGAAANGLPLYAHYAKLAGNEEEKFTMPVPCFNVINGGSHAGNKLAFQEFVIPTGAKSFAEAMQIGCEVYHTLGKIIKAKFGGDATLIGDEGGFAPPCDNREGCELIMEALKKAGYEDKCTIGLDVAASEFKVKGEDGYDLDFKDGNVVSGEGLGDLYQSLAADFPIVTIEDPFDEDDWDNWSKFTEKNGKQFQVVGDDLTVTNIEKINRAVEEKSCTCLLLKVNQIGSISESIDAVKTSKQAGWGVMTSHR…
cpEnolase	MATOU-v2-44906352_5 STITGIKAREILDSRGNPTVEVELTTDDGLFRASVPSGASTGAYEAVELRDGNRFLGKGVLKAVANVNDIIGPAVMGMDPTDQRTIDETMLKLDGTKNKANLGANAILGVSLAASKAGAAANGLPLYAHYAKLAGNSEGKFTMPVPCFNVINGGSHAGNKLAFQEFVIPTGASSFAEAMQIGCEVYHTLGKIIKAKFGGDATLIGDEGGFAPPCDNREGCELIMEALKKAGYEDKCTIGLDVAASEFKVKGEDGYDLDFKDGNVVSGEGLGDLYQSLAADFPIVTIEDPFDEDDWDNWAKFTEKNGKQFQVVGDDLTVTNIEKISRAVEEKSCTCLLLKVNQIGSISESIDAVKMSKQAGWGVMTSHRSGETEDTYIAD…
cpEnolase	MATOU-v2-120421008_4 PPI--VGASDVFHHRGQPRLSWQPNRNDGPFRRA-PR*S-----LAVELRDGDRYLGKGVLKAVANVNDILGPAVLGLDPADQRAVDDTMLKLDGTSNKAKFGANAILGVSLAASKAGAAANGLPLYAHYAKLAGNDEKKFTMPVPCFNVINGGSHAGNKLAFQEFVIPTGATSFSEAMQIGCEVYHTLGKIIKAKFGGDATLIGDEGGFAPPCDIREGCELIMEALKKAGHEDKCTIGLDVAASEFKVKGEDGYDLDFKDGNVVSGEGLGDLYQGLAADFPIVTIEDPFDEDDWESWSKFTEKNGKQFQVVGDDLTVTNIEKISRAVDEKSCTCLLLKVNQIGTISESIDAVKMSKQAGWGVMTSHRSGETEDTYIA…
cpEnolase	Minutocellus_polymorphus_Plastid SSISGIKAREILDSRGNPTVEVELTTEDGVFRASVPSGASTGAYEAVELRDGDRYLGKGVLKAVANVNDIIGPAVLGLDPTDQRAVDDVMLKLDGTKNKATLGANAILGVSLAASKAGAAANGLPLYAHYAKLAGNDEEKFTLPVPCFNVINGGSHAGNKLAFQEFVIPTGATSFAEAMQIGCEVYHTLGKIIKAKFGGDATLIGDEGGFAPPCDNREGCELIMEALKKAGYEDKCTIGLDVAASEFKVKGEDGYDLDFKDGNVVSGEGLGDLYQSLAADFPIVTIEDPFDEDDWDSWAKFTEKNGKQFQVVGDDLTVTNIEKISRAVEEKSCTCLLLKVNQIGTISESIDAVKMSKQAGWGVMTS…
cpEnolase	MATOU-v2-158244355_5 -------------------------------------------------------------------------------------------------------------------------------------------------------------------------------------------------------------------------------------AGYEDKCTIGLDVAASEFKVKGEDGYDLDFKDGNVVSGEGLGDLYQSLAADFPIVTIEDPFDEDDWDSWAKFTEKNGKQFQVVGDDLTVTNIEKISRAVEEKSCTCLLLKVNQIGTISESIDAVKMSKQAGWGVMTSHRSGETEDTYIA…
cpEnolase	MATOU-v2-43375200_6 SSITGIKAREILDSRGNPTVEVEMTTEDGVFRASVPSGASTGAYEAVELRDGDRYLGKGVLKAVANVNDILGPAVLGLDPTDQRAVDDTMLKLDGTSNKAKFGANAILGVSLAASKAGAAANGLPLYAHYAKLAGNGEKKFTMPVPCFNVINGGSHAGNKLAFQEFVIPTGATSFSEAMQIGCEVYHTLGKIIKAKFGGDATLIGDEGGFAPPCDNREGCELIMEALKKAGYEDKCTIGLDVAASEFKVKGEDGYDLDFKDGNVVSGEGLGDLYQSLAADFPIVTIEDPFDEDDWESWSKFTEKNGKQFQVVGDDLTVTNIEKISRAVDEKSCTCLLLKVNQIGTISESIDAVKMSKEAGWGVMTSHRSGETEDTYIAD…
cpEnolase	MATOU-v2-93307081_6 SSITGIKAREILDSRGNPTVEVEMTTEDGVFRASVPSGASTGAYEAVELRDGDRYLGKGVLKAVANVNDIIAPAVLGLDPADQRAVDDTMLKLDGTKNKAKLGANAILGVSLAASKAGAAANGLPLYAHYAKLAGNDEKKFTMPVPCFNVINGGSHAGNKLAFQEFVIPTGATSFSEAMEIGCEVYHTLGKIIKAKFGGDATLIGDEGGFAPPCDNREGCELIMEALKKAGYEDKCTIGLDVAASEFKVKGEDGYDLDFKDGNVVSGEGLGDLYQSLAADFPIVTIEDPFDEDDWASWSKFTEKNGKQFQVVGDDLTVTNIEKISRAVEEKSCTCLLLKVNQIGTISESIDAVKMSKQAGWGVMTSHRSGETEDTYIAD…
cpEnolase	Minutocellus_polymorphus_Plastid_2 SSITGIKAREILDSRGNPTVEVEMTTEDGVFRASVPSGASTGAYEAVELRDGDRYLGKGVLKAVANVNDILGPAVLGLDPTDQRAVDDTMLKLDGTSNKAKFGANAILGVSLAASKAGAAANGLPLYAHYAKLAGNDEKKFTMPVPCFNVINGGSHAGNKLAFQEFVIPTGATSFSEAMQIGCEVYHTLGKIIKAKFGGDATLIGDEGGFAPPCDIREGCELIMEALKKAGHEDKCTIGLDVAASEFKVKGEDGYDLDFKDGNVVSGEGLGDLYQGLAADFPIVTIEDPFDEDDWESWSKFTEKNGKQFQVVGDDLTVTNIEKISRAVDEKSCTCLLLKVNQIGTISESIDAVKMSKQAGWGVM…
cpEnolase	MATOU-v2-83081482_4 -----VKAREILDSRGNPTVEVEMYTDDGKFVASVPSGASTGAYEACELRDGERYLGKGVLKAVANVNDVLGPAVTGMDPTNQRAVDDRMIALDGTKNKSKFGANAILGVSLACSKAGAAANNLPLYAHYAKLAGNDQAKYTMPVPCFNVINGGSHAGNKLAFQEFVIPTGAESFSEAMQIGCEVYHNLGKIIKSKFGGDATLIGDEGGFAPPCGNREGCELIMEALKKAGYESKCSIGLDVAASEFRIKGEDKYDLDFKDGNIISGQELGDIYQSLAADYPIVTIEDPFDEDDWDNWSKFTAKNGEAFQIVGDDLTVTNIEKIDRAITEKACTCLLLKVNQIGSISESIDAVKKSKKANWGVMTSHRSGETEDTYIAD…
cpEnolase	MATOU-v2-54110457_6 -------------------------------------------------------------------------------------VDDKMIELDGTKNKSKFGANAILGVSLACSKAGAAAHNLPLYAHYAQLAGNDEAKYTMPVPCFNVINGGSHAGNKLAFQEFVIPTGAESFSEAMQIGCEVYHNLGKIIKSKFGGDATLIGDEGGFAPPCGNREGCELIMEALKKSGHEDKCSIGLDVAASEFCVKGEDKYDLDFKDGQIISGQELGDIYQSLAVDYPIVTIEDPYDEDDWDNWSQFTAKNGEDIQIVGDDLTVTNIEKIDRAITEKACTCLLLKVNQIGSISESIDAVKKSKKANWGVMTSHRSGETEDTYIAD…
cpEnolase	MATOU-v2-75379349_4 ---------------------------------------------------------------------------------------------------H------------GQQTCFPG---VLCHPHW----AN----WM*SLP---------HGG-------FHWT------------GCG-------------GGDATLIGDEGGFAPPCGNREGCELIMEALKKSGHEDKCSFGLDVAASEFCVKGEDKYDLDFKDGNIISGQELGDIYQSLAADYPIVTIEDPYDEDDWDNWSKFTAKNGEDFQIVGDDLTVTNIEKIDRAITEKACTCLLLKVNQIGSISESIDAVKKSKKANWGVMTSHRSGETEDTYIAD…
cpEnolase	MATOU-v2-74539293_2 ---------------------------------------------------------------------------------------NHHLAKEAPSSVHKF-AGVVATVAIGQSSAFTASRNILSQLNMAKISGNDDGKFVASVPS-----GASFLGEPMPFLEFTLTTGAESFSEAMQIGCEVYHNLGKIIKSKFGGDATLIGDEGGFAPPCGNREGCELIMEALKKSGHEDKCSIGLDVAASEFCVKGEDKYDLDFKDGNVISGQELGDIYQSLAADYPIVTIEDPYDEDDWKNWSQFTAKNGENFQIVGDDLTVTNIEKIDRAITEKACTCLLLKVNQIGSISESIDAVKKSKRANWGVMTSHRSGETEDTYIAD…
cpEnolase	MATOU-v2-97724619_1 ---------------------------------------------------------------------------------------------------------------------------------------------------------------------------------------------------------------------------------------------------------------------GNVISGKELGDIYQSLAADYPIVTIEDPYDEDDWKNWSQFTAKNGENFQIVGDDLTVTNIEKIDRAITEKACTCLLLKVNQIGSISESIDAVKKSKRANWGVMTSHRSGETEDTYIAD…
cpEnolase	MATOU-v2-107703932_5 -----------------------------------------------------------------------------------------------------------------------------------------EEKYTMPVPCFNVINGGSHAGNKLAFQEFVIPTGAESFSEAMKIGCEVYHNLGKIIKAKYGGDATLIGDEGGFAPPCDNREGCELIMEAIKKAGYEGKCTIGLDVAASEFKVKGKDQYDLDFKDGNIISGAELGQIYQDLAADYPIVTVEDPFDEDDWENWSAFTNKNSEAFQVVGDDLTVTNLEKIERAIEEKSCTALLLKVNQIGTISESIAAVTKAKQAGWGIMTSHRSGETEDTYIA…
cpEnolase	MATOU-v2-134390809_2 YHIRYGKNQQCQSSR-------DF-------------GFSWKSY-----R*GTRSM*KGCIAGCW*CQRCFGTCCYWYGPR*PKSA*DRWH*EHGTKNKNNMGANAILGVSLACSKAGAAANGIPLYAHYAKLAGNDNEKYTMPVPCFNVINGGSHAGNKLAFQEFVIPTGAESFSEAMQIGCEVYHTLGKIIKAKFGGDATLIGDEGGFAPPCDNREGCELIMEALKKAGYEDKCTIGLDVAASEFRVKGEDKYDLDFKDGDIISGDELGELYQSLAADYPIVTIEDPFDEDDWENWSKFTEKNREAFQVVGDDLTVTNIEKIGRAIDEKSCTCLLLKVNQIGSISESIDAVKKSKQAGWGVMTSHRSGETEDTYIA…
cpEnolase	MATOU-v2-134061075_4 --------------------------------------------------------------------------------------------------KNKMGANAILGVSLAASKAGAAANNIPLYAHYAKLAGNDNDKYTMPVPCFNVINGGSHAGNKLAFQEFVIPTGAKSFSEAMQIGCEVYHTLGKIIKAKFGGDATLIGDEGGFAPPCDNREGCELIMEALKKAGYEDKCTIGLDVAASEFRVKDKDEYDLDFKDGNIISGQELGDLYQSLAADYPIVTIEDPFDEDDWDNWSKFTAKNSEAFQVVGDDLTVTNIEKIGRAIDEKSCTCLLLKVNQIGSISESIDAVKKSKQAGWGVMTSHRSGETEDTYIA…
cpEnolase	MATOU-v2-148089792_4 -----------------------------------------------------------VLGAVANVNDVLGPAVIGMDPADQRAIDNKMIDIDGTPNKNKMGANAILGVSLAASKAGAAANNMPLYAHYAKLAGNDNDKYTMPVPCFNVINGGSHAGNKLAFQEFVIPTGATSFSEAMQIGCEVYHTLGKIIKAKFGGDATLIGDEGGFAPPCDNREGCELIMEALKKAGYEDKCSIGLDVAASEFRVKDKDEYDLDFKDGNIISGQELGDLYQSLAADYPIVTIEDPFDEDDWDNWSKFTAKNSEAFQVVGDDLTVTNIEKIGRAIDEKSCTCLLLKVNQIGSISESIDAVKKSKQAGWGVMTSHRSGETEDTYIA…
cpEnolase	MATOU-v2-145862972_4 ----------------------------------------------------------------------------------------------------------ILGVSLAASKAGAAANNLPLYAHYAKIAGNDNDKYTMPVPCFNVINGGSHAGNKLAFQEFVIPTGATSFSEAMQIGCEVYHTLGKIIKAKFGGDATLIGDEGGFAPPCDNREGCELIMEALKKAGYEDKCSIGLDVAASEFRVKDKDEYDLDFKDGNIISGQELGDLYQSLAADYPIVTIEDPFDEDDWDNWSKFTAKNSEAFQVVGDDLTVTNIEKIGRAIDEKSCTCLLLKVNQIGSISESIDAVKKSKQAGWGVMTSHRSGETEDTYIA…
cpEnolase	MATOU-v2-140663012_5 ---------------------------------------------------------------------------------------------------------------------------------------------------------------------------ATSFSEAMQIGCEVYHTLGKIIKAKFGGDATLIGDEGGFAPPCDNREGCELIMEALKKSGYEDKCTIGLDVAASEFKVKGKDEYDLDFKDGNIISGEELGNLYQSLAADYPIVTIEDPFDEDDWVNWSKFTAKNGEAFQVVGDDLTVTNIEKIGRAIDEDACTCLLLKVNQIGSISESIDAVTKSKEAGWGVMTSHRSGETEDTYIA…
cpEnolase	MATOU-v2-131409767_6 SYIKPLNT*LLLFLQSDPTLETHASL-N*IWRKS-PS--KLVRFILVELRNSEKHASEAILERVC*VSTIWTPLTKGWTIRCQRAVDNKMLEIDGTPNKNNMGANAILGVSLACSKAGAAANKLPLYAHYAKLAGNDNERFTMPVPCFNVINGGSHAGNKLAFQEFVIPTGATSFSEAMQIGCEVYHTLGKIIKAKFGGDATLIGDEGGFAPPCDNREGCELIMEALKKAGYEDKCTIGLDVAASEFRVKDKDEYDLDFKDGNIISGTELGDLYQSLAADYPIVTIEDPFDEDDWENWSKFTAKNREQFQVVGDDLTVTNIEKIGRAIDEKSCTCLLLKVNQIGSISESIDAVKKAKQAGWGVMTSHRSGETEDTYIA…
cpEnolase	MATOU-v2-140158023_6 -----------------------------------------------------------------------------------------------------MGANAILGVSLACSKAGAAANKLPLYAHYAKLAGNDNARYTMPVPCFNVINGGSHAGNKLAFQEFVIPTGATSFSEAMQIGCEVYHTLGKIIKAKFGGDATLIGDEGGFAPPCDNREGCELIMEALKKAGYEDKCSIGLDVAASEFRVKDKDEYDLDFKDGNIISGQELGDLYQSLAADYPIVTIEDPFDEDDWENWSKFTAKNSKEFQVVGDDLTVTNIEKIGRAITEKSCTCLLLKVNQIGSISESIDAVKKSKQAGWGVMTSHRSGETEDTYIA…
cpEnolase	MATOU-v2-95557186_5 -----VKAREILDSRGNPTVEVELTSTDGTFVASCPSGASTGAYEAYELRDGDRYLGKGVATAVKNVNEILGPAVIGKDPTSQQEIDDIMIALDGTPNKKKLGANAILGVSLAASKAGAAANGIPLYAHYAKLAGNDKAQYTMPVPCFNVINGGSHAGNKLAFQEFVIPTGASSFKEAMQIGCEVYHTLGKIIKAKFGGDATLIGDEGGFAPPCDNREGCELIMEALKKAGYEGKCSIGLDVAASEFRVKDKDEYDLDFKDGNIISGEELGNLYQSLAADFPIVTIEDPFDEDDWGNWAKFTAKNGEQFQVVGDDLTVTNIEKIGRAIDEKSCTCLLLKVNQIGSVSESIAAVKKSKQAGWGVMTSHRSGETEDTYIAD…
cpEnolase	MATOU-v2-136306604_5 ---------------------------------------------------------------------------------------------------------------------------------------------------------------------------------AMQIGCEVYHTLGKIIKAKFGGDATLIGDEGGFAPPCDNREGCELIMEALKKAGYEDKCSIGLDVAASEFRVKDKDEYDLDFKDGNIISGTELGDLYQSLAADYPIVTIEDPFDEDDWENWSKFTSKNGVAFQVVGDDLTVTNIEKIDRAIDEKACTCLLLKVNQIGSISESIDAVKKSKQAGWGVMTSHRSGETEDTYIA…
cpEnolase	Leptocylindrus_danicus_Plastid STIQSVHAREILDSRGNPTVEVELRTDDGLFRASVPSGASTGAYEACELRDDDRYLGKGVLKAVSNVNDVLGPAVVGLDPADQKAIDDKMIELDGTPNKSNMGANAILGISLAASKAGAAAKGIPLYAHYAQLAGNDQPKYTMPVPCFNVINGGSHAGNKLAFQEFVIPTGATTFAEAMQIGCEVYHTLGKIIKAKFGGDATLIGDEGGFAPPCDNREGCELIMEALKKAGYEDKCTIGLDVAASEFKVKDQDAYDLDFKDGNIISGDELGELYQSLAKDYPIVTIEDPFDEDDWGNWSKFTGRNGEAFQVVGDDLTVTNIEKIKRAVDEKACTCLLLKVNQIGSISESIAAVTMAKQAGWGVMTSHR…
cpEnolase	Leptocylindrus_danicus_var-_danicus_Plastid STIQSVHAREILDSRGNPTVEVELRTDDGLFRASVPSGASTGAYEACELRDGDRYLGKGVLTAVSNVNDVLGPAVVGLDPADQKAVDDKMIELDGTPNKSNMGANAILGISLAASKAGAAAKGIPLYAHYAQLAGNDQPKYTMPVPCFNVINGGSHAGNKLAFQEFVIPTGATTFAEAMQIGCEVYHTLGKIIKAKFGGDATLIGDEGGFAPPCDNREGCELIMEALKKAGYEDKCTIGLDVAASEFKVKDQDAYDLDFKDGNIISGDELGELYQSLAKDYPIVTIEDPFDEDDWSNWSKFTDRNGEAFQVVGDDLTVTNIEKIKRAVDEKACTCLLLKVNQIGSISESIAAVTM…
cpEnolase	MATOU-v2-144302349_5 STIQSVHAREILDSRGNPTVEVELRTDDGLFRASVPSGASTGAYEAYELRDGDRYLGKGVLNAVSNVNDVLGPGVIGLDPTDQKAIDDKMIEIDGTPNKSSMGANAILGISLAASKAGAAAKGVPLYAHYAQLAGNDEPKYTMPVPCFNVINGGSHAGNKLAFQEFVIPTGATTFAEAMQIGCEVYHTLGKIIKAKFGGDATLIGDEGGFAPPCDNREGCELIMEALKKAGYEDKCTIGLDVAASEFKVKDKDAYDLDFKDGNIISGDELGELYQSLAKDYPIVTVEDPFDEDDWSNWSKFTEKNGEAFQVVGDDLTVTNIEKIKRAVDEKACTCLLLKVNQIGTISESIAAVTMAKQAGWGVMTSHRSGETEDTYIA…
cpEnolase	MATOU-v2-110717397_5 ATISGVKAREILDSRGNPTVEVEITTEDGLFRASVPSGASTGAYEAYELRDGDRYLGKGCLKAVANVNDVLGPAVMGMDVTEQRAVDDKMIEIDGTPNKSKLGANAILGISLACSKAGAAANKIPLYAHYAKLAGNDSGKYTMPVPCFNVINGGSHAGNKLAFQEFVIPTGATSFAEAMQIGCEVYHTLGKIIKAKFGGDATLIGDEGGFAPPCDNREGCELIMEALQKAGHEGKCTIGLDVAASEFRVKDKDEYDLDFKDGNIISGTELGDLYQSLAADFPIVTIEDPFDEDDWENWSKFTEKNGEAFQVVGDDLTVTNIEKIDRAITEKSCTCLLLKVNQIGSISESIDAVKKSKQAGWGVMTSHRSGETEDTYIA…
cpEnolase	MATOU-v2-95777753_6 -------------------------------------------------------------------------------------------------------------------------------------------------------------------------------------------------------------------------------------------------------------------------------------------------------DNWSKFTAKNGEAFQVVGDDLTVTNIEKIGRAITEKSCTCLLLKVNQIGSISESIDAVKMSKQAGWGVMTSHRSGETEDTYIAD…
cpEnolase	Thalassiosirarotula_Plastid AKITGVKAREILDSRGNPTVEVELCSEDGTFVASVPSGASTGAYEAYELRDGDRYLGKGCLKAVANVNDVLGPAVMGMDVTDQRAVDDKMIEIDGTKNKSNMGANAILGISLACSKAGAAANDIPLYAHYAKLAGNTNERYTMPVPCFNVINGGSHAGNKLAFQEFVIPTGATTFSEAMQIGCEVYHTLGKIIKAKFGGDATLIGDEGGFAPPCDNREGCELIMEALKKAGYEDKCSIGLDVAASEFRVKDKDEYDLDFKDGNIISGTELGDLYQSLAADYPIVTVEDPFDEDDWENWSKFTSKNREAFQVVGDDLTVTNIEKIDRAIEEKSCTCLLLKVNQIGSISESIDAVKKSKQAGWGVMTSHRSGE…
cpEnolase	MATOU-v2-146426708_2 AKITGVKAREILDSRGNPTVEVELCTEEGMFMASVPSGASTGAYEAYELRDGDRYLGKGCMKAVANVNDVLGPAVMGMDVTDQRGVDDKMIEVDGTKNKSNMGANAILGVSLACSKAGAAANGIPLYAHYAKLAGNTNERYTMPVPCFNVINGGSHAGNKLAFQEFVIPTGATSFTEAMQIGCEVYHTLGKIIKAKFGGDATLIGDEGGFAPPCDNREGCELIMEALKKAGYEDKCTIGLDVAASEFRVKDKDEYDLDFKDGNIISGTELGDLYQSLAADYPIVTIEDPFDEDDWENWSKFTSKNREAFQVVGDDLTVTNIEKIDRAIEEKSCTCLLLKVNQIGTISESIDAVKKSKQAGWGVMTSHRSGETEDTYIA…
cpEnolase	Thalassiosirarotula_Plastid_2 AKITGVKAREILDSRGNPTVEVELCSEDGTFVASVPSGASTGAYEAYELRDGDRYLGKGCLKAVANVNDVLGPAVMGMDVTDQRAVDDKMIEIDGTKNKSNMGANAILGISLACSKAGAAANGIPLYAHYAKLAGNTNERYTMPVPCFNVINGGSHAGNKLAFQEFVIPTGATTFSEAMQIGCEVYHTLGKIIKAKFGGDATLIGDEGGFAPPCDNREGCELIMEALKKAGYEDKCSIGLDVAASEFRVKDKDEYDLDFKDGNIISGTELGDLYQSLAADYPIVTVEDPFDEDDWENWSKFTSKNREAFQVVGDDLTVTNIEKIDRAIEEKSCTCLLLKVNQIGSISESIDAVKKSKQAGWGVMTSHRS…
cpEnolase	MATOU-v2-134852355_2 VRVTILYQKEMPASKPNPSQRSTLAKSSTPAVTPAPVRASTGAYEAYELRDGDRYMGKGVLKAVSNVNDILGPAVLGMDPADQRGVDNKMIDIDGTPNKSSLGANAILGISLAASKAGAAANNIPLYAHYAKLAGNKEARYTMPVPCFNVINGGSHAGNKLAFQEFVIPTGAKSFSEAMQIGCEVYHTLGKIIKAKFGGDATLIGDEGGFAPPCDNREGCELIMEALKKSGHEDKCTIGLDVAASEFKVKDKDEYDLDFKDGNIITGTELGDLYQSLAADYPIVTIEDPFDEDDWENWSKFTGKNGEAFQVVGDDLTVTNIEKIDRAIEEKSCTCLLLKVNQIGTISESIDAVTKSKQAGWGVMTSHRSGETEDTYIA…
cpEnolase	MATOU-v2-133727521_4 ----------------------------------------------------------------------LGPAVLGMDPADQRGVDNKMIDIDGTPNKSSLGANAILGISLAASKAGAAANNIPLYAHYAKLAGNKEARYTMPVPCFNVINGGSHAGNKLAFQEFVIPTGAKSFSEAMQIGCEVYHTLGKIIKAKFGGDATLIGDEGGFAPPCDNREGCELIMEALKKSGHEDKCTIGLDVAASEFKVKDKDEYDLDFKDGNIITGTELGDLYQSLAADYPIVTIEDPFDEDDWENWSKFTGKNGEAFQVVGDDLTVTNIEKIDRAIEEKSCTCLLLKVNQIGTISESIDAVTKSKQAGWGVMTSHRSGETEDTYIA…
cpEnolase	MATOU-v2-134744434_6 S------------SR--PSSEV-------------------------------------------------------MPP*SEMRVD-----------------------------------LLP------------------PVI------------------------------------------------------ATLIGDEGGFAPPCDNREGCELIMEALKQAGYEDKCTIGLDVAASEFRVKDKDEYDLDFKDGNIISGTELGDLYQSLAADYPIVTIEDPFDEDDWENWSKFTEKNGKAFQVVGDDLTVTNIEKIDRAITEKSCTCLLLKVNQIGTISESIDAVKKSKQAGWGVMTSHRSGETEDTYIA…
cpEnolase	MATOU-v2-142808395_5 AKISAVKAREILDSRGNPTVEVELCTDGGKFVASVPSGASTGAYEAYELRDGDRYLGKGVLQAVKNVNDILGPAVIGMDPADQRAVDDKMIEIDGTPNKSSLGANAILGISLACSKAGAAANNLPLYAHYAKLAGNNQERFTMPVPCFNVINGGSHAGNKLAFQEFVIPTGATSFTEAMQIGCEVYHTLGKIIKAKFGGDATLIGDEGGFAPPCDNREGCELIMEALKQAGYEDKCTIGLDVAASEFRVKDKDEYDLDFKDGNIISGTELGDLYQSLAADYPIVTIEDPFDEDDWENWSKFTEKNGKAFQVVGDDLTVTNIEKIDRAITEKSCTCLLLKVNQIGTISESIDAVKKSKQAGWGVMTSHRSGETEDTYIA…
cpEnolase	MATOU-v2-134577673_6 AKISKVHAREILDSRGNPTVEVELTTEDGKFVASVPSGASTGAYEAFELRDGSRYLGKGVLQAVKNVNDILGPAVLGMDPADQRGVDDKMIEIDGTANKSNLGANAILGISLAASKAGAHANNLPLYAHYAKLAGNDGERYTMPVPCFNVINGGSHAGNKLAFQEFVIPTGAESFSEAMQIGCEVYHTLGKIIKAKFGGDATLIGDEGGFAPPCDNREGCELIMEALRKAGYEDKCTIGLDVAASEFKVKDKDEYDLDFKDGNIISGTELGDLYQSLAADYPIVTIEDPFDEDDWENWSKFTEKNGEKFQVVGDDLTVTNIEKIGRAIEEKSCTCLLLKVNQIGTISESIDAVKKSKQAGWGVMTSHRSGETEDTYIA…
cpEnolase	MATOU-v2-134116458_2 AKISSVHAREILDSRGNPTVEVELCTEDGKFVASVPSGASTGAYEAFELRDGSRYMGKGVLGAVKNVNDVLGPAVLGMDPADQRAVDDVMIKIDGTPNKSNMGANAILGISLAASKAGAAANKIPLYAHYAKLAGNDQSRFTMPVPCFNVINGGSHAGNKLAFQEFVIPTGAKSFSEAMQIGCEVYHTLGKIIKAKFGGDATLIGDEGGFAPPCDNREGCELIMEALKMAGYEDKCTIGLDVAASEFRVKDKDEYDLDFKDGNIISGQELGDLYQSLAADYPIVTIEDPFDEDDWENWSKFTAKNQEAFQVVGDDLTVTNIEKIDRAITEKSCTCLLLKVNQIGSISESIDAVKKSKQAGWGVMTSHRSGETEDTYIA…
cpEnolase	MATOU-v2-136257636_4 -----------------PTVEVELCTEDGKFIASVPSGASTGAYEAFELRDGSRYLGKGVLGAVSNVNDVLGPAVIGMDPADQRAVDNKMLDIDGTKNKSNMGANAILGISLAASKAGAAANKIPLYAHYAKIAGNDTGRYTMPVPCFNVINGGSHAGNKLAFQEFVIPTGAKTFSEAMQIGCEVYHTLGKIIKAKFGGDATLIGDEGGFAPPCDNREGCELIMEALKKSGHEDKCTIGLDVAASEFRVKGEDKYDLDFKDGNVISGTELGDLYQSLAADFPIVTIEDPFDEDDWENWSKFTEKNGKAFQVVGDDLTVTNLEKIERAIEEKSCTCLLLKVNQIGTISESIDAVKKSKQAGWGVMTSHRSGETEDTYIA…
cpEnolase	MATOU-v2-149206409_5 ATITSVLAREILDSRGNPTVEVEMCTEDGKFIASVPSGASTGAYEACELRDGTRYLGKGVLGAVSNVNDKLGPAVLGMDPADQRAVDDVMLALDGTPNKSNMGANAILGISLAASKAGAAANGIPLYAHYAKLAGNNEEKYTMPVPCFNVINGGSHAGNKLAFQEFVIPTGAKSFSEAMQIGCEVYHTLGKIIKAKFGGDATLIGDEGGFAPPCDNREGCELIMEALKQAGHEDKCTIGLDVAASEFKVKGEDAYDLDFKDGNVISGTELGDLYQSLAADYPIVTIEDPFDEDDWENWAKFTEKNGEAFQVVGDDLTVTNPTKITRAIEEKSCTCLLLKVNQIGTISESIDAVKQSKQAGWGVMTSHRSGETEDTYIA…
cpEnolase	MATOU-v2-146419385_4 ATITSVLAREILDSRGNPTVEVEMCTEDGKFIASVPSGASTGAYEACELRDGTRYLGKGVLGAVSNVNDKLGPAVLGMDPADQRAVDDVMLALDGTPNKSNMGANAILGISLAASKAGAAANGIPLYAHYAKLAGNNEEKYTMPVPCFNVINGGSHAGNKLAFQEFVIPTGAKSFSEAMQIGCEVYHTLGKIIKAKFGGDATLIGDEGGFAPPCDNREGCELIMEALKQAGHEDKCTIGLDVAASEFKVKGEDAYDLDFKDGNVISGTELGDLYQSLAADYPIVTIEDPFDEDDWENWAKFTEKNGEAFQVVGDDLTVTNPTKITRAIEEKSCTCLLLKVNQIGTISESIDAVKQSKQAGWGVMTSHRSGETEDTYIA…
cpEnolase	MATOU-v2-117790463_4 SKIESILAREILDSRGNPTVEVELKSTDGIF-ASVPSGASTGAYEAYELRDG-RYMGKGVLKAVSNVNDILGPAVIGMDPTEQLSIDNAMIDLDGTPNKSKLGANAILGISLAVSKAGAAANQIPLYAHFAKLAGNDKEKYTMPVPCFNVINGGSHAGNKLAFQEFVIPTGATSFSEAMQIGCEVYHNLGKIIKKKFGGDATLIGDEGGFAPPCDNREGCELIMEAIAAAGY-DKCTIGLDVAASEFKVKGQDAYDLDFKDGNVISVNVLLD*MSNLRSRDKLVM------------WVNCTV----H*Q-----------------------TSLL*QLKMIGQISEMI*PSQILRKLDALLMLSKLAGETEDTYIA…
cpEnolase	Thalassiosira_punctigera_Plastid AKITGVKAREILDSRGNPTVEVELTSEDG-TVASVPSGASTGAYEAYELRDG-RYLGKGCLQAVANVNDVLGPAVLGMDVADQRAVDDKMIEIDGTKNKSKMGANAILGVSLACSKAGAAANGIPLYAHYAKLAGNDDAKYTMPVPCFNVINGGSHAGNKLAFQEYVIPTGASSFSEAMQIGCEVYHTLGKIIKAKFGGDATLIGDEGGFAPP-DNREGCELIMEALKKAGYEDKCTIGLDVAASEFRVKDKDEYDLDFK----ISGGELGDLYQSLAADYPIVTIEDPFDEDDWENWSKFTSKNGEAFQVVGDDLTVTNPDRIHLGIDRRREEV---EAGRVGGHDEPQDGGHVHRRPGRGT---…
cpEnolase	Thalassiosiraantarctica_Plastid AKISSVHAREILDSRGNPTVEVELCTEDGKFVASVPSGASTGAYEAYELRDGSRYLGKGCLQAVGNVNDILGPAVLGMDPADQRGVDDKMIELDGTKNKSKLGANAILGVSLACSKAGAAANKLPLYAHYAKLAGNTDAKYTMPVPCFNVINGGSHAGNKLAFQEFVIPTGAESFSEAMQIGCEVYHTLGKIIKAKFGGDATLIGDEGGFAPPCDNREGCELIMEALKKAGYEDKCSIGLDVAASEFKVKGEDAYDMDFKDGDVISGTELGDLYQSLAADYPIVTIEDPFDEDDWENWSKFTSKNGEAFQVVGDDLTVTNIEKIERAITEKSCTCLLLKVNQIGSISESIDAVKKSKQAGWGVMTSH…
cpEnolase	MATOU-v2-134730264_5 AKISSVHAREILDSRGNPTVEVELCTEDGKFVASVPSGASTGAYEAYELRDGSRYLGKGCLQAVGNVNDILGPAVLGMDPADQRGVDDKMIELDGTKNKSKLGANAILGVSLACSKAGAAANKLPLYAHYAKLAGNTDAKYTMPVPCFNVINGGSHAGNKLAFQEFVIPTGAESFSEAMQIGCEVYHTLGKIIKAKFGGDATLIGDEGGFAPPCDNREGCELIMEALKKAGYEDKCSIGLDVAASEFKVKGEDAYDMDFKDGDVISGTELGDLYQSLAADYPIVTIEDPFDEDDWENWSKFTSKNGEAFQVVGDDLTVTNIEKIDRAITEKSCTCLLLKVNQIGSISESIDAVKKSKQAGWGVMTSHRSGETEDTYIA…
cpEnolase	MATOU-v2-129121741_6 AKISSVHAREILDSRGNPTVEVELCTEDGKFVASVPSGASTGAYEAYELRDGSRYLGKGCLQAVGNVNDILGPAVLGMDPADQRGVDDKMIELDGTKNKSKLGANAILGVSLACSKAGAAANKLPLYAHYAKLAGNTDAKYTMPVPCFNVINGGSHAGNKLAFQEFVIPTGAESFSEAMQIGCEVYHTLGKIIKAKFGGDATLIGDEGGFAPPCDNREGCELIMEALRKAGYEDKCTIGLDVAASEFKVKGEDAYDLDFKDGNVISGTELGDLYQSLAADYPIVTIEDPFDEDDWENWSKFTSKNGEAFQVVGDDLTVTNIEKIDRAITEKSCTCLLLKVNQIGSISESIDAVKKSKQAGWGVMTSHRSGETEDTYIA…
cpEnolase	MATOU-v2-134830840_4 -----------------------------------------------------------------------------------------------------------------------AANKLPLYAHYAKLAGNTDAKYTMPVPCFNVINGGSHAGNKLAFQEYVIPTGAESFSEAMQIGCEVYHTLGKIIKAKFGGDATLIGDEGGFAPP-DNREGCELIMEALRKAGYEDKCTIGLDVAASEFKVKGEDAYDLDFK----ISGTELGDLYQSLAADYPIVTIEDPFDEDDWENWSKFTSKNGEAFQVVGDDLTVTNIEKIERAITEKSCTCLLLKVNQIGSISESIDAVKKSKQAGWGVMTSHRSGETEDTYIA…
cpEnolase	MATOU-v2-134830841_4 -----------------------------------------------------------------------------------------------------------------------AANKLPLYAHYAKLAGNTDAKYTMPVPCFNVINGGSHAGNKLAFQEYVIPTGAESFSEAMQIGCEVYHTLGKIIKAKFGGDATLIGDEGGFAPP-DNREGCELIMEALKKAGYEDKCSIGLDVAASEFKVKGEDAYDMDFK----ISGTELGDLYQSLAADYPIVTIEDPFDEDDWENWSKFTSKNGEAFQVVGDDLTVTNIEKIDRAITEKSCTCLLLKVNQIGSISESIDAVKKSKQAGWGVMTSHRSGETEDTYIA…
cpEnolase	Thalassiosira_sp-_Plastid AKIQSVKAREILDSRGNPTVEVELCTEDGKFVASVPSGASTGAYEACELRDGSRYLGKGVLNAVKNVNEILGPAVIGMDPADQRGVDGKMIEIDGTKNKSSMGANAILGVSLACSKAGAAANNLPLYAHYAKLAGNDNKRYTMPVPCFNVINGGSHAGNKLAFQEFVIPTGATSFSEAMQIGCEVYHTLGKIIKAKFGGDATLIGDEGGFAPPCDNREGCELIMEALKKAGYEDKCSIGLDVAASEFRVKGEDKYDLDFKDGNIISGTELGDLYQSLAADYPIVTIEDPFDEDDWENWSKFTAKNGEAFQVVGDDLTVTNIEKIDRAITEKACTCLLLKVNQIGSISESIDAVKKSKQAGWGVMTSHRSGETE…
cpEnolase	MATOU-v2-5722976_5 ---------------------------------------------------------------------------------------------------------------------------------------------------------------------------------------------------------------------------------------------IGLDVAASEFRVKGEDKYDLDFKDGNVISGQELGDLYQSLAADYPIVTIEDPFDEDDWENWSKFTEKNR-------DDLTVTNIEKIGRAIDEKSCTCLLLKVNQIGSISESIDAVKKSKQAGWGVMTSHRSGETEDTYIADL…
cpEnolase	MATOU-v2-85049026_2 AKISSVKAREILDSRGNPTVEVELCTEDGKFVASVPSGASTGAYEACELRDGDRYLGKGVLKAVANVNDVLGPAVIGMDPADQQAVDDKMIEIDGTKNKSNMGANAILGVSLACSKAGAAANNLPLYAHYAKLAGNDQSKYTMPVPCFNVINGGSHAGNKLAFQEFVIPTGATSFSEAMQIGCEVYHTLGKIIKSKFGGDATLIGDEGGFAPPCDNREGCELIMEALKKAGYEDKCSIGLDVAASEFRVKGEDKYDLDFKDGNVISGQELGDLYQSLAADYPIVTVEDPFDEDDWENWSKFTDKNGEAFQVVGDDLTVTNIEKIDRAIDEKACTCLLLKVNQIGSISESIDAVKKSKQAGWGVMTSHRSGETEDTYIAD…
cpEnolase	MATOU-v2-74778287_4 ------------------------------------------------LRDGNRYLGKGVKNAIANVNDVLGPAVIGMDPADQRSVDDKMIEIDGTKNKSNMGANAILGVSLACSKAGAAANNIPLYAHYAKLAGNGNSKYTMPVPCFNVINGGSHAGNKLAFQEFVIPTGASSFAEAMQIGCEVYHTLGKIIKAKFGGDATLIGDEGGFAPPCDNREGCDLIMEALRKAGYEDKCSIGLDVAASEFRVKGEDKYDLDFKDGNIISGQELGDLYQSLASDYPVVTIEDPFDEDDWDNWSKFTEKNGQAFQVVGDDLTVTNIEKIDRAITEKACTCLLLKVNQIGSISESIDAVKKSKQAGWGVMTSHRSGETEDTYIAD…
cpEnolase	MATOU-v2-95591743_1 -----------------------------------------------------------------------------------------MLEIDGTKNKSNMGANAILGVSLACSKAGAAANNLPLYAHYAKLAGNNLPKYTMPVPCFNVINGGSHAGNKLAFQEFVIPTGAESFAEAMQIGCEVYHTLGKIIKAKFGGDATLIGDEGGFAPPCDNREGCELIMEALKKAGYEDKCSIGLDVAASEFRVKGEDKYDLDFKDGNVISGDDLGALYQSLAADFPIVTIEDPFDEDDWSNWSKFTEKNSAEFQVVGDDLTVTNIEKIDRAIGEGACTCLLLKVNQIGSVSESIDAVKKSKRAGWGVMTSHRSGETEDTYIAD…
cpEnolase	MATOU-v2-95606524_6 ----------------------------------------------------------------------------------------------------------------------------------------------------------------------------ATFAEAMQIGCEVYHTLGKIIKAKFGGDATLIGDEGGFAPPCDNREGCELVMEALKKAGYEDKCSIGLDVASSEFRVKGEDKYDLDFKDGNVVSGADLGELYQSLAADFPIVTIEDPYDEDDWANWSKFTE-----------------------AIDEKACNCLLLKVNQIGSISESIDAVKKSKRAGWGVMTSHRSGETEDTYIAD…
cpEnolase	MATOU-v2-95567968_2 AKISGVVAREILDSRGNPTVEVELTTEDGTFVASCPSGASTGAYEAHELRDGDRYLGKGVLEAVKNVNDVLGPAVIGMDPADQRSVDNKMLDIDGTPNKVKMGANAILGVSLACSKAGAAANKIPLYAHYAKLAGNNEPQYTMPVPCFNVINGGSHAGNKLAFQEFVIPTGATTFSQAMQIGCEVYHTLGKIIKAKFGGDATLIGDEGGFAPPCDNREGCELIMEALKKAGYEDKCSIGLDVAASEFRVKGEDKYDLDFKDGNIISGDELSELYQSLAADFPIVTIEDPFDEDDWSNWSKFTEKNGVGFQVVGDDLTVTNIEKIDRAIDEKACTCLLLKVNQIGSISESIDAVKKSKRAGWGVMTSHRSGETEDTYIAD…
cpEnolase	MATOU-v2-95990272_3 AKITGVKAREILDSRGNPTVEVDLTTDGGTFVASVPSGASTGAYEAYELRDGSRYMGKGVLQAVANVNDVLGPAVIGMDPADQRAVDNKMIEIDGTKNKSKMGANAILGISLACSKAGAAANNLPLYAHYAKLAGNTNAKYTMPVPCFNVINGGSHAGNKLAFQEFVIPTGASSFAEAMQIGCEVYHNLGKIIKAKFGGDATLIGDEGGFAPPCDNREGCELIMEALKKAGHEDKCTIGLDVAASEFRVKDKDEYDLDFKDGNIISGGELGDLYQSLAADYPIVTIEDPFDEDDWENWSKFTAKNGAAFQVVGDDLTVTNIEKIDRAISEKSCTCLLLKVNQIGSISESIDAVKKSKQAGWGVMTSHRSGETEDTYIAD…
cpEnolase	MATOU-v2-96144523_4 -----------------------------------------GAYEAYELRDGSRYLGKGVLQAVANVNDVLGPAVIGMDPADQRAVDDKMIEIDGTKNKSKMGANAILGISLACSKAGAAANNLPLYAHYAKLAGNNDAKFTMPVPCFNVINGGSHAGNKLAFQEFVIPTGATSFSEAMQIGCEVYHTLGKIIKAKFGGDATLIGDEGGFAPPCDNREGCELIMEALKKAGYEDKCTIGLDVAASEFRVKGEDKYDLDFKDGNVISGTELGDLYQSLAADYPIVTIEDPFDEDDWENWSKFTAKNKAAFQVVGDDLTVTNIEKIDRAIDEESCTCLLLKVNQIGSISESIDAVKKSKQAGWGVMTSHRSGETEDTYIAD…
cpEnolase	Thalassiosira_sp-_Plastid_2 AKISGVKAREILDSRGNPTVEVELCTXDGKFVASVPSGASTGAYEAYELRDGSRYLGKGVLQAVANVNDVLGPAVIGMDPADQRAVDDKMIEIDGTKNKSKMGANAILGISLACSKAGAAANNLPLYAHYAKLAGNNDAKFTMPVPCFNVINGGSHAGNKLAFQEFVIPTGATSFSEAMQIGCEVYHTLGKIIKAKFGGDATLIGDEGGFAPPCDNREGCELIMEALKKAGYEDKCTIGLDVAASEFRVKGEDKYDLDFKDGNVISGTELGDLYQSLAADYPIVTIEDPFDEDDWENWSKFTAKNKAAFQVVGDDLTVTNIEKIDRAIDEESCTCLLLKVNQIGSISESIDAVKKSKQAGWGVMTSHRSGE…
cpEnolase	MATOU-v2-95572448_4 AKITSVKAREILDSRGNPTVEVDLVTDEGMFVASVPSGASTGAYEAYELRDGSRYMGKGVLQAVANVNDVLGPAVLGMDPTDQRAVDDKMIEIDGTKNKSKMGANAILGVSLACSKAGAAANSLPLYAHYAKLAGNTDAKYTMPVPCFNVINGGSHAGNKLAFQEFVIPTGASSFAEAMQIGCEVYHNLGKIIKARFGGDATLIGDEGGFAPPCDNREGCELIMEALKKAGYEDKCSIGLDVAASEFRVKAKDEYDLDFKDGNIISGGKLGELYQSLAADYPIVTIEDPFDEDDWGNWSKFTAKNGAAFQVVGDDLTVTNIEKIERAISEKSCTCLLLKVNQIGSISESIDAVKKSKQAGWGVMTSHRSGETEDTYIAD…
cpEnolase	MATOU-v2-3262714_1 -------------------------------------------------------------------------------------------------------------------------------------------------------------------------------------------------------------------------------------------------------------EYDLDFKDGNIVSGGELGELYQSLAADYPIVTVEDPFDEDDWENWSKFTAKNGVAFQVVGDDLTVTNIEKIDRAINEKACTCLLLKVNQIGSISESIDAVKKSKQAGWGVMTSHRSGETEDTYIADL…
cpEnolase	MATOU-v2-111050987_3 AKITSVKAREILDSRGNPTVEVDLATDGGTFVASVPSGASTGAYEAYELRDGSRYMGKGVLQAVANVNDVLGPAVLGMDPADQRAVDDKMIAIDGTKNKSKLGANAILGVSLACSKAGAAANKLPLYAHYAKLAGNTGAKYTMPVPCFNVINGGSHAGNKLAFQEFVIPTGASSFAEAMQIGCEVYHNLGKIIKAKFGGDATLIGDEGGFAPPCDNREGCELIMEALKKAGYEDKCSIGLDVAASEFRVKDKDEYDLDFKDGNIISGGELGDLYQSLAADYPIVTIEDPFDEDDWENWSKFTAKNGAAFQVVGDDLTVTNIEKIDRAIDEKSCTCLLLKVNQIGSISESIDAVKKSKQAGWGVMTSHRSGETEDTYIA…
cpEnolase	MATOU-v2-128112685_6 ------------------------------------------------------------------------------------------------------------------------------------------------------------AGNKLAFQEFIIPTGASSFAEAMQIGCEVYHNLGKIIKAKFGGDATLIGDEGGFAPPCDNREGCELIMEALKQAGYEDKCSIGLDVAASEFKVKDKDEYDLDFKDGNIISGGELGDLYQSLAADYPIVTVEDPFDEDDWENWSKFTAKNGEAFQVVGDDLTVTNIDKIERAITEKSCTCLLLKVNQIGSISESIDAVKKSKQAGWGVMTSHRSGETEDTYIA…
cpEnolase	MATOU-v2-128889846_5 AKITAVKAREILDSRGNPTVEVDLTTDGGKFVASVPSGASTGAYEAYELRDGSRYMGKGVLQAVANVNDVLGPAVLGMDPTDQRAVDDKMIALDGTKNKSKLGANAILGISLACSKAGAAANNLPLYAHYAKLAGNTEGKYTMPVPAFNVINGGSHAGNKLAFQEFIIPTGASSFAEAMQIGCEVYHNLGKIIKAKFGGDATLIGDEGGFAPPCDNREGCELIMEALKQAGYEDKCSIGLDVAASEFKVKDKDEYDLDFKDGNIISGGELGDLYQSLAADYPIVTVEDPFDEDDWENWSKFTAKNGEAFQVVGDDLTVTNIDKIERAITEKSCTCLLLKVNQIGSISESIDAVKKSKQAGWGVMTSHRSGETEDTYIA…
cpEnolase	Thalassiosiraminiscula_Plastid_2 AKISSVKAREILDSRGNPTVEVELCTEDGKFVASVPSGASTGAYEACELRDGSRYLGKGVLQAVANVNDVLGPAVVGMDPADQRAVDDKMIEIDGTKNKNKMGANAILGVSLACSKAGAAANGLPLYAHYAKLAGNDGAKYTMPVPCFNVINGGSHAGNKLAFQEFVIPTGATSFAEAMQIGCEVYHTLGKIIKAKFGGDATLIGDEGGFAPPCDNREGCELIMEALKKAGYEDKCSIGLDVAASEFRVKGEDQYDLDFKDGNIISGSELGDLYQSLAADYPIVTIEDPFDEDDWENWAKFTEKNGVQFQVVGDDLTVTNIEKIDRAISEKSCTCLLLKVNQIGSISESIDAVKKPKQAGWGVMTS…
cpEnolase	MATOU-v2-132245531_2 AKISSVKAREILDSRGNPTVEVELCTEDGKFVASVPSGASTGAYEACELRDGSRYLGKGVLTAVGNVNDILGPAVIGMDPADQRAVDNKMLEIDGTPNKNNMGANAILGVSLACSKAGAAANKLPLYAHYAKLAGNDNERFTMPVPCFNVINGGSHAGNKLAFQEFVIPTGATSFSEAMQIGCEVYHTLGKIIKAKFGGDATLIGDEGGFAPPCDNREGCELIMEALKKAGYEDKCTIGLDVAASEFRVKDKDEYDLDFKDGNIISGTELGDLYQSLAADYPIVTIEDPFDEDDWENWSKFTAKNREQFQVVGDDLTVTNIEKIGRAIDEKSCTCLLLKVNQIGSISESIDAVKKAKQAGWGVMTSHRSGETEDTYIA…
cpEnolase	Thalassiosiraminiscula_Plastid AKISGVKAREILDSRGNPTVEVELSTEDGTFVASVPSGASTGAYEACELRDGSRYLGKGVLQAVANVNDVLGPAVIGMDPADQRAVDNRMLEIDGTKNKNNMGANAILGVSLACSKAGAAANGLPLYAHYAKLAGNTNEKYTMPVPCFNVINGGSHAGNKLAFQEFVIPTGATSFSEAMQIGCEVYHTLGKIIKAKFGGDATLIGDEGGFAPPCDNREGCELIMEALKKAGHEDKCSIGLDVAASEFRVKGEDQYDLDFKDGNIISGSELGDLYQSLAADFPIVTIEDPFDEDDWENWAKFTEKNGVQFQVVGDDLTVTNIEKIDRAISEKSCTCLLLKVNQIGSISESIDAVKKSKQAGWGVMTSHR…
cpEnolase	MATOU-v2-44931303_2 AKISSVKAREILDSRGNPTVEVELCTEDGKFVASVPSGASTGAYEACELRDGSRYLGKGVLKAVSNVNDVLGPAVIGMDPADQRAVDDKMLEIDGTKNKNNMGANAILGVSLACSKAGAAANKLPLYAHYAKLAGNDNEKYTMPVPCFNVINGGSHAGNKLAFQEFVIPTDAESFSEAMQIGCEVYHTLGKIIKAKFGGDATLIGDEGGFAPPCDNREGCELIMEALKKAGYEDKCTIGLDVAASEFRVKGEDKYDLDFKDGDIISGDELGELYQSLAADYPIVTIEDPFDEDDWANWSKFTAKNGEAFQVVGDDLTVTNIEKIGRAIDEKACTCLLLKVNQIGSISESIDAVKKSKQAGWGVMTSHRSGETEDTYIAD…
cpEnolase	Skeletonemamenzelii_Plastid AKISSVKAREILDSRGNPTVEVELCTEDGKFVASVPSGASTGAYEACELRDGSRYLGKGVLKAVSNVNDVLGPAVIGMDPADQRAVDDKMLEIDGTKNKNNMGANAILGVSLACSKAGAAANKLPLYAHYAKLAGNDNEKYTMPVPCFNVINGGSHAGNKLAFQEFVIPTGAESFSEAMQIGCEVYHTLGKIIKAKFGGDATLIGDEGGFAPPCDNREGCELIMEALKKAGYEDKCTIGLDVAASEFRVKGEDKYDLDFKDGDIISGDELGELYQSLAADYPIVTIEDPFDEDDWENWSKFTAKNGEAFQVVGDDLTVTNIEKIGRAIDEKACTCLLLKVNQIGSISESIDAVKKSKQAGWGVMTSHRSGE…
cpEnolase	Skeletonema_marinoi_Plastid_2 AKISSVKAREILDSRGNPTVEVELCTEDGKFVASVPSGASTGAYEACELRDGSRYLGKGVLQAVGNVNDVLGPAVIGMDPADQRAVDDKMLEIDGTKNKNNMGANAILGVSLACSKAGAAANGIPLYAHYAKLAGNDNEKYTMPVPCFNVINGGSHAGNKLAFQEFVIPTGAESFSEAMQIGCEVYHTLGKIIKAKFGGDATLIGDEGGFAPPCDNREGCELIMEALKKAGYEDKCTIGLDVAASEFRVKGEDKYDLDFKDGEIISGDELGALYQSLAADYPIVTIEDPFDEDDWENWSKFTEKNREAFQVVGDDLTVTNIEKIGRAIDEKSCTCLLLKVNQIGSISESIDAVKKSKQAGWGVMTSHRS…
cpEnolase	Skeletonema_marinoi_Other_2 AKISSVKAREILDSRGNPTVEVELCTEDGKFVASVPSGASTGAYEACELRDGSRYLGKGVLQAVGNVNDVLGPAVIGMDPADQRAVDDKMLEIDGTKNKNNMGANAILGVSLACSKAGAAANGIPLYAHYAKLAGNDNEKYTMPVPCFNVINGGSHAGNKLAFQEXVIPTGAESFSEAMQIGCEVYHTLGKIIKAKFGGDATLIGDEGGFAPPCDNREGCELIMEALKKAGYEDKCTIGLDVAASEFRVKGEDKYDLDFKDGDIISGDELGELYQSLAADYPIVTIEDPFDEDDWENWSKFTEKNREAFQVVGDDLTVTNIEKIGRAIDEKSCTCLLLKVNQIGSISESIDAVKKSKQAGWGVMTSHRSGE…
cpEnolase	MATOU-v2-146445370_5 AIITSVKAREILDSRGNPTVEVELCTEDGKFVASVPSGASTGAYEAYELRDGARYLGKGVLKAVGNVNEVLGPAVIGMDPTDQRAVDDKMLQIDGTKNKSNMGANAILGVSLACSKAGAAANGLPLYAHYAKLAGNTEAKYTMPVPCFNVINGGSHAGNKLAFQEFVIPTGAASFAEAMQIGCEVYHTLGKIIKGKFGGDATLIGDEGGFAPPCDNREGCELIMEALDKAGYTDKCSIGLDVAASEFKVKGEDKYDLDFKDGNLISGDELGALYQSLAADFPIVTIEDPFDEDDWSNWSKFTEKNGTEFQVVGDDLTVTNIEKIDRAIAEKACTCLLLKVNQIGSISESIDAVKKSKRAGWGVMTSHRSGETEDTYIA…
cpEnolase	SkeletonemamarinoiSkelA_Plastid AKISSVKAREILDSRGNPTVEVELCTEDGKFVASVPSGASTGAYEACELRDGSRYLGKGVLQAVGNVNDVLGPAVIGMDPADQRAVDDKMLEIDGTKNKNNMGANAILGVSLACSKAGAAANGIPLYAHYAKLAGNDNEKYTMPVPCFNVINGGSHAGNKLAFQEFVIPTGAESFSEAMQIGCEVYHTLGKIIKAKFGGDATLIGDEGGFAPPCDNREGCELIMEALKKAGYEDKCTIGLDVAASEFRVKGEDKYDLDFKDGDIISGDELGELYQSLAADYPIVTIEDPFDEDDWENWSKFTEKNREAFQVVGDDLTVTNIEKIGRAIDEKSCTCLLLKVNQIGSISESIDAVKKSKQAGWGVMTSH…
cpEnolase	MATOU-v2-128868231_4 -------------------------------------GASTGAYEACELRDGSRYLGKGVLQAVGNVNDVLGPAVIGMDPADQRAVDDKMLEIDGTKNKNNMGANAILGVSLACSKAGAAANGIPLYAHYAKLAGNDNEKYTMPVPCFNVINGGSHAGNKLAFQEFVIPTGAESFSEAMQIGCEVYHTLGKIIKAKFGGDATLIGDEGGFAPPCDNREGCELIMEALKKAGYEDKCTIGLDVAASEFRVKGEDKYDLDFKDGDIISGDELGELYQSLAADYPIVTIEDPFDEDDWENWSKFTEKNREAFQVVGDDLTVTNIEKIGRAIDEKSCTCLLLKVNQIGSISESIDAVKKSKQAGWGVMTSHRSGETEDTYIA…
cpEnolase	Skeletonema_marinoi_Other_3 AKISSVKAREILDSRGNPTVEVELCTEDGKFVASVPSGASTGAYEACELRDGSRYLGKGVLQAVGNVNDVLGPAVIGMDPADQRAVDDKMLEIDGTKNKNNMGANAILGVSLACSKAGAAANGIPLYAHYAKLAGNDNEKYTMPVPCFNVINGGSHAGNKLAFQEXVIPTGAESFSEAMQIGCEVYHTLGKIIKAKFGGDATLIGDEGGFAPPCDNREGCELIMEALKKAGYEDKCTIGLDVAASEFRVKGEDKYDLDFKDGDIISGDELGELYQSLAADYPIVTIEDPFDEDDWENWSKFTEKNREAFQVVGDDLTVTNIEKIGRAIDEKSCTCLLLKVNQIGSISESIDAVKKSKQAGWGVMTSHRSGE…
cpEnolase	Skeletonema_marinoi_Plastid AKISSVKAREILDSRGNPTVEVELCTEDGKFVASVPSGASTGAYEAXELRDGSRYLGKGVLQAVGNVNDVLGPAVIGMDPADQRAVDDKMLEIDGTKNKNNMGANAILGVSLACSKAGAAANGIPLYAHYAKLAGNDNEKYTMPVPCFNVINGGSHAGNKLAFQEFVIPTGAESFSEAMQIGCEVYHTLGKIIKAKFGGDATLIGDEGGFAPPCDNREGCELIMEALKKAGYEDKCTIGLDVAASEFRVKGEDKYDLDFKDGDIISGDELGELYQSLAADYPIVTIEDPFDEDDWENWSKFTEKNREAFQVVGDDLTVTNIEKIGRAIDEKSCTCLLLKVNQIGSISESIDAVKKSKQAGWGVMTSHRSGE…
cpEnolase	MATOU-v2-62097327_4 AKISSVKAREILDSRGNPTVEVELSTEEGIFVASVPSGASTGAYEAFELRDGDRYLGKGVLQAVKNVNDVLGPAVIGMDPADQRAVDDKMIEIDGTKNKSNMGANAILGVSLACSKAGASANGIPLYAHYAKLAGNDNAKYTMPVPCFNVINGGSHAGNKLAFQEFVIPTGASNFAEAMQIGCEVYHTLGKIIKAKFGGDATLIGDEGGFAPPCDNREGCELIMEALKKAGYEDKCTIGLDVAASEFRVKGEDKYDLDFKDGNVISGQELGDLYQSLAADYPIVTIEDPFDEDDWENWSKFTGKNGAAFQVVGDDLTVTNIEKIDRAIDEKACTCLLLKVNQIGSISESIDAVTKSKRAGWGVMTSHRSGETEDTYIAD…
cpEnolase	Skeletonema_costatum_Plastid AKISSVKAREILDSRGNPTVEVELCTEDGKFVASVPSGASTGAYEACELRDGXRYLGKGVLQAVGNVNDVLGPAVIGMDPADQRAVDDKMLEIDGTKNKNNMGANAILGVSLACSKAGAAANGIPLYAHYAKLAGNDNEKYTMPVPCFNVINGGSHAGNKLAFQEFVIPTGAESFSEAMQIGCEVYHTLGKIIKAKFGGDATLIGDEGGFAPPCDNREGCELIMEALKKAGYEDKCTIGLDVAASEFRVKGEDKYDLDFKDGDIISGDELGELYQSLAADYPIVTIEDPFDEDDWENWSKFTEKNRDAFQVVGDDLTVTNIEKIGRAIDEKSCTCLLLKVNQIGSISESIDAVKKSKQAGWGVMTSHRSG…
cpEnolase	MATOU-v2-2309669_5 -----------------------------------------------------------------------------------------------------------------------------------------------------------------------------------------------------------------------------------------------------------------------------------------------------------------------------------------------------------------------GWGVMTSHRSGETEDTYIADL…
cpEnolase	MATOU-v2-110678471_1 STIKDVLAREILDSRGNPTVEVELKTEDGLFRASVPSGASTGAYEAFELRDGERYLGKGVLKAVSNVNDVLGPAVLGLDPTDQRGIDDIMIKIDGTANKSNLGANAILGISLAASKAGAAANELPLYAHYAKIAGNNEAKFTMPIPCFNVINGGSHAGNKLAFQEFVIPTGAKSFKEAMQIGCEVYHTLGKIIKEKFGGDATLIGDEGGFAPPCDNREGCDLIMEALKRAGYEDKCTIGLDVAASEFKVSGEDMYDLDFKDGNKISGEALGELYQSLAADYPIVTLEDPFDEDDWDNWSKFTSKNGDNFQIVGDDITVTNPEKIDRAIKEGTCTCLLLKVNQIGSVTEAIDAVKKAKQAGWGIMTSHRSGETEDTYIA…
cpEnolase	MATOU-v2-111558891_1 STIKNVLAREILDSRGNPTVEVELTTEDGMFRASVPSGASTGAYEAFELRDGERYLGKGVLKAVSNVNDVLGPAVLGLDPTDQRGIDDIMIKIDGTANKSNLGANAILGISLAASKAGAAANELPLYAHYAKIAGNNEAKFTMPIPCFNVINGGSHAGNKLAFQEFVIPTGAKSFKEAMQIGCEVYHTLGKIIKEKFGGDATLIGDEGGFAPPCDNREGCDLIMEALKRAGYEDKCTIGLDVAASEFKVSGEDMYDLDFKDGNKISGEALGELYQSLAADYPIVTLEDPFDEDDWDNWSKFTSKNGDNFQIVGDDITVTNPEKIDRAIKEGTCTCLLLKVNQIGSVTEAIDAVKKAKQAGWGIMTSHRSGETEDTYIA…
cpEnolase	MATOU-v2-113948212_2 V-IESILAREILDSRGNPTVEVELKSSDGLFIASVPSGASTGAYEAFELRDGSRYMGKGVLTAVSNVNDILGPAVIGMDPTEQQTIDDVMLKLDGTANKSKLGANAILGISLAASKAGAAANDLPLYAHYAKLAGNDKEKFTMPVPCFNVINGGSHAGNKLAFQEFVIPTGATSFAEAMQIGCEVYHNLGKIIKKKFGGDATLIGDEGGFAPPCDNREGCELIMEAISAAGYDGKCTIGLDVAASEFKVKGEDAYDLDFKDGNVISGDALADLYNSLAADYPIVTIEDPFDEDDWENWSKFTKKNREAFQVVGDDLTVTNIEKIGRAIEEESCTCLLLKVNQIGTISESIAAVTKAKQAGWGVMTSHRSGETEDTYIA…
cpEnolase	MATOU-v2-21520658_3 -SIQNVKAREILDSRGNPTVEVELSTEKGVFRASVPSGASTGAYEACELRDGDRFLGKGVLKAVANVNDVLGPAVIGLDPTNQEAIDDAMIKIDGTKNKSNMGANAILGVSLAASKAGAAAKGIPLYAHYAQLAGNTDAKFTMPVPCFNVINGGSHAGNKLAFQEFVIPTGASSFSEAMQIGCEVYHTLGKIIKTEFGGDATLIGDEGGFAPPCDNREGCELIMKAISKAGYEGKCTIGLDVAASEFKVKGEDKYDLDFKDGNIISGEELGQLYQSLAADFPIVSIEDPFDEDDWENWSKFTTKNSKSFQVVGDDLTVTNIEKIGRAIEENSCTCLLLKVNQIGSITESIAAVKKAKQAKWGVMTSHRSGETEDTYIAD…
cpEnolase	MATOU-v2-94173_3 ----------------------------------------------------------------------------------------------------------------------------------------------------------------------------------------------------------------GFAPPCDNREGCELIMKAISKAGYEGKCTIGLDVAASEFRVKGEDKYDLDFKDGNIISGEELGELYQSLAADFPIVSIEDPFDEDDWENWSKFTTKNSESFQVVGDDLTVTNIEKIGRAIEENSCTCLLLKVNQIGSITESIAAVKKAKQAKWGVMTSHRSGETEDTYIADLAV…
cpEnolase	Aulacoseira_subarctica__Plastid ATIQSVKAREILDSRGNPTVEVELGTQDGVFRASVPSGASTGAYEACELRDGDRYLGKGVLVAVKNVNDILGPAVLGLDPTDQKSIDNLMIQLDGTPNKSNLGANAILGVSLATAKAGAAAKRIPLYKHFADLAGNSEAKYTMPVPCFNVINGGSHAGNKLAFQEFVIPTGAKNFAEAMQIGCEVYHTLGKIIKSKFGGDATLIGDEGGFAPPCDNREGCELIMEALRKTGYVDKCKIGLDVAASEFKVKGQDNYDLDFKDGNIISGEALGDLYQSLAKDYPVVTIEDPFDEDDWSNWSKFTAKNGKTFQIVGDDLTVTNIEKIGRAIDEKACTCLLLKVNQIGSITESIAAVTKAKQAGWGVMTSH…
cpEnolase	MATOU-v2-108663741_6 -----------------------------------PSGASTGAYEAYELRDGSRYMGKGVLKAVENVNAILGPAVVGLDPVEQTSIDNLMIKLDGTKNKSNLGANAILGVSLAVAKAGAAAQGIPLYAHFAALAGNKEPKYTMPVPCFNVINGGSHAGNKLAFQEFVIPTGAESFSEAMQIGCEVYHTLGKIIKQKFGGDATLIGDEGGFAPPCDNREGCELIMEAVKTAGYEGKCSIGLDVAASEFKVKDKDEYDLDFKDGNIISGTALGDLYQSLAKDYPIVTVEDPFDEDDWSNWSKFTEKNSEDFQVVGDDLTVTNIEKIDRAIEEKSCTCLLLKVNQIGSITESIAAVTKAKQAGWGVMTSHRSGETEDTYIA…
cpEnolase	MATOU-v2-74861696_3 ---------------------------------------------------------------------------------------------------------------------------------------------------------------------------------------------------------------------------------------------------------------------------------------------IEDPFDEDDWSNWSKFTAKNGQDFQVVGDDLTVTNIEKIGRAIEEKACTCLLLKVNQIGSITESIAAVTKAKQAGWGVMTSHRSGETEDTYIAD…
cpEnolase	MATOU-v2-93895330_2 ------------------------------------------------------------------------------------------------------------------------------------------------------------------------------------------------------------------------------------------KCTIGLDVAASEFKVKDKDEYDLDFKDGNIISGESLGDLYQSLAKSYPIVTVEDPFDEDDWSNWSAFTAKNGEDFQVVGDDLTVTNIEKIGRAIEEKSCTCLLLKVNQIGSITESIAAVTKAKQAGWGVMTSHRSGETEDTYIAD…
cpEnolase	MATOU-v2-128658157_3 AKITAVKAREILDSRGNPTVEVDLTT-DGKFVASVPSGASTGAYEAYELRDGSRYMGKGVLQAVANVNDVLGPAVLGMDPTDQRAVDDKMIALDGTKNKSKLGANAILGISRASESLSPAPKLVPLPTISLSTPTTPNSPAT-PRASTLCPSRRSMSLTVAATPENSPSKSTSSFPLACKLGAKSTTTLARSSRPSLA--AT---RPSSFAPPCDNREGCELIMEALKQAGYEDKCSIGLDVAASEFKVKDKDEYDLDFKDGNIISGGELGDLYQSLAADYPIVTVEDPFDEDDWENWSKFTAKNGEAFQVVGDDLTVTNIDKIERAITEKSCTCLLLKVNQIGSISESIDAVKKSKQAGWGVMTSHRSGETEDTYIA…
cpEnolase	MATOU-v2-82709540_2 ---------------------------------------------------------------------------------------------------------------------------------------------------------------KLAFQEFVIPTGASSFSEAMQIGCEVYHNLGKIIKKKFGGDATLIGDEGGFAPPCDNREGCELIMEAISAAGYDGKCTIGLDVAASEFKVKGEDAYDLDFKDGNIISGDALADLYNSLAADYPIVTIEDPFDEDDWSNWGKFTQKNGEQFQVVGDDLTVTNIEKIGRAIDEK------------GSISESIAAVTKAKQAGWGVMTSHRSGETEDTYIAD…
cpEnolase	MATOU-v2-99519910_5 -----------LDSRGNPTVEVELKSTDGTFVASVPSGASTGAYEACELRDGSRYMGKGVLTAVSNVNDVLGPAVIGMDPTEQQSIDDAMLKLDGTPNKSKLGANAILGISLAVSKAGAAANGIPLYAHFAKLAGNDKEKYTMPVPCFNVINGGSHAGNKLAFQEFVIPTGAASFAEAMQIGCEVYHNLGKIIKKKFGGDATLIGDEGGFAPPCDNREGCELIMEAISAAGYDGKCTIGLDVAASEFKVKGEDAYDLDFKDGNIISGDALADLYNSLAADYPIVTIEDPFDEDDWSNWSKFTQKNGEKFQVVGDDLTVTNIEKIGRAIDEEACTCLLLKVNQIGSISESIAAVTKAKQAGWGVMTSHRSGETEDTYIAD…
cpEnolase	MATOU-v2-135053490_6 SKIESILAREILDSRGNPTVEVELKSTDGIFIASVPSGASTGAYEAYELRDGSRYMGKGVLKAVSNVNDILGPAVIGMDPTEQLSIDNAMIDLDGTPNKSKLGANAILGISLAVSKAGAAANQIPLYAHFAKLAGNDKEKYTMPVPCFNVINGGSHAGNKLAFQEFVIPTGATSFSEAMQIGCEVYHNLGKIIKKKFGGDATLIGDEGGFAPPCDNREGCELIMEAIAAAGYDGKCTIGLDVAASEFKVKGQDAYDLDFKDGNVISGDALGELYSSLAADFPIVTVEDPFDEDDWANWSKFTEKNREQFQVVGDDLTVTNIEKIGRAIDEKSCTCLLLKVNQIGSISESIAAVTKAKQAGWGVMTSHRSGETEDTYIA…
cpEnolase	MATOU-v2-43690921_2 -------------------------------------------------------------------------------------------------------------------------------------------------------------------------------------------------------------------------------------------------------------------------------------------------------------------------DDLTVTNIEKIGRAIDEDACTCLLLKVNQIGSISESIAAVRKAKQAGWGVMTSHRSGETEDTYIAD…
cpEnolase	MATOU-v2-75322919_6 ----------------------------------------------------------------KNVNEVLGPAVIGMDPTQQRSIDDTMLKLDGTPNKSNLGANSILGVSLAVSKAGAAANQLPLYAHYAKLAGNDKEKFTMPVPCFNVINGGSHAGNKLAFQEFVIPTGATSFSEAMQIGCEVYHNLNKIIKKKFGGDATLIGDEGGFAPPCDNREGCALIMDAIKAAGYDGKCTIGLDVAASEFKVKGEDAYDLDFKDGNVISGDELANLYNSLAAEYPIVTIEDPFDEDDWSNWSKFTKSNGEKFQVVGDDLTVTNIEKIGRAIDENACTCLLLKVNQIGSISESIDAVKKAKQSGWGVMTSHRSGETEDTYIAD…
cpEnolase	MATOU-v2-83546027_1 SVIESIVAREIVDSRGNPTVEVELKSSDGVFVASVPSGASTGAYEACELRDGSRYMGKGVLQAVKNVNDVLGPAVIGMDPTQQQTIDDAMLKLDGTANKSNLGANAILGISLAVSKAGAAANQLPLYAHYAKLAGNDKEKFTMPVPCFNVINGGSHAGNKLAFQEFVIPTGATSFSEAMQIGCEVYHNLNKIIKKKFGGDATLIGDEGGFAPPCDNRQGCALIMEAISAAGYDGKCTIGLDVAASEFKVKGEDAYDLDFKDGNVISPDALADLYNSLAADYPIVTIEDPFDQDDWSNWSKFTNKNRHKFQVVGDDLTVTNIEKIGRAIHDGACTCLLLKVNQIGSISESIAAVKKAKQAGWGVMTSHRSGETEDTYIAD…
cpEnolase	MATOU-v2-2541884_5 SVIESILAREILDSRGNPTVEVELKSTDGVFVASVPSGASTGAYEACELRDGERYMGKGVLQAVKNANEILGPAVIGMDPTQQQMIDDTMLKLDGTANKSNLGANSILGISLAVSKAGAAANQLPLYAHYAKLAGNDKEKFTMPVPCFNVINGGSHAGNKLAFQEFVIPTGAASFSEAMQIGCEVYHNLNKIIKKKFGGDATLIGDEGGFAPPCDNREGCALIMEAIKAAGYDGKCTIGLDVAASEFKVKGQDAYDLDFKDGNVISGDALADLYNSLASEYPIVTIEDPFDEDDWSNWSKFTATNKQTFQVVGDDLTVTNIEKIGRAIDEDACTCLLLKVNQIGSISESIAAVRKAKQAGWGVMTSHRSGETEDTYIADL…
cpEnolase	MATOU-v2-55284901_6 -KL------------GN---------E-------A------------------KF--------------------------------------------------------------------------------------TMPVPCFNVINGGSHAGNKLAFQEFVIPTGA-SFCEAMQIGSEVYHNLGKIIKKKFGGDATLIGDEGGFAPPCDNREGCSLIMEAVAAAGYEGKCTIGLDVAASEFKVEGEDAYDLDFKDGNKVSGDELARLFESLAADFPIVTIEDAFDQDDWANWSKFTTKYKDQFQVVGDDLTVTNIEKIKRAIDEDACTCLLLKVNQIGSISESIAAVKMAKQAGWGVMTSHRSGETEDTYIAD…
cpEnolase	MATOU-v2-112957221_4 STIKTILARQIFDSRGNPTVEVELTSTDGTFIASVPSGASTGAYEAYELRDGDLYMGKGVSKACANVNDTLGPAVIGMDPTKQQDIDDLMIKLDGTKNKSNLGANAILGVSLAVAKAGAAANGIPLYAHFAKLAGNNEPKYTMPVPCFNVINGGSHAGNKLAFQEFVIPTGATSFAEAMQIGVEVYHNLGKIIKKKFGGDATLIGDEGGFAPPCDNREGCVLIMEAIAQAGHDGKCTIGLDVAASEFKVKGEDAYDLDFKDGHKISGDELAALYQSLAADFPIVTIEDAFDEDDWASWANFTAKNREQFQIVGDDLTVTNIEKIERAIKEKSCTCLLLKVNQIGSISESIAAVKMAKQAGWGVMTSHRSGETEDTYIA…
cpEnolase	MATOU-v2-97378818_5 STIKAIKARQIFDSRGNPTVEVELDSTDGTFIASVPSGASTGAYEAVELRDGSTYMGKGVSKAIANINDILGPAVIGKDPTQQQEIDDLMLKLDGTKNKANLGANAILGVSLAVAKAGAAANGIPLYAHFAKLAGNNESKYTMPVPCFNVINGGSHAGNKLAFQEFVIPTGASSFSEAMQIGCEVYHNLGKIIKKKFGGDATLIGDEGGFAPPCDNREGCELIMEAIAKAGHDGKCTIGLDVAASEFKVKGEDAYDLDFKDGNKISGQELANLYQSLAADFPIVTIEDAFDEDDWENWAKFTAKNREQFQVVGDDLTVTNIDKIERAIKEKSCTCLLLKVNQIGSISESIAAVKMAKQAGWGVMTSHRSGETEDTYIAD…
cpEnolase	MATOU-v2-82666800_4 STIKAIKARQIFDSRGNPTVEVELVSTDGQFIASVPSGASTGAYEAVELRDGSTYMGKGVSKAIANINDILGPAVIGKDPTQQQEIDDLMLKLDGTKNKGNLGANAILGVSLAVAKAGAAANGIPLYAHFAKLAGNNEPKYTMPVPCFNVINGGSHAGNKLAFQEFVIPTGASSFSEAMQIGCEVYHNLGKIIKKKFGGDATLIGDEGGFAPPCDNREGCALIMEAIAKAGHDGKCTIGLDVAASEFKVKGEDLYDLDFKDGNKISGEELANLYQSLAADFPIVTIEDAFDEDDWENWAKFTAKNREQFQVVGDDLTVTNIEKIERAIKEKSCTCLLLKVNQIGSISESIAAVKMAKQAGWGVMTSHRSGETEDTYIAD…
cpEnolase	MATOU-v2-23992160_4 ---------------------------------------STGAYEACELRDGSRYMGKGVLKAVENVNDILGPAVIGKDPTAQQSIDDLMLNLDGTPNKSNLGANAILGVSLAVAKAGAAANKTPLYAHFAKLAGNNEPKFTMPVPCFNVINGGSHAGNKLAFQEFVIPTGA-SFAEAMQIGCEVYHNLGKIIKKKFGGDATLIGDEGGFAPPCDNREGCELIMEAIAQAGYEGKCSIGLDVAASEFKVKGRDEYDLDFKDGNIISGDELAALYASLAADYPIVTVEDPFDEDDWSNWAKFTGKNSEEFQVVGDDLTVTNIEKIERAIKEKSCTALLLKVNQIGSVSESIAAVKKAKQAGWGIMTSHRSGETEDTYIAD…
cpEnolase	MATOU-v2-46712298_3 SVIESIKAREILDSRGNPTVEVELSSSDGIFIASVPSGASTGAYEACELRDGSRYMGKGVLKAVENVNDVLGPAVIGKDPTEQQSIDDLMLKLDGTPNKSNLGANAILGVSLAVAKAGAAANKTPLYAHFAKLAGNNEPKFTMPVPCFNVINGGSHAGNKLAFQEFVIPTGATSFAEAMQIGCEVYHNLGKIIKKKFGGDATLIGDEGGFAPPCDNREGCELIMEAIAQAGYEGKCSIGLDVAASEFKVKDKDEYDLDFKDGNIISGDELAALYASLAADYPIVTVEDPFDEDDWSNWAKFTGKNSEQFQVVGDDLTVTNIEKIERAITEKSCTALLLKVNQIGSISESIAAVKKAKQAGWGIMTSHRSGETEDTYIAD…
cpEnolase	MATOU-v2-76428014_5 SVIKAVKARQIFDSRGNPTVEVELTTTDGTFIASVPSGASTGAYEACELRDGSAYMGKGVSKAVANAQNIIGPAVIGKDPTQQQAIDDLMIKLDGTKNKSNLGANAILGVSLAVAKAGAAANKIPLYAHFAKLAGNNEAKFTMPIPCFNVINGGSHAGNKLAFQEFVIPTGATSFKEAMQMGSEVYHNLGKVLKKKFGKSATMIGDEGGFAPPCDNREGCALIMEAIKQAGYEGKCTIGMDVAASEFRVKGKNDYDLDFKDGNVISGDALAELYESLAAEYPIVTLEDPFDEDDWEAWSKFTSKNREKYQVVGDDLTVTNVEIIKRAIKEKACTALLLKVNQIGSISESIAAVKMVKQAGWGVMTSHRSGETEDTYIAD…
cpEnolase	MATOU-v2-45914710_6 -------------------------------------------------------------------------------------------------------------------------------------------------------------------------------------------------------------------------------------------------VAASEFRVKGKNDYDLDFKDGNVISGDALAELYESLAAEYPIVTLEDPFDEDDWEAWSKFTSKNREKYQVVGDDLTVTNVEIIKRAIKEKACTALLLKVNQIGSISESIAAVKMVKQAGWGVMTSHRSGETEDTYIAD…
cpEnolase	MATOU-v2-88439700_6 ---------------GNPTVEVEMTTTDGKFIASVPSGASTGAYEATELRDGDTYMGKGVSKAVANVDTILGPAVIGKDPTKQKEIDDLMIKLDGTKNKSKLGANAILGVSLAVAKAGAAANKLPLYAHFAKLAGNNEPKFTMPVPCFNVINGGSHAGNKLAFQEFVIPTGATSFKEAMQIGSEVYHNLGKVLKKKFGKGATMIGDEGGFAPPCDNREGCALIMEAVKQAGYEGKCTIGMDVAASEFRVKGKDQYDLDFKDGKIISGGELADLYESLAAEFPIVTLEDPFDEDDWENWSKFTSRNSAKYQVVGDDLTVTNVEIIKRAIKEKACTALLLKVNQIGSISESIEAVTMVKRAGWGVMTSHRSGETEDTYIAD…
cpEnolase	MATOU-v2-37912315_5 ----------------------------------------------------------------------------------------------------------------------------------------------------------------------------------------------------------------------DNREGCALIMEAIKQAGYEGKCTIGMDVAASEFRVKDKDEYDLDFKDGKIISGGELAALYESLASEFPIVTLEDPFDEDDWENWSKFTERNGGKY-----------------AIE*KACTALLLKVNQIGSISESIEAVTMVKRAGWGVMTSHRSGETEDTYIAD…
cpEnolase	MATOU-v2-49670_4 SVIKTVKARQIFDSRGNPTVEVEMTTTDGKFIASVPSGASTGAYEATELRDGDAYMGKGVSKAVANVDTVLGPAVIGKDPTKQKEIDDLMIKLDGTKNKSKLGANAILGVSLAVAKAGAAANKLPLYAHFAKLAGNNEPKFTMPIPCFNVINGGSHAGNKLAFQEFVIPTGATSFKEAMQIGSEVYHNLGKVLKKKFGKSATMIGDEGGFAPPCDNREGCALIMEAIKQAGYEGKCTIGMDVAASEFRVKDKDEYDLDFKDGKIISGGELAALYESLASEFPIVTLEDPFDEDDWENWSKFTERNGGKYQVVGDDLTVTNVDIIKRAIEEKACTALLLKVNQIGSISESIEAVTMVKRAGWGVMTSHRSGETEDTYIADLAV…
cpEnolase	MATOU-v2-33019325_2 ---------------------------------------------------------------------------------------------DGTPNRSNLGANAILGVSLAVSKAGAAAKGVPLYVHYADLAGNKEEKFTMPVPCFNVINGGSHAGNKLAFQEFVIPTGAKTFAEAMQIGCEVYHTLGKIIKAKFGGDATLIGDEGGFAPPCDNREGCELIMEAVKKAGYEGKCTIGLDVAASEFKVKGEDKYDLDFKDGDLVSGEELGNLYQSLAADYPIVTVEDPFDEDDWENWSKFTGKNGEAFQVVGDDLTVTNIEKIGRAIDEKACTCLLLKVNQIGSISESIAAVTKSKQAGWGVMTSHRSGETEDTYIAD…
cpEnolase	Asterionellopsis_glacialis_Plastid_2 STIKSVVAREILDSRGNPTVEVELGTEDGVFRASVPSGASTGAYEACELRDGDRYLGKGVLQAVGNVNDVLGPAVMGLDPTNQKEIDDVMLELDGTPNKSNLGANAILGVSLAVSKAGAAAKGVPLYVHYADLAGNKEEKFTMPVPCFNVINGGSHAGNKLAFQEFVIPTGAKTFAEAMQIGCEVYHTLGKIIKAKFGGDATLIGDEGGFAPPCDNREGCELIMEAVKMAGYEGKCTIGLDVAASEFKVKGEDKYDLDFKDGDLVSGEELGNLYQSLAADYPIVTVEDPFDEDDWENWSKFTGKNGEAFQVVGDDLTVTNIEKIGRAIDEKACTCLLLKVNQIGSISESIAAVTKSKQAGWG…
cpEnolase	MATOU-v2-63447038_2 SSIQSVHAREILDSRGNPTVEVEVTTEDGLFRASVPSGASTGAYEAVELRDGDRYLGKGVLQAVANVNDVLGPAVVGMDPADQKAVDDAMLAIDGTPNKSKMGANAILGISLAASKAGAAAKSIPLYQHYAELAGNDQPKYTMPVPCFNVINGGSHAGNKLAFQEFVIPTGAETFAEAMQIGCEVYHTLGKIIKAKFGGDATLIGDEGGFAPPCDNREGCELIMEAVAKAGYEGKCTIGLDVAASEFKVKGEDAYDLDFKDGNIISGDELGELYQSLAADYPIVTVEDPFDEDDWENWSKFTAKNSEEFQVVGDDLTVTNIEKIERAVNEKSCTCLLLKVNQIGSISESIAAVTMAKQAGWGVMTSHRSGETEDTYIAD…
cpEnolase	MATOU-v2-64309593_6 ------------------------------------------------------------------------------------------------------------------------------------------------------------------------------------------------------------------------------------------------------------------------------------------------------------------------------------------------------IGSISESIAAVKKAKQAGWGVMTSHRSGETEDTYIAD…
cpEnolase	MATOU-v2-47680107_6 ----------------------------------------------------------------------------------------------------HGGANAILGVSLAVSKAGAGARGVPLYQHYADLAGNDLSQYTMPVPCFNVINGGSHAGNKLAFQEFVIPTGATSFSEAMQIGCEVYHTLGKIIKSKFGGDATLIGDEGGFAPPCDNREGCELIMEAIKEAGYDGKCTIGLDVAASEFKVKGQDAYDLDFKDGNIISGEELGNLYQSLAADFPIVTVEDPFDEDDWENWSKFTAKNGETFQVVGDDLTVTNIEKIGRAVDEKACTCLLLKVNQIGSITESIDAVTKAKQAGWGVMTSHRSGETEDTYIAD…
cpEnolase	MATOU-v2-96090440_4 ATIESVKAREILDSRGNPTVEVEVGISDSVFVSSVPSGASTGAYEAVELRDDKRYLGKGVLKAVDNVNSVLGPAVIGMDPAAQSDIDNKMLALDGTPNKANMGANAILGVSLAVSKAGAGARGVPLYQHYADLAGNDLSQYTMPVPCFNVINGGSHAGNKLAFQEFVIPTGATSFSEAMQIGCEVYHTLGKIIKSKFGGDATLIGDEGGFAPPCDNREGCELIMEAIKEAGYDGKCTVGLDVAASEFKVKGQDAYDLDFKDGNIISGEELGNLYQSLAADFPIVTIEDPFDEDDWENWSKFTAKNGETFQVVGDDLTVTNIEKIGRAVDENACTCLLLKVNQIGSITESIAAVTKAKQAGWGVMTSHRSGETEDTYIAD…
cpEnolase	MATOU-v2-18620427_5 --------------------------------------------------------------------------------------------------------------------------------------------------------------------------------------------------------------------------------------------KIGLDVAASEFKVKGEDGYDLDFKDGNVITGEELGNLYQSLAADFPIVTIEDPFDEDDWENWSKFTAKNGEQFQVVGDDLTVTNIEKIGRAVDEEACTCLLLKVNQIGSISESIDAVKKSKQAGWGVMTSHRSGETEDTYIAD…
cpEnolase	Fistulifera_solaris_Plastid AKITAIQAREILDSRGNPTVEVDVTLDSGVFTASVPSGASTGAYEAVELRDGSRYMGKGVLKAVENVNSVLGPAILGMDPTEQQAIDNKMLEMDGTPNKANMGANAILGISLAVSKAGAATKNVPLYQHYADLAGNNLDEFTMPVPCFNVINGGSHAGNKLAFQEFVIPTGAKDFTEAMQIGCEVYHNLGKIIKAKFGGDATLIGDEGGFAPPCDNREGCELIMEAIKKAGYEGKCTIGLDVAASEFKVKGKDGYDLDFKDGNVITGEELGNLYQSLAADFPIVTVEDPFDEDDWENWSKFTGKNGEQFQVVGDDLTVTNIEKISRAIDEKACTCLLLKVNQIGSITESIAAVKMAKQAGWGVMTSHRSGE…
cpEnolase	Fistulifera_solaris_Plastid_2 AKITAIQAREILDSRGNPTVEVDVTLDSGVLTASVPSGASTGAYEAVELRDGARYMGKGVLQAVENVNSVLGPAIVGMDPTEQQAIDNKMLEMDGTPNKAKMGANAILGISLAVSKAGAATKNVPLYQHYADLAGNNLDEFTMPVPCFNVINGGSHAGNKLAFQEFVIPTGAKDFTEAMQIGCEVYHNLGKIIKAKFGGDATLIGDEGGFAPPCDNREGCELIMEAIKKAGYEGKCTIGLDVAASEFKVKGKDGYDLDFKDGNVITGEELGNLYQSLADDFPIVTVEDPFDEDDWENWSKFTGKNGEQFQVVGDDLTVTNIEKISRAIDEKACTCLLLKVNQIGSITESIAAVKMAKQAGWGVMTSHRS…
cpEnolase	MATOU-v2-134035780_5 ------------------------------------------------------------------------------------------------------------------------------------------------------------------------------------------------------------------------REGCELIMEAISKAGYDGKCTIGLDVAASEFKVKGEDGYDLDFKDGNVVTGEGLGDLYQKLAADFPIVTIEDPFDEDDWESWSKFTGKNAEQFQVVGDDLTVTNIEKIARAVDEKSCTCLLLKVNQIGSITESIAAVKMAKQAGWGVMTSHRSGETEDTYIA…
cpEnolase	MATOU-v2-2010902_2 -------------------------------------------------------------------------------------------------------------------------------------------------------------------------------------------------------------------------------------------------------------------------------------------------------------------------------------------------------------------------------RSGETEDTYIADL…
cpEnolase	MATOU-v2-134735264_4 FSI--VET*KSQRSRG-PF-------E----R--VPT--SSSATEVAA---SERVFSR------------LSPT---LDPPSRAWTS---------PTRR--ESTAP*STSTEPTRSWAPT---PFWE-----ASNTETRRNSPCP--------ASAGNKLAFQEFVIPTGAESFAEAMQIGCEVYHTLGKIIKRKFGGDATLIGDEGGFAPPCDIREGCELIMEALKESGYEDKCTIGLDVAASEFKVKDQDGYDLDFKDGNVITGEALGDLYQGLAADFPIVTIEDPFDEDDWKSWSTFTKKNSEQFQVVGDDLTVTNIEKIERAVTEESCTCLLLKVNQIGSITESIEAVKMAKQAGWGVMTSHRSGETEDTYIA…
cpEnolase	MATOU-v2-136406683_4 --------------------------------------------------------------------------------------------------------------------------------------------------------GGSHAGNKLAFQEFVIPTGAKSFAEAMQIGCEVYHTLGKIIKAKFGGDATLIGDEGGFAPPCDNREGCELIMEAISKAGYEGKCTIGLDVAASEFKVKGEDGYDLDFKDGNVVSGEGLGELYQSLAADFPIVTIEDPFDEDDWEGWSKFTAKNGEQFQVVGDDLTVTNIEKISRAVDEKSCTCLLLKVNQIGSISESIAAVKMAKQAGWGVMTSHRSGETEDTYIA…
cpEnolase	MATOU-v2-134004799_4 STVQSVHAREILDSRGNPTVEVDIKTEDGLFRASVPSGASTGAYEAVELRDGDRYLGKGVLKAIANVNDLLGPAVNGMDVTDQDAIDKVMIDLDGTPNKAKMGANAILGVSLAVSKAGAAAKNVPLYQHYADLAGNDLSQFTMPVPCFNVINGGSHAGNKLAFQEFVIPTGAKSFSEAMTIGCEVYHTLGKIIKSKFGGDATLIGDEGGFAPPCDNREGCELIMEAIAKAGYDGMCTIGLDVAASEFKVKGEDGYDLDFKDGNVVSGEGLGDLYQSLAADFPIVTIEDPFDEDDWESWSKFTTKNGEQFQVVGDDLTVTNIEKISRAIDEKSCTCLLLKVNQIGSISESIAAVKMAKQAGWGVMTSHRSGETEDTYIA…
cpEnolase	MATOU-v2-141960095_6 ------------------------------------------------LRDGDRYLGKGVLKAIANVNDLLGPAVNGMDVTDQDAIDKVMIDLDGTPNKAKMGANAILGVSLAVSKAGAAAKNVPLYQHYADLAGNDLSQFTMPVPCFNVINGGSHAGNKLAFQEFVIPTGAKSFSEAMTIGCEVYHTLGKIIKSKFGGDATLIGDEGGFAPPCDNREGCELIMEAIAKAGYDGMCTIGLDVAASEFKVKGEDGYDLDFKDGNVVSGEGLGDLYQSLAADFPIVTIEDPFDEDDWESWSKFTTKNGEQFQVVGDDLTVTNIEKISRAIDEKSCTCLLLKVNQIGSISESIAAVKMAKQAGWGVMTSHRSGETEDTYIA…
cpEnolase	Cylindrotheca_closterium_Plastid_2 ASIQSVHAREILDSRGNPTVEVDVKTEGGVFRASVPSGASTGAYEAVELRDGDRYLGKGVLKAVANVNDLLGPAVNGMDVTDQDAIDKTMLDLDGTPNKAKMGANAILGVSLAVSKAGAAAKNVPLYQHYADLAGNDLSQYTMPVPCFNVINGGSHAGNKLAFQEFVIPTGAKSFAEAMTIGCEVYHTLGKIIKSKFGGDATLIGDEGGFAPPCDNREGCELIMEAISKAGYDGKCTIGLDVAASEFKVKGEDGYDLDFKDGNVVSGEGLGELYQSLAADFPIVTIEDPFDEDDWESWSKFTAKNGEQFQVVGDDLTVTNIEKISRAVDEKSCTCLLLKVNQIGSISESIAAVQKAKQAGWGVM…
cpEnolase	Cylindrotheca_closterium_Plastid ASIQSVHAREILDSRGNPTVEVDVKTEGGVFRASVPSGASTGAYEAVELRDGDRYLGKGVLKAVANVNDLLGPAVNGMDVTDQDAIDKTMLDLDGTPNKAKMGANAILGVSLAVSKAGAAAKNVPLYQHYADLAGNDLSQYTMPVPCFNVINGGSHAGNKLAFQEFVIPTGAKSFAEAMTIGCEVYHTLGKIIKSKFGGDATLIGDEGGFAPPCDNREGCELIMEAISKAGYDGKCTIGLDVAASEFKVKGEDGYDLDFKDGNVVSGEGLGELYQSLAADFPIVTIEDPFDEDDWESWSKFTAKNGEQFQVVGDDLTVTNIEKISRAVDEKSCTCLLLKVNQIGSISESIAAVQKAKQAGWGVMTS…
cpEnolase	MATOU-v2-136877799_5 SSVQSVLAREILDSRGNPTVEVEVKTEDGLFRASVPSGASTGAYEAVELRDGDRYLGKGVLKAVANVNDLLGPAVKGMDVADQDGIDKVMLDLDGTPNKAKMGANAILGVSLAVSKAGAASKNVPLYQHYADLAGNDLSQYTMPVPCFNVINGGSHAGNKLAFQEFVIPTGAKSFSEAMRIGCEVYHTLGKIIKSKFGGDATLIGDEGGFAPPCDNREGCELIMEAISKAGYDGKCTIGLDVAASEFKVKGEDGYDLDFKDGNVVSGEGLGDLYQSLAADFPIVTIEDPFDEDDWESWSKFTAKNGEQFQVVGDDLTVTNIEKISRAVDEKACTCLLLKVNQIGSISESIAAVKMAKQAGWGVMTSHRSGETEDTYIA…
cpEnolase	MATOU-v2-140120668_3 -----------------------------------------------------------------------------------------------------------------------------------------------------------------------------------MIGCEVYHTLGKIIKAKFGGDATLIGDEGGFAPPCDIREGCDLIMEAITKAGYDGKCTIGLDVAASEFKVSGEDAYDLDFKDGNKVSGEGLGDLYQSLAADFPIVTVEDPFDEDDWENWSKFTSKNGAQFQVVGDDLTVTNIEKISRAVDEKACTCLLLKVNQIGSISESIAAVKMAKQAGWGVMTSHRSGETEDTYIA…
cpEnolase	MATOU-v2-129716714_6 -----------------PC----VCAR-GGGRRQLPQGRCVRQHQQHY-RDGD-----G-----------RRPA--GHRRLHERAAQ------QGERERDREGRR---------GREGRAA--LPA-------PGQHEVHYARPVL--------SHAGNKLAFQEFVIPTGAKDFKEAMQIGCEVYHTLGKIIKKKFGGDATLIGDEGGFAPPCDNREGCELIMEAMKLAGHEDKCKIGLDVAASEFKVKGKDEYDLDFKDGNIISGEQLGDLYQELARDFPVVTVEDPFDEDDWANWSKFTSKNSAAFQVVGDDLTVTNIEKIKRAVDEKACTCLLLKVNQIGSISESIDAVKMAKQNGWGVMTSHRSGETEDTYIA…
cpEnolase	MATOU-v2-144302348_5 ----SSEAAMHLPARLLPS-DLALH*C----RLSNP-----------------------------------------------------GVIPQSKSSFVPTMVSSGPALTLLIRK--------PLMTK*SKLAGNDEPKYTMPVPCFNVINGGSHAGNKLAFQEFVIPTGATTFAEAMQIGCEVYHTLGKIIKAKFGGDATLIGDEGGFAPPCDNREGCELIMEALKKAGYEDKCTIGLDVAASEFKVKDKDAYDLDFKDGNIISGDELGELYQSLAKDYPIVTVEDPFDEDDWSNWSKFTEKNGEAFQVVGDDLTVTNIEKIKRAVDEKACTCLLLKVNQIGTISESIAAVTMAKQAGWGVMTSHRSGETEDTYIA…
cpEnolase	MATOU-v2-96520071_3 -------------------------------------------------------------------------------------------------------------------------------------------------------------------------------------------------------------------------------------------------------------------------------------------------------------------------------NIEKIKRAVDEKACTCLLLKVNQIGSITESIAAVTMAKKAGWGVMTSHRSGETEDTYIAD…
cpEnolase	MATOU-v2-62126705_2 -----------------------------------------------------------------------------------------------------------------------------------------------------------------------------------------------------------------------------------------------LDVAASEFKVKDQDAYDLDFKDGNIISGDELGELYQSLAKDYPIVTIEDPFDEDDWSNWSKFTDRNGEAFQVVGDDLTVTNIEKIKRAVDEKACTCLLLKVNQIGSISESIAAVTMAKQAGWGVMTSHRSGETEDTYIAD…
cpEnolase	MATOU-v2-63642762_2 ------KLANYLPT*HCPDVDYSICSCT*NFRAPNPC---------------------------------------------------FWVTLQLKSSSVPMMVSSVLALTLLTRK--------PLMIK*SSLTLNLLVTISQNTPCLFLAST*SETGNKLAFQEFVIPTGATTFAEAMQIGCEVYHTLGKIIKAKFGGDATLIGDEGGFAPPCDNREGCELIMEALKKAGYEDKCTIGLDVAASEFKVKDQDAYDLDFKDGNIISGDELGELYQSLAKDYPIVTIEDPFDEDDWSNWSKFTDRNGEAFQVVGDDLTVTNIEKIKRAVDEKACTCLLLKVNQIGSISESIAAVTMAKQAGWGVMTSHRSGETEDTYIAD…
cpEnolase	MATOU-v2-74901619_3 -------------------------------------------------------------------------------------------------------------------------------------------------------------------------------------------------------------------------------------------------------------------------------DLYNSLAADYPIVTIEDPFDEDDWSNWSKFTNKNGEQFQVVGDDLTVTNIEKIGRAIDDRACTCLLLKVNQIGSISESIAAVKKAKQAGWGVMTSHRSGETEDTYIAD…
cpEnolase	MATOU-v2-95538611_5 SFI--------------CT-----------------------------FR-G-R*--*G-------VHYA-----------------STMFQC-------QW*PR---------RK-----ISFPRLCH----------------PC-SILR*S-YA-NWL-----GIP*S-KNYQEKV------WRRCGKIIKKKFGGDATLIGDEGGFAPPCDNREGCELIMEAISAAGYDGKCTIGLDVAASEFKVKGEDAYDLDFKDGNIISGDALADLYNSLAADYPIVTIEDPFDEDDWSNWSKFTQKNGEKFQVVGDDLTVTNIEKIGRAIDEEACTCLLLKVNQIGSISESIAAVTKAKQAGWGVMTSHRSGETEDTYIAD…
cpEnolase	MATOU-v2-76080086_3 ---------------------------------------------------------------------------------------------------------------------------------------------------------------------------------------------------------------------------------------------MG--------KVKGEDAYDLDFKDGNVISGDALADLYNSLAADYPIVTIEDPFDEDDWSNWSKFTNKNGEQFQVVGDDLTVTNIEKIGRAIDDRACTCLLLKVNQIGSISESIAAVKKAKQAGWGVMTSHRSGETEDTYIAD…
cpEnolase	MATOU-v2-148052367_1 RTLRNCKGRGRHDAR-HPC----LCTS-GR*RGRIPKG-CPPGHQERE-RPGDR---HG-----------HRPA--GN*RRHARTPQ------QGQSQRHSLGRS---------SGQGSAS--LQA-------PR*REVHHARPLL--------QRR----------IPRRQQ-------------ARLPGVLKAKFGGDATLIGDEGGFAPPCDNREGCELIMEAIKKAGYDGKCTIGLDVAASEFKVKGEDAYDLDFKDGNKVSGEGLGNLYQELAKDFPIVTVEDPFDEDDWDNWSKFTGKNGKDFQVVGDDLTVTNIEKISRAVDEKACTCLLLKVNQIGSISESIAAVKMAKEAGWGVMTSHRSGETEDTYIA…
cpEnolase	MATOU-v2-22938003_6 -------------------------------EAMI--G-C-------------------------------------------------------------------------------------------------EVYHT----------------------------------------------LGKIIKAKFGGDATLIGDEGGFAPPCDNREGCELIVEAIKKAGYDGKCKIGLDVAASEFKVKGEDAYDLDFKDGNKVSGEGLGQLYQDLAKDFPIVTVEDPFDEDDWSNWSKFTEKNGKAFQVVGDDLTVTNIEKIERAVKENACTCLLLKVNQIGSISESIAAVKMAKQAGWGVMTSHRSGETEDTYIAD…
cpEnolase	MATOU-v2-109344160_1 --------------------------------------------------------------------------------------------------------------------------------------------------------------------------------------------------------------------------------------------------------------------------------LYQSLAADFPVVTVEDPFDEDDWSNWSKFTGKNAAAFQIVGDDLTVTNIEKIKRARDEKACTCLLLKVNQIGSISESIAAVTMAKQAGWGIMTSHRSGETEDTYIA…
cpEnolase	MATOU-v2-136592886_6 VALS*MHPSKVF-----MLVKF*ILVETQL*RI*QPKMVSF----ALLCHLHQLVLMKNYATEVTGIRVV*LPSRT*IKFLDQPSSDSIL----SSKEKSTM---------L*LKWTERRIKIIPLAKHFISILQI*QETLKKNSPCLYLVLMLSHFKNILLFSQYVLFTSSLIFFPSTILQY*VYHNLGKIIKAKFGGDATLIGDEGGFAPPCDNREGCELIMEAISKAGHDGKCTIGLDVAASEFKVKGEDSYDLDFKDGNIISGEQLGDLYQSLAADFPITTIEDPFDEDDWENWSKFTGKNSDAFQVVGDDLTVTNIEKIKRARDEKACTALLLKVNQIGSISESIDAVTMAKQAGWGIMTSHRSGETEDTYIA…
cpEnolase	MATOU-v2-117504950_4 ------------------------------LR--------------------------------------------------------------------------------------------SLSK---------------------------*FSN--------------------------YNN*GPV*RGRLG----------------------------------------------------------------------ELVEIY-----------------------W*EL----------------VTNIEKIKRARDEKACTALLLKVNQIGSISESIDAVTMAKQAGWGIMTSHRSGETEDTYIA…
cpEnolase	MATOU-v2-134569867_4 ATIQKIHAREILDSRGNPTVEVEMTTEDGMFRASVPSGASTGAYEAVELRDGDRYMGKGVLTAVANVNDILGPAVLGMDPVEQLALDNKMLEMDGTPNKAKYGANAILGISLAASKAGAAAKKVPLYKHFADLAGNDLEQFTMPVPCFNVINGGSHAGNKLAFQEFVIPTGAKSFAEAMQIGCEVYHTLGKIIKAKFGGDATLIGDEGGFAPPCDNREGCELIMEAINKAGYDGKCTIGLDVAASEFKVKGEDGYDLDFKDGNVITGEQLGDLYQSLAADFPIVSIEDPFDEDDWEGWSKFTGKNAEKFQVVGDDLTVTNIEKIERAISEKSCTCLLLKVNQIGSISESIAAVIKAKEAGWGVMTSHRSGETEDTYIA…
cpEnolase	Phaeodactylum_genomicPhatr3_J41515-p1 SGITGVLAREILDSRGNPTVEVEVTTADGVFRASVPSGASTGAYEAVELRDGDRYMGKGVLQAVQNVNDILGPAVMGMDPVGQGSVDDVMLELDGTPNKANLGANAILGVSLAVAKAGAAAKKVPLYRHFADLAGNNLDTYTMPVPCFNVINGGSHAGNKLAFQEFVIPTGAKSFAEAMQIGCEVYHTLGKIIKAKFGGDATLIGDEGGFAPPCDNREGCELIMEAISKAGYDGKCKIGLDVAASEFKVKGKDEYDLDFKDGDIVSGEELGNLYQSLAADFPIVTIEDPFDEDDWENWSKFTTKNGATFQVVGDDLTVTNIEKIERAIDEKACTCLLLKVNQIGSISESIAAVTKAKKAGW…
cpEnolase	MATOU-v2-110732577_5 ---------------------------------------------------------------------------------------------------------------------------------------------------------GSHAGNKLAFQEFVIPTEASTFKEAMQVGCEVYHTLGKIIKAKFGGDATLIGDEGGFAPPCDNREGCELIMEAISKAGYEGKCTIGLDVAASEFKVKGEDGYDLDFKDGNVITGEELGNLYQELAEDFPIVTIEDPFDEDDWKSWSDFTEKNSKKFQVVGDDLTVTNIEKIDRAIDEKSCTCLLLKVNQIGSITESIAAVKKSKQAGWGVMTSHRSGETEDTYIA…
cpEnolase	MATOU-v2-136875157_6 ASISAVHAREILDSRGNPTVEVEVTTEDGLFRASVPSGASTGAYEAVELRDGDRYLGKGVLKAIANVNDILGPAVMGMDPVLQQAIDDVMIQLDGTPNKAKFGANAILGISLAVSKAGAASKKVPLYKHYADLAGNDLEQFTMPVPCFNVINGGSHAGNKLAFQEFVIPTGAKSFKEAMQIGCEVYHTLGKIIKAKFGGDATLIGDEGGFAPPCDNREGCELIMEAISKAGYEGMCTIGLDVAASEFKVKGEDGYDLDFKDGNVITGEQLGDLYQSLANDFPIVTVEDPFDEDDWASWSKFTSKNSDKFQVVGDDLTVTNIEKITRAIKEKSCTCLLLKVNQIGSISESIAAVTMAKQAGWGVMTSHRSGETEDTYIA…
cpEnolase	MATOU-v2-152577363_5 -------------------------------------------------------------------------------------------------NKANMGANAILGVSLAVSKAGAAAKNVPLYKHFADLAGNDLKEFTMPVPCFNVINGGSHAGNKLAFQEFVIPTGAKSFAEAMQVGCEVYHTLGKIIKAKFGGDATLIGDEGGFAPPCDNREGCELIMEAIAKAGYDGKCTIGLDVAASEFKVKDEDGYDLDFKDGNVISGEELGDLYQSLAADFPIVTIEDPFDEDDWTNWSKFTGKNSEQFQVVGDDLTVTNIEKIGRAIEENSCTCLLLKVNQIGSVSESIAAVKKAKQAGWGVMTSHRSGETEDTYIA…
cpEnolase	MATOU-v2-113558238_6 SSVQVVLAREILDSRGNPTVEVEVTTEDGMFRASVPSGASTGAYEAVELRDGDRYLGKGVLKAVSNVNDILGPAVKGMDVTDQQSIDDAMITLDGTPNKANMGANAILGVSLAVSKAGAAAKKVPLYKHFADLAGNDLSQFTMPVPCFNVINGGSHAGNKLAFQEFVIPTGAKSFAEAMQIGCEVYHTLGKIIKAKFGGDATLIGDEGGFAPPCDNREGCELIMEAISKAGYDGKCTIGLDVAASEFKVKGEDGYDLDFKDGNVISGEELGNLYQSLAADFPIVTIEDPFDEDDWTNWSKFTGKNAEKFQVVGDDLTVTNIEKIERAIDEKSCTCLLLKVNQIGSVSESIAAVKKAKQAGWGVMTSHRSGETEDTYIA…
cpEnolase	Fragilariopsiskerguelensis_Plastid_2 SSVQVVLAREILDSRGNPTVEVEVTTEDGMFRASVPSGASTGAYEAVELRDGDRYLGKGVLKAVSNVNDILGPAVKGMDVTNQRSIDDAMITLDGTPNKANMGANAILGVSLAVSKAGAAAKKVPLYKHFADLAGNDLSEFTMPVPCFNVINGGSHAGNKLAFQEFVIPSGAKSFAEAMQIGCEVYHTLGKIIKAKFGGDATLIGDEGGFAPPCDNREGCELIMEAIKKAGYDGKCTIGLDVAASEFKVKDEDGYDLDFKDGNVISGEELGNLYQSLAADFPITTIEDPFDEDDWTNWSKFTRKNSEKFQVVGDDLTVTNIEKIERAIDEKSCTCLLLKVNQIGSVSESIDAVKKAKQAGWG…
cpEnolase	Fragilariopsiskerguelensis_Plastid SSVQVVLAREILDSRGNPTVEVEVTTEDGMFRASVPSGASTGAYEAVELRDGDRYLGKGVLKAVSNVNDILGPAVKGMDVTDQRSIDDAMITLDGTPNKANMGANAILGVSLAVSKAGAAAKKVPLYKHFADLAGNDLSEFTMPVPCFNVINGGSHAGNKLAFQEFVIPSGAKSFAEAMQIGCEVYHTLGKIIKAKFGGDATLIGDEGGFAPPCDNREGCELIMEAIKKAGYDGKCTIGLDVAASEFKMKDEDGYDLDFKDGNVISGEELGNLYQSLAADFPITTIEDPFDEDDWTNWSKFTGKNSEKFQVVGDDLTVTNIEKIERAIDEKSCTCLLLKVNQIGSVSESIDAVKKAKQAGWGVM…
cpEnolase	MATOU-v2-111570207_4 SSVQVVLAREILDSRGNPTVEVEVTTEDGMFRASVPSGASTGAYEAVELRDGDRYLGKGVLKAVSNVNDILGPAVKGMDVTDQRSIDKAMIALDGTPNKANMGANAILGVSLAVSKAGAAAKKVPLYKHFADLAGNDLSEFTMPVPCFNVINGGSHAGNKLAFQEFVIPSGAKSFAEAMQIGCEVYHTLGKIIKAKFGGDATLIGDEGGFAPPCDNREGCELIMEAIKKAGYDGKCTIGLDVAASEFKVKDEDGYDLDFKDGNVISGEELGNLYQSLAADFPITTIEDPFDEDDWTNWSKFTGKNAEKFQVVGDDLTVTNIEKIQRAIDEKSCTCLLLKVNQIGSVSESIDAVKKAKQAGWGVMTSHRSGETEDTYIA…
cpEnolase	MATOU-v2-112602911_6 SSVQSVLAREILDSRGNPTVEVEVTTEDGMFRASVPSGASTGAYEAVELRDGDRYLGKGVLQAVSNVNDILGPAVKGMDVTDQQSIDDAMITLDGTPNKANMGANAILGVSLAVSKAGAAAKKVPLYKHFADLAGNDLSQFTMPVPCFNVINGGSHAGNKLAFQEFVIPTGAKSFAEAMQIGCEVYHTLGKIIKAKFGGDATLIGDEGGFAPPCDNREGCELIMEAINKAGYDGKCTIGLDVAASEFKVKDEDGYDLDFKDGNVISGEELGNLYQSLAADFPIVTIEDPFDEDDWTNWSKFTEKNAEKFQVVGDDLTVTNIEKIERAIDENSCTCLLLKVNQIGSVSESIAAVKKAKQAGWGVMTSHRSGETEDTYIA…
cpEnolase	MATOU-v2-114069401_2 --------------------------------------------------------------------------------TDQQSIDDAMITLDGTPNKANMGANAILGVSLAVSKAGAAAKKVPLYKHFADLAGNDLSEFTMPVPCFNVINGGSHAGNKLAFQEFVIPTGAKSFAEAMQIGCEVYHTLGKIIKAKFGGDATLIGDEGGFAPPCDNREGCELIMEAISKAGYDGKCTIGLDVAASEFKVKDEDGYDLDFKDGNVISGEELGNLYQSLAADFPIVTIEDPFDEDDWTNWSKFTEKNAEKFQVVGDDLTVTNIEKIERAIDENSCTCLLLKVNQIGSVSESIAAVKKAKQAGWGVMTSHRSGETEDTYIA…
cpEnolase	MATOU-v2-116568421_1 SSVQSVFAREILDSRGNPTVEVEVTSDDGLFRASVPSGASTGAYEAVELRDGDRYLGKGVLKAVSNVNDILGSAIIGMDVTDQQSIDDAMLALDGTPNKANLGANSILGVSLAVAKAGAAAKKVPLYKHFADLAGNNLNEFTMPVPCFNVINGGSHAGNKLAFQEFVIPTGAKSFSEAMQIGCEVYHTLGKIIKAKFGGDATLIGDEGGFAPPCDIREGCELIMEAISKAGYDGKCTIGLDVAASEFKVKDEDGYDLDFKDGNVISGEELGNMYQSLAADFPIVTIEDPFDEDDWTNWSKFTGKNAEKFQVVGDDLTVTNIEKIERAIDENSCTCLLLKVNQIGSVSESIAAVKKAKQAGWGVMTSHRSGETEDTYIA…
cpEnolase	MATOU-v2-119366814_6 SSVQSVFAREILDSRGNPTVEVEVTSDDGLFRASVPSGASTGAYEAVELRDGDRYLGKGVLKAVSNVNDILGSAIIGMDVTDQQSIDDAMLALDGTPNKANLGANSILGVSLAVAKAGAAAKKVPLYKHFADLAGNNLNEFTMPVPCFNVINGGSHAGNKLAFQEFVIPTGAKSFSEAMQIGCEVYHTLGKIIKAKFGGDATLIGDEGGFAPPCDIREGCELIMEAISKAGYDGKCTIGLDVAASEFKVKDEDGYDLDFKDGNVISGEELGNMYQSLAADFPIVTIEDPFDEDDWTNWSKFTGKNAEKFQVVGDDLTVTNIEKIERAIDENSCTCLLLKVNQIGSVSESIAAVKKAKQAGWGVMTSHRSGETEDTYIA…
cpEnolase	Amphoracoffeaeformis_Plastid -TIESVAAREILDSRGNPTVEVEVTTQ-GTFRASVPSGASTGAYEAVELRDGDRYLGKGVLNAVQNVKDILGPAVIGMDPVEQQAIDDKLIDLDGTPNKAKLGANAILGVSLAVAKAGAAANKIPLWQHFANLAGNDLDQVTMPVPCFNVINGGSHAGNKLAFQEFVIPTGAKSFAEAMQIGCEVYHTLGKIIKKKFGGDATLIGDEGGFAPPCDNREGCELIMEAINQAGYAGKCAIGLDVAASEFKVKGEDGYDLDFKDGNVITGEELGNLYQSLAADFPIVTVEDPFDEDDWENWAKFTKANKEQFQVVGDDLTVTNIEKISRAIKEGSCTCLLLKVNQIGSVSESIAAVKMAKQAGWGVMTSHRSG…
cpEnolase	MATOU-v2-140031097_6 STIEAVLAREILDSRGNPTVEVEVTTT-GMFRASVPSGASTGAYEAVELRDGDRYLGKGVLNAVANVQDILGPAVLGMDPVDQQAIDDKMLDLDGTPNKAKLGANAILGVSLAVAKAGAAAEGIPLWKHVANLAGNDLDQVTMPVPCFNVINGGSHAGNKLAFQEFVIPSGAKTFAEAMQIGCEVYHTLGKIIKAKFGGDATLIGDEGGFAPPCDNREGCELIMEAIEQAGYAGKCTIGLDVAASEFKVKGEDGYDLDFKDGNVITGEQLGDLYQSLAADFPIVTIEDPFDEDDWESWSKFTAKNKDKFQVVGDDLTVTNIEKISRAIEEGSCTCLLLKVNQIGSVSESIAAVKMAKQAGWGVMTSHRSGETEDTYIA…
cpEnolase	MATOU-v2-137694751_1 STIEA----------GNPTVEVEVTTT-GMFRASVPSGASTGAYEAVELRDGDRYLGKGVLNAVANVQDILGPAVLGMDPVDQQAIDDKMLDLDGTPNKAKLGANAILGVSLAVAKAGAAAEGIPLWKHVANLAGNDLDQVTMPVPCFNVINGGSHAGNKLAFQEFVIPSGAKTFAEAMQIGCEVYHTLGKIIKAKFGGDATLIGDEGGFAPPCDNREGCELIMEAIEQAGYAGKCTIGLDVAASEFKVKGEDGYDLDFKDGNVITGEQLGDLYQSLAADFPIVTIEDPFDEDDWESWSKFTAKNKDKFQVVGDDLTVTNIEKISRAIEEGSCTCLLLKVNQIGSVSESIAAVKI-----------------------…
cpEnolase	MATOU-v2-26632639_2 ---------------------------------------------------------------------------------------------------------------------------------------------------------------------------------------------------------------------------------------FDGKCTIGLDVAASEFKVKGEDGYDLDFKDGNVVSGEGLGELYQSLAADFPIVTIEDPFDEDDWSNWSKFTSKNGKQFQVVGDDLTVTNIEKIGRAIDDEACTCLLLKVNQIGSISESIAAVKKSKQAGWGVMTSHRSGETEDTYIAD…
cpEnolase	Nitzschiapunctata_Plastid SSVQNVLAREILDSRGNPTVEVEVTTEDGMFRASVPSGASTGAYEAVELRDGDRYLGKGVLKAVSNVNDILGPAVKGMDVTNQQAIDDAMIALDGTPNKANMGANAILGVSLAVAKAGAAAKKVPLYQHFADLAGNDLKQFTMPVPCFNVINGGSHAGNKLAFQEFVIPTGAQTFAEAMQIGCEVYHTLGKIIKAKFGGDATLIGDEGGFAPPCDNREGCELIMEAISKAGYEGKCTIGLDVAASEFKVKGEDGYDLDFKDGNVISGEELGNLYQSLAADFPIVTIEDPFDEDDWSNWSKFTAKNGVQFQVVGDDLTVTNIEKIGRAIDENACTCLLLKVNQIGSVSESIAAVKKAKQAGWGVMTSHRSGETE…
cpEnolase	MATOU-v2-82678314_3 ---------------------------------------------------------------------------------------------------------------------------------------------------------------------------AKTFAEAMQIGCEVYHTLGKIIKAKFGGDATLIGDEGGFAPPCDNREGCELIMEAIKKAGYDGKCTIGLDVAASEFKVKGEDGYDLDFKDGNVISGEELGNLYQSLASDFPIVTIEDPFDEDDWSNWSKFTSKNGETFQVVGDDLTVTNIEKIGRAIDEGACTCLLLKVNQIGSVSESIAAVKKAKEAGWGVMTSHRSGETEDTYIAD…
cpEnolase	Nitzschia_sp-_Plastid_2 STVGSVVAREILDSRGNPTVEVEVTTEDGMFRASVPSGASTGAYEAVELRDGDRYLGKGVLKAVGNVNDVLGPAVKGMDVTNQQAIDDAMLKLDGTPNKANMGANAILGVSLAVSKAGAAAKNVPLYRHYADLAGNDLSQYTMPVPCFNVINGGSHAGNKLAFQEFVIPTGAKTFAEAMQIGCEVYHTLGKIIKSKFGGDATLIGDEGGFAPPCDNREGCELIMEAISKAGYDGKCTIGLDVAASEFKVKGEDQYDLDFKDGNKIXGEELGXLYQXLAADFPIVTIEDPFDEDDWSNWSKFTGKNKEQFQIVGDDLTVTNIEKIDRAIDEGACTCLLLKVNQIGSVSESIAAVKKAKEAGWGVMTSHRSGETEDT…
cpEnolase	Nitzschia_sp-_Plastid_3 STVGSVVAREILDSRGNPTVEVEVTTEDGMFRASVPSGASTGAYEAVELRDGDRYLGKGVLKAVGNVNDVLGPAVKGMDVTNQQAIDDAMLKLDGTPNKANMGANAILGVSLAVSKAGAAAKNVPLYRHYADLAGNDLSQYTMPVPCFNVINGGSHAGNKLAFQEFVIPTGAKTFAEAMQIGCEVYHTLGKIIKSKFGGDATLIGDEGGFAPPCDNREGCELIMEAISKAGYDGKCTIGLDVAASEFKVKGEDQYDLDFKDGNKISGEELGNLYQSLAADFPIVTIEDPFDEDDWSNWSKFTGKNKEQFQIVGDDLTVTNIEKIDRAIDEGACTCLLLKVNQIGSVSESIAAVKKAKEAGWGVMTSHRSGETEDT…
cpEnolase	Nitzschia_sp-_Plastid STVGSVVAREILDSRGNPTVEVEVTTEDGMFRASVPSGASTGAYEAVELRDGDRYLGKGVLKAVGNVNDVLGPAVKGMDVTNQQAIDDAMLKLDGTPNKANMGANAILGVSLAVSKAGAAAKNVPLYRHYADLAGNDLSQYTMPVPCFNVINGGSHAGNKLAFQEFVIPTGAKTFAEAMQIGCEVYHTLGKIIKSKFGGDATLIGDEGGFAPPCDNREGCELIMEAISKAGYDGKCTIGLDVAASEFKVKGEDQYDLDFKDGNKISGEELGNLYQSLAADFPIVTIEDPFDEDDWSNWSKFTGKNKEQFQIVGDDLTVTNIEKIDRAIDEGACTCLLLKVNQIGSVSESIAAVKKAKEAGWGVMTSEATG-------…
cpEnolase	Prymnesiumparvum_Plastid ATIESIKARQIYDSRGNPTVEVDMV-AGGVLRASVPSGASTGAYEAVELRDG-RHMGKGVLAAVKNVNELIAPKLIGMDATDQTAIDRLMNEIDGTENKGKLGANAVLGVSLAASKAGAAAKGVPLYRHFADLAGNTQ---MMPVPCFNVINGGSHAGNKLPFQEYVVPTGAKSFAEGMLVGTEVYHNLAKILKKKFGGDATLIGDEGGFAPP-DSRSGIELVMEAIEKAGYSDICTVGLDVAASEFKVKGPEAYDLGMW--SKISGAELMDFYASLIKDFPVVTIEDAFDEDDWENWSEFVSRFGKDCQVVGDDLTVTNPTKIARAVKEKACNALLLKVNQIGSITEAIQAVKDSKAAGWGVMTSHRSGETED…
cpEnolase	Pleurochrysiscarterae_Plastid MAIDSIKARQIFDSRGNPTVEVDIM-ADGVLRASVPSGASTGAYEAVELRDE-RYMGKGVETAVKNVNELIAPKLIGMDPIDQEAIDKLMLEIDGTENKGSLGANAVLGVSLAVAKAGATAKNVPLYRHFADLAGNTE---MMPVPCFNVINGGSHAGNKLAFQEYVIPTGAETFKEGMLIGTEVYHTLKKILKKKFGGDSTLIGDEGGFAPP-DCRSGLELVMEAIEAAGYAGKCTVGLDVAASEFKVKGKDAYDLGMWDPSQLSAKELMDFYTGLINDFPIVTIEDAFDEDDWENWQSLVAQIGEKVQVVGDDLTVTNPTKIARAVKEKAANALLLKVNQIGSVTEAIQAVKDAKSAGWGVMTSHRS…
cpEnolase	Aureoumbralagunensis_Plastid GIIQAVEAREILDSRGNPTVEVEVTTELGV-RASVPSGASTGAYEAVELRDG-RYMGKGVLQAIKNVQQELAPLVIGMNTIEQRAIDEAMLEADGTKNKAKFGANAILGVSLAVAKAGAASKNIPLYQHIAELAGNDQ-SFILPVPAFNVINGGSHAGNALAFQEYVIPDGAESFSEAMQIGCEVYHTLKSIIKKKFGGDATLIGDEGGFAPP-DARSGVELVMQAISDAGYQGKCSIGLDVAASEFKVKDEDIYDLGKWDPSLLSAAQLAQFYQDLCNDFPIVTIEDAFDEDDWSAWIDSCASLGTSIQLVGDDLTVTNPEKIQRAINEKACNALLLKVNQIGSVTESIDAVKLAKSDNWGVMTSHRSG…
cpEnolase	Pelagococcussubviridis_Plastid GDITAVRACEILDSRGNPTVEVEVDTGLGT-RASVPSGASTGIYEACELRDGDRYLGKGCLQAVKNVNDVLGPAVCGMDSADQRAIDAKMIDMDGTPNKANLGANAILGVSLAAAKAGAAAKGVPLYQHIADVAGNGQ-HAVLPVPAFNVINGGSHAGNKLAFQEYIIPTGAPSFSEGLRIGTECYHALKKIIKGKFGGDATLIGDEGGFAPP-DAREGVELVMEAIEAAGYAGQCEIGMDVAASEFKVEGEDCYDLGTFDPALMTAAQLADFYAELCDEFPIVTIEDAFDQDDWEAWSNFAPRVKATVQTVGDDLTVTNVERIAEAIDKDACNALLLKVNQIGTVSESIDAVKMSKQAGWGIMTSHR…
cpEnolase	CCMP2097_Plastid MTIEKVTACEILDSRGNPTVEVEVFTSQGM-RASVPSGASTGIHEACELRDG-RYMGKGVLGAVENVNSVLGPAVLGKDVTEQRMIDDLMIALDGTPNKSKLGANAILGVSLAVAKAGAAANGLPLYAHIAKLAGNTQ-L-VLPVPAFNVINGGSHAGNKLAFQEYIIPTGAETFKEAMQIGTECYHTLKGIIKKKYGGDATLIGDEGGFAPP-DAREGVKLVMEAITAAGHAGKCSIGMDVAASEFKVEGEDCYDLGTWDASLMTGAQLSDFYQGLCDEYPIVTIEDAFDQDDWASWSAFTPKFAAKVQSVGDDITVTNPLRIQRAIEANACNALLLKVNQIGSVTESIDAVKLAKQAGWGIMTSHRSGETEDTYIADIAV…
cpEnolase	Pelagophytes_Plastid MTIEKVTACEILDSRGNPTVEVEVFTSQGM-RASVPSGASTGIHEACELRDG-RYMGKGVLGAVENVNSVLGPAVLGKDVTEQRMIDDLMIALDGTPNKSKLGANAILGVSLAVAKAGAAANGLPLYAHIAKLAGNTQ-L-VLPVPAFNVINGGSHAGNKLAFQEYIIPTGAETFKEAMQIGTECYHTLKGIIKKKYGGDATLIGDEGGFAPP-DAREGVKLVMEAITAAGHAGKCSIGMDVAASEFKVEGEDCYDLGTWDASLMTGAQLSDFYQGLCDEYPIVTIEDAFDQDDWASWSAFTPKFAAKVQSVGDDITVTNPLRIQRAIEANACNALLLKVNQIGSVTESIDAVKLAKQAGWGIMTSHRSGETEDTYIA…
cpEnolase	EukSARAlveolatesDinosSuessiales_Polarellaglacialis CLIASIFAREILDSRGNPTVEVDLVTKGGISRAAVPSGASTGIHEACELRDGDRYLGKGVTKAVAAVNDELAKLLAGCDVTDQAALDKKMIDLDGTPNKSRLGANAILGVSLAAAKAAAQATGVPLYKHFAKLAGNNG-PMVLPVPCFNVINGGSHAGNKLAFQEYIIPVGAKTFKEAIQIGCECYHTLKGILNKKFGGDATLVGDEGGFAPP-GARDGCELIMEAIEKAGYKGVCSIGMDVAASEFKVEGKDCYDLGLWDASLMTGAQLGEFYAQLCKDFPIITIEDPFDQDDWAAWEALTKALGTEKQVVGDDLTVTNVTRVKKAIDQKACNALLLKVNQIGSVTE…
cpEnolase	EukSARAlveolatesDinosProrocentrales_Pelagodiniumbeii PVIETLVAREILDSRGNPTVEVDLTTKGGISRAAVPSGASTGIHEACELRDADRYVGKGVLKAVKSVNEVLSKELKGMNVLHQETLDKTMCDLDGTPNKSHLGANAILGVSMAAAKAAAACKGVPLYKHFADLAGNTG-PMVLPVPCFNVVNGGSHAGNKLAFQEYIIPVGADSFKEAIRIGCECYHTLKGVIKKKFGGDATLIGDEGGFAPP-DAREGVELIMEAIEKAGYKEKCMVGMDVAASEFKVEGQDCYDLGTWTPALMTGAQLGDFYAKLCEDFPIITIEDPFDQDDWAAWIGMTSKVGAATQIVGDDLTVTNVKRVQKAIDEKACNALLLKVNQIGTV…
cpEnolase	EukSARAlveolatesDinosGonyaulacales_Gonyaulaxspinifera FIIDKIVGREILDSRGNPTVEVDLTTKAGICRAMVPSGASTGIHEACELRDGDRYLGKGVTKAVEAVNTVLATSLKGMTVADQKALDAKMSELDGTPNKGKLGANAILGVSIAAAKAAADAKGVPLYRHIADLAGNTG-PMVLPVPCFNVVNGGSHAGNKLAFQEYIIPVGAGTFKEAMQIGAECYHTLKGIIKKKFGGDATLIGDEGGFAPP-DARGGVELVMEAIEKAGYKDKCSIGMDVAASEFKVEGQDCYDLGTWDPALMTGAQLADFYAGLCKDFPIITIEDPFDQDDWAAWTLFTEKVGANCQVVGDDLTVTNITRVQKAIDDKACNALLLKVNQIGS…
cpEnolase	EukSARAlveolatesDinosGymnodiniales_AmphidiniumcarteraeCCMP1314 FLIEKLVAREILDSRGNPTVEVDLVTKAGVSRAAVPSGASTGIHEACELRDGERYLGKGVTKAVASVNTTLAEALKGFDVSQQAALDKKMCELDGTPNKSKLGANAILGVSLAAAKAAAEAKGIPLYRHFADLAGNTG-PMVLPVPCFNVVNGGSHAGNKLAFQEYIIPVGAATFKEAMQIGAECYHTLKGIIKKKFGGDATLIGDEGGFAPP-DAKEGVTLIMEAIEKAGFKDKCKVGMDVAASEFKVEGEDCYDLGTWTPELMTAAQLGDFYASLAAEFPIITIEDPFDQDDWAAWGTMTGKMGEATQIVGDDLTVTNVERVKKAITDKSCNAL…
cpEnolase	EukSARAlveolatesDinosSuessiales_Symbiodiniumsp_1 FLIEKLVAREILDSRGNPTVEVDLTTKAGISRAAVPSGASTGVHEACELRDGDRYLGKGVTKAVAAVNTTLAEALKGFDVSQQAALDKKMCEIDGTPNKSKLGANAILGVSLAAAKAAAQAKGIPLYKHFAELAGNTG-PMVLPVPCFNVVNGGSHAGNKLAFQEYIIPVGAATFKEAMQIGAECYHTLKGIIKKKFGGDATLIGDEGGFAPP-DAKEGVSLIMEAIEKAGFKDKCKVGMDVAASEFKVEGQDCYDLGTWTPELMTAAQLGDFYAGLAAEFPIITIEDPFDQDDWAAWTTMTGKIGEATQIVGDDLTVTNVERVKKAISDKACNALLLKVNQIGSVSESI…
cpEnolase	EukSARAlveolatesDinosFucoxanthin_KareniabrevisCCMP2229 FLIETLKAREILDSRGNPTVEVDLTTKAGISRAAVPSGASTGIHEACELRDGVRYLGKGVTKAVESVNTTLNEALKGMSVAEQKALDEKMIELDGTPNKSKLGANAILGVSLAAAKAAAAARGVPLFKHFADLAGNTG-PMVLPVPCFNVVNGGSHAGNKLAFQEYIIPVGAATFKEAMQIGAECYHTLKGIIKKKFGGDATLIGDEGGFAPP-DARGGCELVMEAIEKAGYKDKCQVGMDVAASEFKTEGKDEYDLGTWDPGLMTGAQLADFYAGLCKDFPLITIEDPFDQDDWEGWKVFTEKVGEPTQVVGDDLTVTNVSRVKKAIDEKACNALLLKVNQIG…
cpEnolase	EukSARAlveolatesDinosFucoxanthin_KareniabrevisWilson YLIETLKAREILDSRGNPTVEVDLTTKAGISRAAVPSGASTGIHEACELRDGVRYLGKGVTKAVESVNTTLNTSLKGMNVAEQKALDAKMIEIDGTPNKSKLGANAILGVSLAAAKAAAEARGVPLYKHFADLAGNAG-PMVLPVPCFNVVNGGSHAGNKLAFQEYIIPTGASSFKEAMQIGAECYHTLKGIIKKKFGGDATLIGDEGGFAPP-DARGGCELVMEAIEKAGYKDKCQVGMDVAASEFKTEGKDEYDLGTWDPGLMTGAQLADFYAGLCADFPLITIEDPFDQDDWEGWKGFTAKVGTPTQVVGDDLTVTNVSRVKSAIEQKACNALLLKVNQIGSV…
cpEnolase	EukSARAlveolatesDinosSuessiales_Symbiodiniumsp_2 FKIKELKGREILDSRGNPTVEVDLVTEGGITTAAVPSGASTGVHEACELRDGDRYLGKGVLKAVESVNTVLNAELKGFDVSKQKELDDKMIALDGTPNKSKLGANAILGVSMAAAKAAAQARGVPLYQHFADLAGNGA-KLTLPVPCFNVINGGSHAGNKLAFQEYIIPVGAASFKDAMRIGSECYHTLKGIIKKKFGGDATLIGDEGGFAPP-DARQGVELIMEAIEKAGYKDKCKIGMDVAASEFKVEGQDCYDLGTWTPELMTGEQLANFYADLCTNYPLITIEDPFDQDDWAAWTTFTTKVGGPTQVVGDDLTVTNVTRVKKAIDDKACNALLLKVNQIGTVSESI…
cpEnolase	EukSARRhizariaForams_Soritessp FKIKELKGREILDSRGNPTVEVDLVTEGGITTAAVPSGASTGVHEACELRDGDRYLGKGVLKAVESVNTVLNAELKGFDVSKQKELDDKMIALDGTPNKSKLGANAILGVSMAAAKAAAQARGVPLYQHFADLAGNGA-KLTLPVPCFNVINGGSHAGNKLAFQEYIIPVGASSFKDAMRIGSECYHTLKGIIKKKFGGDATLIGDEGGFAPP-DARQGVELIMEAIEKAGYKDKCKIGMDVAASEFKVEGQDCYDLGTWTPELMSGEQLANFYADLCNNYPLITIEDPFDQDDWAAWTTFTTKVGGPTQVVGDDLTVTNVSRVKKAIDDKACNALLLKVNQIGTVSESIDAVKLCKSNGWGVMCSHR…
cpEnolase	Pseudopedinellaelastica_Plastid_1 AKVTGVHAREIIDSRGNPTVEVDLSTDEG-VTASVPSGASTGAYEAYELRDG-RYMGKGVLKAVANVNDIIAPMVIGMDPTKQEDIDNMMIEADGTANKEKLGANAILGVSLALAKAGAAAKGVPLYQHFADLAGNDK-PLVMPTPCFNVINGGSHAGNRLAFQEYVIPTGAESFAEAMQIGCEVYHNLAKVIKAKYGGDATLIGDEGGFAPP-DQRSGAELIMEAIKKAGYEGKCTLGLDVAASEFKVKGKDAYDLDFKDASLISGAELAEFYSELARDFPIVTVEDPFDEDDWANWAKYNSEVKDKLQVVGDDLTVTNPIKIARAVEEGACNCLLLKVNQIGSITESIAAVKLAKQNGWGVMT…
cpEnolase	Pseudopedinellaelastica_Plastid_2 AKVTGVHAREIIDSRGNPTVEVDLSTDEG-VTASVPSGASTGAYEAYELRDG-RYMGKGVLKAVANVNDIIAPMVIGMDPTKQEDIDNMMIEADGTANKEKLGANAILGVSLALAKAGAAAKGVPLYQHFADLAGNDK-PLVMPTPCFNVINGGSHAGNRLAFQEYVIPTGAESFAEAMQIGCEVYHNLAKVIKAKYGGDATLIGDEGGFAPP-DQRSGAELIMEAIKKAGYEGKCTLGLDVAASEFKVKGKDAYDLDFKDASLISGAELAEFYSELARDFPIVTVEDPFDEDDWANWAKYNSEVKDKLQVVGDDLTVTNPIKIARAVEEGACNCLLLKVNQIGSITESIAAVKLAKQNGWGVMT…
cpEnolase	Pelagophytes_Mitochondrion SAIMNVQAREIIDSRGNPTVEVDVTTGEG-VRASVPSGASTGAYEAVELRDG-RYKGKGVLKAIQNVNTRLGPSIKGMDPTDQRKIDERMIKLDGTHNKSNLGANAILGVSLACAKAGAGARAIPLYEHFAQLAGNKVSPYTMPVPCFNVINGGEHAGNRLAFQEFVIPTGAQSFKEAMQIGCEVFHTLKGVIRLKFGGDATMVGDEGGFAPP-DVDSGLAMIMEAIEKAGYLDKCSVGLDVAASEFKVAGENAYDLDFKDPKLLSGDELLALYAQLADKYPIATIEDPFDQDDWANWSTLTKSMGDRVQIVGDDLTVTNPTKIKQAVDEKSANCLLLKVNQIGSVSESIDAVRMAKSAGWGVMTSHRSGET…
cpEnolase	CCMP2097_Mitochondrion SAIMNVQAREIIDSRGNPTVEVDVTTGEG-VRASVPSGASTGAYEAVELRDG-RYKGKGVLKAIQNVNTRLGPSIKGMDPTDQRKIDERMIKLDGTHNKSNLGANAILGVSLACAKAGAGARAIPLYEHFAQLAGNKVSPYTMPVPCFNVINGGEHAGNRLAFQEFVIPTGAQSFKEAMQIGCEVFHTLKGVIRLKFGGDATMVGDEGGFAPP-DVDSGLAMIMEAIEKAGYLDKCSVGLDVAASEFKVAGENAYDLDFKDPKLLSGDELLALYAQLADKYPIATIEDPFDQDDWANWSTLTKSMGDRVQIVGDDLTVTNPTKIKQAVDEKSANCLLLKVNQIGSVSESIDAVRMAKSAGWGVMTSHRSGETEDDY…
cpEnolase	Stephanopyxis_turris_Mitochondrion ATITALKGREIIDSRGNPTVECDITTSDGKMTASVPSGASTGAYEAVELRDG-RYMGKGCLNAVANLNGPLQDAVVGLDCADQRAVDDAMLAADGTSNKGNLGANAILGVSLAASKAGAGAKGVPLWQHYADLAGNPN-PDTLPVPCFNVINGGEHAGNKLAFQEFVIPTGAETFSESMQIGCEVFHNLKAVIKSKFGGDATLIGDEGGFAPP-DVESGLEMIMEATEKAGYLDKVSVGLDVAASEFKVEGQNAYDLDFKDSKLLTGDELIAMYKKMCADYPIVTIEDPFDQDDWANWITLCNEIGEKVQIVGDDLTVTNPSIITRAIDEKAANCLLLKVNQIGSISESIDAVKLSKQNGWGVM…
cpEnolase	Fragilariopsiskerguelensis_Mitochondrion SAITGVKAREIIDSRGNPTVEVDITTAGG-TTASVPSGASTGIYEAHELRDG-RFLGKGCMKAVENVNTVLADAVMGMDCADQRTIDDAMLKADGTANKSNLGANSILGISLAASKAGAGAQNIPLWKHYAQVAGNPI-PETMPIPCFNVINGGDHAGNNLAFQEFVIPTGAETFSEAMEIGCETFHSLKKVIKAKFGGDATLIGDEGGFAPP-DVDSGLEMIMEAATNAGYADKISVGLDVASSEFKVDGKDAYDLDYKDPTKLSGDEMVALYQKLISEYPIVTIEDPFDQDDWDNWSKITAAT--DIQIVGDDLTVTNPAKIQEAIDKKSCNCLLLKVNQIGTISESIDAVKLSKQ…
cpEnolase	Fragilariopsiskerguelensis_Mitochondrion_5 SAITGVKAREIIDSRGNPTVEVDITTAGG-TTASVPSGASTGIYEAHELRDG-RFLGKGCMKAVENVNTVLADAVMGMDCADQRTIDDAMLKADGTANKSNLGANSILGISLAASKAGAGAQNIPLWKHYAQVAGNPI-PETMPIPCFNVINGGDHAGNNLAFQEFVIPTGAETFSEAMEIGCETFHSLKKVIKAKFGGDATLIGDEGGFAPP-DVDSGLEMIMEAATNAGYADKISVGLDVASSEFKVDGKDAYDLDYKDPTKLSGDEMVALYQKLISEYPIVTIEDPFDQDDWDNWSKITAAT--DIQIVGDDLTVTNPAKIQEAIDKKSCNCLLLKVNQIGTISESIDAVKLS…
cpEnolase	Pseudonitzschia_australis_Mitochondrion SAITGVNAREIIDSRGNPTVEVDITTATG-TTASVPSGASTGAYEAHELRDG-RYLGKGCLQAVENAKTVLADAVMGIDAADQRAIDEAMIKADGTHNKANVGANAILGISLAASKAGAAAKGIPLWKHYAEVAENPI-PETMPVPCFNVINGGEHAGNKLAFQEFVIPTGAATFSESMEIGCETFHALKGVIKAKFGGDATLIGDEGGFAPP-DVESGLAMIMEAAEIAGYSDKISVGLDVASSEFKVDGKDAYDLDFKDPSMLSGDEMVALYQKLIAEYPIVTIEDPFDQDDWANWNKITAAT--DIQIVGDDLTVTNPAKIQEAIDQKSCNCLLLKVNQIGSISESIDAVKLSKQA…
cpEnolase	Pseudonitzschia_heimii_Mitochondrion SAITGVQAREIIDSRGNPTVEVDITTNTG-TTASVPSGASTGIYEAHELRDG-RYLGKGCLKAVENTNTILADAVIGIDAADQRAIDEAMLKADGTSNKANLGANAILGISLAASKAGAGVQGIPLWKHYAQVAGNPI-PETLPVPCFNVINGGEHAGNKLAFQEFVIPTGAETFTESMEIGCETFHALKKVIQAKFGGDATLIGDEGGFAPP-DVESGLAMIMEAAEIAGYTDKISVGLDVASSEFKVEGKDAYDLDFKDPSMLSGDEMVSLYQKLIKEYPIVTIEDPFDQDDWENWSKITAAC--DIQIVGDDLTVTNPTKIQEAIEKKSCNCLLLKVNQIGSISESIDAVKLSKQNGWG…
cpEnolase	Pseudonitzschia_delicatissima_Mitochondrion SAITGVHAREIIDSRGNPTVEVDITTATG-TTASVPSGASTGAYEAHELRDG-RYLGKGCLQAVENTNTVLADAVIGIDAADQRAIDDAMIKADGTHNKASLGANSILGVSLAASKAGAGVQGIPLWQHYANVAGNPI-PETLPIPCFNVINGGEHAGNRLAFQEFVIPTGAETFSESMEIGCETFHALKKVIKGKFGGDATLIGDEGGFAPP-DVESGLAMIMEAAEIAGYADKISVGLDVASSEFKVEGKDAYDLDFKDPSMLTGDEMVALYQKLISEYPIVTIEDPFDQDDWENWSKITAAV--DIQIVGDDLTVTNPAKIQEAIEKKSCNCLLLKVNQIGSISESIDAVKL…
cpEnolase	Pseudonitzschia_arenysensis_Mitochondrion SAITGVQAREIIDSRGNPTVEVDITTATG-TTASVPSGASTGAYEAHELRDG-RYLGKGCLQAVENTNTVLADAVIGIDAADQRAIDEAMLKADGTHNKANLGANSILGVSLAASKAGAGVQGIPLWKHYAQVAGNPI-PETLPVPCFNVINGGEHAGNRLAFQEFVIPTGAESFSESMEIGCETFHALKKVIQGKFGGDATLIGDEGGFAPP-DVESGLAMIMEAAEIAGYSDKISVGLDVASSEFKVEGKDAXDLDFKDPSMLTGDEMVSLYQKLISEYPIVTIEDPFDQDDWENWSKITAAC--DIQIVGDDLTVTNPTKIQEAIEKESCNCLLLKVNQIGSISESIDAVKLSK…
cpEnolase	Fistulifera_solaris_Mitochondrion SKITAVKGREIIDSRGNPTVEVDITTAKG-TTASVPSGASTGAYEAVELRDG-RYLGKGVLKAVNNVNTVLADKIIGMDAADQRAIDNAMLAADGTPNKGNLGANAILGVSLAVSKAGAASRGVPLWQHYADIAGNPT-PYTLPVPCFNVINGGEHAGNKLPFQEFVIPTGAANFTESMTIGCEVFHTLKKVIKVKFGGDATLIGDEGGFAPP-DVESGLDMIMEAAEKAGYLDKISVGLDVASSEFKVKGKDQYDLDFKDTSAKSGAEMIAFYKYLIDKYPIVTIEDPFDQDDWTNWTKICAEVGKDVQIVGDDLTVTNPVKIQEAVEKKSANCLLLKVNQIGSISESIDAVKLSKQNGWGVMT…
cpEnolase	Fistulifera_solaris_Mitochondrion_2 SKITAVKGREIIDSRGNPTVEVDITTAKG-TTASVPSGASTGAYEAVELRDG-RYLGKGVLKAVNNVNTVLADKIIGMDAADQRAIDNAMLAADGSPNKGNLGANAILGVSLAASKAGAASRGVPLWQHYADIAGNST-PYTLPVPCFNVINGGEHAGNKLPFQEFVIPTGAANFTESMTIGCEVFHTLKKVIKAKFGGDATLIGDEGGFAPP-DVESGLDMIMEAAEKAGYLDRISVGLDVASSEFKVKGKDQYDLDFKDTSAKSGAEMIAFYKYLIDKYPIVTIEDPFDQDDWTNWTKICAEVGKDVQIVGDDLTVTNPVKIQEAVEKKSANCLLLKVNQIGSISESIDAVKLSKQNGWGV…
cpEnolase	Phaeodactylum_genomicPhatr3_draftJ1192-p1 SAITGVHGREIIDSRGNPTVEVDVTTAQG-TTASVPSGASTGIYEASELRDG-RYMGKGVLTAVKNVNTILADAVMGMDTADQRAIDQVMLATDGSPNKANLGANAILGISLAISKAA-------LRRH----CRQPI-PHTLPVPCFNVINGGEHAGNKLAFQEFVIPTGAATFTESMSIGCEIFHNLKKVIKGKFGGDATLIGDEGGFAPP-DVESGLDMIMEAADLAGYTDKISVGLDVASSEFKVKGKDQYDLDFKDTSAKSGDEMIAYYKALIDKYPIVTIEDPFDQDDWTNWSKIVAQVGEKVQIVGDDLTVTNPVKIQQAVDEKAANCLLLKVNQIGSISESIDAVKLSK…
cpEnolase	Phaeodactylum_genomicPhatr3_draftJ1572-p1 SAITGVHGREIIDSRGNPTVEVDVTTAQG-TTASVPSGASTGIYEASELRDG-RYMGKGVLTAVKNVNTILADAVMGMDTADQRAIDQVMLATDGSPNKANLGANAILGISLAISKAGAASRGIPLWQHYADIAGNPI-PHTLPVPCFNVINGGEHAGNKLAFQEFVIPTGAATFTESMSIGCEIFHNLKKVIKGKFGGDATLIGDEGGFAPP-DVESGLDMIMEAADLAGYTDKISVGLDVASSEFKVKGKDQYDLDFKDTSAKSGDEMIAYYKALIDKYPIVTIEDPFDQDDWTNWSKIVAQVGEKVQIVGDDLTVTNPVKIQQAVDEKAANCLLLKVNQIGSISESIDAVKLSK…
cpEnolase	Amphiprora_paludosa_Mitochondrion SAITGVHGREIIDSRGNPTVEVDITTDKG-TTASVPSGASTGAYEACELRDG-RYMGKGVLGAVNNVNTALKDAVMGLDVADQRAVDEAMLAADGTPNKVNLGANAILGISLAASKAGAASTGVPLWQHYANIAGNPV-PHTLPVPCFNVINGGEHAGNKLAFQEFVVPTGAADFTESMIIGCEVFHNLKKVIKAKFGGDATLIGDEGGFAPP-DVESGLQMIMEATEKAGYLDKVSVGLDVASSEFKVAGKDEYDLDFKDTSALTGDEMIAFYQKLIAEYPIVTIEDPFDQDDWENWSKIVAAVGDKVQIVGDDLTVTNPLKIEEAVEKKAANCLLLKVNQIGSISESIDAVKLSKQSGWGVMT…
cpEnolase	Amphoracoffeaeformis_Mitochondrion SAITGVRGREIIDSRGNPTVEVDITTSAG-TTASVPSGASTGIYEAVELRDG-RYMGKGVTKAVANVNGALAEAVMGMDVADQRGIDDKMLAVDGTPNKGNMGANAILGISLAASKAGAAAKGIPLWKHYAEIAGNPI-PYTLPVPCFNVINGGEHAGNKLPFQEFVIPTGAADFTESMIIGCEVFHNLKKVIKAKFGGDATLIGDEGGFAPP-DVESGLQMIMEATEAAGYLDKVSVGLDVASSEFKVKGKDAYDLDFKDTSALTGDEMIAFYKKLIDEYPIVTIEDPFDQDDWANWSKIVAAVGDKVQIVGDDLTVTNPIKIKQAVEEKAANCLLLKVNQIGSISESIDAVKLSKQNGWGVM…
cpEnolase	Nitzschiapunctata_Mitochondrion SAITGVQAREIIDSRGNPTVEVDVTTSAG-MTASVPSGASTGIYEAHELRDG-RYMGKGCLQAVKNVNTVLADAVIGIDAADQRAIDEAMLKADGTPNKANLGANAILGISLAASKAGAGVQGIPLWKHYAQIAGNPV-PETLPVPCFNVINGGEHAGNRLPFQEFVIPTGAATFSESMEIGCEVFHNLKKVIKTKFGGDATLIGDEGGFAPP-DVESGLQMLMEAADMAGYTDKISVGLDVASSEFKVAGKDAYDLDFKDPSLLSGDEMIAFYQKMIDEFPIVTIEDPFDQDDWTNWSKFTAAVGEKVQVVGDDLTVTNPLKIQEAVDTKAANCLLLKVNQIGSISESIDAVKLSKQNGWGVMTSH…
cpEnolase	Haslea_RCC2667_Mitochondrion SAITGVNAREIIDSRGNPTVEVDITTATG-TTASCPSGASTGIYEAHELRDG-RYLGKGCAKAVENAKTVLADAVIGIDAADQRAIDEAMLAADGTPNKANLGANAILGISLAASKAGAGVQGIPLWKHYAQIAGNPI-PETLPVPCFNVINGGEHAGNKLPFQEFIIPTGAATYSESMQIGCETFHTLKKVIKDKFGGDATLIGDEGGFAPP-DVESGLDMLMEAADKAGYLDKITVGLDVASSEFKVADKDAYDLDFKDPSMLTGDEMIAFYKKIIDKYPIVTIEDPFDQDDWTNWSKITAEVGDKVQIVGDDLTVTNPVKIQEAIDTKAANCLLLKVNQIGSISESIDAVKLSKQNGWGVMTSHRSG…
cpEnolase	Nitzschia_sp-_Mitochondrion SAITGVNAREIIDSRGNPTVEVDITTATG-TTASCPSGASTGIYEAHELRDG-RYLGKGCLTAVENAKTVLADAVIGIDAADQRAIDDAMLKADGTPNKANLGANAILGISLAASKAGAAVQGIPLWKHYANIAGNPI-PETLPVPCFNVINGGEHAGNKLAFQEFVIPTGAATFSESMQIGCEVFHTLKKVIKDKFGGDATLIGDEGGFAPP-DVESGLDMIMEAATKAGYADKITVGLDVASSEFKVADKDAYDLDFKDPSMLTGDEMIEFYKKIIDKYPIVTIEDPFDQDDWTNWSKITAAVGDKVQIVGDDLTVTNPLKIQEAIDTKAANCLLLKVNQIGSISESIDAVKLSKQNGWGVMTSHRSGE…
cpEnolase	Odontella_Mitochondrion SAITNVVGREIIDSRGNPTVEVDITTSDG-TTASVPSGASTGIYEAAELRDG-RYMGKGVLGAVENVNSALADAVKGMDAADQRGIDDVMIKADGTANKGNLGANAILGVSLAASKAGAAAKGVPLWQHYADIAGNPT-PETLPVPCFNVINGGEHAGNKLAFQEFVIPTGASTFSESMEIGCEVFHNLKQVIKGKFGGDATLIGDEGGFAPP-DVESGIDMCMEAAEKAGYADKVSIGLDVASSEFKVKDKNEYDLDFKDASKLTGDELIAFYKEMIAKYPIVTIEDPFDQDDWDNWTAFCHAVGKDVQVVGDDLTVTNPVKIQEAIEKGSANCLLLKVNQIGSISESIDAVKLSKQNGWGVMTSHRSGETEDS…
cpEnolase	Leptocylindrus_danicus_Mitochondrion SSITGIKAREIIDSRGNPTVEVDVTTKDG-TTASVPSGASTGAYEAVELRDG-RYMGKGCLKAVENVNTVLADAVMNLDVADQRAVDDAMIAADGTPNKGTLGANAILGVSLAASKAGAAAKGVPLYQHYADIAGNPT-PDTLPVPCFNVINGGEHAGNKLAFQEFVIPTGAETFTESMEIGCEVFHNLKSVIKKKFGGDATLIGDEGGFAPP-DVESGLQLIMEATEKAGYLDKVSVGLDVASSEFKVADKNEYDLDFKDSSLLSGDELIAFYKDMISKYPIKTIEDPFDQDDWDNWSAFCKAVGKEVQIVGDDLTVTNPTKIKEAIEKGSANCLLLKVNQIGSISESIDAVKLSKQNGWG…
cpEnolase	Leptocylindrus_danicus_var-_danicus_Mitochondrion SSITGIKAREIIDSRGNPTVEVDVTTKDG-TTASVPSGASTGAYEAVELRDG-RYMGKGCLQAVENVNTVLADAVMNLDVADQRAVDDAMIAADGTPNKGTLGANAILGVSLAASKAGAAAKGVPLYQHYADIAGNPT-PDTLPVPCFNVINGGEHAGNKLAFQEFVIPTGAETFTESMEIGCEVFHNLKSVIKKKFGGDATLIGDEGGFAPP-DVESGLQLIMEATEQAGYLDKVSVGLDVASSEFKVADKNEYDLDFKDSSLLSGDELIAFYKDMISKYPIKTIEDPFDQDDWDNWTAFCQAVGKDVQIVGDDLTVTNPTKIKEAIEKGSANCLLLKVNQIGSISES…
cpEnolase	Eucampia_antarctica_Mitochondrion SAITGVRGREIIDSRGNPTVEVDITTKEG-TTSSVPSGASTGMYEAVELRDG-RYMGKGVLGAVKNVNTVLADAVMGIDVSDQRAVDEAMIKIDGTPNKGVYGANAILGVSLAASKAGAGAKGIPLWKHYAEIAGNPV-PETLPVPCFNVINGGEHAGNKLAFQEFVIPTGAETFTEGMEIGCEVFHNLKSVIKAKFGGDATLIGDEGGFAPP-DVESGLAMIMEAAEKAGHLDKISVGLDVASSEFKVEGKNEYDLDFKDTSMITGDELIQMYKDMIANYPVVTIEDPFDQNDWDNWTKICQQVGKEVQIVGDDLTVTNPIKIKEAIEKGSANCLLLKVNQIGTISESIDAVKLSKQNGWGVMT…
cpEnolase	Synedropsis_recta_cf_Mitochondrion_2 SAITGVVGREIIDSRGNPTVEVDITTKDG-VTASVPSGASTGIYEAVELRDG-RYMGKGVLGAVKNVNTILKDTVMGMDCSDQRAVDDAMLAADGTPNKGNLGANAILGISLAASKAGAGAKGIPLWKHYAEIAGNPI-PETLPVPCFNVINGGDHAGNRLAFQEFVVPTGAETFSESMAIGCEVFHNLKSVIKEKFGGDATLIGDEGGFAPP-DVDSGLAMIMEATERAGYLDKVTVGLDVASSEFKVPGKNEYDLDFKDPSLLTGDELIAFYKDIIARYPIVTIEDPFDQDDWDNWGKFCKDVGEEIQIVGDDLTVTNPIKIQEAINLGSANCLLLKVNQIGTISESIDAVKLSKQNGWG…
cpEnolase	Thalassionemanitzschioides_Mitochondrion SAITGVRGREIIDSRGNPTVEVDITTADG-TTASVPSGASTGIYEAVELRDG-RYMGKGVLGAVKNVNTALADAVNGIDVADQRAVDDAMLKADGSANKGNLGANAILGISLAASKAGAAAKGVPLWKHYADIAGNPI-PETLPVPCFNVINGGEHAGNKLAFQEFLIPTGAETYSESMEIGCEVFHNLKNVIKEKFGGDATLIGDEGGFAPP-DVDSGLAMLMEATERAGYLDKVTVGLDVASSEFKVEGKNEYDLDFKDSSLLTGDELIAFYKDMIAKYPVVTIEDPFDQDDWDNWSKFCKEVGEKVQIVGDDLTVTNPIKIQQAVDQGSANCLLLKVNQIGSISESIDAVKLSKQ…
cpEnolase	Chaetocerosaffinis_Mitochondrion SAITGVTGREIIDSRGNPTVEVDITTGNG-TTASVPSGASTGIYEAVELRDG-RYMGKGVTKAVENVNNALASAVMGMDVADQRGIDEAMLAADGTANKGNLGANAILGVSLAASKAGAAAKGVPLWKHYADVAGNPT-PDTLPVPCFNVINGGEHAGNKLAFQEFIIPTGAETFSESMVIGCEIFHNLKSVIKAKFGGDATLIGDEGGFAPP-DVESGLAMLMEATEKAGYLDKVSIGLDVAASEFKVKDKNEYDLDFKDSSLLSGDELIAFYKDMISKYPIVTIEDPFDQDDWNNWTSLCKDVGTDVQIVGDDLTVTNPVKIQEAVEKGSANCLLLKVNQIGSISESIDAVKLSKQNGWGVMTS…
cpEnolase	Extubocellulusspinifer_Mitochondrion SAITDVVGREIIDSRGNPTVEVDITTSSG-TTASVPSGASTGMYEAVELRDG-RYMGKGVLQAVSNVNGALKDAVVGLDVADQRAVDDAMLKADGTPNKGNLGANAILGISLAASKAGAAAKGVPLWKHYGDIAGNPT-PDTLPVPCFNVINGGEHAGNKLAFQEFVIPTGAENFTESMVIGCEVFHNLKKVIKGKFGGDATLIGDEGGFAPP-DVESGLDMIMEATEKAGYLDKVSVGLDVASSEFLVDGGN-YDLDFKDASLLTGDEMIAFYKKLCDEYPIVTIEDPFDQNDWDNWTKICSQIGEKVQIVGDDLTVTNPVKIEEAIEKGSANCLLLKVNQIGSISESIDAVKLSKQNGWG…
cpEnolase	Minutocellus_polymorphus_Mitochondrion SAIQDVVGREIIDSRGNPTVEVDITTANG-TTASVPSGASTGMYEAVELRDG-RYMGKGVLGAVANVNGALKDAVVGXDVADQRAVDEAMLKADGTANKGALGANAILGISLAASKAGAAAKGVPLWKHYADVAGNPT-PDTLPVPCFNVINGGEHAGNKLAFQEFVIPTGAENFTESMIIGCEVFHNLKKVIKSKFGGDATLIGDEGGFAPP-DVESGLQMIMEATEAAGYLDKVSVGLDVASSEFVVDGND-YDLDFKDASLLTGDEMIAFYKKLCDEYPIVTIEDPFDQNDWDNWTKICSEIGEKVQIVGDDLTVTNPVKIKEAVEKGSANCLLLKVNQIGSISESIDAVKLSKQNG…
cpEnolase	Minutocellus_polymorphus_Mitochondrion_2 SAITDVVGREIIDSRGNPTVEVDITTANG-TTASVPSGASTGMYEAVELRDG-RYMGKGVLQAVANVNGALKDAVVGIDVADQRAVDEAMLKADGTANKGALGANAILGISLAASKAGAAAKGVPLWKHYADVAGNPT-PDTLPVPCFNVINGGEHAGNKLAFQEFVIPTGAENFTESMIIGCEVFHNLKKVIKSKFGGDATLIGDEGGFAPP-DVESGLQMIMEATEAAGYLDKVSVGLDVASSEFLVDGNN-YDLDFKDTSLLTGDEMIALYKKLCNEYPIVTIEDPFDQNDWDNWTKICNEIGEKVQIVGDDLTVTNPVKIQEAIEKGSANCLLLKVNQIGSISESIDAVKLSKQ…
cpEnolase	Asterionellopsis_glacialis_Mitochondrion SAITGVHGREIIDSRGNPTVEVDITTADG-TTASVPSGASTGAYEAVELRDG-RYMGKGVLQAVENVNTALADAVKGIDVADQRAVDDAMLKADGTDNKGNLGANAILGVSLAASKAGAVAQGIPLWKHYAAIAGNPV-PETLPVPCFNVINGGEHAGNALAFQEFVIPTGAETFSESMAIGCEVFHNLKSVIKKKFGGDATLIGDEGGFAPP-DVESGLQMLMEATENAGYLDKVSIGLDVASSEFKVPGKNAYDLDFKNDSLLSGDELIAFYKDMCEKYPIVTIEDPFDQDDWDNWTTICSEIGEKVQIVGDDLTVTNPVKIQEAVDRGSANCLLLKVNQIGSISESIDAVKLSKQ…
cpEnolase	Asterionellopsis_glacialis_Mitochondrion_2 SAITGVRGREIIDSRGNPTVEVDITTADG-TTASVPSGASTGAYEAVELRDG-RYMGKGVLGAVDNVNKALADAVMGIDVADQRAVDDAMLAADGTANKGNLGANAILGVSLAASKAGAAAQGIPLWKHYAQIAENPI-PETLPVPCFNVINGGEHAGNALAFQEFVIPTGAETFSESMAIGCEVFHNLKKVIKGKFGGDATLIGDEGGFAPP-DVESGLEMLMEATENAGYLDKVSIGLDVASSEFKVAGENAYDLDFKDASLLSGDELIAFYKDISERYPIVTIEDPFDQDDWDNWTTICSEIGEKVQIVGDDLTVTNPIKIQQAIDQGSANCLLLKVNQIGSISESIDAVKLS…
cpEnolase	Ditylumbrightwellii_Mitochondrion SAITGVKGREIIDSRGNPTVEVDITTADG-TTASVPSGASTGMYEAVELRDG-RYMGKGVMKAVENVNTILADVVKGIDVADQRAVDDAMLAADGTPNKGNVGANAILGVSLAASKAGAAAKGVPLWKHYADIAGNPN-PDVLPVPCFNVINGGEHAGNKLAFQEFVIPTGAATYSESMQIGCEVFHNLKSVIKAKFGGDATLIGDEGGFAPP-DVESGLAMLMEATEKAGYLDKVTIGLDVASSEFKVDGENAYDLDFKDPSLLTGDEMIAFYKKICEEYPIVTIEDPFDQNDWDNWTKICSEIGEAVQIVGDDLTVTNPIKIQEAIKLGSANCLLLKVNQIGSISESIDAVKLSKQSGWGVMT…
cpEnolase	Ditylum_brightwellii_Mitochondrion SAITGVKGREIIDSRGNPTVEVDITTXDG-TTASVPSGASTGMYEAVELRDG-RYMGKGVMKAVENVNTILADVVKGIDVADQRAVDDAMLAADGTPNKGNVGANAILGVSLAASKAGAAAKGVPLWKHYADIAGNPN-PDVLPVPCFNVINGGEHAGNKLAFQEFVIPTGAATYSESMQIGCEVFHNLKSVIKAKFGGDATLIGDEGGFAPP-DVESGLAMLMEATEKAGYLDKVTIGLDVASSEFKVDGENAYDLDFKDPSLLTGDEMIAFYKKICEEYPIVTIEDPFDQNDWDNWTKICSEIGEAVQIVGDDLTVTNPIKIQEAIKLGSANCLLLKVNQIGSISESIDAVKLSKQSGWGVM…
cpEnolase	Ditylum_brightwellii_Mitochondrion_2 SAITGVKGREIIDSRGNPTVEVDITTTDG-TTASVPSGASTGMYEAVELRDG-RYMGKGVMKAVENVNTILADVVKGIDVADQRAVDDAMLAADGTPNKGNVGANAILGVSLAASKAGAAAKGVPLWKHYADIAGNPN-PDVLPVPCFNVINGGEHAGNKLAFQEFVIPTGAATYSESMQIGCEVFHNLKSVIKAKFGGDATLIGDEGGFAPP-DVESGLAMLMEATEKAGYLDKVTIGLDVASSEFKVDGENAYDLDFKDPSLLTGDEMIAFYKKICEEYPIVTIEDPFDQNDWDNWTKICSEIGEAVQIVGDDLTVTNPIKIQEAIKLGSANCLLLKVNQIGSISESIDAVKLSKQSGWG…
cpEnolase	Thalassiosiraoceanica_Mitochondrion SAITGVQGREVIDSRGNPTVEVDITTADG-TTASVPSGASTGAYEAVELRDG-RYMGKGVSKAVANVNSVLADAVKGLDAADQRTVDDVMIKADGTPNKGALGANAILGISLAASKAGAAAKGVPLWKHYADIAGNPT-PDVLPVPCFNVINGGEHAGNKLAFQEFVIPTGAETFSESMQIGCEVFHNLKKVIQGKFGGDATLIGDEGGFAPP-DVESGLEMIMEATANAGYLDKVTVGLDVASSEFKVAGENAYDLDFKDASLLSGDELIAFYKELIAKYPIVTIEDPFDQDDWDNWTKFCKDVGTDVQVVGDDLTVTNPTFIKKAIDQGSANCLLLKVNQIGSISESIDAVKLSKQNGWGV…
cpEnolase	Cyclotella_meneghiniana_Mitochondrion_2 SAITGVRGREIIDSRGNPTVEVDLTTAKG-TTASVPSGASTGIYEAAELRDG-RYMGKGVSQAVKNVNTALADAVMGLDVADQRAVDDAMLKADGTPNKGNLGANAILGISLAASKAGAASKGVPLWKHYADLAGNPT-PDVLPVPCFNVINGGEHAGNKLAFQEFIIPTGAETFSESMQIGCEVFHNLKSVIKAKFGGDATLIGDEGGFAPP-TVESGLEMLMEATDKAGYLDKVQVGLDVASSEFKVEGKNQYDLDFKDSSLLSGDELIQFYKDMIAKYPIVTIEDPFDQDDWANWSKFCKEVGKDVQIVGDDLTVTNPIKIKQAIEEGSANCLLLKVNQIGSISESIDAVKLSKQN…
cpEnolase	Aulacoseira_subarctica__Mitochondrion ATITNIHGREIIDSRGNPTVEVDMTLSCGTTTASVPSGASTGIYEAAELRDG-RYMGKGVLKAVNNVNTALKSVVVGMDPTDQRGIDDAMLKADGSPNKGNLGANALLGVSLAASKAGAAAKKIPLWKHYAEISGNPT-PDVMPVPCFNVINGGEHAGNRLAFQEFVIPTGASTYSESMQIGCEVFHNLKAVIKKKFGGDATLIGDEGGFAPP-DVESGLQLIMEATEKAGYLDKVSVGLDVAASEFKVKGKNQYDLDFKDSSLLSGDELIAFYKKMIASYPIVTIEDPFDQDDWANWSTFCKDVGQKVQIVGDDLTVTNPIKIKEAIAKGSANCLLLKVNQIGTISESIDAVKLSKQNGW…
cpEnolase	Thalassiosiraantarctica_Mitochondrion SAITGVHGREIIDSRGNPTVEVDVTTAHG-TTASVPSGASTGAYEAVELRDG-RYMGKGVTGAVNNVNTVLTDIVMGLDVADQRAIDEAMLKADGTPNKANLGANAILGISLAASKAGAVARGVPLWKHYADLAGNPT-PDVLPVPCFNVINGGDHAGNRLAFQEFVIPTGAETFSEGMQIGCEVFHNLKKVIKAKFGGDATLIGDEGGFAPP-DVESGLQMIMEATEAAGYLDKVSVGLDVASSEFKVAGKNEYDLDFKDSSLLTGEELIAFYKEIIAKYPIVTIEDPFDQDDWANWAKITAEVGTDVQIVGDDLTVTNPLKIQQAIEEKSCNCLLLKVNQIGSISESIDAVKLSKQNGW…
cpEnolase	Thalassiosirarotula_Mitochondrion SAITGVHGREIIDSRGNPTVEVDITTAQG-TTASVPSGASTGAYEAVELRDG-RYMGKGVTGAVNNVNTVLADVVKGLDVADQRAVDDAMLKADGTPNKGNLGANAILGISLAASKAGAVAKGVPLWKHYAEIAGNPT-PDVLPVPCFNVINGGEHAGNKLAFQEFVIPTGAETFSESMQIGCEVFHNLKKVIKTKFGGDATLIGDEGGFAPP-DVESGLQMIMEATEAAGYLDKVSVGLDVASSEFKVDGKNEYDLDFKDSSLLTGDELIAFYKEMISKYPILTIEDPFDQDDWANWQKITAEVGKEVQIVGDDLTVTNPVKIQQAIDEKSCNCLLLKVNQIGSISESIDAVKLSKQNGWGVMT…
cpEnolase	Thalassiosirarotula_Mitochondrion_2 SAITGVHGREIIDSRGNPTVEVDITTAQG-TTASVPSGASTGAYEAVELRDG-RYMGKGVTGAVNNVNTVLADVVKGLDVADQRAVDDAMLKADGTPNKGNLGANAILGISLAASKAGAVAKGVPLWKHYAEIAGNPT-PDVLPVPCFNVINGGEHAGNKLAFQEFVIPTGAETFSESMQIGCEVFHNLKKVIKTKFGGDATLIGDEGGFAPP-DVESGLQMIMEATEAAGYLDKVSVGLDVASSEFKVDGKNEYDLDFKDSSLLTGDELIAFYKEMISKYPILTIEDPFDQDDWANWQKITAEVGKEVQIVGDDLTVTNPVKIQQAIDEKSCNCLLLKVNQIGSISESIDAVKLSKQNGWGV…
cpEnolase	Thalassiosiraminiscula_Mitochondrion SAITGVQGREIIDSRGNPTVEVDITTAQG-TTASVPSGASTGAYEAVELRDG-RYMGKGVTKAVENVNTILADAVKGIDVADQRAVDDAMLKADGTPNKGNLGANAILGISLAASKAGAVAKGVPLWKHYADIAGNPT-PDVLPVPCFNVINGGEHAGNKLAFQEFVIPTGAETFSESMQIGCEVFHNLKKVIKAKFGGDATLIGDEGGFAPP-DVESGLQMIMEATEAAGYLDKVSVGLDVASSEFKVAGKNQYDLDFKDSSLLSGDELIAFYKDIISKYPIVTIEDPFDQDDWDNWAKITGEVGTDVQIVGDDLTVTNPVKIQQAIDSKSCNCLLLKVNQIGSISESIDAVKLSKQNGWG…
cpEnolase	Thalassiosira_punctigera_Mitochondrion SAITGVHGREIIDSRGNPTVEVDITTAQG-TTASVPSGASTGAYEAVELRDG-RYMGKGVTKAVSNVNNVLADVVKGLDVADQRAVDEAMLKADGTPNKGNLGANAILGISLAASKAGAAAKGVPLWKHYAEIAENPT-PDVLPVPCFNVINGGEHAGNKLAFQEFVIPTGAETFSESMQIGCEVFHNLKKVIKAKFGGDATLIGDEGGFAPP-DVESGLQMIMEATDAAGYLDKVSVGLDVASSEFKVAGKNEYDLDFKDSSLLTGDELIAFYKDMIAKYPIVTIEDPFDQDDWDNWTKITKEVGTDVQIVGDDLTVTNPVKIQQAIDSKSCNCLLLKVNQIGSISESIDAVKLSKQNG…
cpEnolase	Detonula_confervacea_Mitochondrion SAITGVHGREIIDSRGNPTVEVDITTAHG-TTASVPSGASTGAYEAVELRDG-RYMGKGVTGAVNNVNTILADVVMGLDVADQRAVDDAMLKADGTPNKGNLGANAILGVSLAASKAGAVAKGVPLWKHYADLAGNPT-PDVLPVPCFNVINGGDHAGNRLAFQEFVVPTGAETFSESMQIGCEVFHNLKKVIKAKFGGDATLIGDEGGFAPP-DVESGLQMIMEATEAAGYLDKVTVGLDVASSEFKVAGKNQYDLDFKDPSLITGDELIAFYKELIAKYPIVTIEDPFDQDDWENWNKFCKDVGKDVQVVGDDLTVTNPLKIREAIDQGSANCLLLKVNQIGTISESIDAVQLSKENGWGVM…
cpEnolase	Thalassiosira_sp-_Mitochondrion_2 SAITGVHGREIIDSRGNPTVEVDVTTANG-TTASVPSGASTGAYEAVELRDG-RYLGKGVTKAVGNVNTILADVVKGIDAADQRAVDDAMLKADGTPNKGNLGANAILGVSLAASKAGAVSKGVPLWKHYADIAGNPT-PDVLPVPCFNVINGGEHAGNKLAFQEFVVPTGAESFSEGMQIGCEVFHNLKKVIKAKFGGDATLIGDEGGFAPP-DVESGLQMIMEATEAAGYLDKVTLGLDVASSEFKVPGKNEYDLDFKDPSLLTGDELIAFYKDMVAKYPIVTIEDPFDQDDWDNWTKFCKDIGKDVQIVGDDLTVTNPTKIQEAINLGSANCLLLKVNQIGSISESIDAVKLSKQNGWGVMT…
cpEnolase	Minidiscus_RCC1721_Mitochondrion SAITGVHGREIIDSRGNPTVEVDITTKDG-TTASVPSGASTGAYEAVELRDG-RYMGKGVQKAVSNVNKQLADVVMGLDVADQRAVDDAMLKADGTPNKGNLGANAILGVSLAASKAGAVARGVPLWKHYADIAGNPT-PDVLPVPCFNVINGGEHAGNKLAFQEFVIPTGAETFSESMQIGCEVFHNLKKVIKSKFGGDATLIGDEGGFAPP-DVESGLAMIMEATEAAGYLDKVSVGLDVASSEFKVAGENAYDLDFKDTSLLSGDELIAFYKDMCAKYPIVTIEDPFDQDDWDNWTKFCKDIGKDVQIVGDDLTVTNPIKIQEAINLGSANCLLLKVNQIGSISESIDAVKLSKQNGWGVMTS…
cpEnolase	Skeletonemamenzelii_Mitochondrion SAITGVHGREIIDSRGNPTVEVDITTAQG-TTASVPSGASTGAYEAVELRDG-RYMGKGVANAVNNVNSVLADVVKGIDVADQRAVDEAMLKADGTPNKGNLGANAILGVSLAASKAGAAAKGVPLWKHYADIAGNPT-PDVLPVPCFNVINGGEHAGNKLAFQEFVIPTGAETFSESMQIGCEVFHNLKKVIKAKFGGDATLIGDEGGFAPP-DVESGLQMIMEATEAAGYLDKVSVGLDVASSEFKVAGKNQYDLDFKDSSLLSGDELIAFYKDMIAKYPIVTIEDPFDQDDWDNWTKFCKEVGKDVQIVGDDLTVTNPVKIQEAINLGSANCLLLKVNQIGSISESIDAVKLSKQNGWGVMT…
cpEnolase	Skeletonema_marinoi_Mitochondrion_5 SAITGVRGREIIDSRGNPTVEVDITTAQG-TTASVPSGASTGAYEAVELRDG-RYLGKGVTGAVNNVNTILADVVKGIDVADQRAVDDAMLAADGTPNKGNLGANAILGVSLAASKAGAAAKGVPLWKHYADIAGNPT-PDVLPVPCFNVINGGEHAGNKLAFQEFVIPTGAETFSESMQIGCEVFHNLKKVIKSKFGGDATLIGDEGGFAPP-DVESGLQMIMEATEAAGYLDKVSVGLDVASSEFKVDGKNQYDLDFKDSSLLSGDELIAFYKEMVAKYPIVTIEDPFDQDDWDNWTKFCKEVGKDVQIVGDDLTVTNPVKIQEAIELGSANCLLLKVNQIGSISESIDAVKLSKQNGWGV…
cpEnolase	Skeletonema_marinoi_Mitochondrion_3 SAITGVRGREIIDSRGNPTVEVDITTAQG-TTASVPSGASTGAYEAVELRDG-RYLGKGVTGAVNNVNTILADVVKGIDVADQRAVDDAMLKADGTPNKGNLGANAILGVSLAASKAGAAAKGVPLWKHYAXIAGNPT-PDVLPVPCFNVINGGEHAGNKLAFQEFVIPTGAETFSESMXIGCEVFHNLKKVIKSKFGGDATLIGDEGGFAPP-DVESGLQMIMEATEAAGYLDKVTVGLDVASSEFKVAGKNQYDLDFKDSSLLSGDELIAFYKELVAKYPIVTIEDPFDXDDWDXWTKFCKEVGKDVQIVGDDLTVTNPVKXQEAIELGSANCLLLKVNQIGSISESIDAVKLSKQNGWGV…
cpEnolase	Skeletonema_costatum_Mitochondrion SAITGVRGREIIDSRGNPTVEVDITTAQG-TTASVPSGASTGAYEAVELRDG-RYLGKGVTGAVNNVNTILADVVKGIDVADQRAVDDAMLKADGTPNKGNLGANAILGVSLAASKAGAAAKGVPLWKHYADIAGNPT-PDVLPVPCFNVINGGEHAGNKLAFQEFVIPTGAETFSESMQIGCEVFHNLKKVIKSKFGGDATLIGDEGGFAPP-DVESGLQMIMEATEAAGYLDKVTVGLDVASSEFKVAGKNQYDLDFKDSSLLSGDELIAFYKELVAKYPIVTIEDPFDQDDWDNWTKFCKEVGKDVQIVGDDLTVTNPVKIQEAIELGSANCLLLKVNQIGSISESIDAVKLSKQNGWGVM…
cpEnolase	SkeletonemamarinoiSkelA_Mitochondrion SAITGVRGREIIDSRGNPTVEVDITTAQG-TTASVPSGASTGAYEAVELRDG-RYLGKGVTGAVNNVNTILADVVKGIDVADQRAVDDAMLKADGTPNKGNLGANAILGVSLAASKAGAAAKGVPLWKHYADIAGNPT-PDVLPVPCFNVINGGEHAGNKLAFQEFVIPTGAETFSESMQIGCEVFHNLKKVIKSKFGGDATLIGDEGGFAPP-DVESGLQMIMEATEAAGYLDKVTVGLDVASSEFKVAGKNQYDLDFKDSSLLSGDELIAFYKELVAKYPIVTIEDPFDQDDWDNWTKFCKEVGKDVQIVGDDLTVTNPVKIQEAIELGSANCLLLKVNQIGSISESIDAVKLSKQNGW…
cpEnolase	Skeletonema_marinoi_Mitochondrion_2 SAITGVRGREIIDSRGNPTVEVDITTAQG-TTASVPSGASTGAYEAVELRDG-RYLGKGVTGAVNNVNTILADVVKGIDVADQRAVDDAMLKADGTPNKGNLGANAILGVSLAASKAGAAAKGVPLWKHYADIAGNPT-PDVLPVPCFNVINGGEHAGNKLAFQEFVIPTGAETFSESMQIGCEVFHNLKKVIKSKFGGDATLIGDEGGFAPP-DVESGLQMIMEATEAAGYLDKVTVGLDVASSEFKVAGKNQYDLDFKDSSLLSGDELIAFYKELVAKYPIVTIEDPFDQDDWDNWTKFCKEVGKDVQIVGDDLTVTNPVKIQEAIELGSANCLLLKVNQIGSISESIXAVKLSKQNGWGV…
cpEnolase	Skeletonema_marinoi_Mitochondrion_4 SAITGVRGREIIDSRGNPTVEVDITTAQG-TTASVPSGASTGAYEAVELRDG-RYLGKGVTGAVNNVNTILADVVKGIDVADQRAVDDAMLKADGTPNKGNLGANAILGVSLAASKAGAAAKGVPLWKHYADIAGNPT-PDVLPVPCFNVINGGEHAGNKLAFQEFVIPTGAETFSESMQIGCEVFHNLKKVIKSKFGGDATLIGDEGGFAPP-DVESGLQMIMEATEAAGYLDKVTVGLDVASSEFKVAGKNQYDLDFKDSSLLSGDELIAFYKELVAKYPIVTIEDPFDQDDWDXWTKFCKEVGKDVQIVGDDLTVTNPVKXQEAIELGSANCLLLKVNQIGSISESIXAVKLSKQNGWGV…
cpEnolase	Skeletonema_marinoi_Mitochondrion SAITGVRGREIIDSRGNPTVEVDITTAQG-TTASVPSGASTGAYEAVELRDG-RYLGKGVTGAVNNVNTILADVVKGIDVADQRAVDDAMLKADGTPNKGNLGANAILGVSLAASKAGAAAKGVPLWKHYADIAGNPT-PDVLPVPCFNVINGGEHAGNKLAFQEFVIPTGAETFSESMQIGCEVFHNLKKVIKSKFGGDATLIGDEGGFAPP-DVESGLQMIMEATEAAGYLDKVTVGLDVASSEFKVAGKNQYDLDFKDSSLLSGDELIAFYKELVAKYPIVTIEDPFDQDDWDNWTKFCKEVGKDVQIVGDDLTVTNPVKIQEAIELGSANCLLLKVNQIGSISESIDAVKLSKQNGWGVMC…
cpEnolase	Cladosiphon_okamuransis_Plastid SAISKVVGREIIDSRGNPTVEVDMYTEDG-MRASVPSGASTGVYEACELRDGG-YNGKGVLDAVKNVNDVLGPMVVGMDPTKQQDLDDAMLKKDGTDNKTNMGANAILGVSLAAAKAGAASKGVPLYQHFADLAGND--KLEMPVPAFNVINGGEHAGNGLAFQEFILPTGAETFSEAMQIGAEVYHALKSVIKAKYGTDACNVGDEGGFAPNKNNREGCELLMTAMEKAGHTGKVVIGMDVASSEFHT-DDGMYDLDFKTGDELTAKALGEYYTKLTEDFPIVSIEDGFDQDDWAGWIEFTGSMKDKVQTVGDDLTVTNIKRIKKAADEGACNALLLKVNQIGSVSESIAAVKLAKENGWGVMTSH…
cpEnolase	Ectocarpus_Plastid SAISKVVGREIIDSRGNPTVEVDMYTEDG-MRASVPSGASTGVHEACELRDGG-YSGKGVLKAVKNVNEVLGPMVVGMDPTEQQAIDDAMLKEDGTDNKTNMGANAILGVSLAAAKAGAASKGVPLYQHFADLAGND--KLEMPVPAFNVINGGEHAGNGLAFQEFILPTGAATFAEAMQIGAEVYHALKSVIKAKYGTDACNVGDEGGFAPNKNNREGCELLMTAMEKAGHTGKVVIGMDVASSEFHT-SDSMYDLDFKTGDELTAKQLGDYYTKMTEDFPIVSIEDAFDQDDWAGWIDFTGSVEDKIQTVGDDLTVTNIKRIKRAADEGACNALLLKVNQIGSVSESIAAVKLAKENGWGVMTSHRSGETEDNYIADL…
cpEnolase	Spumella_Plastid QAIKGVHAREIIDSRGNPTVEVDVHTDVG-LTASVPSGASTGTHEAHELRDSDRYNGKGVLKAVSNVNTIIAPKLLGMNEIDQKKIDDLMIALDGTPNKQNLGANAILGVSLAVAKAGAAKKGVPLYKHFADLAGND-RGFVMPVPSFNVINGGSHAGNALAFQEFVLPTGAKSFAHAMQIGAEIYHSLKSVTKKQYGQDAVNVGDEGGFAPPQSNKEGIELLMNAIEKSGHLDKVVLGMDVASSEFHV--DGKYDLQKKTKEPLSRRELADFYKDLCKKFPIRSIEDPFDQDDWEGWEGFTKDVGKNIQIVGDDLTVTNPTRIARAAKSGACNALLLKVNQIGSVTESINAVKLAKKNGWGVMTSHRSGETEDHYIADLAV…
cpEnolase	Spumella_Plastid_2 QAIKGVHAREIIDSRGNPTVEVDVHTDVG-LTASVPSGASTGTHEAHELRDSDRYNGKGVLKAVSNVNTIIAPKLLGMNEIDQKKIDDLMIALDGTPNKQNLGANAILGVSLAVAKAGAAKKGVPLYKHFADLAGND-RGFVMPVPSFNVINGGSHAGNALAFQEFVLPTGAKSFAHAMQIGAEIYHSLKSVTKKQYGQDAVNVGDEGGFAPPQSNKEGIELLMNAIEKSGHLDKVVLGMDVASSEFHV--DGKYDLQKKTKEPLSRRELADFYKDLCKKFPIRSIEDPFDQDDWEGWEGFTKDVGKNIQIVGDDLTVTNPTRIARAAKSGACNALLLKVNQIGSVTESIDAVKLSKKSGWGVMASHRSGETEDHYIADL…
cpEnolase	Ochromonassp_Mitochondrion ATIQKIIGREIIDSRGNPTVEVDVTTEMG-MRASVPSGASTGIHEAVELRDGG-YLGKGVLQAVANVNGPIAQKLAGMDVTQQSDIDKTMTDLDGTPNKGKLGANAILGVSLAVSKAGAAAKGVPLYKHYADLAGNS--ELVLPVPSFNVINGGSHAGNRLAFQEFILPTGASSFTEAMIMGCEVYHTLKSVIKNKYGQDACNVGDEGGFAPSQSNYEGVDLLMEAIQKAGYEKEVKIGMDVAASEFLT-ADGNYDLDFKDGSLLTGGALASIFIDLAKKYPIVSIEDPFDQDDWASYAEFTAAIGKDVQVVGDDLLVTNVSRINEASEKKACNALLLKVNQIGSVTESIDAVKLSKKNGWGVMTSHRSGET…
cpEnolase	Epipyxis_Mitochondrion VTITGLKGREIVDSRGNPTVEVDVHTEIG-MRASVPSGASTGIHEAVELRDGG-YKGKGVLKAVYNVNEVIAKAVKGYDVTKQSDIDQLMISLDGTSNKGKLGANAILGVSLAVSKAGAAAHKIPLYQHYANLAGNK--DLLLPVPSFNVINGGSHAGNRLAFQEFILPVGASSFTNAMIIGCEVYATLKSVIKAKYGQDACNVGDEGGFAPSQSNYEGVELLMEAIKKAGYEKEVKIGMDVAASEFLT-KDGKYDLDFKDGKLYSGEALSDIYRDLVKKYPIVSIEDPFDQDDWEHYTAFTASIGKDVQIVGDDLLVTNVNRIVTASEKKACNALLLKVNQIGSVTESISAVKLAKSNGWGVMTSHRSGETEDSY…
cpEnolase	Cladosiphon_okamuransis_Mitochondrion SAITGVNGRYIIDSRGNPTVEVDVTTEEG-LRASVPSGASTGVHEAVELRDGG-YMGKGVSKAVENVNKTIGPALVGMDATDQEGIDAKMIELDGTPNKGNLGANAILGASLAASKAGAGAKAVPLYQHYADLAGNS--DLVLPVPSFNVINGGEHAGNKLAFQEFILPTGAATFTEAMSIGCEVYHELKSVIKEKYGQDACNVGDEGGFAPNQSNLEGIELLMAAIKKAGYEDKVVVGMDVASSEFLM-PDGRYDLDFKGGDQLTGEELGQLYKDLAAKYPIVSIEDPFDQDDWANYAPFTAAVGDSVQVVGDDLLVTNPSRIVEAGEKKACNALLLKVNQIGSVTESIKAVKMSKQLGW…
cpEnolase	Ectocarpus_Mitochondrion SAITAVNGRYIIDSRGNPTVEVDVSTKEG-LRASVPSGASTGVHEAVELRDGG-YMGKGVSKAVENVNKTIGPALIGLDATDQEGIDAKMIELDGTPNKGNLGANAILGASLAVSKAGAGSKAVPLYQHYADLAGNS--DLVLPVPSFNVINGGEHAGNKLAFQEFILPTGAETFTEAMSIGCEVYHELKSVIKGKYGQDACNVGDEGGFAPNQSNLEGIELLMAAIKKAGYEDKVVVGMDVASSEFLM-PDGRYDLDFKGGDQLTGEELGQLYKDLAAKYPIVSIEDPFDQDDWANYAPFTAAVGDAVQVVGDDLLVTNPSRITEAGEKKACNALLLKVNQIGSVTESIKAVTMSKQLGWGVMTSHRSGETED…
cpEnolase	EukStramenopilesAplastidicBicosoecids_Cafeteriaroenbergensis STIQSVHARQILDSRGNPTVEVDIATTDG-FRASVPSGASTGIHEAVEMRDG-RWMGKGVSKAVEMVNTEIARMLAGEDPAKQADLDRAMIELDGTPNKGRLGANAILGASLAIAKAGAAAEGRALWEHFGALSGRKPSTMCLPTPSLNVINGGEHAGNALAFQEFILPTGASSFSEAMAAGSEVYHHLKQVVKARYGKDAVNVGDEGGFAPSNDANEVVELLLEAIEKAGWTGKIELALDCAASEFHSK----YDLDFK----LSRDALLEQYVAMAEQYPIVSIEDPFDQDDWEGWSSIVDRIGGKVQIVGDDLLCTNPARVQRAIDEKAANALLL…
cpEnolase	EukStramenopilesAplastidicBicosoecids_Bicosoecidsp STITSVRAREIIDSRGNPTVEVDLATTDG-ERASVPSGASTGIYEAVELRDGG-YLGKGVLKAVAAVNDVIGPALVGKDPSAQGELDALMIDLDGTENKGKLGANAILGASLAVSKAGAAARGVPLYRHYADLAGLD--NIRLPVPSLNVINGGSHAGNKLPFQEFILPVGADSFSAAMQMGCEVYHTLKGVIKANYGQDATNVGDEGGFAPNSSVREGIELLAEAIAKAGYTDEIALGLDAAASEFFT-KDAQYDMDFKGSTELTPAALADLYASMAADYPIISIEDPFDQDDWAGWADLTARIGDKVQIVGDDLLVTNPTRIADGIKRKACNALLLKVNQIGSVTE…
cpEnolase	EukStramenopilesAplastidicBlastocystis_Blastocystishominis STITAVNARQVLDSRGNPTVEVDVTTQDG-TTASVPSGASTGIHEAVELRDGG-YNGKGVMKAVSNVKGVIADHIKGMDVTDIYSIDDMMFRLDGTKNKGKLGANAILGTSLACAKAGAAARKMPLYKYFGEMAGKD--KFVLPVPAMNVINGGKHAGNALAFQEFLMPVGAKSFSEAMQMGCEVYHSLKSVIKKRYGLDATNVGDEGGFAPNKSNVEGLDILSEAIEKAGYSKEVRIAMDCAASEFYT-QDGYYDLMFKGGGEKTKEQMTEFYIKLVSDYPIVSIEDPFEQDDWAAYGLLREKIGKKVQIVGDDLLVTNPARIAEAIQKKACNALLLKV…
cpEnolase	EukStramenopilesAplastidicBlastocystis_Blastocystisspsubtype1 STITAVNARTVLDSRGNPTVEVDVTTQDG-TRASVPSGASTGIHEALELRDGG-YNGKGVTKAVNNVKTIIGPHICGMDVTDIYAIDDLMFQLDGTKNKGKLGANAILGTSLACVKAGAAAQKIPLYKFFADMAGKD--KFVLPVPSMNVINGGKHAGNALAFQEFLMPVGAKSFSEAMQIGCEVYHSLKSVIKKRYGLDATNVGDEGGFAPSKSNIEGLDILSEAIEKAGYAKEVRIAMDCAASEFYT-QDGYYDLMFKGGGMKSKEQMTELYIKLVKDYPIVSIEDPFEQDDWAAYALLREKIGKDVQIVGDDLLVTNPARIAEAIQKKACNALL…
cpEnolase	EukStramenopilesAplastidicOomycetes_Pythium_aphanidermatum_genomic TTIKAIHAREIIDSRGNPTVEVDLTLSNSTIRASVPSGASTGIHEAVELRDGG-YLGKGTLKAVNNVKSIIAPKLIGLDPTKQREIDDLMKSLDGTDNKGKLGANAILGVSLAVAKAGAAANGVPLFAHFADLIKND--NLVLPVPAFNVINGGSHAGNKLAFQEFILPTGASSFSEAMVMGCEVYHHLKSVIKKKYGQDATNVGDEGGFAPNQSNREGVELLMSAIEKAGYNGKVKIGMDVASSEFYT-KDGRYDLDFKGNKELSGEELAQLYIDLANEFPIVSIEDPFDQDDWTHYSAFTSKIGEKVQVVGDDLLCTNPKRIATALDKKA…
cpEnolase	EukStramenopilesAplastidicOomycetes_Aphanomycesastaci STIKKVHAREIIDSRGNPTVEVDLTTEQG-LRASVPSGASTGIHEAVELRDGG-YLGKGVIQAVNNVKNIIGPKLEGMDPTNQSEIDLLMKQLDGTDNKGNLGANAILGVSLAVAKAGARAKSIPLFQHFADLSGND--KLVLPVPSFNVINGGSHAGNQLAFQEFILPTGAESFSEAMVMGCEVYHHLKGVIKKKYGQDATNVGDEGGFAPNQSNHEGVELLMLAIEKAGYTGKIGIGMDVASSEFYT-ESKHYDLNFKSKEALTGEQLGQLYKDLAKEFPIISIEDPFDQDDWEHYSAFTAAIGTDVQVVGDDLLCTNPTRIAKAVGIKACNALLLKVNQIGS…
cpEnolase	EukStramenopilesAplastidicOomycetes_PhytophthoraparasiticaP1976 STIQSIHAREIIDSRGNPTVEVDLTLSGSEIRASVPSGASTGIHEAVELRDGG-YAGKGVQQAVQNVKSVLAPKLIGADPTKQRDIDNLMREIDGTENKGKLGANAILGVSLAVAKAGATAKGVPLYQHFADLIGNK--NLVLPVPSFNVINGGSHAGNKLAFQEFLLPTGAESFSEAMVMGCEVYHQLKSVIKKKYGQDATNVGDEGGFAPNQSNREGVELLMTAINKAGYDGKIGIGMDVASSEFLT-KDGKYDLDFK-SSDLTGEELGQLYKDLAKEFPIISIEDPFDQDDWTHYSSFTAGIGDKVQIVGDDLLCTNPKRIATALDKKACNA…
cpEnolase	EukRedProteorhodophytinaFlorideophytes_Ceramiumkondoi SPIKSIKAREILDSRGNPTVEVDLTTSEG-VRAAVPSGASTGAYEALELRDGDRYNGKGVQQAIENIQTKIGPAVAGADVRDQQGVDDLMLRLDGTANKSELGANAILGVSMAACMAGAAAKGVPLFRHIAEIAGKGSEPVTMPVPVMNVINGGSHAGNKLAMQEFILPTGAGSFEEGMQMGAEVYAALKKVIKGRYGLDATAVGDEGGFAPNQDNGEGLDLLMAAIEKAGYAGKVKLGMDVAASEFYKKDGNYYDLDFKESTSLSAAELGALYESFVRGYPMVTIEDPFDEDDWPAWQGLTGKVGGGTQIVGDDLTVTNVERIRRGIDEKSCNGLLLKINQIGS…
cpEnolase	EukRedProteorhodophytinaFlorideophytes_Ceramiumkondoi_2 SPIKSIKAREILDSRGNPTVEVDLTTSEG-VRAAVPSGASTGAYEALELRDGDRYNGKGVQQAIENIQTKIGPAVAGADVRDQQGVDDLMLRLDGTANKSELGANAILGVSMAACMAGAAAKGVPLFRHIAEIAGKGSEPVTMPVPVMNVINGGSHAGNKLAMQEFILPTGAGSFEEGMQMGAEVYAALKKVIKGRYGLDATAVGDEGGFAPNQDNGEGLDLLMAAIEKAGYAGKVKLGMDVAASEFYKKDGNYYDLDFKESTSLSAAELGALYESFVRGYPMVTIEDPFDEDDWPAWQGLTGKVGGGTQIVGDDLTVTNVERIRRGIDEKSCNGLLLKINQI…
cpEnolase	EukAmorpheaUnikontsApusozoa_ThecamonastrahensATCC50062 HTVHGIHAREILDSRGNPTVEVEVTTVAG-TRAAVPSGASTGVYEALELRDGDRYRGKGVLKAVANVNNDIAAALVAVDVRAQSAVDGLLLELDGTPNKAKLGANAILGVSLAVAKAGAAHCGVPLYRHIANLAGNE--AVTLPCPAFNVINGGSHAGNKLAMQEFILPVGASSFSEALRMGAEVYHALAKVIKAKYGHDATNVGDEGGFAPNLDNKEGLELLTSAIEAAGYTGAIKIGMDVAASEFYK--DGKYDLDFKDPAELTGAQLGALYNEFAAEYPIVSIEDPFDQDDWASWSAMTA--GAAYQVVGDDLTVTNVDRIATAVADKACNCLLLKVNQIG…
cpEnolase	EukAmorpheaUnikontsHolozoaChoanoflagellates_Salpingoecarosetta ANVTRLHARQIFDSRGNPTVEVELTTAQG-TRAAVPSGASTGIHEALELRDKT-YHGKGVQKAVDNVNKVIAPAVIKLDVADQKAFDTFLLELDGTENKSKLGANAILGVSMAATKAAAAAKGVPLYRHIADLAGNK--DVVLPVPSFNVINGGSHAGNRLAMQEFILPVGASSFTEAMRMGSETYHHLKKVIKAKYGQDACNVGDEGGFAPGQDNKEGLDLLMQAIEQAGYTGKIKIAMDCAASEFYK--DGKYDLDFKKPEELSSQQLTDLYKSFIGEYPIVSIEDSHDQDDWEGWATLTGTT--DIQIVGDDLTVTNPKRIATAVEKKACNGL…
cpEnolase	EukAmorpheaUnikontsHolomycetesFungi_Lobosporangiumtransversale MAITKVHARQIFDSRGNPTVEVEVTTSKG-VRADVPSGASTGIHEALELRDGDAYVGKGVLTAIKNVNTVLGPELINLDVMNQTAVDEFLIQLDGTPNKSKYGANAILGVSMAVLKAGAAEKGIPLYRHIADLAGHSGKKIVMPVPAFNVINGGSHAGNKLAMQEFILPTGASTFAEAMKIGSEVYHTLKSVIKKKYGQDATNVGDEGGFAPNQDNAEGLELLKEAIALAGYTDKVQIGMDVAASEF-Y-KDGKYDLDFKDASKLTGEQLASLYKDFIAHYPIVSIEDPFDQDDWAAWSHVTDQT--AIQIVGDDLTVTNPSRIATAIEKKACNAL…
cpEnolase	EukAmorpheaUnikontsHolomycetesFungi_MortierellaelongataAG77 MAITKVHARQIFDSRGNPTVEVEVTTAHG-IRADVPSGASTGIHEALELRDGDAYVGKGVLKAVENVNKHLGPELINIDVVDQVAVDEFLIQLDGTANKSKYGANAILGVSMAVLKAGAAAKGVPLYRHIADLAGHGGKKIVMPVPAFNVINGGSHAGNKLAMQEFILPTGAANFAEAMKIGSEVYHTLKSVIKKKYGQDATNVGDEGGFAPNQDNAEGLDLLVDAIEKAGYTGKVKIGMDVAASEFLT-KDNKYDLDFKDASKLAGEQLAQLYQEFTAKYPIVSIEDPFDQDDWSAWSHLTGAT--DIQIVGDDLTVTNPTRIATAIEKKACNALLLK…
cpEnolase	EukAmorpheaUnikontsHolozoaAnimals_Gekkojaponicus MAMEKIHAREILDSRGNPTVEVDLYTAKG-LRAAVPSGASTGIYEALELRDNDRFLGKGVLQAVDHINSTIAPALLGLSVVEQEKIDTFMLELDGTENKSNFGANAILGVSLAVCKAAAAEKDTPLYRHIADLAGNS--DLILPVPAFNVINGGSHAGNKLAMQEFILPVGAESFRDAMRIGAEVYHNLKSVIKDKYGKDATNVGDEGGFAPNLENSEALDLLKEAIEKAGYTDKIVIGMDVAASEFYRDGK--YDLDFKDPSRISADELGDLYQSFVRDYPVVSIEDPFDQDDWEAWSKFTANV--GIQIVGDDLTVTNPKRIERAVEEKACNCLLLKVNQIGSVTEAI…
cpEnolase	EukAmorpheaUnikontsHolozoaAnimals_Callorhinchusmilii MSIQKIHAREILDSRGNPTVEVDLYTAKG-HRAAVPSGASTGIYEALELRDGDRYLGKGVLKAVEHINKIIVPALLKLSVLDQEKIDKVMLDLDGTENKSKLGANAILGVSLAVCKAGAKEKGVPLYRHIADLAGNA--EIVLPVPAFNVINGGSHAGNKLAMQEFILPVGATTFHEAMRIGAEVYHNLKNVIKAKYGKDATNVGDEGGFAPNLENNEALELLKSAIAKAGYPDKVVIGMDVAASEFFRKGQ--YDLDFKDPSRISGEKLGDLYKSFIQNYPVVSIEDPFDQDDWEAWSKFTADV--KIQVVGDDLTVTNPKRIKTAVDKKACNCLLLKVNQIGSV…
cpEnolase	EukAmorpheaUnikontsHolozoaAnimals_Polypterussenegalus MSITKIFAREILDSRGNPTVEVDLYTAKG-LRAAVPSGASTGIYEALELRDGDRYLGKGVSKAVEHINKTIVPALLKLSVVEQEKIDKVMLELDGTENKSKFGANAILGVSLAVCKAGAAEKGVPLYRHIADLAGNS--EIILPVPAFNVINGGSHAGNKLAMQEFILPVGASSFHEAMRIGAEVYHNLKNVIKAKYGKDATNVGDEGGFAPNLENNEALELLKSAIEKAGYPDKIEIGMDVAASEFHRGGK--YDLDFKDPARITGEKLGDLYKSFIKNYPVVSIEDPFDQDDWENWTKFTASV--GIQIVGDDLTVTNPKRIQQAVEKKACNCLLLKVNQIGS…
cpEnolase	EukAmorpheaUnikontsAmoebozoa_Paramoebaatlantica QSISNVHARQIFDSRGNPTVEVEVTTGGG-VRAAVPSGASTGIYEALELRDKDKYLGKGVSQAVSNVNDIIGPALIGKDPADQEGIDKIMLDLDGTESKAKLGANAILGVSLAVARAGAGKKGVPLYRHLADLAGNK--QLLMPVPAFNVINGGSHAGNKLAMQEFILPTGASSFSEAMRMGAEVYQNLKLVIKAKYGQDACNVGDEGGFAPNLENKEALELLQLAIEKAGYTGKIGIGMDVAASEFWNDEKKLYDLDFKDGSQVTAEALGNIYQDFAKDYPIISIEDPFDQDDWDGYAALTTNVGEKIQIVGDDLLVTNPKRIATGMEKKACNALLLKVNQIGSVSESIQ…
cpEnolase	EukRedProteorhodophytinaFlorideophytes_Chondruscrispus GKITAVTARSVFDSRGNPTVEVDVTTPGG-KSAMVPSGASTGIYEALELRDGDAYLGKGVDKAVDNVKSKIAAAIIGMDSADQGAIDAKMIELDGTEGKKNLGANAILGVSMAVARAGANAKAVPLYKHLNDLAGNP--KMLLPVPSLNVINGGTHAGNNLAMQEFILPVGASNFREAMKMGAETYQYLKKVIKKKYGLDATSVGDEGGFAPNQDNTEGLKLLEEAIEMAGYTGKIKVGMDVAASEFWVEAKKMYDLDFKDGSQLSGEKLGEMYKDFCKNFPMISIEDPFDQDDWESYAKLTAAVGEGVQIVGDDLLVTNPNRIQTGIDKKACNALLLKVNQIG…
cpEnolase	EukRedProteorhodophytinaStylonematophytes_Rhodosorusmarinus STITDVTARAIFDSRGNPTVEVDVTTQDG-VRAAVPSGASTGVYEALELRDGDAYLGKGVDKAVNNVKTEIKDAIVGMNCEDQKAVDEKMFAADGT-GKKRLGANAILGASMAVCRAGAASKKIPLYQHINDLAGNP--KMLLPVPSFNVINGGSHAGNKLAMQEFILPTGATTFKEAMKMGAETYQNLKAVIKKKYGIDATGVGDEGGFAPNLENAEGLDLLVGAIEQAGYTGKIQIGMDSAASEFFVESSKKYDLDFKAPDQKTGEELGALYKSFVDNFPVVSIEDPFDQDDFDSYATMTKIIGEKVQIVGDDLLVTNPDRIKMSMEKGACNALLLK…
cpEnolase	EukRedProteorhodophytinaRhodellophytes_Glaucosphaeravacuolata ATIQKVHARQIFDSRGNPTVEVEVTTQDG-VRAAVPSGASTGHYEALELRDGDAYLGKGVHKAVANVNNVIAPKLIGKNPVDQKAIDDFMNELDGTPNKKVLGANAILGVSMAVCRAGAAAKKVPLYQHINDLAGNP--KMILPVPAFNVINGGSHAGNKLAMQEFIFPTGANSFTEAMRMGAEVYQHLKAVIKKKYGLDATGVGDEGGFAPNQDNVEGLNLLVSAIEKAGYTGKVKIGMDVAASEFWKEDKKVYDLDFKDGSKLSGEGLLDLYKTFIKDFPFVSIEDPFDQDDFASYAKMTHDVGGPVQIVGDDLLVTNPSRIKMALEKKACNALL…
cpEnolase	EukRedProteorhodophytinaBangiales_Pyropia_genomic AKITAIHARSIFDSRGNPTVEVDVTTDGG-VRAAVPSGASTGQHEALELRDGDAYLGKGVTKAVANIKDEIAPALLGMDPTQQGAIDKAMIDLDGTAGKKRLGANAILGVSMAVCRAGAAAAGVPLYKHINALAGAP--KMLLPVPSFNVINGGSHAGNKLAMQEFILPVGATTFTEAMKMGAEVYQTLKGVIKKKYGLDATSVGDEGGFAPNQDNAEGLQLLLEAIEKAGYTGKIKIGMDVAASEFLKNGK--YDLDFKDPSTLSGEELLAMYKEFYTKFNICSIEDGFDEDDWENFSKMTAEMGDDVQIVGDDLLVTNPDRIKTAMEKKAANALLLKVNQIGSITEA…
cpEnolase	EukRedProteorhodophytinaBangiales_Porphyrayezoensis AKITAIHARSIFDSRGNPTVEVDVTTDGG-VRAAVPSGASTGQHEALELRDGDAYLGKGVTKAVANIKDEIAPALLGMDPTQQGAIDKAMIDLDGTAGKKRLGANAILGVSMAVCRAGAAAAGVPLYKHINALAGAP--KMLLPVPSFNVINGGSHAGNKLAMQEFILPVGATTFTEAMKMGAEVYQTLKGVIKKKYGLDATSVGDEGGFAPNQDNAEGLQLLLEAIEKAGYTGKIKIGMDVAASEFLKNGK--YDLDFKDPSTLSGEELLAMYKEFYTKFHICSIEDGFDEDDWENFSKMTAEMGDDVQIVGDDLLVTNPDRIKTAMEKKAANALLLKVNQIGSIT…
cpEnolase	EukRedProteorhodophytinaPorphyridiophytes_Porphyridium_genomic MGITGVHAREVFDSRGNPTVEVEVTTELG-VSAMVPSGASTGIYEALELRDGDAYLGKGVSKAVANVINEIGPAITGMDPADQKAVDAKMIELDGTPGKKRLGANAILGVSMAVCRAGAAAKKVPLYVHINELAGGH--KMILPTPSFNVINGGSHAGNKLAMQEFIMPTGATSFKEGMKMGAEVYQHLKSVIKKKYGIDATGVGDEGGFAPNQDNEEGLKLLMDAIKIAGYEGKISIGMDVAASEFWKEDKQKYDLDFKDGSFKTEDEMIDMYKGFIENYPVISIEDPFDQDDWTGYAKMTAAT--DCQIVGDDLLVTNPDRIKMAFEKKACTAL…
cpEnolase	EukRedProteorhodophytinaPorphyridiophytes_Erythrolobusmadagascarensis STITGVKARQIFDSRGNPTVEVDVCTTDG-VRAAVPSGASTGVYEALELRDGDQYLGKGVSKAIHNVNGEICEALKGMDPSDQAAVDQAMIKLDGTEGKKRLGANAILGVSMAVCRAGAAAKKVPLYKHINDLAGNP--KLVMPVPSFNVINGGSHAGNKLAMQEFIMPTGASSFAEAMKIGAEVYQNLKKVISKKYGIDATGVGDEGGFAPNQDNEEGLKLLMEAIEVAGHSGKVQLAMDVAASEFWKDDKKVYDLDFKDGSFMSGEKLIELYKTFVDNYPMVSIEDPFDQDDFDSYAKMTAAF-PGTQIVGDDLLVTNPNRIQMSFD…
cpEnolase	EukRedProteorhodophytinaCompsopogonophytes_Madagascariaerythrocladiodes_1 APITGVHAREIFDSRGNPTVEVEVTTADG-VRAAVPSGASTGIYEALELRDGDMYLGKGVSKAVSNVKTEIAQALSGMDPADQGAVDAAMIKLDGTEGKKRLGANAILGVSMAVCRAGAAAKKVPLYKHINDLAGNP--KMLLPVPSFNVINGGTHAGNKLAMQEFILPVGATSFKESMRMGAEVYQNLKKVIKSKYGLDATSVGDEGGFAPNQDNTEGLKLLEEAIEVAGYTGKIKIGMDVAASEFWKDDKKVYDLDFKDGSFKSGDELTNLYKDFCASFPMVSIEDPFDQDDFEAYAKMTSDLGDSVQIVGDDLLVTNPNRIK…
cpEnolase	EukRedProteorhodophytinaCompsopogonophytes_Madagascariaerythrocladiodes_2 APITGVHAREIFDSRGNPTVEVEVTTADG-VRAAVPSGASTGIYEALELRDGDMYLGKGVSKAVSNVKTEIAQALSGMDPADQGAVDAAMIKLDGTEGKKRLGANAILGVSMAVCRAGAAAKKVPLYKHINDLAGNP--KMLLPVPSFNVINGGTHAGNKLAMQEFILPVGATSFKESMRMGAEVYQNLKKVIKSKYGLDATSVGDEGGFAPNQDNTEGLKLLEEAIEVAGYTGKIKIGMDVAASEFWKDDKKVYDLDFKDGSFKSGDELTNLYKDFCASFPMVSIEDPFDQDDFEAYAKMTSDLGDSVQIVGDDLLVTNPNRIK…
cpEnolase	EukSARAlveolatesCiliates_Stentorcoeruleus STIKTLHAREILDSRGNPTVEVDLTTDHG-LRAAVPSGASTGIYEALELRDKVRYLGKGVTKACYNVNEIIFKELKGKSVKDQSKIDKHLENLDGSINKSRLGANSILAVSLAVARAGAVAHNMPLYKYIATLAGRNTENFIMPVPALNVINGGSHAGNNLAMQEFLLPTGATSFTEGLRIGAEVYHALKSVIKKKYGQDATNVGDEGGFAPNQENAEGLTLLLEAIHKAGHTGKVKLGMDVAASEFYVKDDNKYDLDFKDGKYITGDDLIAMYKNFSATFPIVSIEDPFDQDDWEHYGKLTSQIGTSVQIVGDDLLVTNPVRVTKAINEKTCNALLLKVNQIGSLTESIEACKLAQ…
cpEnolase	EukSARAlveolatesCiliates_Tetrahymena_genomic SSIQNVFAREILDSRGNPTIEAEVVTSKG-ARAAVPSGASTGIYEALELRDGDRYLGKGVQKAVNNVNNVIAPALKGKNPAEQEKLDRFMESLDGSKNKSNLGANAILGVSLALARAGAAEKNIPLYQYLGQLAGKKQNKYILPVPSLNVINGGKHAGNKLAMQEFILPTGATSFKESMQIGCEVYHSLKSVIKKKYGLDATNVGDEGGFAPNLQTRDGLNLLLEAIEKAGHKGKVDIGMDVAASEFWVPEKKVYDLDFKDGSNLTGEALTNLYQQLVKEYGIVSIEDPFDQDDWAAYANMNALVGKTTQIVGDDLLVTNPTRVKQAIQSKACNALLLKVNQIGSVTESIEASV…
cpEnolase	EukSARAlveolatesCiliates_Aristerostomasp STIKDVKAREILDSRGNPTIECDVVTEQG-VRAAVPSGASTGIYEALEMRDGDRFLGKGVQKAIQNVNTLIKPALVGKNAGDQAKIDQLMQELDGTKSKKKLGANAILGVSLALARAGAASNNMPLYKYLAHLYGNPTDKFILPVPSFNVINGGKHAGNKLAMQEFILPTGANSFREAMQIGCEVYHTLKKVIQKKYGLDATNVGDEGGFAPSQDNTEGLNLLMEAIDKAGHSGKVELGMDVAASEFFVEKENAYDLDFKTGKFIPAEELIALYEKFIAGYPIQSIEDPFDQDDWSAYAQLTAKVGKNVQIVGDDLLVTNPTRINLGLEKKACNALLLKVNQIGSVTESMEAAQLSRK…
cpEnolase	EukSARAlveolatesApicomplexans_Babesiabovis ATIKSVHAREILDSRGNPTVEVDITTVDG-LRAACPSGASTGIYEALELRDGDRYLGKGVLKAVANVNSTLASGVTGHDATRQRCLDDYMKTLDGSENKSKLGANAILVVSMAAARAAAAHKKIPLYQHLAELAGKPTDKYMLPVPCLNVINGGSHAGNSLAMQEFILPVGAPSFKEAIRMGCEVYHNLKKVINAKYGQDATNVGDEGGFAPNKSAEEALDLLVESIKKAGFEGQVKIGMDVAASEFYVKESKSYNLGFKNMK--SGAEMVAYYKDLCQKYPIVSIEDPFDQDDWEAYTLITKEIGDKVQIVGDDLLVTNPKRIQTALDKKACNALLLKVNQIGSVSEAIDACVLS…
cpEnolase	EukSARAlveolatesApicomplexans_TheileriaorientalisstrainShintoku VSVTSLKAREVLDSRGNPTVEVDLLTEDG-LRAACPSGASTGVYEALELRDGNRYLGKGVLKAVENVNTVIRNSVVGLDPTKQKDLDNLMQELDGTQNKSKLGANAILVVSMAAARAAAAHLSEPLYVHLAKLAGKTTDKFVLPLPCLNVINGGSHAGNNLAMQEFILPTGASTFREALQMGAEVYHTLKGVVKKKYGQDATNVGDEGGFAPNNSAEEALDLLVDAVEKAGFVGKVKFGMDVAASEFFVKEKGAYNLGFKVLK--TGEEMVDYYAELCEKYPIVSIEDPFDQDDWEHYNKLTTKLGEKVQIVGDDLLVTNPKRIQTALEKKACNA…
cpEnolase	EukSARAlveolatesChromerids_Alveolatasp SQITSIKAREIFDSRGNPTVEVDVTTTDG-MRAAVPSGASTGIYEALELRDKDRLLGKGVLKAVDNVNSIIAPALKGKDPTDQTGLDKMMEQLDGTKNKSKLGANAILAVSMAICRAGAAAKKIPLYQYIAGLAGNPTDKFVMPVPAMNVINGGSHAGNKLAMQEFILPTGAKNFKEAMQLGAEVYHSLKDVIKKKYGTDATNVGDEGGFAPNQDNMEGLELLMTAIKNAGHDGKVKIGMDVAASEFYTE-DKKYDLDFKDGSKISGDQLADMYKEFCDKYPMVSIEDPFDQDDFESYSKMTKDLGQKIQIVGDDLLVTNVERIKKALDTKACNALLLKVNQIGSITESIEACKVSQKNG…
cpEnolase	EukSARAlveolatesChromerids_ChromeraveliaCCMP2878 PSIKSVKAREIIDSRGNPTVEVDLTTEDG-LRAAVPSGASTGVYEALELRDKDRFMGKGCLTAVSNVNNIIAPKLIGKDPTDQTGIDKLMEELDGSQNKAKLGANAILAVSMAVCRAGAAAKKLPLYKHIAGLAGKDTSKFVLPVPAMNVINGGSHAGNKLAMQEFILPTGASSFKEAMQMGAEVYHNLKTAIKKKYGMDATNVGDEGGFAPNLKNEEGLDLLCEAIKMAGHEGKIKIGMDVAASEFYCE-DGNYDLDFKDGSAVTKDQLKDLYKSFVDSYPIVSIEDPFDQDDWEGYAKLTAECGEKVQIVGDDLLVTNIKRIEKSLSEKACNALLLKVNQIGSVTESI…
cpEnolase	EukSARAlveolatesOxyrrhidsSyndiniales_OxyrrhismarinaLB1974 STIVSIKAREIFDSRGNPTVEVDLATERG-LRAACPSGASTGIYEALELRDGDRLLGKGVTKAVQNVNEIIAPKLKGMDPTQQSVIDKLMEELDGTQNKSKLGANAILAVSMAVCRAGAATKQMPLYKYIAELSGKPTDKFVMPVPSFNVINGGSHAGNRLACQEFILPTGAASFKEAMQIGAEVYHTLKGVIKKKYGQDACNVGDEGGFAPSQDNSEALDVLMQAIEQSGHKDKVRIGTDVAASEFWVADSKVYDLDFKPPEMKTGEELIAYYKDWIQKYPFVSIEDPFDQDDWEAYGKLTAEIGKDIQIVGDDLLVTNPKRIEKAKETSAVNALLLKVN…
cpEnolase	EukSARAlveolatesPerkinsids_Perkinsusmarinus SKIVTLHAREIIDSRGNPTVEVDLTTDRG-MRAAVPSGASTGVYEALELRDGDRYLGKGVQKAIKNVNDIIAPALIGKDVTDQAGIDKFMEELDSTQNKAKLGANAILAVSMAVCRAGAAAKNIPLYKHIADIGGKRSDQFTMPVPSFNVINGGSHAGNRLACQEFILPVGATSFKHAMQIGAEVYHSLKKVIKAKYGQDATNVGDEGGFAVPQDNNEALDVLMAAIRDAGHEDTVKLGTDVAASEFYVAENGKYDLDFKDSSQKTAAEMIEYYGNWFNSYPFVSIEDPFDQDDWSAYTKFEAECGKQVQIVGDDLLVTNPKRVKKAIDEKACNALLLKVNQIGSVTEAIEASNM…
cpEnolase	EukGreenStreptophytesPlants_Xanthuiumstrumarium ATIKTVKARQIFDSRGNPTVEVDVTLSDG-TRAAVPSGASTGIYEALELRDGGDYLGKGVLKAVENVNSIIGPALIGKNPTEQTKIDNFMQELDGTVNKQKLGANAILAVSLAVCKAGASVKKIPLYKHIANLAGNK--TLVLPVPAFNVINGGSHAGNKLAMQEFILPVGASSFKEAMKMGVEVYHTLKSVIKKKYGQDATNVGDEGGFAPNQENKEGLELLKTAISKAGYSGKVVIGMDVAASEFYESKDKTYDLNFKDGSQISGDSLKNVYKSFVADYPIVSIEDPFDQDDWEHYAKMTTEIGEQVQIVGDDLLVTNPKRVEKAINEKTCNALLLKVNQIGSVTESIE…
cpEnolase	EukGreenStreptophytesPlants_Salvadorasp ATITGVKARQIFDSRGNPTVEVDVSLSNG-STAAVPSGASTGIYEALELRDGGDYLGKGVSKAVANVNTIIGPALVGKDPTQQTALDNFMHELDGTQNKQKLGANAILAVSLAVCKAGAVVQGIPLYKHIANLAGNS--KLVLPVPAFNVINGGSHAGNKLAMQEFILPVGASTFKEAMKMGVEVYHNLKAVIKKKYGQDATNVGDEGGFAPNQDNKEGLELLKTAIEKAGYTGKVVIGMDVAASEFYGS-DKTYDLNFKDGSFISGDALKDLYKSFAAEYPIVSIEDPFDQDDWEHYAKMTAEAGEKVQIVGDDLLVTNPKRVQKAIDQKACNALLLKVNQIGSVTESIEAVKMSKRA…
cpEnolase	EukGreenStreptophytesPlants_Polansiatrachysperma ATITAIKARQIFDSRGNPTVEVDVTTSNG-VTAAVPSGASTGIYEALELRDGGDYLGKGVSKAVANVNTIIGPALIGKDPTQQTAIDNFMHELDGTQNKQKLGANAILAVSLAVCKAGAAVKGIPLYKHIANLAGNP--KLVLPVPAFNVINGGSHAGNKLAMQEFILPVGASSFSEAMKMGVEVYHNLKSVIKKKYGQDATNVGDEGGFAPNQENKEGLELLKTAIEKAGYTGKVVIGMDVAASEFYGS-DKTYDLNFKDGSQISGDALKDLYKSFVSEYPIVSIEDPFDQDDWEHYAKMTAEIGEKVQIVGDDLLVTNPKRVAKAINEKTCNALLLKVNQIGSVTESI…
cpEnolase	EukGreenStreptophytesCharophytes_Nitellopsisobtusa ----------------------------------------------LELRDGGEFMGKGVLKAVSNVNDIIAPAVIGMDPADQTKIDELMQQLDGTQYKQKLGANAILAVSLAVCKAGAGVLNVPLYQHIANLAHNP--NLILPVPSFNIINGGSHAGNKLAMQEFILPTGASSFKEAMKMGTEVYHNLKSIIKKKYGQDATNVGDEGGFAPNQDNKEGLELIKEAIAKAGYTGKVTVGMDVAASEFYTEASKTYDLNFKDGSGISGQQIIELYQSFCEDYPMVSIEDPFDQDDWEHYAKFTALIGEKVQIVGDDLLVTNPKRVAKAIAEKSCNALLLKVNQIGSVTE…
cpEnolase	EukGreenStreptophytesCharophytes_Nitellaopaca ----------------------------------------------LELRDGGDFMGKGVLKAVSNVNDVIAPALIGKDPTEQTALDNFMEELDGTQNKQRLGANAILAVSLAVCKAGAGAKKIPLYQHIANLSGNT--KLVLPVPSFNIINGGSHAGNKLAMQEFILPTGASSFKEAMKMGSEVYHHLKSIIKKKYGQDATNVGDEGGFAPNQDNKEGLELIKAAIEKAGYTGKVTIGMDVAASEFYDEKTKMYDLDFKDGSKISGDEIIQLYKSFCDEYPLVSIEDPFDQDDWEHYAKFTALIGEKVQIVGDDLLVTNPKRVAKAVAEKSANALLLKVNQIGSVTESIEAV…
cpEnolase	EukGreenStreptophytesZygnematophytes_Planotaeniumohtanii ATITAIKARQIFDSRGNPTVEADVFLSDG-TRAAVPSGASTGVYEALELRDGGDYMGKGVSKAVKNVNNIIAPALIGKNPAEQKEIDRIMEELDGTQNKQKLGANAILAASLAVCKAGAHVRKTPLYQHIADIAGNP--KLVLPVPSFNVINGGSHAGNKLAMQEFILPVGASSFKEAMKMGSEVYHHLKSVIKKQYGQDATNVGDEGGFAPNQDNKEGLDLLKTAIDKAGYTGKVVIGMDVAASEFYKE-DKTYDLDFKDGSKLSGPALIALYESFVADFPIVSIEDPFDQDDWENYSEFTKKIGEKVQVVGDDLLVTNPKRVGTAIEKKACNALLLKVNQ…
cpEnolase	EukGreenStreptophytesZygnematophytes_Mesotaeniumkramstei ATIASIKARPIFDSRGNPTVEADLHLSDG-SRAAVPSGASTGVYEALELRDGGDFMGKGVNKAVSNVNDIIGPALVGKDPTDQKGIDNFMEVLDGTTNKQKLGANAILAVSLAVCKAGAGVKKIPLYQHIADLAGNP--QVVLPVPAFNVINGGSHAGNKLAMQEFILPTGASSFSEAMKMGSEVYHNLKSVIKKQYGQDATNVGDEGGFAPNQDNAEGLKLLETAIAKAGYTGKVKIGMDVAASEFYTEADKMYDLDFKDGSLKSGDGMIELYSSFVKDFPIVSIEDPFDQDDWPHYSKFTAAVGESVQIVGDDLLVTNPKRVAKAIAEKSCNALLLKVNQ…
cpEnolase	EukGreenStreptophytesKlebsormidium_Klebsormidiumnitens ATIKAIKARQIYDSRGNPTVEADVHLSDG-ARAAVPSGASTGVYEALELRDGGDWMGKGVTKAVSNVNDIIAPALVGKDPVKQQEIDDFMQELDGTTNKQKLGANAILAVSLAIAKAGAGVKKVPLYQHLADLAGNK--QLVLPVPAFNVINGGSHAGNKLAMQEFILPIGASSFKEAMKIGSEIYHNLKSVIKKAYGQDATNVGDEGGFAPNQDNKEGLELLKTAIAKAGYTGLVEIGMDVAASEFYDDKTKQYDLNFKDGSKLSGDALIDLYKSFVDEYPICSIEDPFDQDDFAHYTKFTAAIGEKVQIVGDDLLVTNPKRVAKGIDEKMCNALLLKVNQIG…
cpEnolase	EukSARRhizariaImbricates_Plasmodiophorabrassicae TSILSVRARQIFDSRGNPTVEVDVTTALG-MRAGVPSGASTGVYEALELRDGG-YMGKGVSKAVANVNNIIGPAIKGMNPVDQAAIDNKMQELDGTKNKSKLGANAILGVSLAVCRAGAAAAKVPLYRHVATLAGNNG-PLVLPVPFFNVINGGSHAGNGLAMQEFIAPVGAASFQQAMQMGSEVYHHLKKVIQAQYGQDAVNVGDEGGFAPNSSSEEGLQLISRAIAAAGYTGKVMMAMDVAASEFYT-EDKKYDLGFKDGSKLSADQLSSVYKGFVSSHPMVSIEDPFDQDDWSSWSGITSQLGKDVQIVGDDLLVTNPNRIDKAIEAKSANALLLKVNQIGSVTESI…
cpEnolase	Prymnesiumparvum_Other_3 MSIIAVNARQIFDSRGNPTVECDVTTTDG-MRAAVPSGASTGVYEALELRDGVDYHGKGVKTAVENIKTIIGPALIGMDCTKQSVIDKKMEEIDGTQNKKKVGANAILAVSMAVCKAGAAAKKTPLYKHIADLAGNSTDEMYLPVPAFNIINGGSHAGNKLAMQEFILPVGAESFTEAMKMGSEVYHHLKAVIKKKYGQDACNVGDEGGFAPNLANEEGLNLVVEAISKAGYTGKVKIGMDVAASEFY-TEEKKYDLDFKDKSQITGDELTAMYEKFCANYPVISIEDPFDQDDFPAYGKMTALLGKDCQIVGDDLLVTNPKRVQKAIDEKACNALLLKVNQIGSITESIEAVGMAKAAGWGVMTSHRSGETED…
cpEnolase	Pleurochrysiscarterae_Other_2 ETITGAKARQIFDSRGNPTVEVDLFTTKG-SRAAVPSGASTGVYEALELRDGNDYMGKGVSKAVSNINEIIGPALVGMDPTKQKEIDDKMQELDGSKNKAKLGANAILAVSMAVCKAGAAARDMPIYKHIAELAGNATDKFYLPVPAFNIINGGSHAGNKLAMQEFILPVGASSFTEAMKMGSEVYHHLKLGIKKKYGQDACNVGDEGGFAPNVEATEGLDLIVGAIEAAGYTGKVKIGMDVAASEFWKAEEQVYDLNFKDKSMKTGKELDHVYKAFVDDYPMVSIEDPFDQDDFESCGRMTAEVGAKCQIVGDDLLVTNPTRVKKAIESNACNALLLKVNQIGTVTESIEAVGMAKAAGWGVMTSHRS…
cpEnolase	Prymnesiumparvum_Other_2 DTIKQLKARQIFDSRGNPTVEVDLITAKGTYRAAVPSGASTGVYEALEMRDGDMYMGKGVSKAVHNVNTIIGPALVGMDPVQQKEIDDKMVKTDGSKNKSKLGANAILGVSMAVCKAGAASKGIPLYKHIAELAGNPTDKMYMPVPSFNVINGGSHAGNKLAMQEFILPIGATDFTEAMRMGSEVYHNLKSVIKAKYGQDACNVGDEGGFAPNLESKEGLDLLVASIEKAGYTGKVKIGMDVAASEFWLD-KKTYDLDFKDGSQKSGEELMKIYEEFVKDYPMVSIEDPFDQDDFASYKAMTELLGERCQIVGDDVGM--AQSLPKNVPRQQATSVL---NLFGDE----NACPE----G------HRKG-TEN…
cpEnolase	Pleurochrysiscarterae_Other EKITGMKARQIFDSRGNPTVEVDVITTKG-ERAAVPSGASTGIYEALELRDGIDYMGKGVSKAVENINTIIGPALVGMDPTQQKEIDDKMQELDGSKNKSKLGANAILAVSMAVCKAGASSKSMPLYKHIAELAGNPTDKFYMPVPSFNIINGGSHAGNKLAMQEFILPVGASSFKEAMKMGSEVYHNLKKVIAKKYGQDACNVGDEGGFAPNLENKEGLDLVVEAIEMAGYTGKVKIGMDVAASEFWKEEEKVYDLDFKDKSQKTGEELTHVYKDFVDNYPMVSIEDPFDQDDFDSYGKMTAEMGEKCQIVGDDLLVTNPTRVKKAIESKACNALLLKVNQIGSVTESIEAVNMAKAAGWGVMTSHRSGE…
cpEnolase	EukGreenChlorophytesUTC_Botryococcusbraunii STITKVVGRQIFDSRGNPTVEADVYTAMG-MRAAVPSGASTGIHEAVELRDGG-WMGKGVMNAVANVNGPIAEAIKGMDPTKQKEVDDAMIALDGTDNKGKLGANAILAVSMAVCKAGAAAKGVPLYQHLADLAGNK--KLVLPVPSFNIINGGSHAGNALAMQEFILPVGAASFTEAMQMASEVYHHLKSIIKKKYGQDACNVGDEGGFAPNASNEEGLNLVNSAIAEAGYEGKVKIGMDVAASEFFK-DGK-YDLDFKDGSKLTGEQLADLYKDFCKNYPMISIEDPFDQDDWDSYAKLTA-EE-LCQIVGDDLLVTNPKRVKTAIEKKACNALLLKVNQIGSISESIEAVRM…
cpEnolase	EukGreenChlorophytesUTC_Ignatiustetrasporus PAITKIIGRQIIDSRGNPTVEADVYTNKG-YRAAVPSGASTGVHEAVELRDKG-YMGKGVTKAVENINNIIAPALLGMDPTKQKEIDEKMIELDGTENKGKLGANAILAVSLAVCKAGAEEKGVPLYKHLSDLAGNS--KLILPVPSFNIINGGSHAGNGLAMQEFILPIGASSFSEAMQMGCEVYHHLKNLIKAKYGQDACNVGDEGGFAPNTNSEEALHIIKDAIAKAGYEGKVKIGMDVASSEFYT-EDKMYDLNFKDGSAKTGAEMIEMYKSFIENYNIVSIEDPFDQDDWDNWQAFTG-EG-KCQVVGDDLLVTNPKRVKQAIEQKACNALLLKVNQIGSVTESIEAVRM…
cpEnolase	EukGreenChlorophytesPalmophyllophyceae_Prasinodermasingularis AAIVSVKARQIFDSRGNPTVEADVTTAKG-LRAASPSGASTGIYEAVELRDKE-YMGKSVLKAVANVNDLIAPALAGKDPTDQEAIDELMIELDGTDNKGKLGANAILAVSMAVCKAGAAEKGVPLYKHIADLAGNP--HLVLPVPAFNVINGGSHAGNKLAMQEFILPVGAASFTEAMQMGSEVYHNLKAVIKKKHGQDAVNVGDEGGFAPPLSNEEGLDLLVEAIDKAGYEGKVKIGMDVAASEFLT-EDKMYDLDFKDGSHKSGAEMIQLYQDFCAKYPIVSIEDPFDQDDFDNTAELTKGCD-GQQIVGDDLLVTNPKRVAAAIEGKTCNALL…
cpEnolase	EukGreenChlorophytesPalmophyllophyceae_Prasinodermacoloniale AAISGVRARQVFDSRGNPTVEADVTTGKG-MRAACPSGASTGIHEAVELRDGG-YMGKGVSKAVANVNEIVAPALIGQDPKDQRGIDKIMCDLDGTDNKGKLGANAILAVSMAVCKAGAAELGIPLYKHIAELAGNP--KLVLPVPSFNVINGGSHAGNK-AMQEFVLPVGAATFTEAMRMGGEVYHNLKKVIKAKHGQDSVNVGDEGGFAPPLSNEEGLDLLVEAIEKAGYTGKVKIGMDVAASEFYT-EDKMYDLDFKDGSHKSGAEMIQLYKDFCEKYPFVSIEDPFDQDDFDNTAQLTADLA-GVQIVGDDLLCTNPKRVAAAIEGKTCNALLL…
cpEnolase	EukGreenChlorophytesPyramimonadales_Cymbomonassp AAITKVVGRQIFDSRGNPTVEAEVYTHKG-MRAASPSGASTGIYEACELRDGDMYMGKGVLKAVAAVNDIIAPALLGLDPTKQKELDELMKELDGTDNKGKLGANAILAVSMALSKAGAAEKEIPLYKYLAEIAGNP--KLVLPVPAFNIINGGSHAGNKLAMQEFILPTGAESFTEAMRMGSEVYHNLKAVIKAKYGQDACNVGDEGGFAPNQNNKEGLELVVEAIEKAGYTGKIKIGMDVAASEFMT-EDKMYDLDFKDGSMKSGEEMIELYKEFCTEFPMVSIEDPFDQDDFEHTSKLTE-LG-LCQVVGDDLLVTNPQRVQAAIDGKTCNALLLKVNQIGSVTEAI…
cpEnolase	EukGreenChlorophytesMicromonas_Micromonaspusilla AAITKIVGRQIFDSRGNPTVEADVYTYKG-MRAMTPSGASTGIHEAVELRDGDKWMGKGVLKAVENINTIIAPALIGKDPADQKMIDDLMIELDGTKNKGKLGANAILAVSMAVSKAGAAEKGVPLYKHISELAGNS--KLVLPVPAFNVINGGSHAGNKLAMQEFILPVGASTFAEAMRMGSEVYHNLKSVIKKKYGQDACNVGDEGGFAPNQENREGLELLKEAIEKAGYTGKIKIGMDVAAAEFYTADDKMYDLDFKDGSLKTGEEMIAMYKEFCSEYPIVSIEDPFDQDDFENTGTLTA-SG-VCQVVGDDLLVTNPERVATAIESKACNALLLKVNQIGSITEAI…
cpEnolase	EukGreenChlorophytesMicromonas_Mantoniellasquamata SAITKIVGRQIFDSRGNPTVEADVYTHKG-MRAMTPSGASTGIHEAVELRDGDKWMGKGVTKAVENINTILGPALIGKDPTEQKAIDDLMIELDGTKNKGKLGANAILAVSMAVSKAGAAEKGVPLYKHIADLAGNS--KLVLPVPAFNVINGGSHAGNKLAMQEFILPVGASSFAEAMRMGSEVYHNLKSVIKKKYGQDACNVGDEGGFAPNQENKEGLELLKEAIEKAGYTGKVKIGMDVAAAEFYT-EDKMYDLDFKDGSMKTGEEMIAMYKEFCSEYPIVSIEDPFDQDDFENTATLTS-AG-VCQVVGDDLLVTNPERVATAIEGKACNALLLKVNQIGSVTE…
cpEnolase	EukGreenChlorophytesChlorodendrophytesPedinophytes_TetraselmisspGSL018 AAITKVVGRQVIDSRGNPTVECVLTTYKG-SSAIVPSGASTGIYEAVELRDGG-WMGKGVTKAVANINDVIAPALLGKDPTDQSGLDQLMRDLDGTENKGKLGANAILAVSMAICKAGAAEKGVPLYKHIADLAGNT--KLVLPVPSFNIINGGSHAGNALAMQEFILPVGAASFSEAMQMGCEVYHNLKTIIKRKYGQDACNVGDEGGFAPNSSSDDGLNLINEAIDKAGYTGKVKIGMDVAASEFLT-DDKKYDLNFKDGSQKTGEEMIDLYKNFCEKYPVVTIEDPFDQDDWENTKKFTE-LG-VCQVVGDDLLVTNPSRVKAAI…
cpEnolase	EukGreenChlorophytesMonomastixDolichomastix_Dolichomastixtenuilepi SAITKVVGRQIFDSRGNPTVEADVYTHKG-MRAGVPSGASTGIYEAVELRDGVDYMGKGVSKAVAAVNESLGPALVGKDPTQQKELDDFMIELDGTDNKGKFGANAILACSIAICKAGAAEKGVPLYQHIADLAGNS--KVVLPVPAFNIINGGSHAGNALAMQEFILPTGATSFTEAMKMGSEVYHNLKSVIKKKYGQDACNVGDEGGFAPNASNAEGLDLVVEAIEKAGYTGKVKIGMDVAASEFFT-EDKMYDLDFKDGSQKSGEEMIELYSGFCTDYPIISIEDPFDQDDFDNTAKFTG-MG-LCQVVGDDLLVTNPKRVASAIEGKT…
cpEnolase	EukGreenChlorophytesMonomastixDolichomastix_Monomastixopisthostigma SAITKIVGRQIYDSRGNPTVEADVYTYKG-MRAAVPSGASTGIYEAVELRDNDKYMGKGVLTAVKNINDIIAPALIGKDPVKQEELDNFMKDLDGTDNKGKLGANAILAVSLALAKAGAAEKGVPLYKHIADLAGNP--KLVLPVPAFNVINGGSHAGNGLAMQEFILPVGASSFSEAMRMGSEVYHNLKAVIKKKYGQDACNVGDEGGFAPSVSNSEGLDLLVEAIEKAGYTGKVKIGMDVAASEFLT-EDKKYDLNFKDGTAKTGDEMIDLYKGFCNDYPIISIEDPFDQDDIETVQKLTK-LG-LCQIVGDDLLVTNPKRVKSGIEGN…
cpEnolase	EukGreenChlorophytesOstreococcus_Ostreococcuslucimarinus PAITKVVGRQIFDSRGNPTVEADVYTHKG-MRAMVPSGASTGIYEAVELRDGG-YMGKGVMQAVKNLNEIIAPALIGKDPRDQKAIDDFMKDLDGTDNKGKLGANAVLAVSMAVAKAGAAEKDVPLYQHIADLAGNG--KLVLPVPAFNVINGGSHAGNKLAMQEFILPVGASSFKEAMQMGSEVYHNLKSVIKKKYGQDACNVGDEGGFAPNQDNKEGLDLLVEAIEKAGYTGKMKIGMDVAASEFLT-EDKCYDLDFKDGSMKTGAEMIDLYQEFISEYPMISIEDPFDQDDAENTAALTA-KN-NCQIVGDDLLVTNPKRVQAAIDGKWCNALLLKVNQ…
cpEnolase	EukGreenChlorophytesBathycoccus_Bathycoccusprasinos_1 PAITKVVGRQVFDSRGNPTVECDIYTGKG-MRAMVPSGASTGIYEAVELRDGG-WMGKGCMTAVKNINEIIGPALIGKDPREQKALDEFMKELDGTDNKGKLGANAILAVSTALAKAGAGEKGIPLYKHISELAGNS--KLVLPVPAFNIINGGSHAGNKLAMQEFILPVGAKSFAEAMQMGSEVYHNLKSVIKKKYGQDACNVGDEGGFAPNQDNKEGLDLVVEAIEKAGYTGKVKIGMDVAASEFLT-KDGMYDLDFKDGSLKTGKEMIDLYNEFCTEYPMVSIEDPFDQDDSENTALLTA-GG-KCQIVGDDLLVTNPKRVQAAIDGKWCNALLLKINQIGT…
cpEnolase	EukGreenChlorophytesBathycoccus_Bathycoccusprasinos_2 PAITKVVGRQVFDSRGNPTVECDIHTGKG-MRAMVPSGASTGIYEAVELRDGG-WMGKGCTTAVKNINEIIAPALVGKDPREQKALDEFMKELDGTDNKGKLGANAILAVSTALAKAGAGEKGVPLYKHISELAGNN--KLVLPVPAFNIINGGSHAGNKLAMQEFILPVGAKSFAEAMQMGSEVYHNLKSVIKKKYGQDACNVGDEGGFAPNQDNKEGLDLVVEAIEKAGYTGKVKIGMDVAASEFLT-KDGMYDLDFKDGSMKTGKEMIDLYNEFCTQYPMVSIEDPFDQDDAENTALLTA-GG-KCQIVGDDLLVTNPKRVQQAIDGKWCNALLLKINQIGT…
cpEnolase	EukGreenChlorophytesPicocystisPycnococcus_Picocystissalinarum PVITKVVARQIFDSRGNPTVECDVTTYKG-TRAAVPSGASTGVYEAVELRDGDSYMGKSVFKAVENVNTMIAPALIGKDPTQQKELDELMIKLDGTANKGKLGANAILAVSMAVAKAGAAEKGVPLYQHLADLAGNT--KLVLPVPSFNIINGGSHAGNNLAMQEFILPTGASSFAEAMKMGSEVYHNLKSVIKAKYGQDACNVGDEGGFAPNSSNTEGLDLVVEAIEKAGYTGKVKLGMDVAASEFLT-EDKMYDLDFKDGSQKTGDEMIEMYKAFCEEYPMLSIEDPFDQDDFENTKKLTD-MG-ICQVVGDDLLVTNPTRVKTAIDSKSCNALL…
cpEnolase	EukGreenChlorophytesNephroselmids_Nephroselmisolivace STITKIVGRQIFDSRGNPTVECDLYTHKG-MRAAVPSGASTGIYEAVELRDGDKWMGKGVLKAVDNLNTKIAPALIGKDPRNQNELDELMNSLDGTENKGNFGANSILAVSMAICKAGAAEKGVPLYQHIADLAGNK--KLILPVPAFNVINGGSHAGNKLAMQEFILPIGASNFTEAMRMGSEVYHNLKNVIKAKYGQDAINVGDEGGFAPSGSNKEGLDLLVEAIEKAGYTGKVKIGMDVAASEFYT-ADKQYDLDFKDGSQKSGTEMQDLYKSFCADYPIISIEDPFDQDDFENTEALTS-AG-VCQVVGDDLLVTNPKRVAAAIEGKTCNALLLKVNQIGS…
cpEnolase	EukGreenStreptophytesChlorokybusMesostigma_Mesostigmaviride SVITKVVGRQIIDSRGNPTVECDVYTNKG-MRAAVPSGASTGVYEAVELRDGDKWMGKGVSKAVDNLNTIIAPALVGKDPTKQKEIDEFMNELDGTENKGKLGANAILAVSLAVCKAGAGEKDVPLYKHIGDLAGNT--KFTLPVPAFNIINGGSHAGNALAMQEFILPVGAETFSEALRMGAEVYHHLKAVIKEKYGQDACNVGDEGGFAPNSNNKEGLDLVKTAIEKAGYTGKVKIGMDVAASEFMT-EDKCYDLDFKDGSQKTGPELGALYKEFCAEYPIVSIEDPFDQDDFENTTAFTK-AG-VCQVVGDDLLVTNPKRVKMAIEGKACNALLLK…
cpEnolase	EukGreenStreptophytesColeochaetes_Chaetosphaeridiumglobosum PEILKVKARQVFDSRGNPTVEVDVTTHKG-VRAAVPSGASTGVYEAVELRDGDKWMGKGVLKAVANVNDKIAPAILHKDPTQQAELDKLM-TLDGTPNKGALGANAILAVSLAVCKAGAAEKEVPLYQHIADLAGQT--KLVLPVPAFNIINGGSHAGNKLAMQEFILPIGADTFAEAMRMGSEVYHHLKAVIKDKYGQDATNVGDEGGFAPNGSNKEGLDLVKTAIEKAGYTGKVFIGMDVAASEFYT-EDKHYDLDFKDGSQKSGPDMIELYKGFCADYPIVTIEDPFDQDDWDNTKAFTT-LG-ICQVVGDDLLVTNPERVKRAIEGQTCNALLLK…
cpEnolase	EukGreenStreptophytesColeochaetes_Coleochaeteirregularis AAITKVVGRQVFDSRGNPTVEVDVYTHKG-MRAAVPSGASTGIYEAVELRDGDKWMGKGVLKAVANVNTIIAPAVLGKDPTQQSAIDSLMKELDKTENKGVLGANAILAVSLAVCKAGAAEKDVPLYQHIADLGGNA--KLVLPVPAFNIINGGSHAGNKLAMQEFILPIGATTFEEAMRMGSETYHHLKAVIKAKYGQDATNVGDEGGFAPNASNKEGLDLVKTAIEKAGYTGKIKIGMDVAASEFYT-EDKKYDLDFKDGSQKGGDEMIEMYKEFCTDYPIVSIEDPFDQDDFDNTKSLTG-LS-ICQVVGDDLLVTNPKRVKDAIANKTCNALLLKVNQ…
cpEnolase	ProkaryotesArchaeaAsgard_CandidatusHeimdallarchaeotaarchaeonLC_3 MVIKIIKAREIFDSRGNPTIEVDIYSDKNLFRSMVPSGASTGVHEALELRDGDRLLGKGVLKAVKNVNNIIAPKILGMDPSEQTNIDNLMFELDGTEMKSRLGANAILSVSMAVSKLAALENDLQLFQYIASLAKVN--DFVLPVPSLNVINGGSHAGNKLDIQEFILPVGASSFKEAMVMGAEVYQNLKILIKKKYGRDAINVGDEGGFAPPDKTDEAIKVLLEAIDVAGHNEKIKIGFDAAASEYYLKDESLYSYEGK-----TSDDLLDIYLGIIKDNPVISFEDPFDEEDFDSFKKMTSKVGKDIQIVGDDLLVTNVKRIQKAIDMNACN…
cpEnolase	EukRedCyanidialesGaldieriafasta_Galdieria_genomic TVIQSVDAREILDSRGNPTVEVQVTTELG-VRAAVPSGASTGVHEAHELRDNDRFLGKGVTKAVQNVKAELSKAVIGMDCRDQAAIDRKMISLDGTPNKSRLGANAILGVSMAVCRAGAIARGVSLYQHINDLAGKP--KILLPVPAFNVINGGSHAGNKLAFQEFILPVGAPSFREALRMGAEVYQNLKQVIKAKYGLDATSVGDEGGFAPNQDLEEGVQLLVDAIEKAGHTGKVKIGLDSAASEFWKSDKSSYDLDFKSDSYKSSEQLLDIYEDLAKKFPIVSFEDPFHEEDFDGFAKMTKALGKNYQIVGDDLLVTNPTRIKKAIESGACNALLLKLNQIGTLTES…
cpEnolase	Fragilariopsiskerguelensis_Mitochondrion_2 TTVQQLHAREILDSRGNPTVEVELTDNKGQVLAAVPSGASTGDMEACELRDGDRYGGKGVLKAVANVTEKILPAIQGMKTEDISAIDHTMLELDGTKFKTHLGANAILGVSMAVCRAGAASCGEPLYQHLNHLAGS--PTMIMPVPCFNVINGGVHAGNFLAPQEFFIPLDAPDFREALRMGAETYHVLKSLIAKKYGIESTAVGDEGGFAPNSTVEEAMDLLVEAIDLAGYT--IYVGSDPAASEWYDKETDSYNFDFQPSKVMKKEEVVKFWEGIKNKYPLKLLEDPFQDLDFEGHALMTAAIGKDIEIVGDDLYCTNVDFVSKGVDMKSTNSMLLKVNQIGTITESINAFKMC…
cpEnolase	Fragilariopsiskerguelensis_Mitochondrion_3 TTVQHLHAREILDSRGNPTVEVELTDNKGQVLAAVPSGASTGDMEACELRDGDRYGGKGVLKAVANVTEKILPAIQGMKTEDISAIDHTMLELDGTKFKTHLGANAILGVSMAVCRAGAASCGEPLYQHINHLAGS--PTMIMPVPCFNVINGGVHAGNFLAPQEFFIPLDAPDFREALRMGAETYHVLKSLIAKKYGIESTAVGDEGGFAPNSTVEEAMDLLVEAIDLAGYT--IYVGSDPAASEWYDKETDSYNFDFQPSKVMKKEEVVKFWEGIKNKYPLKLLEDPFQDLDFEGHALMTAAIGKDIEIVGDDLYCTNVDFVSKGVDMKSTNSMLLKVNQIGTITESINAFKMC…
cpEnolase	Fragilariopsiskerguelensis_Mitochondrion_4 TTVQHLHAREILDSRGNPTVEVELTDNKGQVLAAVPSGASTGDMEACELRDGDRYGGKGVLAAVANVTEKILPAIQGMKTEDIHTIDHTMLELDGTKFKTNLGANAILGVSMAVCRAGAASCGEPLYQHLNHLAGS--PTMIMPVPCFNVINGGVHAGNFLAPQEFFIPLGAPNFREALRMGAETYHVLKSLIAKKYGIESTAVGDEGGFAPNSTVEEAMDLLVEAIDLAGYT--IYVGSDPAASEWYDKETDSYNFDFQPSKVMKKEEVVKFWEGIKNKYPLKLLEDPFQDLDFAGHALMTAAIGEDIEIVGDDLYCTNVDFVRKGVDMKSTNSMLLKVNQIGTITESINAFKMC…
cpEnolase	Fragilariopsiskerguelensis_Mitochondrion_6 TTVQQLHAREILDSRGNPTMEVELTDSQGQVLAAVPSGASTGDMEACELRDGDRYGGKGVLAAVANVTEKILPAIQGMKTEDISAIDHTMLELDGTKFKTNLGANAILGVSMAVCRAGAASCGEPLYQHINHLAGS--PTMMMPVPCFNVINGGVHAGNFLAPQEFFIPLGAPNFREALRMGAETYHVLKSLIAKKYGIESTAVGDEGGFAPNSTVEEAMDLLVEAIDLAGYT--IYVGSDPAASEWYDKETDAYNFDFQPSKVMKKEEVVKFWEGIKNKYPLKLLEDPFQDLDFAGHALMTAAIGKDIEIVGDDLYCTNVDFVRKGVDMKSTNSMLLKVNQIGTITESINAFKMC…
cpEnolase	Synedropsis_recta_cf_Mitochondrion TTIDHLHAREILDSRGNPTVEVELLASDGSLLAAVPSGASTGDEEAHEMRDGDRYLGKGVEQACANVEEFILPALKGMSTHDIAQLDDAMCELDGTPNKSKLGANAILGVSMAACRAGAASKGEPLYKFLNGLAGS--PKMVMPVPCFNVINGGVHAGNYLAPQEFLIPLGAPTFKEALRMGSETYHTLKDIIKAEYGIESTAVGDEGGFAPNGDVEEALDLLCAAITKAGYE--IYVGCDPAASEFYDREKEVYNYDFDPSRCLTREQVVDFWAGIAEKYPIKLLEDPFDDLDFIGHAMVTEKIGDKIEIVGDDLYCTNPIIVEKGLASKATNAMLLKVNQIGTVTEAIRAFQLCRENEWGVF…
cpEnolase	Navicula_RCC3092_Mitochondrion TTIANLHAREILDSRGNPTVEVELTDNLGLMLADVPSGASTGDMEAVELRDGDRYMGKGVQTACANVVEQILPAVKGMSTEDIAALDEKMIALDGTPNKSKLGANAILGVSMAACRAGAASKDVPLYSFLNELAGC--PQMVLPVPCFNVINGGVHSGNYLAPQEFLIPLGVSNFRQALQMGSETYHHLKEIIQAKYGRESTAVGDEGGFAPNGSVEEALDLLVAAIDQAGYT--IFVGSDPAASEFYNRDEQVYNFDFEPARKMKRDEVVDFWVNLADKYPIKLLEDPFDDLDFEGHAAITAALGKDIEIVGDDLYCTNPSIVSKGIEMDATNAMLLKVNQIGTISEAIRAYQLCRDAGWGVFVSHR…
cpEnolase	Cyclotella_meneghiniana_Mitochondrion TTIANLHAREILDSRGNPTVEVELTDSNGRMTADVPSGASTGDMEAVELRDGDRYLGKGVERACSNVVDKILPALKNMSLEDVASVDKVMIELDGTENKSNLGANAILGVSMAACRASAAAQGIPLYQQLNGMAGS--PKMIMPVPCFNVINGGVHSGNYLAPQEFLIPLGATTFKEALRMGSETYHHLKDIINAKYGRQSTAVGDEGGFAPNGSVEEALDLLVAAIDKAGYT--IYVGSDPAASEFYNETLQSYDFDFEPSRVMKPDGVVDFWNDMINKYPIKLLEDPFQDMDFDGHAKATKAFGDAVEVVGDDLYCTNPSIVQKGIDMNATNAMLLKVNQIGTVSEAIHAYHLCVKAGW…
cpEnolase	Minidiscus_RCC1721_Mitochondrion_2 TTIANLHAREILDSRGNPTVEVELTDNLGRMTADVPSGASTGDMEAVELRDGDRYLGKGVEIACSNVKEIIFPSLKGMSLEDVSAIDQTMITLDGTDNKSNLGANAILGVSMAACRASAAAHDQPLYKQLNAMAGS--PKMMMPVPCFNVINGGVHSGNYLAPQEFLIPLGASNFKESLRMGSETYHHLKDIINDKYGRQSTAVGDEGGFAPNGSVEEALDLLVAAIDKAGYK--IFVGSDPAASEFYDVKSESYDFDFEPSRVMKRDGVVDFWGEMIDKYPIKLLEDPFQDMDFDGHAKATRAFGDAIEIVGDDLYCTNPSIVQKGIDMDATNAMLLKVNQIGTVSESIEAYKKCVDNGWGVF…
cpEnolase	ProkaryotesArchaeaDPANN_CandidatusWoesearchaeotaarchaeonex4484_78 AKILAIKARQILDSRGNPTIECELKVGSG-KIASVPSGASKGKNEALELRDG-AYMGLGVEKAVKNINNKIAKKIIGKNPENQQQIDEIMLKLDATKNKTKLGANAILAVSIATAKAGAQAKGIPLYEHIAEIYGNK--KPSLPVPSFNIINGGKHAGNNLEIQEYIQPTGARRFSEALQIGSEIYHTLKKILQDKYSKQAVNVGDEGGFAPPNNIEEPLTLIQEATAERGYTKKIKLAIDAAATTFWRN----YYLDGE---------LAAKYEELVKKHPLISIEDPFQEEDFTNFAKLTKKL-KKTQIVGDDLLVTNPYRVQKAIVQKSC…
cpEnolase	ProkaryotesArchaeaDPANN_CandidatusWoesearchaeotaarchaeonCG10_big_fil_rev_8_21_14_0_10_44_13 SKITKIKAREILDSRGNPTIEVDVYTKTC-MREEVPSGASTGAHEAVELRDG-RYNGMGVRKAVANVNDILGKKLRGMDVREQQEIDEYMLRLDSTHNKSKLGANAILGVSLACASCSALVQKRPLY----EILGGK--N-ILPVPFMNVINGGKHADNKLSFQEFIAPM-EKTFAESLRLGAETYHELKKVISKKYGKDSTNVGDEGGFAPNSSVREALDLLVKTIDGLGYGNEVKIAIDAASSEFYKD----YNVDGR---------MIRFYEELLYDYPIISLEDPFEQDDFAPYSELMERLVK…
cpEnolase	ProkaryotesArchaeaEuryarcheota_CandidatusAltiarchaealesarchaeonex4484_43 FQIRDIRAREVLDSRGNPTIEAEVKTEKG-IRAMVPSGASTGIHEALELRDKDRYLGKGVRKAVSNVNKIIAKKLIGLDCRNQRDIDKLMIELDGTENKSNLGANAILAVSMAVTRASALGQDIPLYGWIAELAGNK--KIALPVPSMNVINGGRHAGNKLDIQEYILPLGAKNLTEGIRFCAEVYHNLKDIIKEKYGKNAINVGDEGGFAPPDRAEEPLNLILEAVENSGYQDEIKLGIDAAASEFY-KDNS-YLFEGK-----SGKELGDFYSDLLKSYPIVSCEDVFAQDDWDSWIEFTKKYNKKVQIVGDDLLVTNVKRIKR…
cpEnolase	ProkaryotesBacteriaChloroflexi_ChloroflexibacteriumRBG_16_56_11 STIENVRAREILDSRGNPTVEVEVELYDGTIRASVPSGASTGKYEAVELRDGDRYNGKGVLKAVENVNGPIMTAIAGMSATDQADIDRLLIKLDGTPDKSKLGANAMLGTSLAVAHAAAGFLGVPLFRYLG---GV--STYTLPVPLMNILNGGKHAANSTDFQEFVMPLGADSFHRALQMGTEVYHALKKVLGKK-GLDT-NVGDEGGFAPSISNKEAIEAIVAAIETAGYKD-CFIGLDPASSEFFEDGK--YVL--K-GKTLSAAEMVDYYVKWTAAYPILSIEDGMAEDDWEGWQLLTQKLGGKVQLVGDDLYVTNVSRLSRGIDLKASNA…
cpEnolase	ProkaryotesBacteriaOligoflexia_BdellovibriospSKB1291214 SEIISVVAREILDSRGNPTVEVEVTTAEGNIRAAVPSGASTGAHEACELRDGDRYMGKGVFKAVDNIREKIAPEILGLQVTEQVYLDKVLREIDGTENKTNLGANAILGVSLAAAKAAAADVNLPLYRYIG---GS--QACRLPVPLMNVLNGGAHANNGLDIQEFIVPTVNNSYAESLRAGAEIFHTLKKILGKK-GLTT-AVGDEGGFAPKSGNQEALDLIMNAIVDAGYDN-VFLGLDVAATEMYKDGK--YQF--D----LSPNDLLGVYKKWAEKYPLITIEDGFSEDDWDSWVNITSQMGNTMQLVGDDLFVTNPKRLRMGLEKKAANALLVKVNQI…
cpEnolase	ProkaryotesArchaeaTACK_Thermofilumspex4484_15 FLIRNVRAREVLDSRGNPTLEAEVLTEGGVVRASVPAGASKGVHEAVELRDGGRFHGLGVLKAVRNVNEIIAKELKGMDVREQGKIDRKLIELDGTPNKSRLGANAVLGVSLAVAKAAATSYGIPLYAYLG---GI--RARTLPVPLMNIINGGKHAGNELKIQEFIIPIGFKTFKEALTAACEIYYELKSFLKERYGLNAINVGDEGGFAPPKESREALEALVSSIESTGYKE-VALGIDAAASNFYEEKKDKYIID---GKELSSGELADYYMELISSYPIRSIEDPFHEEDFKSFASFTRNVRGKVQVVGDDIFVTNVERLKRGIELGAANALLLKVNQIGTLTEALEAA…
cpEnolase	ProkaryotesBacteriaFirmicutes_Lachnospiraceaebacterium2_1_46FAA LPIQDIYAREILDSRGNPTIEVEVLVGENIVRASVPSGASTGKYEAVELRDGDRYNGLGVTRAVHHVNDAIAREIIGINVFEQEKIDGILLKIDRTENKSNLGANAMLGVSLAVAKTAAKALDIPLYRYLG---GV--NADTMPIPMMNILNGGRHADNSIDIQEFIMPAGAKCFREALRIGAEVYHCLKQILKEE-KKAT-AVGDEGGFAPESDAKEALFFIVKAIETAGYKD-VVLALDVAASELYDKNK--YVF--A-GKVYSAEEMIDYYEELLTEFPIVSIEDPLDEEDWEGWELLTTRLGQDIQLVGDDLFVTNTQKLERGIRQHIANA…
cpEnolase	ProkaryotesBacteriaElusimicrobia_Elusimicrobiabacterium GKIVSVTAREILDSRGFPTLEAEVRLEDGAFRAAVPSGASTGEHEAVELRDGDRFLGKGVKKAVLNAKETLGPALIGLDSNDQKAIDEKMLGLDGTPNKGNLGANALLGVSMAVSRAAANSKGTPLYRHLRDAFSIKENEWLLPTPMLNIINGGQHADSGLDVQEFVVPISAPSFPEALRWGAEIYQHLKKILSAR-GEST-AVGDEGGFAPRKTHDEAIKTIFEAIEIAGYT--VKLSLDAAASEFYEDGK--YGFE---GGSLSAAELTEKYAAWVETYPVASIEDPLDENDWDGFKALTAKLGDRIRVIGDDLFVTNVDRLERGIKEASANSILIKLNQI…
cpEnolase	ProkaryotesBacteriaThemodesulfobacteria_Thermosulfurimonasdismutans GEIVEIRAREILDSRGNPTVEAEVFLDSGAFRAAVPSGASTGTHEALELRDKERYKGKGVLTAVQNVNEIIAPELIGLESTEQAEIDRILIELDGTENKSRLGANAILAVSMAVAQASAAEAGLPLYAYLG---GV--GARVLPAPFMNVLNGGVHADNPLDIQEFIIPCGAGSFAEALRYGAETYHSLKAVLKEK-GLSV-SVGDEGGFAPQKNSREALEFLMMAIERAGYRD-IVLALDVAASELFQDGK--YQL----GQELSSEEMIRFYEDLIQNFPIVSIEDPLAEDDWEGWAALCRELGDKIQIVGDDIFVTNVKRIREGIEKR…
cpEnolase	ProkaryotesBacteriaHydrogenedentes_CandidatusHydrogenedentesbacteriumCG1_02_42_14 TRIKELRALEILDSRGNPTVRVICVLDNGIKSASVPSGASTGENEAVELRDGDRYGGKGVLKAVRNVNKIIAPKIEGLDPSEQGVIDRAMIELDGTSNKGKLGANAILAVSMAVAKAAAATADMPLYRYLG---GA--GANRLPVPMMNILNGGKHADNSVDFQEFVMPIGAPSFAEALRYGAETFHSLKKILASK-KYVT-SVGDEGGFAPNKSNDEACEVIVEAIKSAGYKD-IAIALDPAASSFFEKGV--YNLAKS-GKK-SSKELTDFYAKWIEKYPIVSIEDALDENDWSGFKSFTSRLGNRIQVVGDDIF…
cpEnolase	ProkaryotesBacteriaSynergistetes_Dethiosulfovibriopeptidovorans STIIGIHGREILDSRGNPTVEVEVGLECGIVRSAVPSGASTGSFEAVELRDGGRFLGKGVLKAVENVNEKIASEIVGMDVSEQAYIDEAMIDLDGTANKGTLGANAILGVSMAVARAAAEYYEMPLWAYLG---GL--GPFSLPTPMMNVINGGAHADNNLDIQEFIMPYGAGSFSEALRINVEIYHTLKSMLKAK-DYST-ALGDEGGFAPNESNREGFDVLVEAIEKAGYSQ-VGIAVDVAATEIYSDGR--YSF--A-GKVFTSAELNDYYKELCGTYPVVSIEDGMAEDDWEGFALMTKTLGERVQIVGDDLFVTNRVRLNRGIEEKAATA…
cpEnolase	ProkaryotesBacteriaThermobaculum_Thermobaculumterrenum AVIDDVYALEILDSRGNPTIQVTVVLDSGAYTAAVPSGASTGAHEAIELRDKDRFGGKGVLKAVSNVNEIIAETILGENVNSQRELDQILLELDGTPNKSNLGANAILGVSLAFAHAMAADLNLPLYMYLG---GA--IARTLPVPMMNILNGGKHADNSTDMQEFIMPIGASSFSEALRWGSEVYHALKKDLDNR-GFNT-NIGDEGGFAPSDSNKTAIEAILRAIENAGYTQ-IVIALDPAATELYQGGQ--YHL--K-GEVLTSSEMVDFWQEWIRQYPIVSIEDGLAEDDWEGWTQLTEAIGNSVQLVGDDLFVTNTDRIREGIARRAANSVLIKPNQIG…
cpEnolase	ProkaryotesBacteriaChloroflexi_Anaerolineaceaebacterium SIIENVYAREVLDSRGNPTVEVEVSLEDGGFRAIVPSGASTGEYEAIELRDGDRFGGKGVLKAVDSVNDVIAEELIGISAYEQKAIDEFMLELDGTPNKAKLGANAILGVSMAVAHAAANSLGLPLYAYLG---GA--HAHVLPVPMMNIMNGGKHAAGSTDFQEFVMPVGAPTFREALRWGAEIYHTLKKVIHDK-GFST-AVGDEGGFAPSGSNQAALDVIMEAIDKAGYKE-IFIALDPAASEIYSDGY--YNL--D-GKKLTGEEMVEFWADWCDRYPIISIEDGLDENDWENWSKLVARIGDRVQIVGDDLLVTNTDKVKRAIREKAANALLFKVNQI…
cpEnolase	ProkaryotesBacteriaActinobacteria_CorynebacteriumammoniagenesDSM20306 ADILHVFAREIMDSRGNPTVEAEVFLDDGAHTAGVPSGASTGVHEAHELRDGGRYQGKGVLKAVENVNEEIADELVGFEADDQRLIDQAMIALDGTENKSRLGANAILGVSIAAAKAAAQSAGLPLYRYIG---GP--NAHILPVPMMNILNGGAHADSGVDVQEFIAPIGAETFSEALQVGAEVYHSLKAVIKDK-GLST-GLGDEGGFAPSDSTKAALDLIVEAVEKSGYKD-IALALDVASSEFYKDGK--YHF----GGEHTAEEMTKVYAELIEQYPIVSIEDPLDEDDWAGYSTLIAAVGEKVQIVGDDLFATNPTRLQRGID…
cpEnolase	ProkaryotesBacteriaActinobacteria_Corynebacteriumstationis ADILHVFAREIMDSRGNPTVEAEVFLEDGAHTAGVPSGASTGVHEAHELRDGGRYQGKGVLKAVENVNEEIADELVGFEADDQRLIDQAMIALDGTENKSRLGANAILGVSIAAAKAAAQSAGLPLYRYIG---GP--NAHILPVPMMNILNGGAHADSGVDVQEFIAPIGAETFSEALQVGAEVYHSLKSVIKDK-GLST-GLGDEGGFAPSDSTKAALDLIVEAVEKSGYKD-IALALDVASSEFYKDGK--YHF----GGEHTAEEMTKVYAELIEQYPIVSIEDPLDEDDWAGYTTLIAEVGDKVQIVGDDLFATNPTRLQRGIDEKAANALLVKV…
cpEnolase	ProkaryotesBacteriaActinobacteria_CandidatusNanopelagicushibericus SLIKSITAREILDSRGNPTVEVEVRLDDKSMRAAVPSGASTGAFEAAELRDGGRYLGKGVEHAVKNIVEKIAPVVIGLDALDQKVIDEKMINLDGSKNKSNLGANAILGVSLAVARAAAISTGQSLFKYIG---KA--EGKTLPVPMMNILNGGAHADTNVDIQEFVAPIGAPTFKESLRWGAEIYHSLKSVLKGK-GLAT-SIGDEGGFAPDASNRAALDLILQAIESAGFKD-IGLAMDVAATEFFENGK--YKY----GKELTAEQMINYYRELVTSYPLLSIEDPLDEDDWDGWRNLTAQLGEKIQIVGDDLFVTNPERLQRGIESKS…
cpEnolase	ProkaryotesBacteriaChlamydiae_Chlamydiatrachomatis ARIEAIGAREILDSRGNPTVEVEVLLEDGTLRASVPSGASTGAFEAVERRDGDRYLGKGVQDAVDAVNDIIAPELIDEDAADQRTIDQIMLDLDGTPNKGKLGANAILGVSLAVAHAAAESAGLSLYQYLG---GP--NAHVLPVPMMNILNGGSHADTNVDIQEFIAPIGAPTFREALRWGAEVYHTLKGVIKER-GLST-GLGDEGGFAPNESNVAALDLIIEAIEKAGFKD-VALALDVASSEFFKDGL--YQF----GEGRTTEYMVEYYENLISKYPLVSIEDPLSEDEWDAWKSLTDKIGDRVQLVGDDFFVTNPERLRKGIELGAANALLVKVNQIGSLTE…
cpEnolase	ProkaryotesBacteriaZetaproteobacteria_Zetaproteobacteriabacterium SEIISVHGREIFDSRGNPTVEVDVRLESGAFRAAVPSGASTGQREAVELRDGGRLSGKGVRKAVAHVNDELAKTAIGRDASDQRGLDHALIELDGTSNKARLGANAILGVSLAVAKAQAVEDEVSLFQHIG---GE--DAVLMPVPCMNVINGGSHADNSIDFQEYIAPAGASSFAQALEMGAEVFHALKSVLKKG-GHIT-AVGDEGGFAPNGSNEEGITVILEAIELTGLKD-IVLASDMAASEFYKDGS--YVL--DGGRKLDAEGMVDLIESFCKQYPLVSVEDGLDENDWEGWSLLTDRLGKTVQLVGDDLFVTNPEILKEGIEKNIA…
cpEnolase	ProkaryotesBacteriaZetaproteobacteria_Mariprofundusaestuarium SEIVTVHGREIFDSRGNPTVEVDVKLASGAFRAAVPSGASTGSREAVELRDGGRLDGKGVKNAVANVNSEIAAAVKGMNAADLAALDNRLIELDGTPNKGRLGANAILGVSMAVAKAQASENGESLFRYLG---GA--DANLMPVPCMNVINGGSHADNSIDFQEYIAPAGASSFAESMDMGAEVFHALKSVLKAG-GHIT-AVGDEGGFAPNGSNEEGITVILEAIEKAGLKD-IVICSDMAASEFYRGGS--YVL--AGNRKLDSVGMVDLIESLCRQYPIVSIEDGLDENDWDGWKILTDRVGDRVQLVGDDLFVTNPAILKEGIDKGVANALL…
cpEnolase	ProkaryotesBacteriaZetaproteobacteria_MariprofundusferrooxydansPV1 SEIVSVHGREIFDSRGNPTVEVDVKLASGAFRAAVPSGASTGTREAVELRDGDRLGGKGVRKAVGYVNGEIATAVRGLDAADQQGLDDKLIALDGTANKGRLGANAILGVSMAVAKAQAADQGISLFRYLG---GD--NANLLPVPCMNVINGGSHADNSIDFQEYIAPVGASSFAQALDMGAEVFHALKSVLKAG-GHVT-AVGDEGGFAPNGSNEEGITVILEAIEKAGLKD-VALASDMAASEFYHDGM--YVL--AGNRKLDSAGLVDLIDSLCRQYPIISVEDGLDEADWDGWKLLTDQVGDRVQLVGDDLFVTNPAILKEGIDKGV…
cpEnolase	ProkaryotesBacteriaSpirochaetes_TreponemaspOMZ838 SDIVYIEGREILDSRGNPTVEVDVALSDGSFRACVPSGASTGEFEALEMRDGDRYGGKGVLKAVDNVNTIIAEEL-GMDALEQAEIDQTMLNLDGTPNKSKLGANAMLGVSMAVARAAADYVGLPLYRYLG---GA---TLQMPVPMANIINGGKHSDNKIDFQEYVMPIGAESIHEAVRMTAEVFHALKSLLKAD-GKAT-SVGDEGGFAPD-DNEAALEYIMKAIDKAGYKD-IAIALDCASSELFDEGRKGYKFW-KPDKLFTADEMIEIYKKWINTYPIVSIEDPLDQNDWEGYARLTKELGSKIQIVGDDFFVTNTERLQRGIKEKACNSILIKLNQIGTVTET…
cpEnolase	ProkaryotesBacteriaBetaproteobacteria_CandidatusAccumulibacterspBA91 VKITKVVGRQILDSRGNPTVEVDITLDNGFMRSAVPSGASTGEFEACELRDGDAYLGKGVLKAVEAVNTKIAKLL-GKNPLDQRALDEAMIALDGTPNKSNLGANAILGASMAITLAGAHVSKLPLWKYIG---KIKNRDFTLPTPMANIINGGKHADNLIDFQEFIMPVGAPTFSEGLRWITEVFHALKSILKKG-GHVT-AVGDEGGFAPN-TNDESLEVIMQAIVAAGYKQ-ISIALDCASSELFDEGRQGYKFW-KPDKLFTDDEMIAVYSEWCKKYPIVSIEDGLDQSDWEGYVKLTKALGDKVQIVGDDFFVTNPVRLKQGIDM…
cpEnolase	ProkaryotesBacteriaOmnitrophica_OmnitrophicabacteriumRIFCSPHIGHO2_02_FULL_63_14 ASVKEIKAREILDSRGNPTVEADCLLTDGSFRAAVPSGASTGEFEAVELRDGDRYLGKGVLRAVKNANTELAGAL-GKDPLDQKAVDGIMNRLDGTPNKGRLGANAILGVSMAVCRAAAASKKVSLWRHIS---DLRHAAPLLPVPMANVINGGKHADNKIDFQEFIAPVGAKRFSEGLRWVAETFHKLKSILKKK-GHVT-AVGDEGGFAPN-GNREALDVLLEAIEAAGYKD-IRIAIDCASSELFDEGRKGYKFW-KPGRLFTADEMIALYTEWAAKYPIYTIEDGLDQNDWDGYVKFTKALGPKLQLVGDDLFCT…
cpEnolase	ProkaryotesBacteriaOmnitrophica_OmnitrophicabacteriumGWA2_50_21 TSLKSIHARQILDSRGNPTVEADVVLENGLTRAAVPSGASTGEYEAVELRDGDRYQGKGVETAVKNVNTGIAKAL-GKDALDQKAIDQLMLDLDGTPNKGRLGANGILAVSMAVCRAAAEAQQIPLWKHIG---GLKNTRFSLPVPMANVINGGKHADNKIDFQEFIAPTGAPTFSEGLRWITEIFHGLKSILKKK-GHVT-AVGDEGGFAPN-GNEEALELLMEAIQQTGYKQ-IQIALDSASSELFDEGRKGYKFW-KPSKLFSADEMVAIFSDWLKKFPIYSIEDGLDQNDWDGYVKFTRALGDKVQIVGDDFFVTSPERLKKGIDMGATNA…
cpEnolase	ProkaryotesBacteriaPlanctomycetes_Planctomycetesbacterium TRIEHVQGRQVFDSRGNPTVEADVRLADGSTRAAVPSGASTGEHEALELRDGGTYMGKGVLQAVANINGELSQALAGKDAVDQRSIDDTMLELDGTDGKKRLGANAILGVSMAAARAAAASRGLPLYVHLG---SE--SSSRLPCPMMNIINGGEHADNNVDVQEFVLPSGAASFTEAMRMGSEIYHHLKTVLSAD-GLST-AVGDEGGFAPNGSNEDAVKIILQAVEAAGYKD-VQISLDVAASEFFNKGE--YEL--T-GRKLDADQMIEFYTNLVDSYPIFSIEDPLDENDWEGWQKMTAALGERVCLVGDDLFVTNIKRLQRGIEEKSANAILIKLN…
cpEnolase	ProkaryotesBacteriaMarinimicrobia_CandidatusMarinimicrobiabacterium THITHIHAREILDSRGNPTVEVDIQLNDGSFRAAVPSGASTGEHEAVELRDG-RYMGKGTEQAVRNVNATLGPALIGHDALDQCNVDNLMIELDGTDNKSKLGANAILGVSMATAKAAADHKGLPLFQSLG---DE--NASTLPIPMMNILNGGSHADNNVDIQEFVFPIGAESFSQALRIGTEIFHNLKSVLKAK-GLNT-AVGDEGGFAPNRSNEEAIEVILEAIEKTGYSD-IFLALDVAASEIYNNGA--YHL--D-NKVLSAEEMVSYYKDLLKKYPIVSIEDGLDENDWDGWQKMNAELGNSIQIVGDDLTVTNIPRLQRAIDEK…
cpEnolase	ProkaryotesBacteriaMarinimicrobia_CandidatusMarinimicrobiabacterium_2 THITHIQAREILDSRGNPTVEVDVHLNDGSFRAAVPSGASTGEHEAVELRDG-RYLGKGTQQAVNNVNDVIGPAMSGNDALDQRHIDHLMIELDGTENKSNMGANAILGVSMATARAAADHHQLPLFQSLG---GN--DTATLPIPMMNILNGGSHADNSVDIQEFVFPIGASSFSEALQMGTEIFHHLKSVLKGK-GLNT-AVGDEGGFAPDNSNEEAIEVILEATNNAGYEQ-VFLALDVAASELFKDGV--YHL--E-GRTLTAEEMVAYYSALVNKYPIVSIEDGLAENDWDGWVAMNARLGGEIQIVGDDLTVTNITRLQXAID…
cpEnolase	ProkaryotesBacteriaFibrobacteres_Chitinispirillumalkaliphilum SRITHIKGREILDSRGNPTVEVEIVLDNGLRISSVPSGASTGSKEALELRDKDRYMGKGVLKAVENVNKVIAKALDGMEPYEQSLIDKTLIELDGSENKGNLGANAILGTSMAVSKVAALDKGKPLYEHLA-T-GN------LPVPFFNILNGGAHADTNVDIQEFIAPVGAPSFSEALRFGTETYHSLKSVLKSK-NLQT-GIGDEGGFAPENSNREALELIMTAIEKAGFKD-IALAMDAAASEFYEFGD--YIL--K-KKTLKAEGMIDFYRSLIENYPIISIEDPLSEHDWEGWQQLTAELGEKVQLVGDDLFVTNKAILATGIEKKAANSIL…
cpEnolase	ProkaryotesBacteriaThermotogae_MarinitogahydrogenitoleransDSM16785 DEIVAVNAREVLDSRGNPTVEAVVELASGAMKAIVPSGASTGKFEALELRDGDRFKGKGVLTAVKNINEIIAKELVGFNVFDQPLIDKVMLELDGTENKSKLGANAILAVSMAVARAGADSLGIPLYKYLG---GP--NAKVLPVPLMNIINGGEHADNNLDIQEFIVPAGFDKFSDALRAGAEVFHSLKSLLKKD-GHVT-AVGDEGGFAPNNSNEEAIQFIIKAIENAGYKH-VFIALDCAASEYYDEKK-VYNID---GKALTAEEAMEYYEMLIDKYPIVSIEDPFDQEDWEAYSKFTAKAGKKVQIVGDDLYVTNVKRLQKGIDLKA…
cpEnolase	ProkaryotesBacteriaThermotogae_PseudothermotogathermarumDSM5069 NEIVDVKAREVLDSRGNPTVEVEVYLEDGTVSAIVPSGASTGKFEALELRDKGRYLGKGVLSAVKNVNEIIAPKLLGMNVYDQVAIDKMLIELDGTENKSKLGANAILGVSMAVARAAAQSLFMPLYRYLG---GP--NAKILPVPFMNVINGGKHADNNLDIQEFIVPAGAPCFAEALRYGAEVFHTLKKILHDA-GHVT-SVGDEGGFAPNSSNEEAIKVLIEAIEKAGYVD-IFIALDCAASSFYDSNK-VYNID---GKKKTSEELLEYYVELVNKYPIISIEDPFDEEDWEAFVKLTKQIGDKVQIVGDDLYVTNVKRLQKGVELKASNS…
cpEnolase	ProkaryotesBacteriaThermotogae_Thermosiphosp1070 IEIIDVFAREVLDSRGNPTVEVEVMLEDGSIRAIVPSGASTGKFEALELRDGDRYGGKGVLKAVENVNEKIAPKLLGLNAYDQTFIDKTLLEIDGTENKSNIGANAILGVSMAVARAAANSLDLPLYKYLG---GV--SAKVLPVPLMNVINGGAHADNNLDIQEFIVPAGAPSFREALRYGAETFHALKKILKEA-GHVT-AVGDEGGFAPNNSNEEAIQVLIKAIETAGYVD-IFIALDVAASEFYNETK-KYFID---GSEKTSDELIEYYESLVNKYPIISIEDPFDQEDWESYSKFNERLGKKVQIVGDDLYVTNVKRLAKGIEVKATNSILIKLNQIGSVTETL…
cpEnolase	ProkaryotesBacteriaTenericutes_Mycoplasmasp SKIIYIHAREVLDSRGNPTIEVDVETELGGFRAIVPSGASTGELEALELRDGDRYGGKGVLTAINNVNKIIAPKIIELDSLSQRHIDELMIELDGTDNKKKLGANAILGVSMACARASADELGIPLFRYLG---GT---AYTLPVPMLNIINGGAHADNSIDFQEFIVPVGASSFKEAVRMSAETYHALKSILHKA-GLAT-SVGDEGGFAPN-GYEEALDYIVEAIKLAGYKSAISIALDCASSELYKNKYNFKKLS-KGKEVISTSEMISLFSNLIDKYPIISIEDGLSEHDWDGFVEMKKQLGHKIQIVGDDLFVTNPSILKKGIEKDAANAILIKINQIGSLTETFDAIEM…
cpEnolase	ProkaryotesBacteriaCloacimonetes_CandidatusCloacimonetesbacterium4572_65 SSIVSIYGREILDSRGNPTVEVEITTEEGIFSAAVPSGASTGEHEAVELRDGDRYLGKGVLNAVRNINEIIAPEVVGMDVTEQVIIDKLMIELDGTPNKSKLGANAILGVSLAVARAAAWEQDLPLYRYLG---GV--NARTLPVPMANIINGGSHADNNVDLQEFVMPVGATSFKEALRMITEVFHSLKAYLKNS-GLST-AVGDEGGFAPDKSNEEALQVIVAAIENAGYKE-IMIALDPAASEFYEDGL--YNL--K-NKKLTSDEMIAFYEDLCEKYPIISIEDGLAEDDWDGFKLFREKLGKKIQIVGDDLFVTNVERLKR…
cpEnolase	ProkaryotesBacteriaDeltaepsilonproteobacteria_deltaproteobacteriumML8_F1 ASIIGIYAREILDSRGNPTIEVEAYLEDGGFRAGVPSGASTGMYEAVELRDGDRYLGKGVQNAVDNVNEIIAPQIIGRDALDQVEIDQLMVQLDGTLNKGKLGANAILGVSIAVAKAAADSLGMPFYQYLG---GT--NAKTLPVPMMNILNGGSHADNNVDIQEFVMPVGAKNFSHALRMGAEIYHHLAKVLKEK-GLST-SIGDEGGFAPNGSNEEAIQVILEAVARAGYKE-IRIALDVAASEIYNKEEKLYHL--A-GQKLSAAQMVDYYEELVKKYPIVSIEDGLDEDDWEGFKLMMERLGDQIQIVGDDLFVTNTEKLSR…
cpEnolase	ProkaryotesBacteriaLatescibacteria_CandidatusLatescibacteriabacteriumADurbBin168 SMIESVHARQILDSRGNPTVEVEVVLEDGSFRAAVPSGASTGAFEALELRDGE-YGGKGVLKAVKNVNETIAPEIEGLDATDQVEIDELMIKLDGTPDKSNLGANAILGVSLAVAKAAAETCGLPLYQYLG---GP--SARVLPVPMMNILNGGKHAVDSTDLQEFVMPVGAPTFSEALRWCAETYQALKKVLSAK-KYNV-SIGDEGGFAPSKSNEEAIEVILQAIEKAGYKD-IMVALDPAASEIFEDGK--YVL--A-GRTLSAPEMVDFYERWVAKYPIISIEDGMAEDDWEGWALLTERLTDKIQIVGDDLFV…
cpEnolase	ProkaryotesBacteriaCaldiserica_Caldisericumexile SEIIFVKAREILDSRGNPTIETEVVLESGAVVAAVPSGKSTGKFEAVELRDGDRFNGKGVLNAVRNVNEVIAENIIGMEAQDQYLIDKTMIDLDGTPNKSKLGANAILSVSLAVARAQANELGISLYKYLG---GL--NANLLPVPQLNILNGGAHADSGLDIQEFILPVNFTSFKEAIRAGAEIYRSLESILKKK-GYSV-GIGDEGGFAPKKNTEEALSLIVEAITNANYID-IFLGIDSASSGFFKDGY--YNFE---GAKLTSKEMIDFYENLLSKFPIISIEDGLAEEDWDGWIEFTKRLGDKIQIIGDDLYVTNIERFSKGVELKATNSILIKLNQIGTLSETL…
cpEnolase	ProkaryotesBacteriaFermentibacteria_candidatedivisionHyd2412bacteriumADurbBin004 SEIIEVRARQVFDSRGNPTVEADVLLADGSFRAAVPSGASTGGYEACELRDGGAFKGKGVTKAVENARNLIAPAVIGLPADDQALLDSTMIRLDGTPDKSRLGANAILAVSMAAARAAAAYHELPLFRYLG---GS--SACRLPVPMMNIINGGRHASNKLDLQEFIMPAGFDSYSEALRAGIEICHALRDSAASR-GMST-SVGDEGGIAPDDSNEDALDFIVKAIEKAGCKN-VWIALDPAATEFYRDRA--YVM--S-GREMTTEELVDYWDRLSRSFPIASIEDGLAEDDWDGWRMLTERLGGRMHIVGDDLFV…
cpEnolase	ProkaryotesBacteriaFermentibacteria_CandidatusFermentibacteriabacterium AEIIEVKARQILDSRGNPTVEADVILEDGSFRAAVPSGASTGEHEAVELRDGGAFMGKAVTGAVTSIHEKIAPAVLGLEASCQYEIDSVMKELDGTSNKGSLGANAILAVSMAAARAAADSQMIPLYNYLG---GP--SARVLPVPMMNIINGGRHANNLIDLQEFVVPAGFDTFRRALQAGTEIFHTLKKKAAKA-GMST-AVGDEGGLAPDPDNESALQFIADTIAEAGYTD-VFIALDPASSEFCRNGR--YYM--H-DPNLTSEAIVDYWAGLVEKFPIISIEDGLAENDWAGWKLMTERLGDKIHIVGDDLFVTNVERLRKG…
cpEnolase	ProkaryotesBacteriaAegiribacteria_CandidatusAegiribacteriabacteriumMLS_C PEIVEIRARQILDSRGTPTVEVDVTLLNGGWRAAVPSGASTGEHEAVELRDGGAWMGKGVLEAVRNVETVIAPEICGISALEQWTVDSVMIGLDGTPNKSRLGANAVLAVSMAVARAAADHLGLPLYSYLG---GP--AARNLPVPFMNILNGGKHASNPIDLQEFIVPAGFDTFGEALRAGTEVFHALRARASSV-GLST-TVGDEGGLAPDPDNEAALDLIMESVSDAGYED-VFIALDPAASEFYRDGR--YFM--H-SPDLTSEAIVEYWKGLVDGYPIISIEDGLAEDDWDGWKLMTSALGHRILIVGDDLLVTSETRLAR…
cpEnolase	ProkaryotesBacteriaNitrospirae_NitrospiraebacteriumRBG_16_64_22 SEIVDLLGREILDSRGNPTVEVEVYLADGTMRAAVPSGASTGAREAIELRDGDRYMGKGVTRAVRHVEREIRQAVLGHDAADQVLIDQILIDLDGTAAKKRLGANALLGVSLAVARAAALSSGVPLHRHLG---GV--GGRTMPVPMMNIINGGAHADNNLDLQEFIVPAGASTFAEALRMGAEVFHHLKGILKKN-GHST-AVGDEGGFAPNKSNEEAVRVIMEAISAAGYRD-VEIALDAASSEFYRDGA--YRL--K-KPSRTAEQMVAYYEALCARYPIVSIEDGLGENDWKGWKRLTERLGDRVQLVGDDLFVTNPAILAKGIREGIGNA…
cpEnolase	ProkaryotesBacteriaAcidothiobacillales_Acidithiobacillussp MRIAGVTGREIIDSRGNPTVQAVVALTDGSITAAVPSGASTGSLEAVELRDGDRYSGLGVLRAVENINTEISRCVFEQDPFEQSEIDNALVVLDGTPNKSRLGANAILAVSLAIARASACSIRLPLYRYLAKMFGA--GDSVLPVPQINILNGGAHADNRIDFQEFILPVGSTSIADAVRVGADVFHMLRTILKQM-GLST-GVGDEGGFAPECSNEQAIEVVLEAITQAGYVD-VYLGLDIASSEFFRDGR--YCL--E-DQTYTSEEFVQLIMTWVERYPILTVEDAMAEDDWEGWESITRVVGDRIQLTGDDLFVTNPKILAKGIERKIANSILIKV…
cpEnolase	ProkaryotesBacteriaDeltaepsilonproteobacteria_Deltaproteobacteriabacterium TEIIDVKAREILDSRGNPTIEVDILLESGAFRAAVPSGASTGTREALELRDKDRYLGKGVSKAVENVNSIIADAIIGLDAAEQRALDKVLIELDGTENKSKFGANAILGVSLAASRAAADAHGLPLYKYIG---GI--TAHVLPVPMMNIINGGAHAANNLDIQEFIIPAGASSFSEALRMGAEVFHNLKKILKSK-GYNT-AVGDEGGFAPDSSNREALELVSEAVLKAGYKD-IVLALDCASSEFYENGK--YLL--A-NKELGAEELVGYYEDLVENFPVVSIEDGLAEDDWNGWAVLTEKLGNKVQLVGDDLFVTNPAIL…
cpEnolase	ProkaryotesBacteriaZixibacteria_candidatedivisionZixibacteriabacteriumRBG1 PKIIHIHAREILDSRGNPTVEAEVDLEDGSFRAAVPSGASTGKTEALELKDGDRFLGKGVQKAVKNVNEVISREILGLDATEQSAIDNLLIELDGTENKSKLGANAILAVSLAVCQAASAFRKLPLYKYLG---GD--KAKVLPVPLLNLINGGAHADNNLEFQEFLIPAGAFSFEEAIRMGSEIFHTLKKILRSK-NLST-AVGDEGGFAPNKNNKEALEFMLEAISKVGYKD-ACLGLDVAASQFYDASKKIYVL--K-NRSFTSAEFVNYYETLVKEFPIICLEDPLAEEDWEGWQLMTKTLGNKIQIVGDDIFTTNLKLF…
cpEnolase	ProkaryotesBacteriaDictyoglomus_DictyoglomusspNZ13RE01 PTILDIFGREVLDSRGNPTVEAEVYLEDGSMRAIVPSGASTGSREALELRDKDRYKGKGVTQAVKNINEIIAPELIGMDALDQYLIDKTMIELDGTENKSRLGANAILAVSLAVARAGANYLGIPLYAYLG---GI--QARELPVPLMNVINGGKHADNPLDFQEYIVPLG-PNFRESLRWAVEVFQTLRSILKSK-GLNT-NVGDEGGFAPYEKNEEPLSILVEAIKKAGFED-IALALDPAASEFYEDGK--YNL--Q-GKSLSSDEMIAFYEYLVEKYPIVSIEDGLSEKDWEGWQKLTQRLGKRIQLVGDDIFVTNPKILAEGIEKGIGNAILIKVNQIG…
cpEnolase	ProkaryotesBacteriaSynergistetes_Synergistalesbacterium54_24 SEIVGVHGREILDSRGNPTVEVEIWLESGSIRAAVPSGASTGTFEALELRDGGRYGGKGVRKAVENVNERIGPEIVGLEASEQVSIDRAMIDLDGTPNKSNLGANAILAVSLAVARAAAGERGMTLWSYLG---GV--GPYLMPVPLMNVINGGLHADNNLDIQEFIVPHGAESFAQALRMGVEVYQELKKLLAKK-GYGT-SVGDEGGFAPNRGSEEALDLLVEAISSAGYSQ-VSLALDVAATELYEDGR--YRL--R-GKDLSQEELVEYYKKLCDNYPIVSIEDGMAEEDWEGWDLLTCAVGKKVQLVGDDLFVTNPERFKRGIEKGIASAILV…
cpEnolase	ProkaryotesBacteriaCoprothermobacter_Coprothermobacterproteolyticus PVIIDVKGRMVLDSRGNPTVEATVLLEDGSMTAAVPSGASTGTREALELRDNGEFGGKGVDKAVANINEALAEVVIGMDAYDQAGIDMAMIEADGTENKSKLGANAILAVSLAVAHAAAKSLGLPLFAYLG---GV--QGKVLPIPLMNVINGGVHADSGLDFQEFIVPAGFDNYSDALRAGAEVYQVLKSVLKKQ-GYRI-AVGDEGGFAPTPNHKAALQVLVEAIQTAGYEQ-VFLALDAAASEFYD-GTS-YKYE---GKQLSSKDMLAVYEEMVSQYPIISIEDGMAEQDKEGWKLITQSLGSKVLLVGDDVFVTNPAIFTKGVEDG…
cpEnolase	ProkaryotesBacteriaAquificaceae_Hydrogenobacterthermophilus SAIKSVKAREVLDSRGNPTVEVEVVLESGAVRAIVPSGASTGQKEALELRDHDRYLGKGVLKAVDHVNSVIAREIIGLEALHQKEIDEILIALDGTPNKSRLGANAILGVSMAVARASANELGVSLYRYLG---GI--NASKLPVPLMNVINGGVHADNPLDIQEFIVPVGGGSFSEALRIGVETFHTLKTLLKEK-GYST-NVGDEGGFAPQENTEKALDMLMLAIEKAGYTD-VLIALDAASSEFYEDEL--YHL----GQKLSSEDLCGFYSKLVEKYPIVSIEDPVAEEDWKGWKMITDILGKKVQLVGDDLFVTNPDLLLKGIKEGIANSILIK…
cpEnolase	ProkaryotesBacteriaAquificaceae_Hydrogenobacterhydrogenophilus SAIKKVRAREVLDSRGNPTVEVEVFLESGAVRAIVPSGASTGEKEALELRDHDRYMGKGVLKAVDNVNSIIAKEIEGLESTCQQDIDSILISLDGTHNKSKLGANAILGVSMAVAKASAQELGVSLYRYLG---GI--SANKLPVPLMNVINGGVHADNPLDLQEFIVPVGGGSFSEALRMGVETFHTLKNLLKER-GYST-NVGDEGGFAPQENTEKALDMLMLAIENAGYTD-IFIALDCASSEFYEDEL--YHL----GKRFSREDLCNFYSRLIEKYPIISIEDPMAEDDWEGWKLITQALGKKVQLVGDDLFVTNAELLKKGIEEGIANAI…
cpEnolase	ProkaryotesBacteriaHydrogenophillales_Tepidiphilusthermophilus SAIVDIVAREILDSRGNPTVEADVLLESGVMRAAVPSGASTGSREAIELRDGDRYLGKGVLRAVENVNTEICEALLGLDAEDQTFIDQTLIELDGTENKSRLGANAMLAVSMAVAKAAAEEAGLPLYRYFG---GS--GPKQMPVPMMNVINGGAHANNSLDIQECIMPVGMESFREALRCGAEIFHHLKKLVDRK-GHPT-TVGDEGGFAPNKNTEEALSLILEAVSAAGYED-VLLALDCASSEFYKNGE--YVL--A-GLKLSAEGFADYLSALVDKFPIVSIEDGMAEGDWTGWKILTERLGKKVQLVGDDLFVTNTQLLERGIREGVANSI…
cpEnolase	ProkaryotesBacteriaBetaproteobacteria_SutterellaspCAG STINAIVAREILDSRGNPTVECDVYLDSGVMRAAVPSGASTGIREALELRDKDRYGGKGVMKAVENIHAKIQPALIGFDVTQQASIDAQMIEDDGTENKSNFGANAILGVSMACARAAANYVGLPLYRYLG---GM--GAVQMPVPMMNVINGGAHANNNLDLQEFIIPIGAPSFHEAVRYGAETFHALKKIINGR-GMST-AVGDEGGFAPNDSHEEAIELIIEAIKAAGYED-IAIGLDCAASEFYEDGK--YVQ--K-GKTYTAEEWIKVLEGWVAKYPIISIEDGMAEVDWEGWKKLTDALGRRVQLVGDDLFVTNPKILAEGIQKGVANSILIKVNQIGS…
cpEnolase	ProkaryotesBacteriaGammaproteobacteria_Moraxellaceaebacterium SAIVDVYAREILDSRGNPTVEAEVKLASGALRACAPSGASTGSREALELRDGDRYLGKGVLQAVSTINGALREAILGLDANEQRKVDQVMIDLDNTENKSNLGANTILAVSLAVAKAAAIGKGIDLYEHIAVI-GT-EGNYSMPVPMMNIINGGEHADNNVDIQEFVQPVGAKSFAEALRCGAEIFHALKKVLQKR-SLNT-AVGDEGGFAPDPSNEAALEIIMEAIADAGYKE-VTLALDCAASEFYKDGK--YHL--A-GKVLSSKQFAEYLKDLANRYPIVSIEDGLDESDWEGWSYLTELIGDKVQLVGDDLFVTNTKILQRGIDNNVANSIL…
cpEnolase	ProkaryotesBacteriaDeinococcusThermus_Deinococcusmarmoris MNIEKVIAREVLDSRGNPTVEAEVHLDSGYVRAIVPSGASTGTHEALELRDGGRYGGKGVQKAVGNVNEALGPAVVGMDASDQGAVDAALMELDGTPNKGKMGGNAILAVSLATARAAAEELNIPLYRYLG---GS--NAKTLPVPMMNVINGGAHADNSVDFQEFVMPVGAPSFREALRYGAETFHSLKKVLSGR-GYNT-NVGDEGGFAPDKSNEEALEVLLEAIEKAGYED-ICIAIDPAVTELYKDGK--YHL--E-GRVLSTAEMVDFWADWASRYPIVSIEDGLAEDDWDGWQALTTRIGDKVQVVGDDLFVTNPERLQRGIDTGVGNAILVKVN…
cpEnolase	ProkaryotesBacteriaDeinococcusThermus_ThermusthermophilusJL18 TTIVGVRAREVLDSRGFPTVEAEVELEGGARRAMVPSGASTGTYEALELRDGGRYLGKGVRRAVENVNERIAPELIGMDALDQEGVDRAMLELDGTPNKSNLGANAILAVSLAVARAAAEALGLPLYRYLG---GV--QGVTLPVPLMNVINGGKHADNRVDFQEFLVPAGAESFSEALRIGAEVFHTLKAVLKER-GYST-NVGDEGGFAPDKSNEEAVELLLLAIERAGYTE-VSLALDPATSELYRDGK--YHL--E-GKVLSSEEMVAFWEAWVEKYPIRSIEDGLAEDDWEGWRLLTERLGGKVQLVGDDLFVTNPERLRAGIEQGVANAIL…
cpEnolase	ProkaryotesBacteriaMuproteobacteria_CandidatusMuproteobacteriabacteriumRBG_16_64_10 PVIADIRAREILDSRGNPTVEADVILKSGARRAAVPSGASTGSREALELRDGDRYTGKGVRQAVGHVNAEIRQALLGRDARDQAAVDRAMIDLDGTPAKSRLGANAILAVSLATARAAAAAANQPLYRHLNGL-GN--VPMQMPVPMMNVVNGGVHADNNIDFQEFILPVGASSFAEALRCGAEVFHALKKVLQGM-KLNT-AVGDEGGFAPDRSNEEALQVILRGIEQAGYKD-VCLGIDAASSEFNRHGK--YEL--E-GVSLSAEQFVEKLAGWVTKYPVITIEDGMAEGDWAGWGLLTRALGKKIQLVGDD…
cpEnolase	ProkaryotesBacteriaMuproteobacteria_CandidatusMuproteobacteriabacteriumRIFCSPHIGHO2_01_FULL_65_16 PIIADIHAREILDSRGNPTVEADVVLKSGALRAAVPSGASTGSREALELRDGDRYGGKGVAKAVANVNGALRERLLGQDARDQSGVDRMMIELDGTDNKSNLGANAILAVSLACARAAAANDGVPLYRHLH---TG--DPFLLPVPMMNIINGGAHADNNIDLQEFIIPVGAPSFSEALRCGAEVFHALKKVLQGM-KLNT-AVGDEGGFAPDKSNEEALQVIMRGIEQAGYKD-VALGLDVASTEFNKNGR--YEL--E-RASLTAAQFVEKLAGWVAKYPIITIEDGCGENDWDGWALL…
cpEnolase	ProkaryotesBacteriaMuproteobacteria_CandidatusMuproteobacteriabacteriumRIFCSPLOWO2_01_FULL_60_18 SVITDIRAREILDSRGNPTVEADVILKSGAVRAAVPSGASTGSREAIELRDGDRYGGKGVKKACANVNGAIRQALLGKEANDQAAIDRTMIDLDGTENKSRLGANAMLAVSLACARAAAAEAKQPLYRYLNGL-GG--VPMQMPVPMMNIINGGVHADNNIDFQEFILPVGASSFAEALRCGTEVFHVLKKVLQGM-KLNT-AVGDEGGFAPDKSNEEALQVILQGIEKAGYKD-VCLGIDVASSEFNKNGK--YEL--E-HASLSAEQFIDKLADWVSRYPIITIEDGCGEGDWAGWELLT…
cpEnolase	ProkaryotesBacteriaArmatimonadetes_ArmatimonadetesbacteriumOLB18 PLIVDVVAREILDSRGNPTVEVDVTLESGILRAAVPSGASTGQFEAVELRDGDRYLGKGVQSAVANVNDVIAPELYDRDATDQQAIDHLLIELDGTPNKSKLGANATLGVSLAVAKAAALSCRLPLYKYIG---GV--SATVLPVPMMNVLNGGKHADSNVDFQEFILPVGAPSFAEGLRMGVEVYHSLKSVLKKK-GLNT-GIGDEGGFAPSESQELALDYLIDAIQAAGFRD-VWLGLDCAATELYEGGK--YLYK-A-VRERSGSQQVAYLAELAEKYPILSIEDGCAEDDWVSWSELTAAIGTRVQIVGDDIFVTNVERLARGIESRAAN…
cpEnolase	ProkaryotesBacteriaArmatimonadetes_FimbriimonasginsengisoliGsoil348 PYIADITAREILDSRGNPTLEVDVLLESGSHRAAVPSGASTGQFEAVELRDGDRYGGKGVLKAVENVNEIIAPALLDRDSTNQSEIDQALLELDGTPNKAHLGANAILGVSLAVAKAAANQHRLPLYRYIG---GV--SANTLPVPMMNILNGGAHADSNVDFQEFILPVGAESFKHALQMGAEVFHALKGVLKAK-GLNT-GVGDEGGFAPNPSQELAFDYILDAIHKCGYDE-IYLGIDAAATEFYSDGK--YRYK-A-KSERNSDEQVEYLVSLCYKYPLISIEDGCSEDDWESWKKLTDALGHRVQLVGDDLFVTNVERLSRGIETK…
cpEnolase	ProkaryotesBacteriaPlanctomycetes_PirellulaspSHSr6A SLIERIHGRQIFDSRGNPTVEVDVTLVDGSTRAAVPSGASTGAHEAWELRDGDKYMGKGVLKAVENINSQIAENLIGFDALDQRGVDAMLRQIDGTSNKKNLGANAMLGVSLATAKAAAHFTNQPLYRYLG---GA--GAHLLPAPMMNIVNGGQHADNSVDVQEFVMPLGFDSFTDALRAGTEIFHNLKKVLSEK-KLNT-AVGDEGGFAPDGSNREALDLIMEAIKRAGYQQ-IFIALDVAATEFY-DEK--TKKY-T-GKQLSGDEMVDFLANWVDNYPICSIEDGCSEDDWDSWKKLTERVGGKVQLVGDDLFVTNTERLQRGIDQGIANSILIKVNQIGTLT…
cpEnolase	ProkaryotesBacteriaRhodothermaeota_RubrivirgaspSAORIC476 SAIVSVHARQILDSRGNPTVEVDVITDDGAVRAAVPSGASTGVHEAVELRDGDVYMGKGVLKAVANVNDVIAAEVAGYDVLDQAALDAALIDLDGTENKSSLGANALLGVSLAAARAGAIVTGLPLYSYLG---GA--NARRLPVPMMNIINGGRHADNSVDFQEFVMPVGATSFSEGLRMGVETFHHLKAVLKKK-GYST-AVGDEGGFAPNGSNEEAIEVILEAIDKAGYED-LFIALDPAASEMYQDGK--YVFY-KPDRKLSSEEMVDYWAGWVDEYPIISIEDAMDEDDWDGWASLTERCGETIQIVGDDLFVTNTDRLQRGIDEDTANAILIKCNQ…
cpEnolase	ProkaryotesBacteriaVerrumicrobia_Verrucomicrobiabacterium -MIAHIHARQILDSRGNPTVEVELTTQSGNVRAAVPSGASTGIHEAVELRDGDAYLGKGVLKAVQNVNGTIAQELKGVNVFAQTEIDRYLINLDGTTNKSNLGANTILGVSLAVAKAAALDLGMPLYRYIG---GI--NAHTMPIPMMNILNGGSHADNSIDFQEFVMPVKANSFSHGLQMGTEIFHHLKSVLKQK-GLST-NVGDEGGFAPNGSNEEAIEYVLKAIESAGYKD-VFIAMDAASSEFYLKEEKVYHLH-K-GDKLTASEMVTYWKEWTEKYPIISIEDGLFEDDWQGWKELTNCIGDKVQLVGDDLFVTNVERLKKGIDEGIANSILVKVN…
cpEnolase	ProkaryotesBacteriaChlorobi_Sphingobacteriumsp SSIIDVHARQILDSRGNPTVEVDVTTENGFVRAAVPSGASTGMHEAVELRDGDRYLGKGVLKAVENVNTKIAEALRGIDVFEQNAIDKIMIELDGSENKGNLGANAILGVSLAVAKAAAQESRQPLYRYIG---GV--NANTLPIPMMNIINGGSHSDAPIAFQEFIMPVGAPSFSEALRWGAEVFHNLKSILHDR-GLST-AVGDEGGFAPTDGTEDAIETILKAIEKAGYKQ-ICLALDCASSEFYKDGQ--YDYTKG-GAVRSSAEQADYLAQLTEKYPIISIEDGMAEDDWNGWKLLTEKIGARVQLVGDDLFVTNVKRLQQGIDNDTANSILVKVNQIGSLTETIDA…
cpEnolase	ProkaryotesBacteriaChlorobi_Flavobacteriaceaebacterium SIIINIHARQIFDSRGNPTVEVDVVTENGILRAAVPSGASTGEHEAVELRDGG-FMGKGVLKAVKNVNEIIAPELLGTSIFEQNAIDQLMIDLDGTPNKAKLGANAILGVSLAVAKAAANELGMPLYRYVG---GV--SANTLPVPMMNIVNGGSHSDAPIAFQEFVMPVGAKSFSHALQIGTEIFHNLKSILHAR-GLNT-AVGDEGGFAPTDGTEDALDTVLEAIEKAGYKE-VMLALDCAAAEFFVDGK--YDYKKG-GVIRTSEEQANYLAELADKYPIISIEDGMDENDWEGWKYLYKILGDKIQLVGDDLFVTNVKKLARGIEEKSANSILIKVNQIG…
cpEnolase	ProkaryotesBacteriaAlphaproteobacteria_Rhizobialesbacterium SVIIEIHARQIFDSRGNPTVEVDVITETGTLRAAVPSGASTGEHEAVELRDGG-YMGKGVSQAVKNVNEILAPELIGTNVFDQKKIDASMIELDGTPNKSKLGANAILGISLAVAKAAANEMGLPLYRYVG---GV--SAHTLPVPMMNIINGGSHSDAPIAFQEFVMPIGAESFTHAMQMGSEIFHHLKKVLHSR-GLST-AVGDEGGFAPVDGTEDALETILKAIDNAGYKE-VKIALDCAAAEFYENGV--YDYTKG-GVKRTSEEQAQYLADLSEKYPIISIEDGMDENDWEGWKRLTEKAGDRVQLVGDDLFVTNVTRLSRGIEEGIANSILIK…
cpEnolase	ProkaryotesBacteriaGammaproteobacteria_Alteromonassp SIIIDIHARQIFDSRGNPTVEVDVITENGFVRAAVPSGASTGEHEAVELRDGG-YMGKGVLKAVENVNGKIAGTLLGISVFDQETIDQTMIELDGTPNKSKLGANAILGVSLAAAKAAANELGIPLYRYVG---GV--SAKTLPVPMMNIINGGSHSDAPIAFQEFVMPVKAKSFSHAMQMGSEIFHNLKKVLHDR-HLST-AVGDEGGFAPTEGTEDALDTIAKATEKAGYKE-VMIALDCASAEFYVDGK--YDYAKG-GKVRSSEEQADYLAELCENYPIISIEDGMDENDWKGWKYLTDKVGDKVQLVGDDLFVTNVERLSRGIDEGIANSILIKVNQIGTL…
cpEnolase	Pseudopedinellaelastica_Other ------------------------------MRAAVPSGASTGEHEAVELRDGG-YMGKGVLNAVDNVNSIIAQELLGISIFEQNYIDQTMIEIDGTPNKSKLGANAILGVSLACAKAAAAELNMPLYRYIG---GV--SANTLPVPMMNIINGGSHSDAPIAFQEFVMPVKAETFTHAMQMGTEIFHHLKKVLHDR-GLST-AVGDEGGFAPKDGTEDALDAIKIAVENAGYKE-VMVALDCAAAEFYVNGK--YDYTKG-GVIRSSEEQADYLAELAANYPIISIEDGMDENDWEGWKYLTDKIGDTVQLVGDDLFVTNVERLSKGITNGIANSILIKVNQIGTLTETIAAVNMAHNAGYTSVMSHRS…
cpEnolase	Pseudopedinellaelastica_Other_2_2 ------------------------------MRAAVPSGASTGEHEAVELRDGG-YMGKGVLNAVDNVNSIIAQELLGISIFEQNYIDQTMIEIDGTPNKSKLGANAILGVSLACAKAAAAELNMPLYRYIG---GV--SANTLPVPMMNIINGGSHSDAPIAFQEFVMPVKAETFTHAMQMGTEIFHHLKKVLHDR-GLST-AVGDEGGFAPKDGTEDALDAIKIAVENAGYKE-VMVALDCAAAEFYVNGK--YDYTKG-GVIRSSEEQADYLAELAANYPIISIEDGMDENDWEGWKYLTDKIGDTVQLVGDDLFVTNVERLSKGITNGIANSILIKVNQIGTLTETIAAVNMAHNAGYTSVM…
cpEnolase	ProkaryotesBacteriaChlorobi_ImtechellahalotoleransK1 SMIIGVHARQILDSRGNPTVEVDVTTENGVMRAAVPSGASTGEHEAVELRDGG-YMGKGVLKAVENVNTIIAEGILGMSVFEQNLIDQMMIELDGTPNKSNLGANAILGVSLAVAKAAANELGMPLYRYVG---GV--SANTLPVPMMNIINGGSHSDAPIAFQEFIMPVKAQDFTHAMQMGTEIFHNLKKVLHDR-GLST-AVGDEGGFAPTEGTEDALETIIKSIEKAGYKE-VMIALDCASAEFYVDGK--YDYTKG-GKVRTSQEQADYLAELVAKYPIISIEDGMDENDWEGWKYLTDKVGNKVQLVGDDLFVTNVQRLSRGIENGIANSILIKVNQIGTL…
cpEnolase	ProkaryotesBacteriaCyanobacteria_Nostoclinckiaz16 SIIIKVHARQILDSRGNPTVEVDVITENGTLRAAVPSGASTGEHEAVELRDGG-YMGKGVSKAVENVNTTIAAEIVGMSVFQQNTIDKLMIELDGTPNKSKLGANAILGVSLAVAKAAANELGLPLYRYVG---GV--SGNTLPVPMMNIINGGSHSDAPIAFQEFIMPVKAENFTHAMQIGTEIFHNLKKVLHDR-GLST-AVGDEGGFAPTDGTEDALDTIKKAVENAGYKE-VMIALDCAASEFYVNGK--YDYTKG-GSIRTSQEQADYLAELASKYPIISIEDGMYEDDWEGWKYLTEKIGDKVQLVGDDLYVTNVERLARGIEQGIANSILIKVNQIGTLTET…
cpEnolase	ProkaryotesBacteriaGemmatimonadates_Gemmatimonadetesbacterium13_2_20CM_2_65_7 STVISVHAREILDSRGNPTVETDVTLASGAVTAAVPSGASTGEHEAVELRDGDRFGGKGVLEAVKNVNEVIGPRLEGLSAEDQIAIDYAMLDLDGTPNKGHLGANAILSVSLAVARAAAQDAGLPLYRYLG---GP--VAHVLPVPMMNILNGGAHAANTVDSQEFVVPIGPETFGEGLRVGVEVFHALKKVLGKR-GLST-AVGDEGGFAPDPNDEAALEVIMAAIDAAGFED-VAIALDVAASELYQDGS--YVFK-K-GGQKSAEEMIALYKSWIDRYPIVSIEDGLAEDDWSGWAKLTEALQDRVQLVGDDVFCTNV…
cpEnolase	ProkaryotesBacteriaGemmatimonadates_Gemmatimonadetesbacterium TKIENVHGREILDSRGNPTVEVEVRLSNGALRAAVPSGASTGEHEAVEMRDGNRYLGKGVTKAVANVNTKIAPAVVGMDPSDQIGVDTQMLSLDGTKNKGKLGANGILGVSLATAKATAEAFGMPLYRYIG---GA--SACQLPVPMMNILNGGAHADSSVDLQEFVMPVGAKTFAEALQAGAEIFHALRDVLKKA-GYST-GVGDEGGFAPSGSNEEALEVIAQAIKNTRYTD-ILLALDPATSEFYNGRQ--YVFK-K-GTRLSSAKMVDFWADWTSRYPIVSIEDGLDENDWKGWAQLTAKLGASVQLVGDDLFVTNTERLNRGISEKVGNSIL…
cpEnolase	ProkaryotesBacteriaKiritimatiellaceae_Kiritimatiellaglycovorans SDIIDVTAREILDSRGNPTVEVEVTLESGACQAAVPSGASTGENEALELRDGDRYLGKGVTKAVDNVNDILGPQLFGYEAAEQVVIDRVMMEIDGTPNKGKLGANAILGVSLAVAKAAAEEQGIPLFRYIG---GT--NAKVMPVPMMNIINGGAHSDAPIDFQEFIRPVGAPSFREGLRMGAEVFHALKKVLKGR-GLST-AVGDEGGFAPQDGVEDALDVIIQAIKDAGYKD-ISLALDVAASEFFEDGV--YDFKKA-GEKKSSEEMTDYLEELIGKYPIDSIEDGMDEGDWDGWKILTDRIGDRCQLVGDDLFVTNTEYLARGIETGCANS…
cpEnolase	ProkaryotesBacteriaLentispherae_LentisphaeraebacteriumGWF2_49_21 PAITNVHAREILDSRGNPTIEVDVTLECGTIRAAVPSGASTGEHEALELRDGDRYLGKGVLKAVENVNRKINPKIKGMCVLGQAEIDRTMIKLDGTHTKKNLGANAILGVSLACAKAAANCLDIPLYRYIG---GT--NAKVLPVPMMNIINGGAHSDAPIDFQEFIRPVGAKSFHEGLRMGTEVFHALKSVLKKR-GLST-AVGDEGGFAPNKGIEDALDVIMEAIKVAGYKD-VCIALDPASSEFFINGK--YDFKKA-GMVKSSEEMVKYYEKLTTNYPIDSIEDGMAESDWRGWNLLTAEIGHKTQLVGDDLFVTNVEYLSRGIKEKSAN…
cpEnolase	ProkaryotesBacteriaLentispherae_LentisphaeraebacteriumGWF2_50_93 SAICNVHAREILDSRGNPTVEVDVTLECGTTRAAVPSGASTGEHEAVELRDGDRYLGKGVLKAVENVNKKIGPKIKGMCVLGQAQIDKTMIKLDGTSTKKNLGANAILGVSIACAKAAANCLDVPLYRYIG---GT--NAKVLPVPMMNIINGGAHSDAPIDFQEFIRPVGAKSFHEGLRMGTEVFHALKSVLKKR-GLST-AVGDEGGFAPNKGIEDALDVIMEAIKVAGYKD-VCIALDPASSEFFIDGK--YNFKKA-GMVKTSEEMVKYYAKLTSDYPIDSIEDGMAESDWKGWNLLTATIGHKTQLVGDDLFVTNVEYLSRGIKEKSAN…
cpEnolase	ProkaryotesBacteriaFusobacteria_Fusobacteriumsporaltaxon370strF0437 TGIVEVIGREILDSRGNPTVEVDVVLECGARRAAVPSGASTGSHEAVELRDEDRYLGKGVLKAVNNVNTEIREALLGMDALNQVAIDKTMIELDGTPNKGRLGANAILGVSLAVSKAAAEALGQPLYKYLG---GV--NAKELPLPMMNILNGGAHADSAVDLQEFIQPVGAKSFQEAMRMGAEIFHHLGKILKAN-GDST-NVGNEGGYAPKQGTEGALALISEAVKVAGYED-ITFALDAASSEFCKEGKYEYHF--K-GGVRTTDEMIKWYEELINKYPIVSIEDGLGEDDWDGWVKLTKAIGDRVQIVGDDLFVTNTERLKKGIELG…
cpEnolase	ProkaryotesBacteriaFusobacteria_LeptotrichiagoodfellowiiF0264 TRIEDIYAREILDSRGNPTVEVEVFLEGGAMRASVPSGASTGEHEAVELRDGDRYLGKGVLKAVENVNTVLAENLIGMDALDQVAIDKAMIELDGTPNKGKLGANAILGVSLAVAKAAANQLGIPLYRYLG---GV--NAKELPVPMMNILNGGSHADSAVDVQEFVQPVGAKTYKEALRMGAEIFHHLGKLLKAN-GDST-NVGNEGGYAPNNGTEGALDIISKAVEAAGYKE-ITFAMDAASSEFATKDKYVYTF--K-GGVRTSEEMVEWYAGLCAKYPIISIEDGLAEDDWAGFKLLTEKLGKKVQLVGDDLFVTNTERLSRGIKEGIANSIL…
cpEnolase	ProkaryotesBacteriaFirmicutes_Dendrosporobacterquercicolus TIITDVFAREIMDSRGNPTVEVDVVLEDGSLRAAVPSGASTGAYEAVELRDGDRYLGKGVLKAVENVNSIIAPELIGLDALDQVAVDQIMLDLDGTPNKNKLGANALLGVSMAVAKAAAISQGLALYQYLG---GF--NAKQLPVPMMNILNGGQHADNNVDIQEFVMPVGAASFAEALRMGAEIYHNLKSVLKGR-GLNT-AIGDEGGFAPNASNEQALEVIIEAIQKAGYQQ-VALALDVASSEIYKDGK--YNL--E-GLVKTSAEMVEYYASLLEKYPIISIEDGMAEDDWDGWSLLTERLGGKVQLVGDDLFVTNTERLSRGIEAKVGNSILVKV…
cpEnolase	ProkaryotesBacteriaFirmicutes_GeomicrobiumspJCM19039 SMIADILAREVLDSRGNPTVEVEVVTEDGTLRALVPSGASTGEHEAVELRDG-RYMGKGVLKAVENINETIAPQLVGVDVSDQLGIDQLLIELDGTPNKGNLGANAILGVSIACAYAAAHDQGVELYEYLG---GI--NAKTLPVPMMNILNGGEHADNSVDLQEFVMPVGADDFRSAMMIGTEIFHTLKKVLKEK-GLNT-AVGDEGGFAPDDSNEQALSTIMEAIERAGYKD-VMLAMDAAASEMYDDGK--YNL--K-GVVKTADEMIDFYEDLVNKYPIISIEDGLDENDWTGWKKLTERIGDRVQLVGDDLFVTNTEKLGEGIEKGIGNSILIKVNQIGTL…
cpEnolase	ProkaryotesBacteriaTenericutes_TenericutesbacteriumHGWTenericutes1 PNITSIHAREVLDSRGNPTIEVEVYTESGAFRAIVPSGASTGEYEAIELRDGDRYLGKGVLKAVANVNETIAPALIGYDVTMQAFLDKLMIELDGTPNKAKLGANAILGVSLACARAAADYVGLPLYLYLG---GF--NAKVLPTPMMNIINGGSHADNSIDFQEYILPIGAKTFRQALQMGAEVYHSLKKVLHAK-GFNT-AVGDEGGYAPDESNEAGIQAIIEAITKAGYVD-IAIGMDVAASEFYNAEKKVYEL--K-NKVFTNKELVEFYVGLVEKYPIVTIEDGLDQNDWEGWAYITEKLGAKIQLVGDDLFVTNTERLATGIEKGI…
cpEnolase	ProkaryotesBacteriaChlamydiae_Chlamydiatrachomatis_2 SIITDIYAREVLDSRGNPTIEVEVYTESGAFRGMVPSGASTGEYEAVELRDGDRYLGKGVTKAVDNVNNIIAEAIIGYDVRDQMAIDKAMIDLDGTPNKGKLGANAILGVSIAVARAAADYLEVPLYHYLG---GF--NTKVLPTPMMNIINGGSHADNSIDFQEFIMPVGAPTFKEALRMGAEVFHALASILKGR-GLAT-SVGDEGGFAPNGSNEEGFEVIIEAIEKAGYVD-VVLAMDAASSEFYDKEKGVYVLADE-K---TTEEMIAFYEELVSKYPIISIEDGLDENDWDGFKKLTEVLGDKVQLVGDDLFVTNTTKLAEGIEKGIANSILIKVNQIGTL…
cpEnolase	ProkaryotesBacteriaChrysiogenaceae_Desulfurispirillumindicum PFIEDIYAREILDSRGNPTVEVEVILESGHIRAAVPSGASTGSREAVELRDNDRYLGKGVEGAVENVNTILAEALAGTDVREQAFIDNVMRELDQTENKSKLGANAILGVSLACAKAAAEYCGMPLYRYIG---GV--NARTLPVPMMNILNGGSHADNNVDIQEFIMPVGAPSFREALRMGAEIFHALKKVLLDR-GLST-AVGDEGGFAPNASNEEALQVIMEAIEKAGYKD-ICLALDAAASEFFKDGK--YVL--S-GKTFTSEELVDYYSSLADKYPIISLEDGLDESDWNGWAILTEKLGDSIQIVGDDLFVTNTSILAEGIERGIANSILI…
cpEnolase	ProkaryotesBacteriaLambdaproteobacteria_CandidatusLambdaproteobacteriabacteriumRIFOXYD2_FULL_56_26 LSIDSIIAREILDSRGNPTVEVEVVLAGGIVRAAVPSGASTGVHEAVELRDNDRYGGKGVLQAVSNVNEIIGPELEGMLVSEQAEIDRIMIELDGTENKGKLGANAILGVSLACAKAAAEAHGLPLYRYIG---GT--NAKEMPVPMMNIINGGSHADNTVDFQEFIVPAGAPSFREALRFSAEVFHALKSVLKAK-GYST-AVGDEGGFAPDKSNEEALQVIMTAIDKAGYKD-VFIAMDPASSEFYKDGK--YDL--A-KRKLSSEEMVAYYAELCSKYPIISIEDGLAEDDWAGWKK…
cpEnolase	ProkaryotesBacteriaLambdaproteobacteria_CandidatusLambdaproteobacteriabacteriumRIFOXYD2_FULL_50_16 LTIDSIFAREILDSRGNPTIEVDVVLAGGIIRAAVPSGASTGAHEAVELRDDDRYGGKGVAKAVANVNEIIAPELEGMLVSEQADIDALMIELDGTKNKAKLGANAILGVSLACAKAAAEAHGLPLYRYLG---GV--NAKEMPVPMMNILNGGSHADNTVDIQEFIMPVGAKSFKEGLRMGAEVFHALKAVLKAG-KHST-SVGDEGGFAPNKSNEEALQVITEAIKKAGYVD-ICLAIDSASSEFYDKEKKIYNL--A-GVTKTAAQMVEYYTKLCDKYPIVSIEDGLDEDDWEGWKK…
cpEnolase	ProkaryotesBacteriaElusimicrobia_ElusimicrobiabacteriumRIFOXYA12_FULL_49_49 SKIKQVVGREIIDSRGNPTVEVDVILDNGVLRAAVPSGASTGEREALELRDGDRYLGKGVLKAVDNVNKIIAPALVGMDVLDQRNIDAKMLALDRTDFKSKLGANAILGVSLAAARAGANFKNIPVYEYVR---QASYTDYVLPVPLMNIINGGAHADNNVDLQEFIAPVGAKSFREALRMGAEVFHNLKKVLSKK-GYAT-SVGDEGGFAPNKSNEEALEVIAEAIKAAGYED-VLLALDVAASELYEDGK--YTL--ETDNVKTSAQMADFYKNLLTKYPIISIEDGLSEKDWDGWKVLTDELGKKLQLVGDDIFVTNTKI…
cpEnolase	ProkaryotesBacteriaNitrospinae_Nitrospinaebacterium SKIIRIYGREIIDSRGNPTVEVDMTLESGALRASVPSGASTGSREALELRDQDYFNGKGVRKAVDHINNIIAAELVGQDASDQTLIDQLMIDLDGTENKSKLGANAILGVSLAAAKAVAMDCDKPLYQYIG---GD--NAKELPVPMINIINGGSHADNNVDIQEFIMPVGSKNIKSAIRTGSEIFHALKKVLNKK-GYNT-AVGDEGGFAPNKSNVEAVEVILEAVEQAGYSD-VFIALDLAASEFYKDGK--YILS-A-SPNXSSQEMIAFYEDWVRQYPILSIEDPLAEDDWEGWKELTNRLGRKVQVVGDDIFVTNTKIIKKGIEQKIANSVLIKLNQIGTLT…
cpEnolase	ProkaryotesBacteriaNitrospinae_NitrospinaebacteriumCG11_big_fil_rev_8_21_14_0_20_45_15 SEIAGLQARQVLDSRGNPTIEVDVLLDSGINRAMVPSGASTGSREAVELRDGDHYMGKGVLKAVKNVNEKILPEIVGIEVTEQILIDRLMIEMDGTKNKSKLGANAILGVSLAVARAASNELEVPLFQYIG---GT--NAKELPVPMMNVLNGGAHADNNVDIQEFIVPIGARSFSQALRMGTEIFHHLKSVLKSK-KYNT-AVGDEGGFAPDKSNAEAIEVILLAIKSAGYKD-VCLALDVAASELYSKKK--YNLA-A-NAKLSTEEMVDYIASLTAKYPIISVEDGLDESDWAGWKQLTDKIGDKVQVV…
cpEnolase	ProkaryotesBacteriaNitrospinae_Nitrospinasp SEIVGVQGRQILDSRGNPTLEVDVTLESGAMRAAVPSGASTGSREAVELRDGDAYLGRGVSKAVKNVNTKIALELIGIEVTEQVLIDRLMIEMDGTANKSKLGANSILGVSLAVAQAAASDLDLPLFQYVG---GT--NAKELPVPMMNVLNGGAHADNNVDIQEFIVPVGAKSFSAALRMGVEVFHHLKVVLKKG-GFNT-AVGDEGGFAPNQSNEHAIEVLIKAVKGAGYKD-ILIALDVAASELFSNKK--YTLT-A-SNKWTSSEMVDYLAGLANKYPIISIEDGLAENDWTGWENLTNEIGDSVQIVGDDLFVTNTSILAKGIKERVGNSILIKVNQIGTLTETLDAVEM…
cpEnolase	ProkaryotesBacteriaKryptonia_CandidatusKryptobactertengchongensis TTIVDIQAREILDSRGNPTIEVDVYLESGAMRAAVPSGASTGENEALELRDGDRYFGRGVLKAVENVNNIIADELEGWDALDQVGIDRFLIQLDGTPNKSRLGANAILGVSLAVAKASANHLGIPLYRYIG---GV--NAKVLPVPLMNILNGGRHADNNVDIQEFIAPVGAPSFSEALRIGVEVFHSLKSVLKSK-GYNT-AVGDEGGFAPNRSNVEAIEVILEAIEKAGYKD-VYLALDCAASEFYQDGK--YVFF-K-KSEKTSEQMIKFYEELVRQYPIVSIEDGMSEHDWEGWEMLTQALGDKVQLVGDDIFVTNIDIFSKGIERGIA…
cpEnolase	ProkaryotesBacteriaZixibacteria_candidatedivisionZixibacteriabacteriumSM1_73 PLIIGCHGREILDSRGNPTVEVDVVLEDGSLRAAVPSGASTGEHEALELRDKDRYLGRGVSKAVENVNSIIVPELFNLDALDQVEVDRFLVELDGTQDKSRLGANAILGVSLAVCKAAAQSCGLPLYQYIG---GV--NSRVLPVPQMNIVNGGSHADNNVDLQEFIMPVGAPNFKEALRMGAEIFHNLKSVLKGK-KYNT-SVGDEGGFAPNNSNEEALQVIMEGIKKAGYED-VLLALDPAASEFYDAKEKVYNL--K-NKKLNSEEMIGFYENLVNKYPIISIEDGLAQDDWDGWVKFNEKLGSKIQIVGDDLYVTNIK…
cpEnolase	ProkaryotesBacteriaElusimicrobia_ElusimicrobiabacteriumCG06_land_8_20_14_3_00_38_11 SKIKRIVGREILDSRGNPTVEVDVILENGILRAAVPSGASTGEHEAVELRDGDRYLGKGTLKAVGNVNKIIAPEIVGMHSAGQIEIDKKMISIDGTKNKAKLGANAILGVSLAVCRASASDKKMPLYKYIR---TTPLTTYHLPVPMMNILNGGKHADNNVDLQEFIVPKGAKNFREALRYGAETFHHLKKVLKDK-GYNT-SVGDEGGFAPNNSNEEALQNIIEAIKKAGYVD-IFIALDPASSSFFTGGK--YIL--ETDKVKTSEQMIDFYENLVNKYPIVMIEDGLAEDDWSGWKIMTDRLGKRIQLVGDD…
cpEnolase	ProkaryotesBacteriaOligoflexia_Pseudobacteriovoraxantillogorgiicola SVITYVNAREILDSRGNPTVEVEVMTESGYFRAAVPSGASTGEHEACELRDGDRYLGKGVLKAVGNVKDKIAPKLLGMDIVNQTEIDQLLIELDGTDNKSSLGANAILGVSLACARAAAESVGLPLYRYLG---GS--HVSKLPVPMMNIINGGAHADNNVDFQEFIVPFGAPTFRESLRYGAEVFHNLKKVLKEK-GLNT-AVGDEGGFAPNESNKAALDIISEAVTRAGYKD-IAIALDVAASEFYKDGK--YVL--A-SKSLDRDEMVKFLAELTKEYPIISIEDGLDENDWEGFKMLTDEVGDHVQIVGDDLFVTNVNRLSQGIEQN…
cpEnolase	ProkaryotesBacteriaDeferribacteraceae_MucispirillumschaedleriASF457 TDIIDVFAREIIDSRGNPTVEVEVTTSSGVVRAAVPSGASTGKFEAVELRDGDRYLGKGVMTAVKNVNEIICQELEGIDVCEQKLIDEVLLQIDGTDNKSKLGANAILGVSMACAKAAAESCGLPLYRYLG---GV--FAHTLPVPMMNILNGGQHADNNVDIQEFVMPAGAGSFKEALRMGAETFHALKKVLHDK-GLNT-AVGDEGGFAPNKSNEEALEVIIKAIETAGYKD-IMIALDVASSELY--KDGFYYLNAS-K---SAEEMIEYYTYLTSKYPIISIEDGLDEEDWNGWKKLTDALGKKVQLVGDDLFVTNTRRLVQGIEQK…
cpEnolase	ProkaryotesBacteriaAcidobacteria_Granulicellamallensis TEIVSIHAREILDSRGNPTVEADVVLADGVRRAAVPSGASTGEHEAVELRDGDHYLGKGVLQAVENVESILAPELAGMDASNQRLIDATMLAIDGTENKSRLGANAILAVSMACARASADALGIPLYRYFG---GV--NACILPTPMMNILNGGAHADNNVDFQEFVMPVGAETFSDALRWGTEVFHTLKGVLKKK-GYNT-AVGDEGGFAPSKSNVEALELILEAIELAGYKQ-IAIALDPASSEFYDKGK--YIF--K-DKSKNSEQMAAYWESWVRQYPIISIEDGLAEDDWTGWKILTEKIGRNVQLVGDDLFVTNSKRLQRGIEEGVGNSILVKVNQIG…
cpEnolase	ProkaryotesBacteriaHydrogenedentes_CandidatusHydrogenedentesbacterium TSIVGVHAREILDSRGNPTVEVXVSLACGAFRAAVPSGASTGENEAVELRDSRRFGGKGVRGAVKNVNNVLAPELIGVDALDQRGVDSLICTLDGTPNKSRLGANALLGVSLATARAAADALEIPLYRHIG---GV--NAHVLPVPMMNILNGGAHADNNVDVQEFVMPAGAKSFSEALRIGTEIFHSLKDVLKKK-GLNT-SVGDEGGFAPDGSNVEAIEIILKAIKAAGYKD-VWLALDPAASEFAKGTK--YHM--G-SKPKSVNDMVAYWEDWCNRFPIISIEDGLAENHWAGWKTLTERLGDHVQLVGDDLFVTNTKYLKKGIE…
cpEnolase	ProkaryotesBacteriaDeferribacteraceae_Denitrovibriosp TDIIDVFAREVLDSRGNPTVEVEVVTSGGVLRAIVPSGASTGEYEAVELRDGDRYLGKGVLQAVQNVNEVIAPELEGIDVTEQKMIDEMLIELDGTKNKGKLGANAILGVSLACAKAAAESCGLPLYKYIG---GA--YACTLPAPMMNILNGGSHADNNVDIQEFIMPLGAPSFREALRMGAEVFHTLKGVLKSK-GLNT-AVGDEGGFAPNGSNEEAIEVILEAIDKAGYKD-IYIAIDAASSEFYNKEKGVYVLAAE-K---TSAQMVEYYKYLVEKYPIISIEDGLDENDWDGWKLLTDAIGDKCQIVGDDLFVTNTEKLVRGIKSGTANSILVKLNQIGT…
cpEnolase	ProkaryotesBacteriaZixibacteria_candidatedivisionZixibacteriabacteriumCG_4_9_14_3_um_filter_46_8 LSLRECKAREILDSRGNPTIEVEVILESGHSRAAVPSGASTGEHEALELRDKGRYLGKGVLTAVKNVKNVIAPELAGIDISDQVALDNFLVALDGTEDKSKLGANAILGVSLAICKAAASYSGLALYRYIG---GV--NAVTLPVPMMNVINGGSHADNNVDLQEFIVPAGAPSFSEALRYGVETFHNLKKVLSSK-GLNT-AVGDEGGFAPDKSNEEAIQVILESIEKAKFKD-IYVALDPASSEFYEKETGVYNL--K-NRKLSPSEMVDYYANLGNKYPIISIEDGMAEDDWDGWAQMT…
cpEnolase	ProkaryotesBacteriaAcidothiobacillales_Acidithiobacilluscaldus TAIVQIHAREVLDSRGNPTVEAEVTLENGVVQAIVPSGASTGEREAVELRDGGRYDGKGVRRAVEHVRGEIQDSLLGMEVEDQEAIDSALCALDGTPNKARLGANAILSVSLACAQAAARSLGQPLYRYIG---GL--GPLLLPVPMMNVINGGAHADNDVDMQEFIIPAGAESFSEALQMGVETFHALKAVLHGR-GLAT-TVGDEGGFAPDPSNEAALELLLEAIERAGYTD-IWLGMDVASSEFYRDGQ--YHL--A-KRSLGSGDFVQYLADLVDRYPLISIEDGMDQNDWDGWIALTDRLGDRIQLVGDDIFVTNVDILREGIDRGVANSI…
cpEnolase	ProkaryotesBacteriaCaldithrix_CaldithrixabyssiDSM13497 PLIDDIYAREILDSRGNPTIEVEVLLDDGSLRAAVPSGASTGENEAVELRDGDRYLGKGVLKAVQNVNDIIAEELIGVEATDQPFIDSLMLNLDGTPNKSKLGANAILGVSMAVAKAAADSVGLPLFQYLG---GV--NGKVLPVPMMNILNGGKHADNNVDIQEFIAPAGAESFREALRMGAEVFHHLKKVLGKR-NYNT-AVGDEGGFAPDKSNREALDLIIEAIEAAGYKQ-IFICLDPASSEFYDKEKQRYIL--A-NKELTSAEMVDYYADWVEKYPIISIEDGLAEDDWDGWKILNQRLGGKIQLVGDDIFVTNTQLLAKGIDMDVANSILIKLNQIG…
cpEnolase	ProkaryotesBacteriaBalneolaceae_Balneolasp SFIEDVHARQVIDSRGNPTVEVDVTLETGTVRAAVPSGASTGEHEAVELRDGDYYLGKSVLKAVENVNTTIADELRGRSVFNQVDLDDLLLELDGTPNKANLGANAILGVSMAVAKAAAEDLGMPLWRYIG---GV--NAKVMPLPMMNIINGGSHADNSVDFQEFIMPAGADSFSKALQMGAEVFHNLKKVLSSK-GYGT-AVGDEGGFAPNKSNEEAIEVILTAIEKAGYTD-ILIALDPAASEFYNDETGLYEFK-W-GSTKDTDAMVEYWSNWVDKFPIISIEDGLAENDWDAWKKLTDAVGDKVQLVGDDLFVTNTERLATGIERGIANSILIKVNQIGTITETLDAIEMA…
cpEnolase	ProkaryotesBacteriaBalneolaceae_Rhodohalobactersp15182 SLIEDIHARQILDSRGNPTVEVDVVLSSGIMRAAVPSGASTGEHEAVELRDGDYFLGKSVMQAVENVNDEIADELIGYPVYLQTEIDQLMIQLDGTPNKSNLGANAILGVSMAVAKAAAEVTGLPLWRYLG---GV--NSKVLPLPMMNIINGGSHADNNVDPQEFIMPSGADSYSKAVQMGAEIFHNLKKVLSSK-GYNT-SVGDEGGFAPNKSNEEAVEVILTAIEKAGYTD-VLIALDPASSEFYNTETGLYEFK-W-GSTRDADAMVEYWADWVEKYPIISIEDGMYEDDWDGWKTMTDALGDKVQLVGDDLFVTNTERLAKGIKQGVANSILIKVNQIG…
cpEnolase	ProkaryotesBacteriaBalneolaceae_Balneolasp_2 SFIEDIVARQIIDSRGNPTVEVDVILDTGNIRAAVPSGASTGEFEAVELRDGDVFLGKGVAQAVENVNAIIAEELQGLPVFNQTELDALLIELDGTPNKAKLGANAILGVSIALAKAAANEVGLPLWRYVG---GV--NAKVLPLPMMNIINGGSHADNSVDLQEFIMPAGAESFSHSLQMGAEIFHTLKKVLAAK-GYST-AVGDEGGFAPNKSNEEALEVIMQAIEKAGYVD-VLIALDPATSEFYNTETGLYEFK-W-GSIKDTDAMVDFWSNWVDKYPIISIEDGMAEDDWDAWKKLTDAVGDKVQLVGDDLFVTNTERLSRGIKGVIANSILIKVNQIGTLTETLDAIE…
cpPGAM1	506 254
cpPGAM1	Skeletonemamarinoi_Plastid -SHKIVLVRHGESEWNDLNIFTGWADAALNEKGVKEAKQGGQYLKEAGFTFDVAYTSVLKRAIKTLWLVLEEMDLMYIPIINTWRLNERHYGGLQGLNKQETVDKHGKDQVLIWRRSYDIPPPPCDESSEYYPGNDPRYANVDKADLPFTESLKITGERFMPVWENEIVPDIKAGKKILIAAHGNTLRALVKHLDGISEDEICGLNIPTGVPLVYELDDDLNVIPNENAIAPLRGLYLGNLEDVRAXIEGVANQ
cpPGAM1	MATOU-v2-141606378-6 LSHKIVLVRHGESEWNDLNIFTGWADAALNEKGVKEAKQGGQYLKEAGFTFDVAYTSVLKRAIKTLWLVLEEMDLMYIPIINTWRLNERHYGGLQGLNKQETVDKHGKDQVLIWRRSYDIPPPPCDESSEYYPGNDPRYANVDKADLPFTESLKITGERFMPVWENEIVPDIKAGKKILIAAHGNTLRALVKHLDGISEDEICGLNIPTGVPLVYELDDDLNVIPNENAIAPLRGLYLGNLEDVRARIEGVANQ
cpPGAM1	Skeletonemacostatum_Plastid -SHKIVLVRHGESEWNDLNIFTGWADAALNEKGVKEAKQGGQYLKEAGFTFDVAYTSVLKRAIKTLWLVLEEMDLMYIPIINTWRLNERHYGGLQGLNKXETVDKHGKDQVLIWRRSYDIPPPPCDESSEYYPGNDPRYANVDKADLPFTESLKITGERFMPVWENEIVPDIKAGKKILIAAHGNTLRALVKHLDGISEDEICGLNIPTGVPLVYELDDDLNVIPNENAIAPLRGLYLGNLEDVRARIEGVANQ
cpPGAM1	Skeletonemamarinoi_Plastid_2 -SHKIVLVRHGESEWNDLNIFTGWADAALNEKGVKEAKQGGQYLKEAGFTFDVAYTSVLKRAIKTLWLVLEEMDLMYIPIINTWRLNERHYGGLQGLNKQETVDKHGKDQVLIWRRSYDIPPPPCDESSEYYPGNDPRYANVDKADLPFTESLKITGERFMPVWENEIVPDIKAGKKILIAAHGNTLRALVKHLDGISEDEICGLNIPTGVPLVYELDDDLNVIPNENAIAPLRGLYLGNLEDVRARIEGVANQ
cpPGAM1	SkeletonemamarinoiSkelA_Plastid -SHKIVLVRHGESEWNDLNIFTGWADAALNEKGVKEAKQGGQYLKEAGFTFDVAYTSVLKRAIKTLWLVLEEMDLMYIPIINTWRLNERHYGGLQGLNKQETVDKHGKDQVLIWRRSYDIPPPPCDESSEYYPGNDPRYANVDKADLPFTESLKITGERFMPVWENEIVPDIKAGKKILIAAHGNTLRALVKHLDGISEDEICGLNIPTGVPLVYELDDDLNVIPNENAIAPLRGLYLGNLEDVRARIEGVANQ
cpPGAM1	MATOU-v2-131893479-6 LSHKLVLVRHGESEWNDLNIFTGWADAALNEKGVKEAKQGGQLLKEAGFTFDVAYTSVLKRAIKTLWLALEELDLMYIPIKNTWRLNERHYGGLQGLNKQETVDKHGKDQVLIWRRSYDIPPPPCDESSQYYPGNDPRYANVDKADLPFTESLKITGERFMPVWENEIVPDIKSGKKVLIAAHGNTLRALVKHLDNISEDEICGLNIPTGVPLVYELDDDLNVIPNENGIGPLRGMYLGDLTDVRARIEGVANQ
cpPGAM1	MATOU-v2-44912100-4 LSHKLVLVRHGESEWNDLNIFTGWADAALNEKGVKEARQGGQLLKDAGYTFDVAYTSVLKRAIKTLWLVLEEMDLMYIPIINTWRLNERHYGGLQGLNKQETVDKHGKDQVLIWRRSYDIPPPECDESSEYYPGNDPRYANVDKADLPFTESLKTTGERFMPVWESEIAPAIKSGKRVLIAAHGNTLRALVKHLDGISEDEICGLNIPTGVPLVYELDDDLNVIPNENGIGPLRGLYLGDLEDVRARIEGVANQ
cpPGAM1	Skeletonemajaponicum_Plastid -SHKLVLVRHGESEWNDLNIFTGWADAALNEKGVKEAKQGGKYLKEAGFTFDVAYTSVLKRAIKTLWLVLEEMDLMYIPIVNTWRLNERHYGGLQGLNKQETVDKHGKDQVLIWRRSYDIPPPECDESSEYYPGNDPRYANVDKADLPFTESLKITGERFMPVWDNEIAPAIKSGKKILIAAHGNTLRALVKHLDGISEEEICGLNIPTGVPLVYELDDDLNVIPNENAIAPLRGLYLGDLNDVRARIEGVANQ
cpPGAM1	MATOU-v2-140055457-5 ----------------DLNIFTGWADAPLNEKGLKEAAQGGQLMKDAGLTFDVAYTSVLKRAIKTLWLALEELDLMYIPIKNDYRLNERHYGALQGLNKQETVEKHGKDQVLIWRRSYDIPPPECDVLSEHYPGKDPRYADVPSSMIPKTESLKTTGERFMPLWEGEIAPAIKSGQKILIAAHGNTLRALVKHLDNISEDEICGLNIPTGVPLVYELDDDLNVIPNENGIGPLQGMYLGDLADVRARIEGVANQ
cpPGAM1	MATOU-v2-61624032-3 LAHKLVLIRHGESEWNDLNIFTGWADAALNEKGLREAAQGGQLLKDAGFTFDLCYTSVLKRAIKTLWIVLEEMDLMYLPIKNDWRLNERHYGGLQGLNKQETVDKHGKDQVLVWRRSYDIPPPACDESSEYYPGNDPRYANVDKEDLPFTESLKITGERFMPLWENEIAPKILAGEKILIAAHGNTLRALVKHLDNISEEEICGLNIPTGVPLVYELDDDLKVIPNENGIGSLQGMYLGNQEDIRARIEGA---
cpPGAM1	MATOU-v2-85049381-2 LAHKLVLIRHGESEWNDLNIFTGWADAALNEKGLREAAQGGQLLKDAGFTFDLCYTSVLKRAIKTLWIVLEEMDLMYLPIKNDWRLNERHYGGLQGLNKQETVDKHGKDQVLVWRRSYDIPPPACDESSEYYPGNDPRYANVDKEDLPFTESLKITGERFMPLWENEIAPKILAGEKILIAAHGNTLRALVKHLDNISEEEICGLNIPTGVPLVYELDDDLNVIPNENGIGSLQGMYLGNQEDIRARIEGVANQ
cpPGAM1	MATOU-v2-110705888-3 LSHKLVLVRHGESTWNDLNIFTGWADAPLNKKGLQEASQGGQLLKDAGFTFDVAYTSVLKRAIKTLWLVLEEMDLMYIPIKNDWRLNERHYGALQGLNKQETVDKHGKDQVLIWRRSYDIPPPDCDDSSEYYPGNDPKYANLDKENLPYAESLKITGDRFMPLWENEIAPSIKSGQKVLIAAHGNTLRALVKHLDNISEDEICGLNIPTGVPLVYELDDDLNVIRNENAIAPLQGLYLGNLSDVRDRIEGVANQ
cpPGAM1	MATOU-v2-149458809-5 ---------------------------------------------------DVAYTSVLKRAIKTLWIVLEELDLMYLPIVNTWRLNERHYGGLQGLNKQETVDKHGKDQVLIWRRSYDVPPPECDTASEYYPGNDPRYAAVDPALLPRAESLKLTGERFMPTWDDEIAPAIKAGKRVLIAAHGNTLRALVKHLDGISEEEITGLNIPTGVPLVYELDDDLKVIPSPDAIAPLQGRYLGNQADVRARIEGVANQ
cpPGAM1	MATOU-v2-134577321-3 LAHRLVLVRHGESEWNDLNIFTGWADAALNEKGVREAAEGGRYLKEAGFTFDVAYTSVLKRAIKTLWIVLEELDLMYLPIVNTWRLNERHYGALQGLNKQETVDKHGKDQVLVWRRSYDVPPPECDTASEYYPGNDPRYAAVDPALLPRAESLKLTGERFMPTWDEEIAPAIRSGKRVLIAAHGNTLRALVKHLDGISEEEITGLNIPTGVPLVYELDDDLRVIPSADAIAPLQGRYLGNQADVRARIEGVANQ
cpPGAM1	MATOU-v2-128888617-5 LSHKLVLVRHGESEWNDLNIFTGWADAALNEKGVREAAEGGRYLKEAGFTFDVAYTSVLKRAIKTLWIVLEELDLMYLPIVNTWRLNERHYGGLQGLNKQETVEKHGKDQVLIWRRSYDIPPPECDTASEYYPGNDPRYAAVDPALLPRAESLKLTGERFMPTWDDEIAPAIKSGKRVLIAAHGNTLRALVKHLDGISEEEITGLNIPTGVPLVYELDDDLKVIPSADAIAPLQGRYLGNQADVRARIEGVANQ
cpPGAM1	MATOU-v2-148953743-5 ------------------------------------------------------------------WIVLEELDLMYIPIVNTWRLNERHYGGLQGLNKQETVDKHGKDQVLVWRRSYDVPPPECDTTSEYYPGNDPRYAGVDPALLPRAESLKLTGERFMPTWEEKIAPAIKAGKKVLIAAHGNTLRALVKHLDGISEEEITGLNIPTGVPLVYELDDDX---------------------------------
cpPGAM1	MATOU-v2-95669891-3 LAHTLVLVRHGESEWNDLNIFTGWADAALNDKGRAEAAEGGRYLREAGFTFDVAYTSVLKRAIKTLWIVLEELDLMYLPIVNTWRLNERHYGSLQGLNKQETVKKHGKDQVLVWRRSYDIPPPECDTTSEYYPGNDPRYADVNQTLLPRAESLKLTGERFMPMWEEEIAPAIRAGKKVLIAAHGNTLRALVKHLDGISEEEITGLNIPTGVPLVYELNEDLAVIPSADAIAPLRGRYLGDLADVRARIEGVANQ
cpPGAM1	MATOU-v2-82664618-1 LAHTLVLVRHGESEWNDLNIFTGWADAALNDKGREEAAEGGRYLREAGFTFDVAYTSVLKRAIKTLWIVLEELDLMYIPIVNTWRLNERHYGGLQGLNKQETVEKHGKDQVLVWRRSYDVPPPECDTTSEYYPGNDPRYAGVDPALLPRAESLKLTGERFMPTWEEEIAPAIKAGKKVLIAAHGNTLRALVKHLDGISEEEITGLNIPTGVPLVYELDDDLAVIPSEDGIAPLRGRYLGDQADVRARIEGVANQ
cpPGAM1	MATOU-v2-111054109-3 LAHKLVLVRHGESEWNDLNIFTGWADAALNDKGLEEAAEGGKYLREAGFTFDVAYTSVLKRAIKTLWIVLEELDLMYIPIINTWRLNERHYGGLQGLNKQETVDKHGKDQVLVWRRSYDVPPPECDADSEYYPGNDPRYADVDPALLPRAESLKLTGERFMPTWEAEIAPAIKSGKKVLIAAHGNTLRALVKHLDGISEEEITGLNIPTGVPLVYELDDDLNVIPSADAIAPLRGKYLGDLDDVRARIEGVAX-
cpPGAM1	MATOU-v2-110499477-3 ------------------------------------------------------------------------LDLMYLPIVNTWRLNERHYGGLQGLNKQETVEKHGKDQVLIWRRSYDTPPPECDTTSKYYPGNDPRYATVDPSLLPRSESLKTTGERFMPTWENEIAPAIKSGKRVLIAAHGNTLRALVKHLDGISEEEITGLNIPTGVPLVYELDDNLAVIPSADGIGPLRGRYLGDLADVRARIEGVANQ
cpPGAM1	MATOU-v2-110122058-1 ----------------------------------------------------------------------------------------------------ETVEKHGKDQVLVWRRSYDVPPPECDTTSEYYPGNDPRYAGVDPALLPRAESLKLTGERFMPTWEEEIAPAIKAGKKVLIAAHGNTLRALVKHLDGISEEEITGLNIPTGVPLVYELDDDLAVIPSEDAIAPLRGRYLGDLADVRARIEGVANQ
cpPGAM1	MATOU-v2-111097214-2 -------------------------------------------------------------------------------------------------NKQETVEKHGKDQVLIWRRSYDTPPPECDTTSKYYPGNDPRYATVDPSLLPRSESLKTTGERFMPTWENEIAPAIKSGKRVLIAAHGNTLRALVKHLDGISEEEITGLNIPTGVPLVYELDDNLAVIPSADGIGPLRGRYLGDLADVRARIEGVANQ
cpPGAM1	MATOU-v2-125948438-5 SSTT*TSSRAGPT-----------------PPSTRRAC--GRRRRAGG--------T*RRRGSPTLWIVLEELDLMYLPIVNTWRLNERHYGALQGLNKQETVDKHGKDQVLVWRRSYDVPPPECDTASEYYPGNDPRYAAVDPALLPRAESLKLTGERFMPTWDEEIAPAIRSGKRVLIAAHGNTLRALVKHLDGISEEEITGLNIPTGVPLVYELDDDLRVIPSADAIAPLQGRX-----------------
cpPGAM1	MATOU-v2-99785294-4 --------------------------------------------------------------------------------------------------------------------------------------------DVDPALLPRAESLKLTGERFMPTWEEEIAPAIRAGKRVLVAAHGNTLRALVQRLDGISEEEITGL-------------------------------------------------
cpPGAM1	MATOU-v2-62069078-4 LSHKLVLVRHGESTWNDLNIFTGWADAPLNEKGLKEASDGGKLLKEGGFHFDVAYTSVLKRAIKTLWIVLEELDLMYLPIVNTWRLNERHYGGLQGLNKQETVDKHGKDQVLVWRRSYDIPPPECDKSSEYYPGNDPRYADVDESDLPLTESLKLTGERFMPVWDSEIAPAIKSGKRVLIAAHGNTLRALVKHLDGISEDVIAGLNIPTGVPLVYELDDDLNVIPNENAIAPLQGLYLGDLEDVRARIEGVANQ
cpPGAM1	MATOU-v2-134114893-5 ---------------------------------------------------------------------------------------ERHYGGLQGLNKQETVDKHGKDQVLIWRRSYDIPPPECDESSEWYPGNDPRYAKVDKADLPKTESLKLTGERFMPMWESEIAPAILRGEKVLIAAHGNTLRALVKHLDNISEDEITGLNIPTGVPLVYELDDNLKVIPNKDAIAPLQGMYLGDLADVRARIEGVANQ
cpPGAM1	MATOU-v2-147075361-3 ----------------DCNISPS*CA----------------------------------------------LHLLHIPIINTWRLNERHYGGLQGLNKQETVDKHGKDQVLIWRRSYDVPPPECDTSSEYYPGNDPRYADVPKADLPRTESLKLTGERFMPVWDSEIAPAIKSGRRVLIAAHGNTLRALVKHLDGISEEEITGLNIPTGVPLVYELDDDLNVIPNENGIGPLQGMYLGDLEDVRARIEGVANQ
cpPGAM1	MATOU-v2-41051303-3 --------------------------------------------------------------------------------------------------KQETVDKHGKEQVLIWRRSYDIPPPECDTSSEDYPGNDPRYSGVDESELPRTESLKLTGARFMPIWESEIAPAIKSGKRVLIAAHGNTLRALVKHLDNISEERITGLNIPTGVPLVYELDDDLNVIPNENAIAPLQGLYLGDVADVRARIEGVANQ
cpPGAM1	MATOU-v2-153338232-2 --------------------------------------------------GDVGHVSPLH-------ILIHDTNTPSRPLINTWRLNERHYGGLQGLNKQETVDKHGKDQVLIWRRSYDIPPPECDESSEYYPGNDPRYANVPKDDLPYTESLKLTGERFMPVWESEIAPAIKSGKKVLIAAHGNTLRALVKHLDGISEDEITGLNIPTGVPLVYELDDDLNVIPNENGIGPLKGLYLGDLADVKARIEGVANQ
cpPGAM1	MATOU-v2-95596746-5 -------------------------------------------------------------------------------------------------------------------------------------GNDPRYADVDVADLPKTESLKLTGERFLPIWESEIAPTVKSGKKVIIAAHGNTLRALVKHLDNISEDEITGLNIPTGVPLVYEFDDDMNVIPNKDAIAPLQGLYLGDLADVRARIEGVANQ
cpPGAM1	MATOU-v2-151124382-5 LGHRLRALRVGVERPQHLHRLGRRAAGTWRGRPGREAAEGGRFHQQAGDRRQVSYTSVLKRAIKTLWLILEELDLMYIPIKNNWKFNERHYGGLQGLNKQETVDKHGKDQVLIWRRSYDIPPPECDESSEYYPGNDPRYAGVDKSELPKTESLKLTGERFLPLWESEVAPTIKSGKKIIIAAHGNTLRALVKHLDGISEDEITGLNIPTGVPLVYEFDDDMNVIPHKDAIAPLQGLYLGDLADVKARIDGVANQ
cpPGAM1	MATOU-v2-95691812-4 -----------------------------------------------------------------------------------------------------TVDKHGKDQVLIWRRSYDIPPPELDESSEYYPGSDPRYADVAVEDLPKTESLKLTGERFMPIWESEIAPTIKSGKKVIIAAHGNTLRALVKHLDNISEDEITGLNIPTGVPLVYEFDDDMNVIANGDAIAPLQGLYLGDLADVRARIEGVANQ
cpPGAM1	MATOU-v2-110734771-1 LHHEIALFRHPTATQRPRRRQTG-MEVPECERG-REVPQGGRLHRPGGVGSDVHSHQAPQRA----------------PL--------RVYGGLQGLNKQETVDKHGKDQVLVWRRSYDIPPPECDKTSEYYPGNDPRYADVDPSVLPTTESLKLTGERFMPLWESEIVPAIKSGKKVVVAAHGNTLRALVKHLDGISEDEITGLNIPTGVPLVYEFDDDMNVIANKDAIAPLQGLYLGDLADVRARIEGVANQ
cpPGAM1	MATOU-v2-136371177-5 LNHKLVLVRHGESTWNDLNIFTGWADASLNEKGLEEAAEGGKYLKEAGFTFDVAYTSVLKRAIKTLWIILEENDLMYIPIINTWRLNERHYGGLQGLNKQETVDKHGKDQVLIWRRSYDIPPPECDIDSEYYPGNDPRYANVDEADLPRTESLKLTGERFMPLWESEIVPAIKSGKKVLIAAHGNTLRALVKHLDGISEDEITGLNIPTGVPLVYEFDDDMNVVPNKDAIAPLQGLYLGDLVDVRARIEGVANQ
cpPGAM1	Thalassiosirarotula_Plastid_2 -NHKLVLVRHGESEWNDLNIFTGWADASLNTKGLGEAAEGGKYLKEAGFTFDVAYTSVLKRAIKTLWIILEELDLMYIPIKNDWRLNERHYGALQGLNKQETVDKHGKDQVLIWRRSYDIPPPECDKSSEYYPGNDPRYANVDPSQLPTTESLKLTGERFMPLWEEEIVPTIKSGKKVVIAAHGNTLRALVKHLDGISEDEITGLNIPTGVPLVYEFDDDMNVVPNENAIAPLQGLYLGDLENVRARIEGVANQ
cpPGAM1	Thalassiosirarotula_Plastid -NHKLVLVRHGESEWNDLNIFTGWADASLNTKGLGEAAEGGKYLKEAGFTFDVAYTSVLKRAIKTLWIILEELDLMYIPIKNDWRLNERHYGALQGLNKQETVDKHGKDQVLIWRRSYDIPPPECDKSSEYYPGNDPRYANVDPSQLPTTESLKLTGERFMPLWEEEIVPTIKSGKKVVIAAHGNTLRALVKHLDGISEDEITGLNIPTGVPLVYEFDDDMNVVPNENAIAPLQGLYLGDLENVRARIEGVANQ
cpPGAM1	Thalassiosirarotula_Plastid_3 -NHKLVLVRHGESEWNDLNIFTGWADASLNTKGLGEAAEGGNYLKEAGFTFDVAYTSVLKRAIKTLWIILEELDLMYIPIKNDWRLNERHYGALQGLNKQETVDKHGKDQVLIWRRSYDIPPPECDKSSEYYPGNDPRYANVDPSQLPTTESLKLTGERFMPLWEEEIVPTIKSGKKVVIAAHGNTLRALVKHLDGISEDEITGLNIPTGVPLVYEFDDDMNVVPNENAIAPLQGLYLGDLENVRARIEGVANQ
cpPGAM1	MATOU-v2-128069708-6 LNHKLVLVRHGESEWNDLNIFTGWADASLNTKGLGEAAEGGKYLKEAGFTFDVAYTSVLKRAIKTLWIILEELDLMYIPIKNDWRLNERHYGALQGLNKQETVDKHGKDQVLIWRRSYDIPPPECDKSSEYYPGNDPRYANVDPSQLPTTESLKLTGERFMPLWEEEIVPTIKSGKNVVIAAHGNTLRALVKHLDGISEDKITGLNIPTGVPLVYEFDDDMNVVPNADAIAPLQGLYLGDLDNVRARIEGVANQ
cpPGAM1	MATOU-v2-134606571-1 LNHKLVLVRHGESEWNDLNIFTGWADASLNTKGLGEAAEGGKYLKEAGFTFDVAYTSVLKRAIKTLWIILEELDLMYIPIKNDWRLNERHYGALQGLNKQETVDKHGKDQVLIWRRSYDIPPPECDKSSEYYPGNDPRYANVDPSQLPTTESLKLTGERFMPLWEEEIVPTIKSGKNVVIAAHGNTLRALVKHLDGISEDKITGLNIPTGVPLVYEFDDDMNVVPNADAIAPLQGLYLGDLDNVRARIEGVANQ
cpPGAM1	Thalassiosirasp-_Plastid_3 -SHKLVLVRHGESTWNDLNIFTGWADAALNEKGLGEAAQGGKLLKEGGYTFDVAYTSVLKRAIKTLWTILEELDLMYIPIINTWRLNERHYGGLQGLNKQETVDKHGKDQVLIWRRSYDIPPPECDESSEYYPGNDPRYANVPKDDLPYTESLKLTGERFMPVWESEIAPAIKSGKKVLIAAHGNTLRALVKHLDGISEDEITGLNIPTGVPLVYELDDXLNVIPNENGXGPLKGLYLGDLADVKARIEGVANQ
cpPGAM1	MATOU-v2-133998479-3 LSHKLVLVRHGESEWNDLNIFTGWADASLNEKGLKEAAQGGELLKDGGFTFDVAYTSVLKRAIKTLWIILEELDLMYLPIVNTWRLNERHYGGLQGLNKQETVDKHGKDQVLIWRRSYDIPPPECDETSEYYPGNDPRYANVDKSDLPKTESLKLTGERFMPVWENEIAPAIKSGKKVLIAAHGNTLRALVMKLDNIPEDVICGLNIPTGVPLVYELDDDLNVIPSKDAIAPLQGMYLGDLADVRARIEGVAX-
cpPGAM1	MATOU-v2-140518626-4 ---------------------------------------GGELLKDGGFTFDVAYTSVLKRAIKTLWIILEELDLMYLPIVNTWRLNERHYGGLQGLNKQETVDKHGKDQVLIWRRSYDIPPPECDETSEYYPGNDPRYANVDKSDLPKTESLKLTGERFMPVWENEIAPAIKSGKKVLIAAHGNTLRALVMKLDNIPEDVICGLNIPTGVPLVYELDDDLNVIPSKDAIAPLQGMYLGDLADVRARIEGVANQ
cpPGAM1	MATOU-v2-130613332-3 LSHKIVLVRHGESEWNDMNIFTGWADASLNEKGLKEAAQGGQYLKEAGFTFDVAYTSVLKRAIKTLWIILEELDLMYLPIINTWRLNERHYGGLQGLNKQETVDKHGKDQVLIWRRSYDIPPPECDESSEYYPGNDPRYANVDKADLPKTESLKLTGERFMPMWEGEIAPAIKSGKKVLIAAHGNTLRALVKHLDNISEDEITGLNIPTGVPLVYELDDDLNVIPHPDAIAPLQGLYLGDLADVRARIEGVANQ
cpPGAM1	MATOU-v2-133719843-4 LNHKLVLVRHGESEWNDLNIFTGWADASLNEKGLGEAAQGGQLLKEGGFTFDVAYTSVLKRAIKTLWIILEELDLMYLPIVNTWRLNERHYGGLQGLNKQETVDKHGKDQVLIWRRSYDIPPPECDESSEYYPANDPKYANVDKALLPKTESLKLTGERFMPMWEGEIAPAIKSGKKVLIAAHGNTLRALVKHLDGISEDEITGLNIPTGVPLVYELDDDLNVIASPNAIAPLQGMYLGDLDDVRARIAGVANQ
cpPGAM1	MATOU-v2-134569329-5 LSHKLVLVRHGESTWNDLNIFTGWADASLNEKGLGEAAQGGKLLKEAGFTFDVAYTSVLKRAIKTLWIILEELDLMYLPIVNTWRLNERHYGGLQGLNKQETVDKHGKDQVLIWRRSYDIPPPECDESSEYYPANDPKYANVDKALLPKTESLKLTGERFMPMWEGEIAPAIKSGKKVLIAAHGNTLRALVKHLDGISEDEITGLNIPTGVPLVYELDDDLNVIASPNAIAPLQGMYLGDLDDVRARIAGVANQ
cpPGAM1	MATOU-v2-133719842-6 LNHKLVLVRHGESEWNDLNIFTGWADASLNEKGLGEAAQGGQLLKEGGFTFDVAYTSVLKRAIKTLWIILEELDLMYLPIVNTWRLNERHYGGLQGLNKQETVDKHGKDQVLIWRRSYDIPPPECEETSEYYPGNDPRYANVDKADLPKCESLKTTGERFMPMWENEIGPAILSGKKVIIAAHGNTLRALVKHLDNISEDEITGLNIPTGVPLVYELDDDLNVIKNENAIAPLQGMYLGDLDDVRARIEGVANQ
cpPGAM1	MATOU-v2-134082899-5 LSHKLVLVRHGESTWNDLNIFTGWADASLNEKGLGEAAQGGKLLKEAGFTFDVAYTSVLKRAIKTLWIILEELDLMYLPIVNTWRLNERHYGGLQGLNKQETVDKHGKDQVLIWRRSYDIPPPECEETSEYYPGNDPRYANVDKADLPKCESLKTTGERFMPMWENEIGPAILSGKKVIIAAHGNTLRALVKHLDNISEDEITGLNIPTGVPLVYELDDDLNVIKNENAIAPLQGMYLGDLDDVRARIEGVANQ
cpPGAM1	MATOU-v2-95586480-1 ---------HGESTWNDLNIFTGWADAPLNGKGLGEAGQGGKLLKEAGFTFDLAYTSVLKRAIKTLWIILEEMDLMYIPIKNSWRFNERHYGGLQGLNKQETVDKHGKDQVLIWRRSYDIPPPELDESSEYYPGNDPRYADVDVADLPKTESLKLTGERFLPIWESEIAPTIKSGKKVIIAAHGNTLRALVKHLDNISEDEITGLNIPTGVPLVYEFDDDMSVIPNGDAIAPLQGLYLGDLADVRARIDGVANQ
cpPGAM1	MATOU-v2-95632680-2 LSHKLVLVRHGESTWNDLNIFTGWADAPLNEKGLGEAAEGGKLLKEAGFTFDLAYTSVLKRAIKTLWVILEELDLMYIPIKNSWRFNERHYGGLQGLNKQETVDKHGKDQVLIWRRSYDIPPPELDESSEYYPGNDPRYADVDVADLPKTESLKLTGERFLPIWESEIAPTIKSGKKVIIAAHGNTLRALVKHLDGISEDEITGLNIPTGVPLVYEFDDDMNVIPNEDGIAPLKGMYLGDLTDVRARIDGVANQ
cpPGAM1	Thalassiosirapunctigera_Plastid -NHKLVLVRHGESEWNDLNIFTGWADAPLNAKGLVEAAQGGKYLKEAGFTFDLAYTSVLKRAIKTLWIVLEELDLMYIPIKNDWRLNERHYGALQGLNKQETVDKHGKDQVLVWRRSYDIPPPELDESSEYYPGNDPRYADVDRSVLPYTESLKLTGERFMPLWEDEIVPTIKSGKKVVIAAHGNTLRALVKHLDGISEDEITGLNIPTGVPLVYEFDDDMNVIPDENAIAPLQGLYLGDLADVRARIEGVANQ
cpPGAM1	MATOU-v2-95593917-1 LNHKLVLVRHGESTWNDLNIFTGWADAPLNPKGLEEAGQGGVLLKEAGFTFDLAYTSVLKRAIKTLWTILEELDLMYIPIKNSWRFNERHYGGLQGLNKQETVDKHGKDQVLIWRRSYDIPPPECDESSEYYPGNDPRYADVAVEDLPKTESLKLTGERFMPIWENDIVPTIKSGKKVIIAAHGNTLRALVKHLDGISEDEITGLNIPTGVPLVYEFDDDMNVVPNSDAIAPLQGLYLGDLADVRARIEGVANQ
cpPGAM1	Thalassiosiraminiscula_Plastid_2 -SHKVVLVRHGESQWNDLNIFTGWADAALNEKGLQEAGQGGELLKEAGFTFDIAYTSVLKRAIKTLWVILEELDLMYIPIVNTWRLNERHYGGLQGLNKQETVDKHGKDQVLIWRRSYDIPPPECDKSSEYYPGNDPRYAGVDEADLPLTESLKLTGERFLPLWESEIVPLIKSGKKVIIAAHGNTLRALVKHLDDISEDEITGLNIPTGVPLVYELDDDMNVIPNKDAIAPLQGLYLGDLADVRARIEGVANQ
cpPGAM1	MATOU-v2-146411502-1 LSYKLVLVRHGESEWNDLNIFTGWADAPLNEKGLGEAAQGGKLLKEAGFTFDLAYTSVLKRAIKTLWLILEELDLMYIPIKNNWKFNERHYGGLQGLNKQATVDKYGKDQVLIWRRSYDIPPPECDESSEYYPGNDPRYAGVDKSELPKTESLKLTGERFLPLWESEVAPTIKSGKKIIIAAHGNTLRALVKHLDGISEDEITGLNIPTGVPLVYEFDDDMNVIPHKDAIAPLQGLYLGDLADVKARIDGVANQ
cpPGAM1	MATOU-v2-143991420-4 LSYKLVLVRHGESEWNDLNIFTGWADAPLNEKGLGEAAQGGKLLKEAGFTFDLAYTSVLKRAIKTLWLILEELDLMYIPIKNNWKFNERHYGGLQGLNKQETVDKHGKDQVLIWRRSYDIPPPECDESSEYYPGNDPRYAGVDKSELPKTESLKLTGERFLPLWESEVAPTIKSGKKIIIAAHGNTLRALVKHLDGISEDEITGLNIPTGVPLVYEFDDDMNVIPHKDAIAPLQGLYLGDLADVKARIDGVANQ
cpPGAM1	MATOU-v2-148788780-4 LSYKLVLVRHGESEWNDLNIFTGWADAPLNEKGLGEAAQGGKLLKEAGFTFDLAYTSVLKRAIKTLWLILEELDLMYIPIKNNWKFNERHYGGLQGLNKQETVDKHGKDQVLIWRRSYDIPPPECDESSEYYPGNDPRYAGVDKSELPKTESLKLTGERFLPLWESEVAPTIKSGKKIIIAAHGNTLRALVKHLDGISEDEITGLNIPTGVPLVYEFDDDMNVIPHKDAIAPLQGLYLGDLADVKARIDGVANQ
cpPGAM1	MATOU-v2-63661536-1 LSHKLVLVRHGESEWNDLNIFTGWADAPLNAKGLGEASQGGKLLKEAGFTFDLAYTSVLKRAIKTLWLILEELDLMYIPIKNDWKFNERHYGGLQGLNKQETVDKHGKDQVLIWRRSYDIPPPECDESSEYYPGNDPRYAGVDKSELPKTESLKLTGERFLPLWESEVAPTIKSGKKVIIAAHGNTLRAL----------------------------------------------------------------
cpPGAM1	MATOU-v2-147251463-6 LSYKLVLVRHGESEWNDLNIFTGWADAPLNEKGLGEAAQGGKLLKEAGFTFDLAYTSVLKRAIKTLWLILEELDLMYIPIKNNWKFNERHYGGLQGLNKQATVDKYGKDQVLIWRRSYDIPPPECDESSEYYPGNDPRYAGVDKSELPKTESLKLTGERFLPLWESEVAPTIKSGKKIIIAAHGNTLRALVKHLDGISEDEITGLNIPTGVPLVYEFDDDMNVIPHKDAIAPLQGLYLGDLADVKARIDGVANQ
cpPGAM1	MATOU-v2-120042636-3 -------------------------------------------------------------------IILEELDLMYIPIINTWRLNERHYGGLQGLNKQETVDKHGKDQVLIWRRSYDIPPPECDESSEYYPGNDPRYANIAKEDIPKTESLKLTGX------------------------------------------------------------------------------------------------
cpPGAM1	MATOU-v2-125909911-5 L-HKLVLVRHGESEWNDLNIFTGWADASLNAKGLEEASEGGKYLKEAGFTFDVAYTSVLKRAIKTLWIVLEELDLMYIPIVNTWRLNERHYGGLQGLNKQETVDKHGKDQVLVWRRSYDIPPPECDETSEYYPGNDPRYANVDKAILPKCESLKTTGERFLPMWED-IVPEIKSGKKRILYPKSRGRRC*SRHMPSVRL*SIPRILLPG*IPLVFGLE-SALPIRRSKDL*MLTRSYLH*PQ---------LGQ
cpPGAM1	Thalassiosiraantarctica_Plastid_2 -NHKLVLVRHGESEWNDLNIFTGWADASLNAKGLEEAAEGGKYLKEAGFTFDVAYTSVLKRAIKTLWIVLEELDLMYIPIVNTWRLNERHYGGLQGLNKQETVDKHGKDQVLVWRRSYDIPPPDCDETSEYYPGNDPRYANVDKAILPKAESLKTTGERFLPMWESDIVPEIKSGKKVLLAAHGNTLRALVKHLDGISEDTITGLNIPTGVPLVYEFDDDFNVVPHPDAIAPLQGVYLGDLADVRARIDGVANQ
cpPGAM1	MATOU-v2-129117008-5 LNHKLVLVRHGESEWNDLNIFTGWADASLNAKGLEEASEGGKYLKEAGFTFDVAYTSVLKRAIKTLWIVLEELDLMYIPIVNTWRLNERHYGGLQGLNKQETVDKHGKDQVLVWRRSYDIPPPECDETSEYYPGNDPRYANVDKAILPKCESLKTTGERFLPMWESDIVPEIKSGKKVLIAAHGNTLRALVKHLDGISEDTITGLNIPTGVPLVYEFDDDFNVVPHPDAIAPLQGVYLGDLADVRARIDGVANQ
cpPGAM1	MATOU-v2-136276034-5 LNHKLVLVRHGESEWNDLNIFTGWADASLNAKGLEEASEGGKYLKEAGFTFDVAYTSVLKRAIKTLWIVLEELDLMYIPIVNTWRLNERHYGGLQGLNKQETVDKHGKDQVLVWRRSYDIPPPDCDETSEYYPGNDPRYANVDKAILPKAESLKTTGERFLPMWESDIVPEIKSGKKVLIAAHGNTLRALVKHLDGISEDTITGLNIPTGVPLVYEFDDDFNVVPHPDAIAPLQGLYLGDLADVRARIDGVANQ
cpPGAM1	MATOU-v2-133830365-5 LNHKLVLVRHGESEWNDLNIFTGWADASLNAKGLEEASEGGKYLKEAGFTFDVAYTSVLKRAIKTLWIVLEELDLMYIPIVNTWRLNERHYGGLQGLNKQETVDKHGKDQVLVWRRSYDIPPPDCDETSEYYPGNDPRYANVDKAILPKAESLKTTGERFLPMWESDIVPEIKSGKKVLIAAHGNTLRALVKHLDGISEDTITGLNIPTGVPLVYEFDDDFNVVPHPDAIAPLQGVYLGDLADVRARIDGVANQ
cpPGAM1	MATOU-v2-128197034-5 LNHKLVLVRHGESEWNDLNIFTGWADASLNAKGLEEASEGGKYLKEAGFTFDVAYTSVLKRAIKTLWIVLEELDLMYIPIVNTWRLNERHYGGLQGLNKQETVDKHGKDQVLVWRRSYDIPPPECDETSEYYPGNDPRYANVDKAILPKCESLKTTGERFLPMWESDIVPEIKSGKKVLIAAHGNTLRALVKHLDGISEDTITGLNIPTGVPLVYEFDDDFNVVPHPDAIAPLQGVYLGDLADVRARIDGVANQ
cpPGAM1	MATOU-v2-129541619-5 LNHKLVLVRHGESEWNDLNIFTGWADASLNAKGLEEASEGGKYLKEAGFTFDVAYTSVLKRAIKTLWIVLEELDLMYIPIVNTWRLNERHYGGLQGLNKQETVDKHGKDQVLVWRRSYDIPPPECDETSEYYPGNDPRYANVDKAILPKCESLKTTGERFLPMWESDIVPEIKSGKKVLIAAHGNTLRALVKHLDGISEDTITGLNIPTGVPLVYEFDDDFNVVPHPDAIAPLQGVYLGDLADVRARIDGVANQ
cpPGAM1	MATOU-v2-136269032-6 LSYKLVLVRHGESEWNDLNIFTGWADADLNEKGKKEALQGGKLLKDAGFTFDVAYTSVLKRAIKTLWTILEELDLMYIPIVNTWRLNERHYGALQGLNKQQTVDKHGKDQVLIWRRSYDIPPPELDESSEYYPGNDPRYADVDKADLPKTESLKLTEERFMPVWENEIAPAIKSGKKVLIAAHGNTLRALVKHLDNISKDEITGLNIPTGVPLVYELDDDLNVIPSKDAIAPLQGMYLGDLEDVKARIGAVMAQ
cpPGAM1	Thalassiosirasp-_Plastid -NHKLVLVRHGESTWNDLNIFTGWADADLNEKGKAEALAGGKLIKEAGFIFDVAYTSVLKRAIKTLWIILEEMDLMYIPIVNTWRLNERHYGGLQGLNKQETVDEYGKDQVLIWRRSYDIPPPECDESSEYYPGNDPRYANVDKADLPKTESLKLTEDRFMPVWENEIAPAIKSGKKVLIAAHGNTLRALVKHLDNISSDTIAELNIPTGVPLVYELDDDLNVVPNENAIAPLQGMYLGNLDDVKARIAGVANQ
cpPGAM1	Thalassiosira_pseudonana_Other_2 -NHKLVLVRHGESTWNDLNIFTGWADADLNEKGKAEALAGGKLIKEAGFTFDVAYTSVLKRAIKTLWIILEEMDLMYIPIVNTWRLNERHYGGLQGLNKQETVDEYGKDQVLIWRRSYDIPPPECDESSEYYPGNDPRYANVDKADLPKTESLKLTEDRFMPVWENEIAPAIKSGKKVLIAAHGNTLRALVKHLDNISSDTIAELNIPTGVPLVYELDDDLNVVPNENAIAPLQGMYLGNLDDVKARIAGVANQ
cpPGAM1	MATOU-v2-94630022-3 -----------------------------------------------------------------LWLVLEELDLMYIPIINDWRLNERHYGGLQGLNKQETVDKHGKDQVLIWRRSYDIPPPECDESSEYYPGNDPRYAGVDKAQLPKTESLKITGERFMPMWENEIVPDIKAGKKVLIAAHGNTLRALVKHLDNISEEEITGLX------------------------------------------------
cpPGAM1	MATOU-v2-149204250-3 LAFKVVLVRHGESKWNDLNIFTGWADAELNEKGLGEAMQGGKQLKEAGFTFDVAYTSVLKRAIKTLWIILEELDLMYIPIVNRWRLNERHYGGLQGLNKQETVDKHGKDQVLVWRRSFDVPPPECEETSEYYPGNDPRYADVDKADLPKCESLKLTAERFMPVWENEIVPDIKAGKKVIVAAHGNTLRALVMHLDGISSDEITGLNIPTGVPLVYELDENMKPVPHPDAIAPLSGLYLGNLDEVRNRIGAVAAQ
cpPGAM1	MATOU-v2-149204251-1 -------------------IIVGWL--------------AG*QGLDSGAC--VHYTPFVSLA-KTM*YT-ECSDLLQ---VNRWRLNERHYGGLQGLNKQETVDKHGKDQVLVWRRSFDVPPPECEETSEYYPGNDPRYADVDKADLPKCESLKLTAERFMPVWENEIVPDIKAGKKVIVAAHGNTLRALVMHLDGISSDEITGLNIPTGVPLVYELDENMKPVPHPDAIAPLSGLYLGNLDEVRNRIGAVAAQ
cpPGAM1	MATOU-v2-112949955-5 LMHTVVLVRHGESTWNNENLFTGWADVPLSEKGLGEARSGGKLIKEAGFKFDVAYTSMLRRAIHTLWLVLEEMDLFYIPIKHTWRLNERHYGALQGLNKQETVDKYGKDQVLIWRRSYDVPPPPADLTSEHYPGNDPRYAGIDTADIPQCESLKLTEERFLPEWESVIGPEILSGKRVLIAAHGNTLRALVKHLDGISSDEIVGLNIPTGVPLVYELDDNLKPIPHPDAIGPLQGYYLGDLDDVRARIGAVASQ
cpPGAM1	MATOU-v2-51935236-5 -MHTVVLVRHGESTWNNENLFTGWADVPLSPKGEIEARTGGKLIKEAGYEFDVAYTSMLRRAIHTLWLVLEEMDLFYIPIKHTWRLNERHYGALQGLNKQETVDKYGKDQVLIWRRSYDIPPPAVDESSKHFPGNDPRYSGTDKADLPFCESLKLTEERFLPDWENVIGPEILSGKRVLIAAHGNTLRALVKHLDGISSNDIVGLNIPTGVPLVYELDDNLRPIPHPDAIGPLQGRYLGDLDDIRARIGAVASQ
cpPGAM1	MATOU-v2-89645697-6 LMHTVVLVRHGESTWNNENLFTGWADVPLSPKGEGEARSGGKLIKEAGYVFDVAYTSMLRRAIHTLWLVLEEMDLFYLPIIHTWRLNERHYGALQGLNKQETVEKYGKDQVLIWRRSYDTPPPAVDESSEHYPGNDPRYDNEDKADLPFCESLKLTEERFLPEWENVIGPAILSGKRVLIAAHGNSLRALVX--------------------------------------------------------------
cpPGAM1	Odontella_Plastid -MYTVVLVRHGESTWNKENLFTGWVDVPLSEKGRSEALAGGKLLKEQGFTFDLAYTSTLKRAIATLWTILEELDLMYIPIVNTWRLNERHYGSLQGLNKQETVDKHGKDQVLVWRRSYDTPPPIVDRDSEHHPSNDPRYVGVDFDD-EFTESLKTTGERFMPDWENVIGPDIKAGKKVIIAAHGNTLRALVKHLDDISEDEICGLNIPTGVPLVYELDEDLKPIPQEDAIAPLQGRYLGDQEEIRARIGAVAAQ
cpPGAM1	OdontellaSinensis_Plastid -MHTLVLIRHGESTWNKENLFTGWVDVSLSEKGREEASAGGKLLKEGGYTFDVAYTSVLKRAIQTLWLALEELDLMYIPIVNTWRLNERHYGGLQGLNKQETVDKHGKDQVLIWRRSYDVPPPLVDRDSEHHPSNDPRYAGVDFPD-EFTESLKTTSERFLPDWENVIGPRVKAGEKVLIAAHGNTLRALVKHLDGISEEEICGLNIPTGVPLVYELDDDLNVIPHPDAIAPLQGLYLGNLEEVRARIEGVANQ
cpPGAM1	MATOU-v2-43445364-2 LMHTLVLVRHGESTWNKENLFTGWVDVPLSDAGIGEAAAGGKLLKEGGYSFDVAYTSTLKRAIKTLWLVLEELDLMYIPIVNTWRLNERHYGSLQGLNKQETVEKHGKEQVLIWRRSYDIPPPVVDLSSEYHPSKDPRYAGVEFDD-NFTESLKTTGERFMPDWNNVIGPDIKAGKKVIIAAHGNTLRALVQHLDGISEDEISNLNIPTGVPLVYELDDDLKPIPHPDAISPLQGHYLGDQEKVRARIEGVASQ
cpPGAM1	Extubocellulusspinifer_Plastid -MYTLVLVRHGESTWNKENLFTGWVDVPLSEGGVGEAEDGAKLLNEEGFTFDLAYTSTLKRAIKTLWIILEELDLMYIPIINTWRLNERHYGALQGLNKQETVDKHGKDQVLVWRRSYDIPPPVVDRSSEHHPSNDPRYKGVEFDD-EFTESLKTTGERFMPDWENKIAPDIKAGKKVLIAAHGNTLRALVQYLDNIPDDVICELNIPTGIPLIYELDDDLKPIPHPDAIAPLQGRYLGNQEEVRARIEGVANQ
cpPGAM1	MATOU-v2-137667819-5 MMYTLVLVRHGESTWNKENLFTGWVDVPLSEGGVGEAGAGAKLLKEEGFTFDLAYTSTLKRAIKTLWIILEGLDLMYIPINNTWRLNERHYGGLQGLNKQETVDKHGKEQVLVWRRSYDIPPPVVDRSSEHHPSNDPRYKGVEFDD-EFTESLKTTGERFMPDWEGKIGPDIKAGKKVIIAAHGNTLRALVQYLDNISDEEICGLNIPTGVPLIYELDDDLKPIPHPDAIAPLSSRRRKTQKRELLRMAKCAQQ
cpPGAM1	Minutocelluspolymorphus_Plastid_2 -MYTLVLVRHGESTWNKENLFTGWVDVPLSEGGVGEAGAGAKLLKEEGFTFDLAYTSTLKRAIKTLWIILEGLDLMYIPINNTWRLNERHYGGLQGLNKQETVDKHGKEQVLVWRRSYDIPPPVVDRSSEHHPSNDPRYKGVEFDD-EFTESLKTTGERFMPDWEGKIGPDIKAGKKVIIAAHGNTLRALVQYLDNISDEEICGLNIPTGVPLIYELDDDLKPIPHPDAIAPLQGRYLGNQEEVRARIEGVANQ
cpPGAM1	MATOU-v2-120658786-5 MMYTLVLVRHGESTWNKENLFTGWVDVPLSEGGVGEAGAGAKLLKEEGFTFDLAYTSTLKRAIKTLWIILEGLDLMYIPINNTWRLNERHYGGLQGLNKQETVDKHGKEQVLVWRRSYDIPPPVVDRSSEHHPSNDPRYKGVEFDD-EFTESLKTTGERFMPDWEGKIGPDIKAGKKVIIAAHGNTLRALVQYLDNISDEEICGLNIPTGVPLIYELDDDLKPIPHPDAIAPLQGRYLGNQEEVRARIEGVANQ
cpPGAM1	MATOU-v2-111553524-5 LMHTLVLVRHGESTWNKENLFTGWADCPLSDDGLVEAKSGGRLLKEAGYTFDVAYTSTLKRAIKTLWIVLEELDLMYIPIKNSWRLNERHYGSLQGLNKQETVDKYGKDQVLVWRRSYDIPPPELDESSVHYPGNDARYANVNKDDLPFTESLKLTEDRFMVDWNEVIVPAIKSGKKLIIAAHGNTLRALVKHLDGISSEEITGLNIPTGVPLVYELDENLKPIPHQDAISPLQGHYLGDLNEVRNRIGAVASQ
cpPGAM1	MATOU-v2-110403103-6 LMHTLVLVRHGESTWNKENLFTGWADCPLSDDGLVEAKSGGILLKEAGYTFDVAYTSTLKRAIKTLWIVLEELDLMYIPIKNSWRLNERHYGSLQGLNKQETVDKYGKDQVLVWRRSYDIPPPELDESSVHYPGNDARYANVNKDDLPFTESLKLTEDRFMVDWNEVIVPAIKSGKKLIIAAHGNTLRALVKHLDGISSEEITGLNIPTGVPLVYELDENLKPIPHQDAISPLQGHYLGDLNEVRNRIGAVASQ
cpPGAM1	MATOU-v2-111553525-5 LMHTLVLVRHGESTWNKENLFTGWADCPLSDDGLVEAKSGGRLLKEAGYTFDVAYTSTLKRAIKTLWIVLEELDLMYIPIKNSWRLNERHYGSLQGLNKQETVDKYGKDQVLVWRRSYDIPPPELDESSVHYPGNDARYANVNKDDLPFTESLKLTEDRFMVDWNEVIVPAIKSGKKLIIAAHGNTLRALVKHLDGISSEEITGLNIPTGVPLVYELDENLKPIPHQDAISPLQGHYLGDLNEVRNRIGAVASQ
cpPGAM1	Ditylumbrightwellii_Plastid_2_1 -MYTVVLIRHGESTWNKENRFTGWVDVPLSEKGLAEATEGGKLLAEAGFTFDVAYTSVLRRAIKTLWTVLEQMDLMYIPIVNLWRLNERHYGALQGLNKQETVDKHGKDQVLVWRRSYDIPPPALDEDSQYYPGNDPAYASVDKQDLPFTESLKLTEDRFMPDWENAMAPAIRDGKKLLIAAHGNTLRALVKHLDGISEDEITGLNIPTGVPLVYELDEDLKPIPHPDAIAPLQGRYLGDQESIKARIGAVASQ
cpPGAM1	Ditylumbrightwellii_Plastid_1 -MYTVVLIRHGESTWNKENRFTGWVDVPLSEKGLAEATEGGKLLAEAGFTFDVAYTSVLRRAIKTLWTVLEQMDLMYIPIVNLWRLNERHYGALQGLNKQETVDKHGKDQVLVWRRSYDIPPPALDEDSQYYPGNDPAYASVDKQDLPFTESLKLTEDRFMPDWENAMAPAIRDGKKLLIAAHGNTLRALVKHLDGISEDEITGLNIPTGVPLVYELDEDLKPIPHPDAIAPLQGRYLGDQESIKARIGAVASQ
cpPGAM1	Ditylumbrightwellii_Plastid_3 -MYTVVLIRHGESTWNKENRFTGWVDVPLSEKGLAEATEGGKLLAEAGFTFDVAYTSVLRRAIKTLWTVLEQMDLMYIPIVNLWRLNERHYGALQGLNKQETVDKHGKDQVLVWRXSYDIPPPALDEDSQYYPGXDPXYASVDKQDLPFTESLKLTEXRFMPDWENAMAPAIRDGKKLLIAAHGNTLRALVKHLDGISEDEITGLNIPTGVPLXYELDEDLKPIPHPDAIAPLQGRYLGDQESIKARIGAVASQ
cpPGAM1	Ditylumbrightwellii_Plastid_2_2 -MYTVVLIRHGESTWNKENRFTGWVDVPLSEKGLAEATEGGKLLAEAGFTFDVAYTSVLRRAIKTLWTVLEQMDLMYIPIVNLWRLNERHYGALQGLNKQETVDKHGKDQVLVWRRSYDIPPPALDQDSQYYPGNDPAYASVDKQDLPFTESLKLTEDRFMPDWENAMAPAIRDGKKLLIAAHGNTLRALVKHLDGISEDEITGLNIPTGVPLVYELDEDLKPIPHPDAIAPLQGRYLGDQESIKARIGAVASQ
cpPGAM1	MATOU-v2-43581144-6 LMHTLVLIRHGESTWNNENRFTGWVDVPLSEKGLKEAKAGGTMLREAGFKFDIAYTSTLKRAIKTLWIVLEEMDLMYIPIVNTWRLNERHYGALQGLNKQETVDKHGKDQVLVWRRSYDIPPPELDEDNEYYPGNDPTYADVDKADLPFTESLKITEDRFMVDWENVIAPDIKSGKKLIIAAHGNTLRALVKHLDNISSDEICGLNIPTGVPLIYELDDDLKPIPQDDAIAPLTGRYLGDQDEIKARIGAVASQ
cpPGAM1	Rhizosoleniasetigera_Plastid -SHTLVLVRHGESTWNNENRFTGWYDCPLSEKGESEAKSGGTLLREGGFDFDVAYTSTLKRAIKTLWLVLEEMDLMYIPVKHTWRLNERHYGALQGLNKQETVDKHGKDQVLIWRRSYDIPPPELDEESEHFPGNDPRYKDVEKEDLPFTESLKLTEDRFMVDWENEIAPAIKSGQKILIAAHGNTLRALVKHLDGISSDEICELNIPTGVPLVYELDDDLKPIPHADGIAPLSGRYLGDQEDIRNRIGAVASQ
cpPGAM1	Rhizosoleniasetigera_Plastid_2 -SHTLVLVRHGESTWNNENRFTGWYDCPLSEKGESEAKSGGTLLREGGFDFDVAYTSTLKRAIKTLWLVLEEMDLMYIPVKHTWRLNERHYGALQGLNKQETVDKHGKDQVLIWRRSYDIPPPELDEESEHFPGNDPRYKDVEKEDLPFTESLKLTEDRFMVDWENEIAPAIKSGQKILIAAHGNTLRALVKHLDGISSDEICELNIPTGVPLVYELDDDLKPIPHADGIAPLSGRYLGDQEDIRNRIGAVASQ
cpPGAM1	MATOU-v2-89087143-2 --------------------------------------AGGVLLREEGLTFDVAYTSTLKRAIKTLWLVLEEMDLMYIPIVNSWRLNERHYGSLQGLNKQETVDKHGKEQVLIWRRSYDIPPPECDEDNEYYPGKDPRYADVEKADLPFSESLKLTEERFLVDWEKTIAPEIKSGKKLLIAAHGNTLRALVKHLDGISSDDITGLNIPTGVPLIYELDDDLKPIPQDDAIAPLTGRYLGDQEEIKQRIGAVASQ
cpPGAM1	MATOU-v2-149252783-4 L-HTLVLVRHGESTWNKENRFTGWVDVPLSESGLAEAKAGGELLRDGGYTFDTAYTSTLKRAIKTLWIVLEEMDLMYIPIIHSWRLNERHYGDLQGLNKQETVDKHGKDQVLIWRRSYDIPPPACDESNEYYPGSDPRYVNVDKKDLPFCESLKLTEDRFLVDWENVIAPEIKAGKKLLIAAHGNTLRALVKHLDGISSDDITGLNIPTGVPLVYELDDDLKPIPQDDAIAPLTGRYLGDQDQIKQRIGAVASQ
cpPGAM1	MATOU-v2-114230982-5 L-HTLVLIRHGESTWNKENRFTGWVDVPLSESGLAEAHEGGALLRQGGYVFDVAYTSTLKRAIKTLWIVLEEMDLMYIPIVNTWRLNERHYGSLQGLNKQETVDKHGKEQVLVWRRSYDVPPPSCDESSEYWPGKDPRYLEVDRNELPFAESLQLTEQRFMKEWEEIIEPRIRGGQRLLIAAHGNTLRALVKHLDGISSDDITGLNIPTGVPLVYELDDDLKPIPQDDAIAPLTGRYLGDQEQIRRRIGAVASQ
cpPGAM1	MATOU-v2-119134833-4 L-HTLVLVRHGESTWNKENRFTGWVDVPLSESGLAEAHEGGVLLREGGYVFDVAYTSTLKRAIKTLWIVLEEMDLMYIPIVNTWRLNERHYGSLQGLNKQETVDRHGKEQVLVWRRSYDVPPPSCDESSEYWPGKDPRYVRVNPAELPFAESLELTEQRFMKEWENVIAPQIRQGQRLLIAAHGNTLRALVKHLDGISSDDITGLNIPTGVPLVYELDDDLKPIPQDDAIAPLTGKYLGDQEQIRQRIGAVASQ
cpPGAM1	MATOU-v2-5894676-4 --------RHGESTWNKANRFTGWVDVPLSEQGLAEAKSGGELLREEGFDFDVAYTSTLKRAIKTLWIVLEEMDLMYIPIINLWRLNERHYGSLQGLNKQETVDKHGKDQVLIWRRSYDIPPPTVDESDENFPGNDPRYANVDKADLPFSESLKLTEERFMVDWENIIAPEIKSGKKLLIAAHGNTLRALVKHLDGISTEEIPGLNIPTGIPLVYELDDDLKPIPQKDAIAPLSGRYLGNQEEIKARIGAVVSQ
cpPGAM1	MATOU-v2-110405738-6 LMHTVVLIRHGESTWNKENRFTGWVDVPLSEEGNKEAKAGGILLRDEGLTFDKAYTSTLKRAIKTLWMVLEEMDLMYIPIVNSWRLNERHYGSLQGLNKQETVDKHGKEQVLIWRRSYDIPPPTLDESNEFYPGNDPRYVNVDKADLPFSESLKLTEERFLVDWKDVIAPEIKSGKTLLIAAHGNTLRALVKHLDGISS-------------------------------------------------------
cpPGAM1	MATOU-v2-144076520-6 L-HTLVLIRHGESTWNKENRFTGWVDVPLSEQGLAEAKAGGEYLREAGFEFDVAYTSTLKRAIKTLWIVLEEMDLMYLPIVNTWRLNERHYGALQGLNKQETVDKHGKDQVLIWRRSYDIPPPTLDEESEYYPGKDPRYANVDKQDLPFTESLKLTEERFMVDWEHTIAPDIKAGKRLLIAAHGNTLRALVKHLDGISSDDITGLNIPTGVPLVYELDDDLRPIRQDDAIAPLSGRYLGNQAEIRERIGAVASQ
cpPGAM1	MATOU-v2-141436985-5 --------------------FTGWVDVPLSEQGLAEAKAGGEYLREAGFEFDVAYTSTLKRAIKTLWIVLEEMDLMYLPIVNTWRLNERHYGALQGLNKQETVDKHGKDQVLIWRRSYDIPPPTLDEESEYYPGKDPRYANVDKQDLPFTESLKLTEERFMVDWEHTIAPDIKAGKRLLIAAHGNTLRALVKHLDGISSDDITGLNIPTGVPLVY---DKMRSLPSA*ATRPKSRRNRGSMLRTIYKIYALITS
cpPGAM1	MATOU-v2-96316188-6 -----------------------------------EAAEGGKLLAEEGFTFDKAYTSTLKRAIKTLWLCLEQLDLMYIPIINNWRLNERHYGALQGLNKQETVDKHGKDQVLIWRRSYDIPPPPCEQDSPYYPVNDPTYAKIPHESLPFSESLADTEKRFMVEWCAEIAPEIMKGEKLLIAAHGNTLRALVKHLDDISADEICELNIPTGVPLVYELDEDLKPIPHPDAIAPLKGRYLGNQAAIRERIGAVAAQ
cpPGAM1	MATOU-v2-89241206-5 LMYTLVLIRHGESTWNNENRFTGWYDCPLSEKGEQEAMEGGKLMADEGLTFDKAYTSTLKRAIKTLWLSLEQLDLMYIPIINNWRLNERHYGALQGLNKQETVDKHGKDQVLIWRRSYDTPPPPCDVDSPYYPVNDPTYAKVPHESLPFAESLADTEKLFMVEWCAEIAPEIMKGEKLLIAAHGNTLRALVKHLDGISADEICELNIPTGVPLVYELDEDLKPIPHPDAIAPLKGRYLGNQAAIRERIGAVAAQ
cpPGAM1	MATOU-v2-136253730-6 LMYTLVLIRHGESTWNNENKFTGWYDCPLSEKGEAEAKEGGRLMKEAGLTFDKAYTSTLKRAIKTLWLGLEQLDLMYIPVINNWRLNERHYGALQGLNKQDTVDKYGKDQVLVWRRSYDTPPPPCDADSEHYPVNCPAYATVPHEDMPYSESLKDTEARFMVEWSAIIAPEIMRGDKLLIAAHGNTLRALVKHLDGISADEICDLNIPTGVPLVYELDEDLKPIPHPDAIGPLKGRYLGDQSAIRERIGAVAAQ
cpPGAM1	Striatellaunipunctata_Plastid -MYTLVLVRHGESTWNDQNRFTGWADVPLSEKGLTEAHDGGNLLKSEGFTFDVAYTSYLKRAIKTLWIVLEEMDLMYIPIVNLWRLNERHYGDLQGLNKQETVDKHGKDQVLVWRRSYDIPPPALDETSEHYPGNDPRYAKFPKESLPFTESLKLTESRFMVDWEEVFVPEIKSGKKILIAAHGNTLRALVKHLDNISSETITGLNIPTGVPLVYELDEDLKPIPHKDAIGPLSGRYLGNQEEIQARIGAVMAQ
cpPGAM1	MATOU-v2-139546734-1 LMYTLVLIRHGESTWNQENRFTGWVDVPLNEKGLKEAHAGGNLLRDEGFTFDVAYTSVLKRAIKTLWTVLEELDLMYIPIVNLWTLNERHYGGLQGLNKQETVDKHGKDQVLVWRRSYDIPPPECEETSEYYPGNDAKYAGVDKSRLPFTESLKLTEERFMPDWLNVIAPEVKSGKKILIAAHGNTLRALVKHLDGISSDEITGLNIPTGVPLVYELDEDLKPIPHPDAIGPLSGRYLGNQEEIQARIGAVMAQ
cpPGAM1	MATOU-v2-141487364-6 ----------------------------LNEKGLKEAHAGGNLLREEGFTFDVAYTSVLKRAIKTLWTVLEELDLMWIPIVNLWTLNERHYGGLQGLNKQETVDKHGKDQVLVWRRSYDIPPPECEETSEYYPGNDVKYAGVDKSRLPFTESLKLTEERFMPDWLNVIAPEVKAGKKILIAAHGNTLRALVKHLDGISSDEITGLNIPTGIPLVYELDEDLKPIPHPDAIGPLSGRYLGNQEEIQARIGAVMAQ
cpPGAM1	MATOU-v2-142273966-4 LMYTLVLVRHGESVWNKENLFTGWADCPLSEKGLEEASAGGKLLKEEGFKFDVAYTSTLKRAIKTLWIILEEMDLMHLPIINSWRLNERHYGALQGLNKQETVDKYGMDQVLIWRRSYDIPPPELDESNEHYPGNDPRYADIAKEDLPLAESLKLTGERFMVDWENTLVPQIKSGKNILIAAHGNTLRALVKHLDDISEDEITGLNIPTGVPLVYELDEDLKPIKSPQAIAPLQGRYLGDQDEVKARIGAVASQ
cpPGAM1	MATOU-v2-63465674-1 LMYTLVLVRHGESVWNRENLFTGWADCPLSEKGLKEARAGGKLLKEEGFTFDIAYTSTLKRAIKTLWLILEEMDLMHLPIVNSWRLNERHYGALQGLNKQETVDKFGMDQVMIWRRSYDIPPPELDESNEHYPGNDPRYAGIEKAELPLSESLKLTGERFMVDWENVLVPQIMSGNRILISAHGNTLRALVKHLDGISEAEITGLNIPTGVPLVYELDENLKVIPSPDAIAPLQGRYLGNQDEVKARIGAVASQ
cpPGAM1	MATOU-v2-134252689-1 MMYTLVLVRHGESTWNEENRFTGWADVPLNAKGLKEAHAGGVLLREGGFDFDKAYTSTLKRAIKTLWIVLEEMDLMHLPIINTWRLNERHYGALQGLNKQETVDKHGKDQVLVWRRSYDIPPPALDTSSEHYPGNDRRYNNVPKEDLPLTESLKLTEERFMVDWHKTFVPEIKSGERILIAAHGNTLRALVKHLDNISSDEITGLNIPTGVPLVYELDEDLKPIPHPDAIAPLTGRYLGDLDDVRSRIGAVMAQ
cpPGAM1	MATOU-v2-127474977-4 LMYTLVLVRHGESTWNKENLFTGWADVPLSEQGLEEAHAGGVLLRDGGFDFDVAYTSTLKRAIKTLWVVLEEMDLMHLPIINTWRLNERHYGALQGLNKQETVDKYGKDQVLVWRRSYDIPPPELDESSIHYPGNDKRYANIPKEEIPKTESLKLTEARFMVDWHKVFVPEIKSGKRILIAAHGNTLRALVKHLDGISSDDITGLNIPTGVPLVYELDEDMKPIPHPDGIGPLSGRYLGDQENIRSRIGAVMAQ
cpPGAM1	MATOU-v2-133652678-6 LMYTLVLVRHGESTWNKENLFTGWADVPLSEQGLEEAHAGGVLLRDGGFDFDVAYTSTLKRAIKTLWVVLEEMDLMHLPIINTWRLNERHYGALQGLNKQETVDKYGKDQVLVWRRSYDIPPPELDESSIHYPGNDKRYANIPKEEIPKTESLKLTEARFMVDWHKVFVPEIKSGKRILIAAHGNTLRALVKHLDGISSDDITGLNIPTG--------------------------------------------
cpPGAM1	MATOU-v2-88083844-3 LMYTLVLIRHGESTWNNENKFTGWVDCPLSEKGEKEAIAGGKLLKDAGFAFDKAYTSTLKRAIKTLWLVLEQVDLMYIPIVNTWRLNERHYGALQGLNKQETVDKHGKEKVLVWRRSYDVPPPPVDESSEYWGGNDEMYSGVDKSDLPFSESLKTTEERFMPDWENVYVPDIKSGKKLLIAAHGNTLRALVKHLDGISSDDITGLNIPTGVPLVYELDENMKPX------------------------------
cpPGAM1	Asterionellopsisglacialis_Dual -MYTLVLVRHGESTWNNENRFTGWYDCPLSEKGEGEALAGGKLLQEAGYTFDIAYTSTLKRAIKTLWIVLEQLDLMYIPIVNTWRLNERHYGALQGLNKQETVDKHGKDQVLVWRRSYDIPPPPLDEEDEMYPGKDPRYQDVAKDDLPLTESLKLTEDRFMPDWENVLAPEIKSGKKVLIAAHGNTLRALVKHLDGISSEDITGLNIPTGVPLVYELDEDLKPIPHADAIAPLQGHYLGDLDDVRNRIGAVMAQ
cpPGAM1	Asterionellopsisglacialis_Plastid_2 -MYTLVLVRHGESTWNNENRFTGWYDCPLSEKGEGEAHAGGKLLREAGYNFDIAYTSTLKRAIKTLWIVLEEMDLMYIPIVNTWRLNERHYGALQGLNKQETVDKHGKDQVLVWRRSYDIPPPPLDEDAEMYPGKDPRYKDVAKEDIPLTESLKLTEDRFMPDWENVLAPEIKSGKKVLIAAHGNTLRALVKHLDGISSDEITGLNIPTGVPLVYELDEDLKPIPHPDAIAPLQGHYLGDLEDVRNRIGAVMAQ
cpPGAM1	Asterionellopsisglacialis_Plastid -MYTLVLVRHGESTWNNENRFTGWYDCPLSEKGEGEALAGGKLLREAGYTFDIAYTSTLKRAIKTLWIVLEELDLMYIPIVNTWRLNERHYGALQGLNKQETVDKHGKDQVLVWRRSYDIPPPPLDEDAEMYPGKDPRYKDVAKEDIPLTESLKLTEDRFMPDWENVLAPEIKSGKKVLIAAHGNTLRALVKHLDGISSEEITGLNIPTGVPLVYELDEDLKPIPHPDAIGPLQGLYLGDLDDVRNRIGAVMAQ
cpPGAM1	Eucampiaantarctica_Plastid -MYTVVLVRHGESTWNKENRFTGWVDVPLSEKGLGEAEAGGKLLKEAGYNFDVAYTSTLKRAIKTLWIILEQMDLMYIPIVNNWKLNERHYGALQGLNKQETVDKHGKEQVLIWRRSYDIPPPAIDESDENYPGNDPRYANVDKAELPFTESLKLTEARFMVDWEKVFIPEIKSGKKLLIAAHGNTLRALVKHLDDISEDEITGLNIPTGVPLVYELDENMKPISHPDAIAPLSGLYLGNLDEVKARIGAVAAQ
cpPGAM1	MATOU-v2-128060192-5 LMYTVVLVRHGESTWNKENRFTGWVDVPLSEKGITEAEAGGKLLKEAGFNFDVAYTSTLKRAIKTLWIVLEQMDLMYIPIVNTWKLNERHYGALQGLNKQETVDKHGKEQVLIWRRSYDIPPPAIDESDEMFPGNDPRYANVDKSELPFTESLKLTEARFMVDWENVFIPEIKSGKKLLIAAHGNTLRALVKHLDNISEDEITGLNIPTGVPLVYELDEDMKPIPHPDAIGPLSGLYLGDLDEVRGRIGAVAAQ
cpPGAM1	MATOU-v2-134633266-4 LMYTLVLVRHGESTWNNENRFTGWVDCPLSEKGLTEAASGGKLLKAEGFTFDKAYTSTLKRAIKTLWIILEEIDLMYIPIVNTWRLNERHYGALQGLNKQETVDKHGKDQVLVWRRSYDIPPPEVDEDSEYFPGNDKMYANVPKELLPKAESLKLTEARFMTEWESVYVPEIKSGKKLLIAAHGNTLRALVKHLDGISSDDIVGLNIPTGIPLVYELDEDMKPIRHPDAIAPLSGRYLGNQEEIRQRIGAVLAQ
cpPGAM1	Fistulifera_solaris_Plastid -MHTLVLVRHGESTWNQENRFTGWVDCPLNEKGIQEATSGGKILREEGFTFDKAYTSTLKRAIKTLWLILEELDLMYIPIVNLWKLNERHYGALQGLNKQETVDKHGKDQVLVWRRSYDIPPPPVDESSEYFPGNDPMYKNVPKSELPKAESLKLTEERFMSDWENVILPEIKSGKKILIAAHGNTLRALVKHLDDISSDDITELNIPTGVPLVYELDETLKPIPHPDAIAPLKGRYLGDQEDIRRRIGAVLAQ
cpPGAM1	Fistulifera_solaris_Plastid_2 -MHTLVLVRHGESTWNQENRFTGWVDCPLNEKGIQEATSGGKILREEGFTFDKAYTSTLKRAIKTLWLILEELDLMYIPIVNLWKLNERHYGALQGLNKQETVDKHGKEQVLVWRRSYDIPPPPVDESSEYFPGNDPMYKNVPKSELPKAESLKLTEERFMSDWENVILPEIKSGKKILIAAHGNTLRALVKHLDDISSDDITELNIPTGVPLVYELDETLKPIPHPDAIAPLKGRYLGDQEDIRRRIGAVLAQ
cpPGAM1	MATOU-v2-93293333-2 LMYTVVLVRHGESTWNKENKFTGWVDCPLSEQGEEEAINGGKALLAEGFTFDMAYTSTLKRAIKTLWLTLEELDLMYIPIVHTWRLNERHYGGLQGLNKQETVDKHGKEQVLIWRRSYDIPPPEIDESSEYFPGNDPRYADVPVEDLPKAESLKSTEDRFMPEWENVLVPQIKSGKKIIISAHGNTLRALVKHLDGISKEEICGLNIPTGVPLVYELDENMQPIKQPNAIAPLTGRYIGDQEEIQQRIGAVLAQ
cpPGAM1	MATOU-v2-41149350-6 ---------------------------------------------------------------------------MYIPIVNTWRLNERHYGALQGLNKQETVDKYGMEQVMIWRRSYDIPPPALEEDNEHYPGNDPKYAQMKKSDIPHGESLKLTEERFMVVWKKEIVPQIKAGKKIIIAAHGNTLRALVKHLDGISEEDIPHLNIPTGVPLVYELDGDMNPIPHMDAIAPLQGRYLGDQEEVKARIGAVAAQ
cpPGAM1	MATOU-v2-13634-6 --HTLVIVRHGESTWNQLNLFSGWADCPLSEEGIEEVIAGGKLLREEGFTFDLAFTSTLKRAIKTLWIILEQMDLMSIPIVNTWRLNERHYGALQGLNKQETVDKYGMDQVMIWRRSYDIPPPALDESNEHYPGNDPKYAHLNKKDIPYGESLKLTEERFMVDWKKTIVPQIKAGKKIIISAHGNTIRALVKHLDGISEEDIPHLNIPTGVPLVYELDEDMNPIPHEDAIAPLQGRYLGDQEEVKARIGAVVAQ
cpPGAM1	MATOU-v2-63578006-3 TQHTLVIVRHGESTWNQLNLFSGWADCPLSEEGIEEVIAGGKLLREEGFTFDLAFTSTLKRAIKTLWIILEQMDLMYIPIVNTWRLNERHYGALQGLNKQETVDKYGIDQVMIWRRSYDIPPPALDEDNEHYPGNDPKYARMNKKDIPHGESLKLTEERFMVDWKKSIVPQIKAGKKIIIAAHGNTLRALVKHLDGISEEEIPHLNIPTGVPLVYELDEDMNPIPHEDAIAPLQGRYLGDQEEVKARIGAVAAQ
cpPGAM1	PGAM1_protein -MYTLVLVRHGESTWNKENRFTGWVDCPLSEAGEEEAHKGGQLLREGGYHFDKAYTSTLKRAIKTLWIVLEEMDLMYLPITNNWRLNERHYGALQGLNKQETVDKHGKDQVLEWRRSYDIPPPDIDEDSEYFPGNDPMYKDVPKEDLPKAESLKLTEERFMSWWEDTLVPEIKSGTKILIAAHGNTLRALVKHLDNISPEDITGLNIPTGVPLVYELDEELKPIPHKDAIAPLSGHYLGDQEEVRNRIGAVAAQ
cpPGAM1	MATOU-v2-18363835-6 LKYTLVLVRHGESTWNEENRFTGWVDCPLSQKGESEACSAGRLLRDEGLDFDLSYTSTLKRAIKTLWHILEQMDLMYIPIRNNWRLNERHYGALQGLNKQETVDKHGKEQVLIWRRSYDIPPPPIDVDSAYFPGNDKRYKDVDPNILPKTESLALTEERFMPLWEGELSEMIKSGKNILIAAHGNTLRALVKHLDNISSDEIAGLNIPTGVPLVYELDENLRPIPHKDAIPPLQGRYLGDRTEILNRIGAVMAQ
cpPGAM1	MATOU-v2-23888090-1 -----------------------------------------KLLNAEGYDFDVAYTSTLKRAIKTLWNVLEQMDLMYIPIINNWRFNERHYGALQGLNKQETVARHGKEQVLIWRRSYDIPPPPIDKESEYYPAHDKRYKDVDPSDLPRTESLALTEARFMPLWEGELSEMIKSGNKVLIAAHGNTLRALVKHLDNISSDEIAGLNIPTGVPLVYELDENLRPIPHKDAIPPLQGSYLGDREEIMNRIGAVMAQ
cpPGAM1	MATOU-v2-45076049-4 LMYTLVLVRHGESTWNNENRFTGWVDCPLSEKGEEEAKAAGKLLNDEGYDFDVAYTSTLKRAIKTLWNVLEQMDLMYIPIINNWRFNERHYGALQGLNKQETVDKHGKDQVLIWRRSYDIPPPPIDMDSEYYPGNDKRYKDVDPDDLPLTESLALTEARFMPLWEGELSEMIKSGNKILIAAHGNTLRALVKHLDNISSDEIAGLNIPTGIPLVYELDENLRPIPHKDAIPPLQGRYLGNREEIMNRIGAVLAQ
cpPGAM1	MATOU-v2-74836457-2 LMHILVLVRHGESTWNKENRFTGWVDCPLSEEGEKEAKLAGTLMKEAGFQFDLAYTSTLKRAIKTLWLGLEEMDQMYLPVRKDWRFNERHYGALQGLNKQETVDKHGKEQVLIWRRSYDIPPPAVTRDSEYFPGNDVMYKDVDVDQLPLAESLASTEARFMPLWESELSDEIRSGKNLLIAAHGNTLRALVKHLDGISSEEITGLNIPTGVPLVYELDENLKPIPQKGAIAPLTGRYLGNQEDILQRIGSV---
cpPGAM1	MATOU-v2-3772437-1 LMHTVVLLRHGESTWNKENKFTGWVDCPLSEKGEEEAKSSGVLMKEAGFQFDLCYTSTLKRAIKTLWLALEELDQMYLPVRKNWKFNERHYGALQGLNKQETVDKHGKEKVLIWRRSYDIPPPSVDRENEYFPGNDIMYKNVDPDELPVAESLASTEARFMPLWETELSKEILSGKTLLIAAHGNTLRALVKHLDNISSEEIPQLNIPTGVPLVYELDENLKPITQKDSIAPLSGRYLGNQKDILNRIGSVMAQ
cpPGAM1	MATOU-v2-71163433-4 --------------------------------------------------------------------------------------------ALQGLNKQETVDKHGKEKVLIWRRSYDIPPPSVDRESEYFPGNDIMYKNVDPDELPVAESLASTEARFMPLWESELSKEILSGKTLLIAAHGNTLRALVKHLDNISSEEIPKLNIPTGVPLVYELDENLKPIKQKDSIAPLSGRYLGNQKDIMNRIGSVMAQ
cpPGAM1	MATOU-v2-112927649-1 LMHKLVLLRHGESTWNKENRFTGWVDCPLSEQGEIEAKSAGMLLKAEGLDFDVAYTSTLKRAIKTLWIALEEMDQMYTPIVNNWRFNERHYGALQGLNKQETVDKHGKEQVLVWRRSYDIPPPSVTKDSVHFPGNDKRYKNVDPDQLPLAESLALTEQRFMTLWETELATQIKSGKTLLIAAHGNTLRALVKHLDGISPDVIASLNIPT---------------------------------------------
cpPGAM1	MATOU-v2-75351470-2 LMHKLVLLRHGESTWNKENRFTGWVDCPLSEDGEKEAKAAGVLLKEEGICFDMAYTSSLKRAIKTLWIALEEMDQMYIPVVNNWRFNERHYGALQGLNKQETVDKHGKEQVLVWRRSYDIPPPPVDKQSEHFPGNDPRYKHVDIDELPLSESLALTEQRFMPLWENELSAQIKSGKTLLIAAHGNTLRALVKHLDHIPTDVIATLNIPTGVPLLYELDDDLNPIPQNDAIQPLQGRYLGDQNDIQSRIGAVMAQ
cpPGAM1	MATOU-v2-83706389-4 LMHKLVLLRHGESTWNEENRFTGWVDCPLSEQGEKEAKAAGVLLREEGVDFDIAYTSSLKRAIKTLWIALEEMDQMYIPVVNNWRFNERHYGALQGLNKQETVDKHGKEQVLVWRRSYDIPPPAVSKDSEHFPGNDKRYKDVDPDELPLSESLALTEERFMPLWTNELSTQIKSGKTLLIAAHGNTLRALVKHLDNIPPDVIASLNIPTGVPLIYELDEDLKPIPQKDAIAPLQGRYLGDQNDIQ---------
cpPGAM1	MATOU-v2-101270062-3 LMHKLVLLRHGESTWNKENRFTGWVDCPLSSQGQEEAKAAGVLLKEEGIDFDVAYTSSLKRAIKTLWLALEEMDQMYIPVINNWRFNERHYGALQGLNKQETVDKHGKEQVLVWRRSYDIPPPPCDKLSECYPANDKRYKHVDTNELPLCESLASVEERFMPLWENELSAQIKAGKTLLIAAHGNTLRALVKHLDDIPSDVIANLNIPTGVPLIYELDETLKPIVQKDAIPPLQGRYLGDQ-------------
cpPGAM1	MATOU-v2-82584071-2 TVHKLVLLRHGESSWNKENRFTGWYDCPLSAQGEAEAKSAGVLLREEGIDFDMCYTSTLKRAIKTLWLALEQMDMMYLPIKNDWRFNERHYGALQGLNKQETVDKHGKEQVLIWRRSYDIPPPPVDKDSEHFPGNDKKYKNVNPDELPLTESLKLTEERFMPLWENELSNEIKSGKTLLIAAHGNTLRALVKHLDNISPDVIAELNIPTGVPLVYELDDDLKPIKNQDAIAPLQGRYLGDLDNIKARIGAVMAQ
cpPGAM1	MATOU-v2-110758451-6 --HKLVLLRHGESTWNRENRFTGWVDCPLSEKGEKEAKSAGVFLKAEGIEFDMCYTSTLKRAIKTLWIALEEMDEMYLPIINDWRFNERHYGALQGLNKQETVDKHGKEQVLVWRRSYDVPPPAVTRDDKNFPGNDKRYKDVDPDILPLSESLALTEQRFMPLWENELSAQIKSGKTLLIAAHGNTLRALVKHLDNISSDVISELNIPTGVPLVYELDDDLKPIPSKDAIAPLQGRYLGDQDDIRGRIGAVMAX
cpPGAM1	MATOU-v2-120750838-4 ------------STWNRENRFTGWVDCPLSEKGEKEAKSAGVFLKAEGIEFDMCYTSTLKRAIKTLWIALEEMDEMYLPITNDWRFNERHYGALQGLNKQETVDKHGKEQVLVWRRSYDVPPPAVTRDDKNFPGNDKRYKDVDPDILPLAESLALTEQRFMPLWENELSAQIKSGKTLLIAAHGNTLRALVKHLDNIPSDVISELNIPTGVPLVYELDDDLKPIPSNDAIAPLQGRYLGDQDDIRSRIG-----
cpPGAM1	MATOU-v2-128472808-6 --HKLVLLRHGESTWNRENRFTGWVDCPLSEKGEKEAKSAGVFLKAEGIEFDMCYTSTLKRAIKTLWIALEEMDEMYLPITNDWRFNERHYGALQGLNKQETVDKHGKEQVLVWRRSYDVPPPAVTRDDKNFPGNDKRYKDVDPDILPLAESLALTEQRFMPLWENELSAQIKSGKTLLIAAHGNTLRALVKHLDNIPSDVX----------------------------------------------------
cpPGAM1	MATOU-v2-99509144-4 LLHKLVLLRHGESTWNKENRFTGWVDCPLSEKGEKEAKSAGVLLKAEGIEFDMCYTSTLKRAIKTLWIALEEMDQMYLPIINNWRFNERHYGALQGLNKQETVDKHGKEQVLIWRRSYDIPPPAVTRDNEHFPGNDKRYKDVDPDILPLTESLALTEQRFMSLWENELSAQIKSGKTLLIAAHGNTLRALVKHLS*TFG*HIS*CYCSTQYPYWCAINL*LG**FKTSAAGPLSG*Y*S*SN*VN*R-------
cpPGAM1	MATOU-v2-134572142-2 MMYTLVLVRHGESTWNDLNKFTGWVDCPLSDKGVGEAKSGGQILKEEGFTFDLCYTSTLQRAIKTLWIILEELGLMYIPIINTWRLNERHYGALQGLNKQETVDKHGKDQVLVWRRSYDIPPPAVDETSEYFPGNDPMYAGIPKEDLPMTESLKLTEARFMVEWEKELVPKIKSGQKILIAAHGNTLRALVKHLDDISDDTITGLNIPTGVPLVYELDEDLKPIRHKDAIAPLSGRYLGDLEQIKMRIGAVASQ
cpPGAM1	MATOU-v2-133836809-6 ------------------NKFTGWVDCPLSDKGVGEAKSGGQILKEEGFTFDLCYTSTLQRAIKTLWIILEELGLMYIPIINTWRLNERHYGALQGLNKQETVDKHGKDQVLVWRRSYDIPPPAVDETSEYFPGNDPMYAGIPKEDLPMTESLKLTEARFMVEWEKELVPKIKSGQKILIAAHGNTLRALVKHLDDISDDTITGLNIPTGVPLVYELDEDLKPIRHKDAIAPLSGRYLGDLEQIKMRIGAVASQ
cpPGAM1	MATOU-v2-26606844-4 -----------------------------------------------------------------LWLILEELQLMYIPINNTWRLNERHYGALQGLNKQETVDKHGKDQVLIWRRSYDIPPPALDESSEHYPGNHAMYAGVPKEDLPLTESLKLT--------------------------------------------------------------------------------------------------
cpPGAM1	MATOU-v2-127897900-4 LMYTLVLVRHGESVWNDENRFTGWYDCPLSTEGVGEAMSGAQLLKEEGFTFDVAYTSTLQRAIKTLWLILEELHLMYIPIKNTWRLNERHYGALQGLNKQETVDKHGKDQVLIWRRSYDIPPPALDETSEYYPGNDPMYANVPKEDLPLTESLKLTGERFMVEWEDELVPLIKSGKKVIIAAHGNSLRALVKHLDGISDDEICGLNIPTGVPLVYELDDDLRPIPHPDAIAPLTARYLGDLEKVQQRIGAVMAQ
cpPGAM1	MATOU-v2-130768652-6 LMYTVVLVRHGESTWNEENRFTGWYNCPLNEKGKGEALQGAQLLKEEGFTFDLAYTSTLQRAIKTLWIVLEEMSLMYIPIVNTWRLNERHYGALQGLNKQETVDKHGKDQVLVWRRSYDIPPPALDESSVHYPGNDPTYADVPREDLPLTESLKLTEDRFMVEWENVIGPKIKEGKKIIIAAHGNTLRALVKNLDGISSEEITGLNIPTGVPLVYELDEDLKPIPHPDGIGPLS--------------------
cpPGAM1	MATOU-v2-141932713-6 -------------------------------------------LKEEGFTFDLAYTSTLQRAIKTLWIVLEEMSLMYIPIVNTWRLNERHYGALQGLNKQETVDKHGKDQVLVWRRSYDIPPPALDESSVHYPGNDPTYADVPREDLPLTESLKLTEDRFMVEWENVIGPKIKEGKKIIIAAHGNTLRALVKNLDGISSEEITGLNIPTGVPLVYELDEDLKPIPHPDGIGPLSGRYLGNLEEVKQRIGAVASQ
cpPGAM1	MATOU-v2-137113358-1 -------------------------------------------------------------AIKTLWIVLEEMGLMYIPIINTWRLNERHYGALQGLNKQETVDKHGKDQVLVWRRSYDIPPPELDESSEYYPGNDPIYKDVPKEDLPLTESLKLTEDRFMVEWEN----------------------------------------------------------------------------------------
cpPGAM1	MATOU-v2-136698908-6 -VFLVSPDRH--HAWK*SILWS-WSDMPLGMK-RTVSLDGTKPCKEPSFSLDLAYTSTLQRAIKTLWIVLEEMSLMYIPIINTWRLNERHYGALQGLNKQETVDKHGKEQVLIWRRSYDIPPPPLDESSEHYPGNDPTYADVPKEDLPLTESLKLTEDRFMVEWENEIGPKIKEGKKIIVAAHGNTLRALVKHLDGISSEEITGLNIPTGVPLVYELDDDLKPIPHPDGIAPLTGRYLGDLEEVKQRIGAVASQ
cpPGAM1	MATOU-v2-134140664-5 --------------------------------------------------------STLQRAIKTLWIVLEEMSLMYIPIINTWRLNERHYGALQGLNKQETVDKHGKDQVLVWRRSYDIPPPPLDESSEHYPGNDPTYANVPKEDLPLTESLKLTEDRFMVEWENEIGPKIKEGKKIIIAAHGNTLRALVKHLDGISSEEITGLNIPTGVPLVYELDDDLKPIPHPDGIAPLTGRYLGNLEEVKQRIGAVASQ
cpPGAM1	MATOU-v2-136896730-6 LMHTVVLVRHGESTWNEENRFTGWYNCPLNDKGKGEALQGAKLLKEEGFTFDLAYTSTLQRAIKTLWIVLEEMSLMYIPIINTWRLNERHYGALQGLNKQETVDKHGKEQVLIWRRSYDIPPPPLDESSEHYPGNDPTYADVPKEDLPLTESLKLTEDRFMVEWENEIGPKIKEGKKIIVAAHGNTLRALVKHLDGISSEEITGLNIPTGVPLVYELDDDLKPIPHPDGIAPLTGRYLGDLEEVKQRIGAVASQ
cpPGAM1	MATOU-v2-89485400-5 LMHTLVLVRHGESVWNEENRFTGWYNCPLNDKGKGEALQGAQLLREEGFTFDLAYTSTLQRAIKTLWIVLEEMGLMYIPIINTWRLNERHYGALQGLNKQETVDKHGKEQVLVWRRSYDIPPPPLDETSEHYPGNDPVYANVPKEDLPFTESLRLTX-------------------------------------------------------------------------------------------------
cpPGAM1	MATOU-v2-142287810-5 LMHTVVLVRHGESTWNEENRFTGWYNCPLNDKGRGEALQGAKLLKEEGFKFDLAYTSTLQRAIKTLWIVLEEMELMYIPIINTWRLNERHYGALQGLNKQETVDKHGKEQVLVWRRSYDIPPPPLDESSEHYPGNDPTYANVPKADLPLTESLKLTEDRFMVEWENEIGPKIKEGKKIIIAAHGNTLRALVKHLDGISSEEITGLNIPTGVPLIYELDDDLKPIPHADGIAPLTGRYLGNLDEVKQRIGAVASQ
cpPGAM1	Nitzschiasp-_Plastid_3 -MYTLVLVRHGESTWNDENRFTGWYDCPLSEKGLMEAADGARLLKEAGFTFDVAYTSTLKRAIKTLWTILEELDLMYIPIINSWRCNERHYGALQGLNKQETVDKHGKEQVLVWRRSYDIPPPPVDESSEYYPGNDPMYKDVPKEDLPFTESLKLTEDRFLVEWDEKLVPLIKSGKKVIIAAHGNTLRALVKHLDGISKEEIPGLNIPTGVPLVYELDESMKPIPQDGAIAPLTGLYLGDLEKVRERIGAVAAQ
cpPGAM1	Nitzschiasp-_Plastid_2 -MYTLVLVRHGESTWNDENRFTGWYDCPLSEKGLMEAADGARLLKEAGFTFDVAYTSTLKRAIKTLWTILEELDLMYIPIINSWRCNERHYGALQGLNKQETVDKHGKDQVLVWRRSYDIPPPPVDESSEYYPGNDPMYKDVPKEDLPFTESLKLTEDRFLVEWDEKLVPLIKSGKKVIIAAHGNTLRALVKHLDGISKEEIPGLNIPTGVPLVYELDENMKPIPQDGAIAPLTGLYLGDL-------------
cpPGAM1	Nitzschiasp-_Plastid -MYTLVLVRHGESTWNDENRFTGWYDCPLSEKGLSEAADGARLLKEAGFTFDVAYTSTLKRAIKTLWTILEELDLMYIPIINSWRCNERHYGALQGLNKQETVDKHGKDQVLVWRRSYDIPPPPVDESSEYYPGNDPMYKDVPKEDLPFTESLKLTEDRFLVEWDEKLVPLIKSGKKVIIAAHGNTLRALVKHLDGISKEEIPGLNIPTGVPLVYELDENMKPIPQDGAIAPLTGLYLGDLEKVRERIGAVAAQ
cpPGAM1	Nitzschiapunctata_Plastid -MYTVVLVRHGESTWNDENRFTGWYDCPLSEKGLKEAHDGAKLLKEAGYTFDVAYTSTLQRAIKTLWIILEELHLMYIPIINTWRLNERHYGALQGLNKQETVEKHGKEQVLIWRRSYDIPPPPLDESSEYFPGNDPMYKDVPKDELPLTESLKLTEARFLVEWNEKMVPLIKSGKKVIIAAHGNTLRALVKHLDGISSDEITELNIPTGVPLVYELDEDMKPIPQGDAIAPLTGKYLGDLAQVRERIGAVAAQ
cpPGAM1	MATOU-v2-95555590-2 LMYTVVLVRHGESTWNDENRFTGWYDCPLSESGLKEAHDGAKLLKEEGYTFDVAYTSTLQRAIKTLWIILEENHLMYIPIINTWRLNERHYGALQGLNKQQTVDKHGKEQVLIWRRSYDIPPPALDESSEYYPGNDPMYKDVPKEELPKTESLKLTEDRFLVEWNDKMVPLIKSGKKVIIAAHGNTLRALVKHLDGISSDEITGLNIPTGVPLIYELDEDMKPIAQKDAIAPLTGKYLGDIEKVKERIGAVAAQ
cpPGAM1	MATOU-v2-119359095-6 LMYTVVLVRHGESTWNDENRFTGWYDCPLSEAGLKEAKSGAQLLKKEGFSFDVAYTSTLRRAIKTLWIILEENDLMYIPIINTWRLNERHYGALQGLNKQETVDKHGKEQVLVWRRSYDIPPPALEESSEYYPGNEPMYDDVPKELLPKTESLKLTEDRFLVEWNENMVPLIKSGKKVIIAAHGNTLRALVKHLDGISKDEITGLNIPTGVPLVYELDEDMKPIAQEGAIAPLTGRYLGDLEKVKQRIGAVAAQ
cpPGAM1	MATOU-v2-119094606-4 LMYTVVLVRHGESTWNDENRFTGWYDCPLSEAGLKEAKSGAQLLKKEGFSFDVAYTSTLRRAIKTLWIILEENDLMYIPIINTWRLNERHYGALQGLNKQETVDKHGKEQVLVWRRSYDIPPPALEESSEYYPGNEPMYDDVPKELLPKTESLKLTEDRFLVEWNENMVPLIKSGKKVIIAAHGNTLRALVKHLDGISKDEITGLNIPTGVPLVYELDEDMKPIAQEGAIAPLTGRYLGDLEKVKQRIGAVAAQ
cpPGAM1	MATOU-v2-119679854-1 LMYTVVLVRHGESTWNDENRFTGWYDCPLSEAGLKEAKSGAQLLKKEGFSFDVAYTSTLRRAIKTLWIILEENDLMYIPIINTWRLNERHYGALQGLNKQETVDKHGKEQVLVWRRSYDIPPPALEESSEYYPGNEPMYDDVPKELLPKTESLKLTEDRFLVEWNENMVPLIKSGKKVIIAAHGNTLRALVKHLDGISKDEITGLNIPTGVPLVYELDEDMKPIAQEGAIAPLTGRYLGDLEKVKQRIGAVAAQ
cpPGAM1	MATOU-v2-113628925-1 LMYTLVLVRHGESTWNDENRFTGWYDCPLSESGLKEAQAGAELLKNEGFTFDVAYTSTLKRAIKTLWIILEENNLMYIPIINTWRLNERHYGALQGLNKQQTVDKHGKEQVLVWRRSYDIPPPALDESSEYYPGNDAMYANVPKDELPKTESLKLTEDRFLVEWNENLVPLIKSGKKVIIAAHGNTLRALVKHLDGISSDEITGLNIPTGVPLVYELDEDMKPIAQDDAIAPLTGKYLGDLEKVRERIGAVAAQ
cpPGAM1	MATOU-v2-131769831-2 LMYTLVLVRHGESTWNDENRFTGWYDCPLSEAGLKEAQAGAELLKKEGFSFDVAYTSTLKRAIKTLWIILEENNLMYIPIINTWRLNERHYGALQGLNKQQTVDKHGKEQVLVWRRSYDIPPPALDESSEYYPGNDAMYADVPKDELPMTESLKLTEDRFLVEWNENMVPLIKSGKKVIIAAHGNTLRALVKHLDGISSDEITGLNIPTGVPLVYELDEDMKPIPQDDAIAPLTGKYLGDLEKVRERIGAVAAQ
cpPGAM1	MATOU-v2-137084363-5 -------------------------DCPLSEAGLKEAQAGAELLKKEGFSFDVAYTSTLKRAIKTLWIILEENNLMYIPIINTWRLNERHYGALQGLNKQQTVDKHGKEQVLVWRRSYDIPPPALDESSEYYPGNDAMYADVPKDELPMTESLKLTEDRFLVEWNENMVPLIKSGKKVIIAAHGNTLRALVKHLDGISSDEITGLNIPTGVPLVYELDEDMKPIPRRRYETNPSGRCNCTIDKVPWRS*ES*RA
cpPGAM1	MATOU-v2-113526385-5 LMYQLVLVRHGESTWNDENRFTGWYDCPLSDAGLEEAHEGAKLLKDGGFSFDVAYTSTLKRAIKTLWIILEENNLMYIPIINTWRLNERHYGALQGLNKQETVDKHGKDQVLVWRRSYDIPPPALDESSEYYPGNDPMYSNVPKEELPKTESLKLTEERFLVEWNKNLVPLIKSGKKVIIAAHGNTLRALVKHLDGISSDEITGLNIPTGVPLVYELDEDMKPIAQDDAIAPLTGKYLGDLEKVRERIGAVAAQ
cpPGAM1	MATOU-v2-111579361-1 LMYQLVLVRH-ESTWND-NRFTGWYDCPLSDAGLKEAHEGAKLLKEGGFSFDVAYTSTLKRAIKTLWIILEENNLMYIPIINTWRLNERHYGALQGLNKQETVDKHGKDQVLVWRRSYDIPPPALDESSEYYPGNDPMYSNVPKEELPKTESLKLTEERFLVEWNKNLVPLIKSGKKVIIAAHGNTLRALVKHLDG----------------------------------------------------------
cpPGAM1	Fragilariopsiskerguelensis_Plastid_2 -MYQLVLVRHGESTWNDENRFTGWYDCPLSDAGLKEAHEGAKLLKEGGFSFDVAYTSTLKRAIKTLWIILEENNLMYIPIINTWRLNERHYGALQGLNKQETVDKHGKEQVLVWRRSYDIPPPALDESSEYYPGNDPMYSSVSKEELPKTESLKLTEERFLVEWDKNLVPLIKSGKKVIIAAHGNTLRALVKHLDGISSDEITGLNIPTGVPLVYELDEDMKPIAQDDAIAPLTGKYLGDLEKVRERIGAVAAQ
cpPGAM1	Fragilariopsiskerguelensis_Plastid_1 -MYQLVLVRHGESTWNDENRFTGWYDCPLSDAGLKEAHEGAKLLKEGGFSFDVAYTSTLKRAIKTLWIILEENNLMYIPIINTWRLNERHYGALQGLNKQETVDKHGKEQVLVWRRSYDIPPPALDESSEYYPGNDPMYSSVSKEELPKTESLKLTEERFLVEWDKNLVPLIKSGKKVIIAAHGNTLRALVKHLDGISSDEITGLNIPTGVPLVYELDEDMKPIAQDDAIAPLTGKYLGDLEKVRERIGAVAAQ
cpPGAM1	MATOU-v2-110737514-2 LMYQLVLVRHGESTWNDENRFTGWYDCPLSDAGLKEAHEGAKLLKEGGFSFDVAYTSTLKRAIKTLWIILEENNLMYIPIINTWRLNERHYGALQGLNKQETVDKHGKDQVLVWRRSYDIPPPALDESSEYYPGNDPMYSSVSKEELPKTESLKLTEERFLVEWDKNLVPLIKSGKKVIIAAHGNTLRALVKHLDGISSDEITGLNIPTGVPLVYELDEDMKPIAQDDAIAPLTGKYLGDLEKVRERIGAVAAQ
cpPGAM1	MATOU-v2-110737515-2 LMYQLVLVRHGESTWNDENRFTGWYDCPLSDAGLKEAHEGAKLLKEGGFSFDVAYTSTLKRAIKTLWIILEENNLMYIPIINTWRLNERHYGALQGLNKQETVDKHGKDQVLVWRRSYDIPPPALDESSEYYPGNDPMYSSVSKEELPKTESLKLTEERFLVEWDKNLVPMIKSGKKVIIAAHGNTLRALVKHLDGISSDEITGLNIPTGVPLVYELDEDMKPIAQDDAIAPLTGKYLGDLEKVRERIGAVAAQ
cpPGAM1	Pseudonitzschiaaustralis_Plastid -MYTLVLVRHGESTWNDENRFTGWYNCPLSEKGLKEAHDGANLLKEAGYTFDVAYTSTLQRAIKTLWTILEEMNLMYIPIVNTWRLNERHYGGLQGLNKQETVDKHGKDQVLVWRRSYDIPPPECEESSEHYPGNDPMYANVPKEDLPKTESLELTEKRFMIEWDDNLVPLIKSGKKVIIAAHGNTLRALVKHLDGISKDDITGLNIPTGVPLIYELDEDMKPITQEGAIAPLSGKYLGDLEKVKARIGAVAAQ
cpPGAM1	MATOU-v2-142825317-6 LMYTLVLVRHGESTWNDENRFTGWYNCPLSEKGLKEAHDGANLLKEAGYTFDVAYTSTLQRAIKTLWTILEEMNLMYIPIVNTWRLNERHYGGLQGLNKQETVDKHGKDQVLVWRRSYDIPPPECEESSEHYPGNDPMYANVPKEDLPKTESLELTEKRFMIEWDDNLVPLIKSGKKVIIAAHGNTLRALVKHLDGISKDDITGLNIPTGVPLIYELDDDMKPITQEGAIAPLSGKYLGDLEKVKARIGAVAAQ
cpPGAM1	Pseudonitzschiapungens_Plastid -MYTLVLVRHGESTWNDQNRFTGWYDCPLSEKGLKEAHDGATLLKDAGYTFDVAYTSTLQRAIKTLWIILEEMHLMYIPIVNTWRLNERHYGGLQGLNKQETVDKHGKDQVLVWRRSYDIPPPECDDDSEYYPANDPMYSDVPKEDLPKTESLKLTEDRFMVEWDEKLVPLIKSGKKVIIAAHGNTLRALVKHLDGISKDDITGLNIPTGVPLVYELDDDMKPIAQADAIAPLTGKYLGDLEKVKERIGAVAAQ
cpPGAM1	Pseudonitzschiapungens_Plastid_2 -MYTLVLVRHGESTWNDQNRFTGWYDCPLSEKGLKEAHDGATLLKDAGYTFDVAYTSTLQRAIKTLWIILEEMHLMYIPIVNTWRLNERHYGGLQGLNKQETVDKHGKDQVLVWRRSYDIPPPECDDDSEYYPANDPMYADVPKEDLPKTESLKLTEDRFMVEWDEKLVPLIKSGKKVIIAAHGNTLRALVKHLDGISKDDITGLNIPTGVPLVYELDDDMKPIAQADAIAPLTGMYLGDLEKVKERIGAVAAQ
cpPGAM1	MATOU-v2-134559167-4 LMYTVVLVRHGESTWNDENRFTGWYNCPLSEKGLKEAHAGATLLKDAGYTFDVAYTSTLKRAIKTLWIILEEMDLMYIPIVNTWRLNERHYGGLQGLNKQETVDKHGKDQVLIWRRSYDIPPPDCDESSEHYPANDPMYADVPKELLPKTESLKLTEERFMVEWDEKLVPLIKSGEKVIIAAHGNTLRALVKHLDGISKDDITGLNIPTGIPLVYELDDDMKPILQEGAIAPLSGKYLGDLEKVKARIGAVAAQ
cpPGAM1	MATOU-v2-142933373-6 CNPRLPVWK*TQSCWSDVNRITGWYNCPLSEKGLKEAHAGATLLKDAGYTFDVAYTSTLKRAIKTLWIILEEMDLMYIPIVNTWRLNERHYGGLQGLNKQETVDKHGKDQVLIWRRSYDIPPPDCDESSEHYPANDPMYADVPKELLPKTESLKLTEERFMVEWDEKLVPLIKSGEKVIIAAHGNTLRALVKHLDGISKDDITGLNIPTGIPLVYELDDDMKPILQEGAIAPLSGKYLGDLEKVKARIGAVAAQ
cpPGAM1	MATOU-v2-133897060-5 ---------HGESTWNDENRFTGWYDCPLSEKGLKEANDGAKLLKDAGFEFDVAYTSTLQRAIKTLWIILEEMHLMYIPIVNTYRLNERHYGALQGLNKQETVDKHGKDQVLVWRRTFGILPAEIDRRALFY---D*K-----------------KENHHCCSW*HPACPCQTFGWD--------------KHLDGISKDDITGLNIPTGVPLVYELDEDMKPIAQDGAIAPLTGKYLGDLDKVRERIGAVAAQ
cpPGAM1	MATOU-v2-141549491-4 LMYTLVLVRHGESTWNDENRFTGWYDCPLSEKGLKEANDGAKLLKDAGFSFDVAYTSTLQRAIKTLWIILEEMHLMYIPIVNTYRLNERHYGALQGLNKQETVDKHGKDQVLVWRRSYDIPPPELDEDSEYYPGNDPMYANVPKEDLPKTESLKLTEDRFLVEWDEKLVPMIKSGKKIIIAAHGNTLRALVKHLDGISKDDITGLNIPTGVPLVYELDEDMKPIAQDGAIAPLTGKYLGDLDKVRERIGAVAAQ
cpPGAM1	MATOU-v2-141549490-4 L-----NIPH**NP*KDNNHFTTFIDVELSEKGLKEANDGAKLLKDAGFKFDVAYTSTLQRAIKTLWIILEEMHLMYIPIVNTYRLNERHYGALQGLNKQETVDKHGKDQVLVWRRSYDIPPPELDEDSEYYPGNDPK-----------------TEERFLVEWDEKLVPMIKSGKKIIIAAHGNTLRALVKHLDGISKDDITGLNIPTGVPLVYELDEDMKPIAQDGAIAPLTGKYLGDLDKVRERIGAVAAQ
cpPGAM1	Pseudonitzschiaheimii_Plastid -MYTLVLVRHGESTWNDENRFTGWYDCPLSEKGLKEAHDGAKLLKEEGYSFDVAYTSTLQRAIKTLWIILEEMHLMYIPIVNTYRLNERHYGALQGLNKQETVDKHGKDQVLVWRRSYDIPPPELDESSEYYPGNDPMYANVPNDELPKTESLKLTEDRFLVEWDEKLVPLIKSGKKVIIAAHGNTLRALVKHLDGISKDDITGLNIPTGVPLVYELDDDMKPIAQDDAIAPLTGKYLGDLDKVRERIGAVAAQ
cpPGAM1	MATOU-v2-82738774-6 LMYTLVLVRHGESTWNDENRFTGWYDCPLSEKGLKEAHDGAKLLKEEGYSFDVAYTSTLQRAIKTLWIILEEMHLMYIPIVNTYRLNERHYGALQGLNKQETVDKHGKEQVLVWRRSYDIPPPELDESSEYYPGNDPMYADVPKEELPKTESLKLTEDRFLVEWDEKLVPLIKSGKKVIIAAHGNTLRALVKHLDGISKDDITGLNIPTGVPLVYELDEDMKPIAQDDAIAPLTGKYLGDLDKVRERIGAVAAQ
cpPGAM1	MATOU-v2-82735790-4 -----VLVRHGESTWNDENRFTGWYDCPLSEKGLKEAHDGAKLLKEAGYSFDIAYTSTLQRAIKTLWIILEEMNLMYIPIVNTYRLNERHYGALQGLNKQETVDKHGKDQVLIWRRSYDIPPPELDESSQYYPGNDPMYADVPKDELPKTESLKLTEDRFLVEWDEKLVPLIKSGKKVIIAAHGNTLRALVKHLDGISKDDITGLNIPTGVPLVYELDEDMKPITQDDAIAPLTGKYLGDLDKVRERIGAVAAQ
cpPGAM1	MATOU-v2-82637791-2 LMYTLVLVRHGESTWNDENRFTGWYDCPLSEKGLKEAHDGAKLLKEAGYSFDVAYTSTLQRAIKTLWIILEEMHLMYIPIVNTYRLNERHYGALQGLNKQETVDKHGKDQVLVWRRSYDIPPPELDESSEYYPGNDPMYADIPKEDLPKTESLKLTEDRFLVEWDEKLVPLIKSGKKVIIAAHGNTLRALVKHLDGISKDDITGLNIPTGVPLVYELDEDMKPIAQDDAIAPLTGKYLGDLDSVRERIGAVAAQ
cpPGAM1	MATOU-v2-82666490-5 LMYTLVLVRHGESTWNDENRFTGWYDCPLSEKGLKEAHDGAKLLKEAGYSFDIAYTSTLQRAIKTLWIILEEMHLMYIPIVNTYRLNERHYGALQGLNKQETVDKHGKDQVLIWRRSYDIPPPELDESSQYYPGNDPMYADVPKDELPKTESLKLTEDRFLVEWDEKLVPLIKSGKKVIIAAHGNTLRALVKHLDGISKDDITGLNIPTGVPLVYELDEDMKPIAQDDAIAPLTGKYLGDLDKVRERIGAVAAQ
cpPGAM1	MATOU-v2-82659139-3 ----------------------GWYDCPLSEKGLKEAHDGAKLLKEAGYSFDVAYTSTLQRAIKTLWIILEEMHLMYIPIVNTYRLNERHYGALQGLNKQETVDKHGKDQVLIWRRSYDIPPPELDESSEYYPGNDPMYADVPKDELPKTESLKLTEDRFLVEWDEKLVPLIKSGKKVIIAAHG*RL---------------------TGTHCV----------------------------------------
cpPGAM1	Pseudonitzschiadelicatissima_Plastid -MYTLVLVRHGESTWNDENRFTGWYDCPLSEKGLKEAHDGAKLLKDAGYCFDIAYTSTLQRAIKTLWVILEEMHLMYIPIVNTYRLNERHYGALQGLNKQETVDKHGKDQVLVWRRSYDIPPPELDESSEYYPGNDPMYANVPKEELPKTESLKLTEDRFLVEWDDKLVPMIKSGKKIIIAAHGNTLRALVKHLDGISKDDITGLNIPTGVPLVYELDEDMKPIPQDDAIAPLTGKYLGDLDKVRERIGAVAAQ
cpPGAM1	MATOU-v2-142764993-5 LMYTLVLVRHGESTWNNENRFTGWYDCPLSEKGLKEANEGGKLLKDAGYSFDVAYTSTLQRAIKTLWIILEEMHLMYIPIVNTYRLNERHYGALQGLNKQETVDKHGKDQVLIWRRSYDIPPPELDESSEYYPGNDPMYANVPKEDLPKTESLKLTEDRFLVEWDEKLVPMIKSGKKVIIAAHGNTLRALVKHLDGISKDDITGLNIPTGVPLVYELDEDMKPIIQDGAIAPLTGKYLGDLDKVRERIGAVAAQ
cpPGAM1	MATOU-v2-121013431-4 LMYTLVLVRHGESTWNDENRFTGWYDCPLSEKGLKEAHAGAKLLKDEGYNFDVAYTSTLQRAIKTLWIILEEMHLMYIPIVNTYRLNERHYGGLQGLNKQETVDKHGKDQVLIWRRSYDIPPPELDESSEYYPGNDPMYANVPKEDLPKTESLKLTEDRFLVEWDGKLVPLIKSGKKVIIAAHGNTLRALVKHLDGISKDDITGLNIPTGVPLVYELDEDMKPIPQDDAIAPLTGKYLGDLDKVRERIGAVAAQ
cpPGAM1	MATOU-v2-109109383-3 ----------------------------LSEKGLEEAHDGAKLLKEEGYSFDVAYTSTLQRAIKTLWIILEEMHLMYIPIVNTYRLNERHYGALQGLNKQETVDKHGKDQVLVWRRSYDIPPPELDESSEYYPGNDPMYANVPKDELPKTESLKLTEDRFLV--------------------------------------------------------------------------------------------
cpPGAM1	MATOU-v2-136874021-6 LMYTLVLVRHGESTWNDENRFTGWYDCPLSEKGLKEAHDGAKLLKEEGYNFDVAYTSTLQRAIKTLWIILEEMHLMYIPIVNTYRLNERHYGGLQGLNKQETVDKHGKDQVLIWRRSYDIPPPELDESSEYYPGNDPMYANVPKEDLPKTESLKLTEERFLVEWDDKLVPLIKSGKKVIIAAHGNTLRALVKHLDGISKDDITGLNIPTGVPLVYELDEDMKPIPQDDAIAPLTGKYLGDLDKVRERIGAVAAQ
cpPGAM1	MATOU-v2-116136259-5 LMYTLVLVRHGESTWNDENRFTGWYDCPLSEKGLGEAHAGAKLLKDAGYSFDVAYTSTLQRAIKTLWVILEEMHLMYIPIVNTYRLNERHYGALQGLNKQETVDKHGKDQVLVWRRSYDIPPPELDESSEYYPGNDPMYANVPKEELPKTESLKLTEDRFLVEWDDKLVPLIKSGKKVIIAAHGNTLRALVKHLDGISKDDITGLNIPTGVPLVYELDEDMKPIAQDDAIAPLTGKYLGDLDKVRERIGAVAAQ
cpPGAM1	MATOU-v2-107452205-2 ----------------------------------------------AGYSFDVAYTSTLQRAIKTLWIILEEMHLMYVPIVNTYRLNERHYGALQGLNKQETVDKHGKDQVLVWRRSYDIPPPELDESSEYYPGNDPMYANVPKEDLPKTESLKLTEDRFLVEWDKELVPLIKSGKKVIIAAHGNTLRALVKHLDGISKDDITGLNIPTGVPLVYELDEDMKPIAQDDAIAPLTGKYLGDLDKVRERIGAVAAQ
cpPGAM1	Pseudonitzschiaarenysensis_Plastid -MYTLVLVRHGESTWNDENRFTGWYDCPLSEKGLKEAHDGAKLLNEAGYSFDVAYTSTLQRAIKTLWVILEEMHLMYIPIINTYRLNERHYGAXQGLNKQETVDKHGKDQVLIWRRSYDIPPPELDESSEYYPGNDPMYANVPKEELPKTESLKLTEDRFLVEWDDKLVPLIKSGKKVIIAAHGNTLRALVKHLDGISKDDITGLNIPTGVPLVYELDDDMKPIPQDDAIAPLTGKYLGDLDSVRERIGAVAAQ
cpPGAM1	MATOU-v2-117407729-5 LMYTLVLVRHGESTWNDENRFTGWYDCPLSEKGLTEAHDGAKLLKEAGYSFDIAYTSTLQRAIKTLWIILEEMHLMYVPIVNTYRLNERHYGALQGLNKQETVDKHGKDQVLVWRRSYDIPPPELDESSEYYPGNDPMYANIPKEDLPKTESLKLTEDRFLVEWDEKLVPLIKSGKKVIIAAHGNTLRALVKHLDGISKDDITGLNIPTGVPLIYELDEDMKPIAQDDAIAPLTGKYLGDLDKVRKRIGAVAAQ
cpPGAM1	MATOU-v2-107481466-3 -MYTVVLVRHGESTWNDENRFTGWYDCPLSEKGLKEAHDGAKLLKEAGYSFDVAYTSTLQRAIKTLWVILEEMHLMYIPIINTYRLNERHYGALQGLNKQETVDKHGKDQVLIWRRSYDIPPPELDESSEYYPGNDPMYANVPKEELPKTESLKLTEDRFLVEWDDKLVPLIKSGKKVIIAAHGNTLRALVKHLDGISKDDITGLNIPTGVPLVYELDEDMKPIAQDDAIAPLNGKYLGDLDKVRERIGAVAAQ
cpPGAM1	MATOU-v2-82824382-6 ----------------------GWYDCPLSEKGLKEAHDGAKLLKEAGYSFDVAYTSTLQRAIKTLWVILEEMHLMYIPIVNTYRLNERHYGALQGLNKQETVDKHGKDQVLIWRRSYDIPPPELDESSEYYPGNDPMYADVPKEDLPKTESLKLTEDRFLVEWDDKLVPLIKSGKKVIIAAHGNTLRALVKHLDGISKDDITGLNIPTGVPLVYELDEDMKPIAQDDAIAPLTGKYLGDLDKVRER-------
cpPGAM1	MATOU-v2-115486118-6 LMYTLVLVRHGESTWNDENRFTGWYDCPLSEKGLKEAHDGALLLKEAGYSFDVAYTSTLQRAIKTLWIILEEMHLMYIPIVNTYRLNERHYGGLQGLNKQETVDKHGKDQVLIWRRSYDIPPPELDEDSEHYPGNDPMYANVPKEDLPKTESLKLTEDRFLVEWDDKLVPLIKSGKKVIIAAHGNTLRALVKHLDGISKDDITGLNIPTGVPLVYELDEEMKPIAQGDAIAPLTGKYLGDLDKVRERIGAVAAQ
cpPGAM1	MATOU-v2-139296625-4 LMYTLVLVRHGESTWNKENLFTGWADCPLSEKGVEEATAGGNLLREGGFDFDVAYTSTLKRAIKTLWIVLEQMDLMYIPIVNTWRLNERHYGALQGLNKQETVDKYGKDQVLVWRRSYDIPPPDLDESSEHYPGNDPRYANVDKADLPFAESLKLTEARFMVDWHNTLVPEIKSGKKILIAAHGNTLRALVKHLDNISEDDITGLNIPTGVPLVYELDEDMKPIPSPDAIAPLQGKYLGDLDEVKARIGAVVAQ
cpPGAM1	Chaetocerosneogracile_Plastid -MYTLVLVRHGESTWNKENLFTGWADCPLSEKGIEEATAGGKLLKEGGYEFDVAYTSTLKRAIKTLWIVLEQMDLMYIPIVNTWRLNERHYGALQGLNKQETVDKYGKDQVLVWRRSYDIPPPDLDESSEHYPGNDPRYTNVDKADLPFAESLKLTEERFMVDWHNTLIPEIKSGKKILIAAHGNTLRALVKHLDNISEDEITGLNIPTGVPLVYELDEDMKPIPNTDAIAPLQGKYLGDLDEVKARIGAVVAQ
cpPGAM1	MATOU-v2-136615274-4 LMYTLVLVRHGESTWNKENLFTGWADCPLSAKGTEEATAGGKLLKEGGFSFDVAYTSTLKRAIKTLWIILEQMDLMYIPIVNTWRLNERHYGALQGLNKQETVDKYGKDQVLIWRRSYDIPPPDLDESSEHYPGNDPRYDNVEKTDLPLAESLKLTEERFMVDWHNTLVPEIKSGKKILIAAHGNTLRALVKHLDNISKDDITGLNIPTGVPLVYELDEDMKPIPSEIAIAPLQGRYLGDQEEVKARIGAVVAQ
cpPGAM1	Chaetocerosaffinis_Plastid -MYTLVLVRHGESTWNKENLFTGWADCPLSEKGIEEATAGGKLLKEGGYDFDIAYTSTLKRAIKTLWIVLEQMDLMYIPIVNTWRLNERHYGALQGLNKQETVDKYGKDQVLIWRRSYDIPPPELDESNEHYPGNDPRYANVDKADLPLAESLKLTEARFMPDWHNTLVPEIKSGKKVLIAAHGNTLRALVKHLDGISEDEIVGLNIPTGVPLVYELDEDMKPIKSPDAIAPLQGKYLGDLEEVKARIGAVVAQ
cpPGAM1	MATOU-v2-142283188-6 LMYTLVLVRHGESTWNKENLFTGWADCPLSPKGVEEATAGGNLLKEGGFDFDIAYTSTLKRAIKTLWIVLEQMDLMYIPIVNTWRLNERHYGALQGLNKQETVDKYGKDQVLIWRRSYDIPPPELDETNEHYPGNDPRYNNVDKSELPLAESLKLTEARFMVDWKDTLVPEIKSGKKILIAAHGNTLRALVKHLDGISEDDITGLNIPTGVPLVYELDEDMKPIPSNDAIAPLQGRYLGDQDEVKARIGAVVAQ
cpPGAM1	MATOU-v2-34599109-6 LMYTLVLVRHGESTWNKENLFTGWADCPLSEKGVEEATAGGKLLKEGGFDFDVAYTSTLKRAIKTLWIVLEQMDLMYIPIVNTWRLNERHYGALQGLNKQETVDKYGKDQVLIWRRSYDIPPPDLDESSEHYPGNDPRYADVDKADLPFAESLKLTEDRFMVDWHDVLVPEIKSGKKILIAAHGNTLRALVKHLDNISEEDIPGLNIPTGVPLVYELDEDMKPIPSADAIAPLTGRYLGDQDEVKARIGAVVAQ
cpPGAM1	MATOU-v2-133851097-4 LMYTLVLVRHGESTWNKENLFTGWADCPLSEKGVVEATAGGKLLKEGGFDFDVAYTSTLKRAIKTLWIVLEQMDLMYIPIVNTWRLNERHYGALQGLNKQETVDKYGKDQVLIWRRSYDIPPPDLDESSEHYPGNDPRYADVDKADLPFAESLKLTEARFMVDWENTLVPEIKSGKKILIAAHGNTLRALVKHLDNISEDEITGLNIPTGVPLVYELDEDMKPIPSGDAISPLQGKYLGDLEEVKARIGAVVAQ
cpPGAM1	MATOU-v2-134110342-1 LMYTLVLVRHGESTWNKENLFTGWADCPLSEKGVVEATAGGKLLKEGGFDFDVAYTSTLKRAIKTLWIVLEQMDLMYIPIVNTWRLNERHYGALQGLNKQETVDKYGKDQVLIWRRSYDIPPPDLDESSEHYPGNDPRYADVDKADLPFAESLKLTEARFMVDWENTLVPEIKSGKKILIAAHGNTLRALVKHLDNISEDEITGLNIPTGVPLVYELDEDMKPIPSGDAISPLQGKYLGDLEEVKARIGAVVAQ
cpPGAM1	MATOU-v2-122199538-6 LTYCCVCVTHGTSTKSDSIKT*GWY*-PLHEMGIEEATAGGKLLREGGFNFDVAYTSTLKRAIKTLWIILEQMDLMYIPIVNTWRLNERHYGALQGLNKQETVDKYGKDQVLVWRRSYDIPPPDLEETSEHYPGNDPRYVDVDKADLPFAESLKLTEARFMVDWHNTLIPEIKSGKKILIAAHGNTLRALVKHLDNISEDDITGLNIPTGVPLVYELDEDMKPIASKDAIAPLQGKYLGDLDEVKARIGAVVAQ
cpPGAM1	MATOU-v2-135578880-6 LMYTLVLVRHGESTWNKENLFTGWADCPLSEKGIEEATAGGKLLREGGFNFDVAYTSTLKRAIKTLWIILEQMDLMYIPIVNTWRLNERHYGALQGLNKQETVDKYGKDQVLVWRRSYDIPPPDLEETSEHYPGNDPRYVDVDKADLPFAESLKLTEARFMVDWHNTLIPEIKSGKKILIAAHGNTLRALVKHLDNISEDDITGLNIPTGVPLVYELDEDMKPIASKDAIAPLQGKYLGDLDEVKARIGAVVAQ
cpPGAM1	MATOU-v2-141536172-2 LMYTVVLVRHGESTWNKENLFTGWADCPLSEKGIVEATAGGDLLKEGGFDFDVAYTSTLKRAIKTLWIILEQMDLMYIPIVNTWRLNERHYGALQGLNKQETVDKYGKDQVLIWRRSYDIPPPDLDESSEHYPGNDPRYADVPKEDLPFAESLKLTEERFMVDWHNTLVPEIKSGKKILIAAHGNTLRALVKHLDNISEDDITGLNIPTGVPLVYELDEDMKPIANADAIAPLQGKYLGNLDEVKARIGAVVAQ
cpPGAM1	Chaetocerossp-_Plastid -MHTLVLVRHGESTWNLANKFTGWYDCPLSEKGVQEATAGGDLLKAEGLTFDIAYTSTLKRAIKTLWIILEQMDLMYIPIVNTWRLNERHYGALQGLDKQETVDKYGKEQVLVWRRSYDIPPPALEEDSEHYPGNDPRYKDVDKKDLPFCESLKLTEERFMVDWFEKLVPEIKSGKRILIAAHGNTLRALVKHLDGISEQDITELNIPTGVPLIYELDEDLKPIPHKDAIAPLKGRYLGDLEEVKARIGAVVAQ
cpPGAM1	MATOU-v2-137620144-5 LMYTLVLVRHGESTWNKANLFTGWADCPLSEKGVGEATAGGELLKAEGYNFDVAYTSTLQRAIKTLWIILEQLDLMYIPIVNTWRLNERHYGALQGLDKQETVDKYGKDQVLVWRRSYDIPPPELDEESEHYPGNDARYKDVPKEDLPLSESLKLTGERFMVDWHGTLVPEIKSGKKIIIAAHGNTLRALVKHLDGISEDAITGLNIPTGVPLVYELDEDLNPIPHADAIAPLQGRYLGDQEEVKARIGAVVAQ
cpPGAM1	MATOU-v2-142268068-2 LMYTLVLVRHGESTWNKANLFTGWADCPLSEKGVGEATAGGEILKAEGYSFDVAYTSTLQRAIKTLWIILEQLDLMYIPIVNTWRLNERHYGALQGLDKQETVDKYGKDQVLVWRRSYDIPPPELDESSEHYPGNDARYKDVKKEDLPLSESLKLTGERFMVDWHGTLVPEIKSGKKIIIAAHGNTL-------------------------------------------------------------------
cpPGAM1	MATOU-v2-127845539-2 LMYTLVLVRHGESTWNKANLFTGWADCPLSEKGVGEATAGGEILKAEGYSFDVAYTSTLQRAIKTLWIILEQLDLMYIPIVNTWRLNERHYGALQGLDKQETVDKYGKDQVLVWRRSYDIPPPELDESSEHYPGNDARYKDVKKEDLPLSESLKLTGERFMVDWHGTLVPEIKSGKKIIIAAHGNTLRALVKHLDGISEDAITGLNIPTGVPLVYELDEDMKPIPSSDAIAPLQGRYLGDQDEVKARIGAVVAQ
cpPGAM1	MATOU-v2-137768506-6 LAHPYLLLRHGTKPIFS---LVG-SQVPLSEKGVGEATAGGEILKAEGYSFDVAYTSTLQRAIKTLWIILEQLDLMYIPIVNTWRLNERHYGALQGLDKQETVDKYGKDQVLVWRRSYDIPPPELDESSEHYPGNDARYKDVKKEDLPLSESLKLTGERFMVDWHGTLVPEIKSGKKIIIAAHGNTLRALVKHLDGISEDAITGLNIPTGVPLVYELDEDMKPIPSSDAIAPLQGRYLGDQDEVKA--------
cpPGAM1	MATOU-v2-134066490-4 L-----FIQH-------ENDFD*WTKCSLHEQS*SFYRVGGSTLRSNGRRNDVAYTSTLQRAIKTLWIILEQLDLMYIPIVNTWRLNERHYGALQGLDKQETVDKYGKDQVLVWRRSYDIPPPELDEESEHYPGNDARYKDVPKEDLPLSESLKLTGERFMVDWHGTLVPEIKSGKKIIIAAHGNTLRALVKHLDGISEDAITGLNIPTGVPLVYELDEDLNPIPHADAIAPLQGRYLGDQEEVKARIGAVVAQ
cpPGAM1	MATOU-v2-142919225-5 LMYTLVLVRHGESTWNKENLFTGWADCPLSDKGVIEATAGGKLLKEEGLNFDVAYTSTLQRAIKTLWIILEQMDLMYIPIVNTWRLNERHYGALQGLNKQETVDKYGKDQVLVWRRSYDIPPPELEEDSEHYPGNDPRYANVPKEDLPKAESLKLTEARFMVDWHKTLVPEIKAGKKILIAAHGNTLRALVKHLDDISEDDITGLNIPTGVPLIYELDEDMKPIKQGDAIAPLQGRYLGDQDEVKARIGAVVAQ
cpPGAM1	Chaetocerosdebilis_Plastid -MYTLVLVRHGESTWNKANLFTGWADCPLSDKGVVEATAGGNLLKEEGLNFDVAYTSTLQRAIKTLWIILEQMDLMYIPIINTWRLNERHYGALQGLNKQETVDKYGKDQVLVWRRSYDIPPPELEEDSEHYPGNDPRYANVPKEDLPKAESLKLTEARFMVDWHNTLVPEIKAGKKILIAAHGNTLRALVKHLDDISEDDITGLNIPTGVPLIYELDEDMKPIKQGDAIAPLQGRYLGDQDEVKARIGAVVAQ
cpPGAM1	MATOU-v2-110473792-1 LMYTLVLVRHGESTWNKANLFTGWADCPLSDKGVVEATAGGNLLKEEGLNFDVAYTSTLQRAIKTLWIILEQMDLMYIPIINTWRLNERHYGALQGLNKQETVDKYGKDQVLVWRRSYDIPPPELEEDSEHYPGNDPRYANVPKEDLPKAESLKLTEARFMVDWHNTLVPEIKAGKKILIAAHGNTLRALVKHLDDISEDDITGLNIPTGVPLIYELDEDMKPIKQGDAIAPLQGRYLGDQDEVKARIGAVVAQ
cpPGAM1	MATOU-v2-139273391-4 NVFFWIVHRCTRKTWRIKGSRTGWADCPLSEKGVEEATAGGDLLKAEGLSFDVAYTSTLKRAIKTLWIILEQMDLMYIPIVNTWRLNERHYGALQGLNKQETVDKYGKDQVLVWRRSYDIPPPDLDEDNVHYPGNDPRYANVDKADLPLAESLKLTEARFMVDWEKTLIPEIKSGKKILIAAHGNTLRALVKHLDGISEDDITGLNIPTGVPLIYVLDEDMKPIKQDNAIFPLQGRYLGDQDEVNARIGAVVAQ
cpPGAM1	MATOU-v2-133655719-5 LMYTVVLVRHGESTWNKENLFTGWADCPLSEKGVEEATAGGDLLKAEGLSFDVAYTSTLKRAIKTLWIILEQMDLMYIPIVNTWRLNERHYGALQGLNKQETVDKYGKDQVLIWRRSYDIPPPDLDEDNVHYPGNDPRYVNVDKADLPLAESLKLTEARFMVDWEKTLIPEIKSGKKILIAAHGNTLRALVKHLDGISEDDITGLNIPTGVPLIYVLDEDMKPIKQENAIFPLQGRYLGDQDEVNARIGAVVAQ
cpPGAM1	Chaetoceroscf-neogracile_Plastid -MYTLVLVRHGESTWNKENLFTGWADCPLSEKGVVEATAGGDLLKAEGLSFDVCYTSTLKRAIKTLWIILEQMDLMYIPIVNTWRLNERHYGALQGLNKQETVDKYGKDQVLVWRRSYDIPPPDLDEDNIHYPGNDPRYASVDKADLPLAESLKLTEARFMVDWEKTLIPEIKSGKKILIAAHGNTLRALVKHLDGISEDDITGLNIPTGVPLIYELDEDMKPIKQNNAIAPLQGRYLGDQEEVKARIGAVVAQ
cpPGAM1	MATOU-v2-125891320-5 LMYTLVLVRHGESTWNKENLFTGWADCPLSEKGVVEATAGGDLLKAEGLSFDVCYTSTLKRAIKTLWIILEQMDLMYIPIVNTWRLNERHYGALQGLNKQETVDKYGKDQVLVWRRSYDIPPPDLDEDNIHYPGNDPRYASVDKADLPLAESLKLTEARFMVDWEKTLIPEIKSGKKILIAAHGNTLRALVKHLDGISEDDITGLNIPTGVPLIYELDEDMKPIKQNNAIAPLQGRYLGDQEEVKARIGAVVAQ
cpPGAM1	MATOU-v2-127802375-5 LMHTLVLLRHGESTWNSENKFTGWVDCPLSEEGEKEAANGGKLMKEAGLKFDVAYTSTLRRAIKTLWLSLEQLDLMYLPIINTWRLNERHYGALQGLNKQETVDKHGKEQVLVWRRSYDIPPPPVDKSSEYFPGNDPTYANVDPDDLPLTESLKLTEARFMVLWDTVLKEEILSGKTILIAAHGNTLRALVKHLDGISSDDITGLNIPTGVPLVYKLDDNLKPIPQDDAIAPLTGRYLGNQADIQARIGAVMAQ
cpPGAM1	MATOU-v2-90277062-3 QRLHIRLSIH-------------------------------------------IYLATLDR--------LEELGLMYIPIINTWRLNERHYGALQGLNKQETVDKHGKEQVLIWRRSYDIPPPELDESSEHYPGNDPMYSNVPKEDLPLTESLKLTEDRFMVEWENEIGPKX----------------------------------------------------------------------------------
cpPGAM1	MATOU-v2-133438668-4 ----------------SENKFTGWVDCPLSEEGEKEAANGGKLMKEAGLKFDVAYTSTLRRAIKTLWLSLEQLDLMYLPIINTWRLNERHYGALQGLNKQETVDKHGKEQVLVWRRSYDIPPPPVDKSSEYFPGNDPTYANVDPDDLPLTESLKLTEARFMVLWD-TLKEEILSGKTILIAAQRF*SRRTVTHLSTFPQEYLWCINWMTISLLHH*LED-TRLIFHE--LVQLKNKYICY--SIT*RM*NMVAH
cpPGAM1	MATOU-v2-22525318-6 ------------------------------------------------------------------------MDLMYIPIVNMWRLNERHYGALQGLNKQETVDKHGKEQVLIWRRSYDVPPPPVEVDSVHFPGNDPRYANVDESLLPKAESLKLTEDRFMDDWNNVLAPEIKSGRKILIAA------------------------------------------------------------------------
cpPGAM1	MATOU-v2-110494164-3 --TR*IYMFHGKGSWRGGRR---W---KVIERG--------RCVAEACYQLDVSPNRV-------------------LPIVNSWRLNERHYGALQGLNKQETVDKYGKDQVLIWRRSYDVPPPDVDESSEHYPGNIARYADVDKAELPFAESLALTEARFLVLWD-TLAPEIKSGRKILISAHAGGCNHGAKHS-------------PTCLA**FGANSN-----SSGKISRGSGENWGC--CCANKIENV---
cpPGAM1	Coscinodiscuswailesii_Plastid -THTLVLIRHGESTWNSENKFTGWVDCPLSEKGETEAVAGGQLLKDGGFTFDVAYTSTLKRAIKTLWLCLEQLNLMYIPIVNSWRLNERHYGALQGLNKQQTVDKHGKEQVLIWRRSYDIPPPAIDEESVHYPGNDVMYAGVPKEDLPFTESLKLTEERFMTLWEEVLTKEILGGKKVLIAAHGNTLRALVKHLDGISSEDITGLNIPTGVPLVYELDEDLKPVLQDDAIAPLSGRYLGNQEDIKNRIGAVMAQ
cpPGAM1	MATOU-v2-50108-6 FKHTLVLLRHGESTWNSENKFTGWVDCPLSSKGEQEATSGGKLLKEGGFTFDVAYTSTLKRAIKTLWLSLEQLNLMYIPIVNSWRLNERHYGGLQGLNKQETVDKHGKEQVLVWRRSYDIPPPPIDETSEYYPGNDPMYSNVDKQDLPFTESLKLTEDRFMVLWDDVLKKEILSGKKILIAAHGNTLRALVKHLDGISSEDITGLNIPTGVPLVYELDDDLKPIPQKDAIAPLSGRYLGNQDDIKAX-------
cpPGAM1	MATOU-v2-74840745-1 LMHTLVLLRHGESTWNKENRFTGWVDCPLSEKGVKEAISGGNLLKENGFQFDIAYTSTLKRAIKTLWLALEQMDLMYIPIVNTWRLNERHYGALQGLNKQETVDKHGKDQVLIWRRSYDIPPPPIEASSEFNTRTASMYAKVAKNDIPAAESLKLTEERFLIYWDEVIQKEILSGKNVLIAAHGNTLRALVKHLDSISSDEITGLNIPTGVPLVYTLDDDLKPIPQEDAIAPITGKYLGNIDDIRARIGAVMAQ
cpPGAM1	MATOU-v2-88005957-6 ----------------------------------------------------------------------EQMDLMYIPIVNTWRLNERHYGALQGLNKQETVDKHGKDQVLIWRRSYDIPPPPIDESSEFNTGSDSMYMNVDKNDIPEAESLKLTEKRFLVYWDEVIKKDILAGKNVLIAAHGNTLRALVKHLDGISSDEITGLNIPTGIPLVYYLDEDLKPIPQKDAIAPLTGKYLGNIDDIRARIGAVLAQ
cpPGAM1	MATOU-v2-110715835-3 LMHRLVLVRHGESTWNKENRFTGWVDCPLSEKGVKEAISGGNLLKENGFQFDIAYTSTLKRAIKTLWLALEQMDLMYIPIVNTWRLNERHYGALQGLNKQETVDKHGKEQVLIWRRSYDIPPPPIEASSEFNTGSAGMYSNVNEDDLPAAESLKLTEERFLIYWNEVIKKDILAGKNVLIAAHGNTLRALVKHLDGISSDEITGLNIPTGIPLVYHLDDDLKPIPQEDAIAPLTGKYLGNX-------------
cpPGAM1	MATOU-v2-113910004-2 LMHRLVLVRHGESTWNKENRFTGWVDCPLSEKGVKEAISGGNLLKENGFQFDIAYTSTLKRAIKTLWLALEQMDLMYIPIVNTWRLNERHYGALQGLNKQETVDKHGKEQVLIWRRSYDIPPPPIEASSEFNTGSAGMYSNVNEDDLPAAESLKLTEERFLIYWNEVIKKDILAGKNVLIAAHGNTLRALVKHLDGISSDEITGLNIPTGIP------------------------------------------
cpPGAM1	MATOU-v2-111643617-6 -----------------------------------------------------------------LWLALEQMDLMYIPIVNTWRLNERHYGALQGLNKQETVDKHGKEQVLIWRRSYDIPPPPIEASSEFNTGSAGMYSNVNEDDLPAAESLKLTEERFLIYWNEVIKKDILAGKNVLIAAHGNTLRALVKHLDGISSDEITGLNIPTGIPLVYHLDDDLKPIPQEDAIAPLTGKYLGNIDDIRARIGAVAAQ
cpPGAM1	MATOU-v2-113910002-1 --HQKIVTIHSRGKYVE*RKSVHWVSSALSEKGVKEAISGGNLLKENGFQFDIAYTSTLKRAIKTLWLALEQMDLMYIPIVNTWRLNERHYGALQGLNKQETVDKHGKEQVLIWRRSYDIPPPPIEASSEFNTGSAGMYSNVNEDDLPAAESLKLTEERFLIYWNEVIKKDILAGKNVLIAAHGNTLRALVKHLDGISSDEITGLNIPTGIP------------------------------------------
cpPGAM1	MATOU-v2-95454672-2 --------------------------------------------------------------------------------------------------------------VLIWRRSYDIPPPPIEPSSEYDTGSSGMYMNVDKNDIPAAESLKLTEERFLVYWDEVIKKDILSGKNVLIAAHGNTLRALVKHLDGISSDEITGLNIPTGIPLVYILDDDLKPIPQEDAIAPLTGKYLGNIDDIRARIGAVLAQ
cpPGAM1	MATOU-v2-95763759-3 -------------------------------------------------------------------------------------------------------------------------------------GSAGMYMNVNKNDIPAAESLKLTEERFLIYWDEVIKKEILSGKNVLIAAHGNTLRALVKHLDGISSDEITGX-------------------------------------------------
cpPGAM1	MATOU-v2-111641133-1 LSHKLVLIRHGESTWNDANLFTGWADCPLSEKGIGEAEAGGKLLKEAGFTFDIAYTSTLQRAIKTLWIALEQLDLMYLPIVNSWRLNERHYGALQGLNKQETVDKYGKDQVLVWRRSYDIPPPDLDESSEYYPGNDKRYADVDKSELPFAESLKLTEARFLVLWNEVLAPEIKSGKKILIAAHGNTLRALVKHLDGISEDDITGLNIPTGVPLVYELDENLVPIPNENAIAPLQGMYLGDLDEVKARIGAVVAQ
cpPGAM1	MATOU-v2-138763-6 LAHKLVLIRHGESTWNDANLFTGWADCPLSEKGMAEAKAGGKLLKEAGITFDVAYTSTLQRAIKTLWIALEEMNLMYLPIINSWRLNERHYGALQGLNKQETVDKYGKEQVLVWRRSYDIPPPDLDESSEHYPGNDARYADVDKADLPLAESLKLTEARFLVLWNDVLAPQIKAGKTILIAAHGNTLRALVKHLDGISEDDITGLNIPTGVPLVYDLDENLVPIRNENAIAPLQGMYLGDQDEVKARIGAVVAQ
cpPGAM1	MATOU-v2-22398024-3 -------------------------------------------------------------------------------------------------------------------------------------------TDVDKADLPLAESLKLTEARFLVLWNEVLSQEIKSGKTILIAAHGNTLRALVKHLDGISEDDITGLNIPTGVPLIYDLDENLVPIPNENAIAPLQGMYLGDLDEVKARIGAVVAQ
cpPGAM1	MATOU-v2-110460717-1 LAHKLVLIRHGESTWNDANLFTGWADCPLSEKGVGEAKAGGQLLKEAGLDFDVAYTSTLQRAIKTLWIALEEMDLMYLPIVNSWRLNERHYGALQGLNKQETVDKYGKDQVLVWRRSYDIPPPDLDESSEYYPGNDPRYDDVDKSELPLAESLKLTEARFLVLWNDVLAPQIKSGKTILIAAHGNTLRALVKHLDGISEDDITGLNIPTGVPLVYDLDENLVPIPNENAIAPLQGMYLGDLDEVKARIGAVVAQ
cpPGAM1	MATOU-v2-139610354-5 LAHTLVLIRHGESTWNDANLFTGWADCPLSEKGIEEAGDGGQLLKEAGYTFDVAYTSTLQRAIKTLWIALEKMNLMYLPIVNSWRLNERHYGALQGLNKQETVDKYGKDQVLIWRRSYDVPPPDLDESSEYYPGNDPRYADVDKEELPFAESLKLTEARFLVLWNEVLAPEIKSGKKILIAAHGNTLRALVKHLDGISEDEITGLNIPTGVPLVYELDDNLTPIPHVNAIAPLNGVYLGDLEQVKQRIGAVVAQ
cpPGAM1	MATOU-v2-141004870-1 ----LVLIRHGESTWNDANLFTGWADCPLSEKGIEEAGDGGQLLKEAGYTFDVAYTSTLQRAIKTLWIALEKMNLMYLPIVNSWRLNERHYGALQGLNKQETVDKYGKDQVLIWRRSYDVPPPDLDESSEYYPGNDPRYADVDKEELPFAESLKLTEARFLVLWNEVLAPEIKSGKKILIAAHGNTLRALVKHLDGISEDEITGLNIPTGVPLVYELDDNLTPIPHVNAIAPLNGVYLGDLEQVKQRIGAVV--
cpPGAM1	MATOU-v2-140554279-6 ---MLVLIRHGESTWNDQNLFTGWADCPLSEKGIKEAGDGGQLLKDAGYTFDVAYTSTLQRAIKTLWIALEKLNLMYIPIVNSWRLNERHYGALQGLNKQETVDKYGKDQVLIWRRSYDIPPPDTDESSEHYPGNDPRYADVNKENLPLAESLKLTEARFLVLWNEVLAPEIKSGKKILIAAHGNTLRALVKHLDGISEEDITGLNIPTGVPLVYELDENLAPIPHADAIAPLSGAYLGDQEQVKQRIGAVVAQ
cpPGAM1	MATOU-v2-140163830-6 LAHTLVLIRHGESTWNDQNLFTGWADCPLSEKGIKEAGDGGQLLKDAGYTFDVAYTSTLQRAIKTLWIALEKLNLMYIPIVNSWRLNERHYGALQGLNKQETVDKYGKDQVLIWRRSYDIPPPDTDESSEHYPGNDPRYADVNKENLPLAESLKLTEARFLVLWNEVLAPX-----------------------------------------------------------------------------------
cpPGAM1	MATOU-v2-139831092-3 LAHTLVLIRHGESTWNDANLFTGWADCPLSEKGIEEAGDGGQLLKEAGYTFDVAYTSTLQRAIKTLWIALEKMNLMYLPIVNSWRLNERHYGALQGLNKQETVDKYGKDQVLIWRRSYDVPPPDLDESSEYYPGNDPRYADVDKEELPFAESLKLTEARFLVLWNEVLAPEIKSGKKILIAAHGNTLRA-----------------------------------------------------------------
cpPGAM1	MATOU-v2-113142935-3 -----------------------------------------------------------------------------------------------------------KDQVLVWRRSYDIPPPDLDESSEYYPGNDPRYDDVDKSELPLAESLKLTEARFLVLWNDVLAPQIKSGKTILIAAHGNTLRALVKHLDGISEDDITGLNIPTGKPGRSEGKNNMRNIF--ISILPLS------DEII*AHCQYV*LQ
cpPGAM1	MATOU-v2-110786883-6 LAHTLVLIRHGESTWNDANLFTGWADCPLSEKGVGEAEEGGKLLKEAGFTFDVAYTSTLKRAIKTLWIALEQMDLMFLPIVNSWRLNERHYGALQGLNKQETVDKYGKDQVLIWRRSYDVPPPDVDESSEHYPGNIARYADVDKAELPFAESLALTEARFLVLWDTVLAPEIKSGRKILISAHGNTLRALVKHLDGISEDAITGLNIPTGVPLVYELDENLAPIPHADAIAPLX--------------------
cpPGAM1	MATOU-v2-139870055-1 LSHKLVLIRHGESTWNDANLFTGWADCPLSVKGIGEAEAGGKLLKEAGFTFDVAYTSTLQRAIKTLWIALEQMDLMYLPIVNSWRLNERHYGALQGLNKQETVDKYGKDQVLVWRRSYDIPPPDLDESSEYYPGNDPRYADVEKSELPFAESLKLTEARFLVLWDTVLAPEIKSGKKILIAAHGNTLRALVKHLDGISEDDITGLNIPTGVPLVYELDENLIPIPNENAIAPLQGMYLGDQDEVKARIGAVVAQ
cpPGAM1	MATOU-v2-110901459-1 LAHTLVLIRHGESTWNDANLFTGWADCPLSEKGVGEAQDGGQLLKEAGLTFDVAYTSTLKRAIKTLWIALEQMDLMYLPIVNSWRLNERHYGALQGLNKQETVDKYGKDQVLIWRRSYDTPPPDVDESSEHYPGNDPRYAGIDKAELPLAESLKLTEARFLVLWNEVLAPEIKSGRKILIAAHGNTLRALVKHLDGISEDAITGLNIPTGVPLVYELDENLTPIPHADAIAPLQGVYLGDLEQVKQRIGAVVAQ
cpPGAM1	MATOU-v2-110677646-6 LAHTLVLIRHGESTWNDQNLFTGWADCPLSDKGVGEAEDGGKLLKEAGLTFDVAYTSTLKRAIKTLWITLEQMDLMYLPIVNSWRLNERHYGALQGLNKQETVDKYGKDQVLIWRRSYDVPPPDVEGNSEHFPGNDPKYSDLSKDEIPLAESLKLTEARFLVLWNEVLAPEIKSGKKILIAAHGNTLRALVKHLDGISEDAITGLNIPTGVPLVYELDKNLTPIPHVNAIAPLQGVYLGDLELVKQRIGAVIAQ
cpPGAM1	MATOU-v2-137678028-6 LVHTLVLIRHGESTWNDQNLFTGWADCPLSDKGVGEAEDGGKLLREAGLTFDVAYTSTLKRAIKTLWITLEQMDLMYLPIVNSWRLNERHYGALQGLNKQETVDKYGKDQVLIWRRSYDVPPPDVDDNSEHFPGSDPKYSDLSKDEIPLAESLKLTEARFLVLWNEVLAPEIKSGKKILIAAHGNTLRALVKHLDGISEDAITGLNIPT---------------------------------------------
cpPGAM1	MATOU-v2-113293113-3 LAHTLVLIRHGESTWNDANLFTGWADCPLSDKGIGEAEEGGQLLKDAGYTFDVAYTSTLKRAIKTLWIALEKMDLMYLPIVNSWRLNERHYGALQGLNKQETVDKYGKDQVLIWRRSYDIPPPDLDDSSEYYPGNDPRYAGVDKGELPFAESLKLTEARFLVLWDEVLAPEIKSGKKILIAAHGNTLRALVKHLDGISEDAITGLNIPTGVPLVYELDENLKPVPHVNAIAPLQGVYLGDLEQVKQRIGAVVAQ
cpPGAM1	MATOU-v2-114218839-1 L------------------------------------------------------AS-SAIAVVNLIV--------M*TIVDSWRLNERHYGALQGLNKQETVDKYGKDQVLIWRRSYDIPPPDLDDSSEYYPGNDPRYAGVDKGELPFAESLKLTEARFLVLWDEVLAPEIKSGKKILIAAHGNTLRALVKHLDGISEDAITGLNIPTGVPLVYELDENLKPVPHVNAIAPLQGVYLGDLEQVKQRIGAVVAQ
cpPGAM1	MATOU-v2-140466305-6 LAHTLVLIRHGESTWNDANLFTGWADCPLSEKGIEEAEEGGKLLKDAGYTFDVAYTSTLKRAIKTLWIALEKMDLMYLPIVNSWRLNERHYGALQGLNKQETVDKYGKDQVLIWRRSYDIPPPETDDSSEYYPGNDPRYASVDKDELPFAESLKLTEARFLVLWNEVLAPEIKSGKKILIAAHGNTLRALVKHLDGISEDAITGLNIPTGVPLVYTLDENLTPIPHVDAIAPLQGVYLGDLEQVKQRIGAVVAQ
cpPGAM1	MATOU-v2-114073273-2 -AHTLVLIRHGESTWNDANLFTGWADCPLSDKGVGEAEEGGKLLKEAGYTFDVAYTSTLKRAIKTLWIALEQMDLMYLPIVNSWRLNERHYGALQGLNKQETVDKYGKDQVLIWRRSYDIPPPDLDESSEHYPGNDPRYASVDKAELPFAESLALTEARFLVLWNEVLAPEIKSGRKILISAX-----------------------------------------------------------------------
cpPGAM1	MATOU-v2-133871370-4 LAHTLVLIRHGESTWNDANLFTGWADCPLSEKGIKEAEEGGKLLKEAGYTFDVAYTSTLKRAIKTLWIALEKMDLMYLPIVNSWRLNERHYGALQGLNKQETVDKYGKDQVLIWRRSYDIPPPETDDSSEYYPGNDPRYAGVDKDELPFAESLKLTEARFLVLWNEVLAPEIKSGKKILIAAHGNTLRALVKHLDGISEDAITGLNIPTGVPLVYELDDNLQPIPQENAISPLQGVYLGDLEQVKQRIGAVVAQ
cpPGAM1	MATOU-v2-134744134-4 LAHTLVLIRHGESTWNDANLFTGWADCPLSEKGIKEAEEGGKLLKEAGYTFDVAYTSTLKRAIKTLWIALEKMDLMYLPIVNSWRLNERHYGALQGLNKQETVDKYGKDQVLIWRRSYDIPPPETDVSSEYYPGNDPRYAGVDKDELPFAESLKLTEARFLVLWNEVLAPEIKSGKKILIAAHGNTLRALVKHLDGISEDAITGLNIPTGVPLVYELDDNLQPIPQENAISPLQGVYLGDLEQVKQRIGAVVAQ
cpPGAM1	Thalassiothrixantarctica_Plastid -MYTLVLIRHGESTWNSENKFTGWADVPLSEKGEGEARAGGKLLLDAGFEFDLAYTSTLKRAIKTLWIVLEEMDLMYLPIKHTWRLNERHYGALQGLNKQETVDKHGKDQVLIWRRSYDIPPPPLDESSEYYPGNDARYADVNKEDLPFTESLKLTEERFLKDWEETFVPLIKDDKKVLIAAHGNTIRALVKHLDGISEDDITTLNIPTGVPLVYELDETLKPIPSKDAIAPLTGRYLGDQDDIRARIGAVMAQ
cpPGAM1	MATOU-v2-114200478-3 LMYTLVLIRHGESTWNSENKFTGWADVPLSEKGEGEARAGGKLLLDAGFEFDLAYTSTLKRAIKTLWIVLEEMDLMYLPIKHTWRLNERHYGALQGLNKQETVDKHGKDQVLIWRRSYDIPPPPLDESSEYYPGNDARYADVNKEDLPFTESLKLTEERFLKDWEETFVPLIKDDKKVLIAAHGNTIRALVKHLDGISEDDITTLNIPTGVPLVYELDETLKPIPSKDAIAPLTGRYLGDQDDIRARIGAVMAQ
cpPGAM1	Thalassionemanitzschioides_Plastid -MHTLVLVRHGESTWNSENKFTGWADVPLSEKGEAEAHAGGKLLKEEGFEFDVAYTSTLKRAIKTLWIILEEMDCMSLPVKHTWRLNERHYGALQGLNKQETVDKHGKDQVLVWRRSYDIPPPPIDLNSEHYPGNDAKYKNVPRDDLPVTESLKLTGERFMVDWEETLAPAILRGECLLIAAHGNTLRALVKHLDNIPEDEITELNIPTGVPLVYELDDDLKPIPNKDAIAPLTGRYLGDLEDVRNRIGAVLAQ
cpPGAM1	MATOU-v2-93099860-1 ---------------------------PLSAKGEQEAHAGGKLLRDEGFTFDVAYTSTLKRAIKTLWIILEEMDLMSLPVKHTWRLNERHYGALQGLNKQETVDKHGKDQVLVWRRSYDIPPPEIDLSSEHYPGNDDKYKNVDKADLPLTESLKLTEERFMVDWEETLAPAIQKGEKILIAAHGNTLRALVKHLDNISESEITELNIPTGVPLVYELDDDLKPIPSKDGIAPLTGRYLGDQEDVRNRIGAVLA-
cpPGAM1	Probosciaalata_Plastid -DHTLVLVRHGESTWNQENKFTGWVDVPLSEKGVGEATSAGKLLKESGLTFDVAYTSYLKRAIKTLWICLEEMDLMSLPVVHTWRLNERHYGALQGLDKQQTVEKHGKEKVLVWRRSYDIPPPECDTTSEFFPGNDEKYAGIPVELLPRAESLKLTEERFMVDWEETFAPAIKSGKRVIIAAHGNTLRALVKHLDGISADVIPGLNIPTGVPLIYELDDDLKPIPHPDAIGPLSGRYLGNQEDIRNRIGAVAAQ
cpPGAM1	Probosciainermis_Plastid -DHTLVLVRHGESTWNQENKFTGWVDVPLSEKGVGEATSAGKLLKESGLTFDVAYTSYLKRAIKTLWICLEEMDLMSLPVVHTWRLNERHYGALQGLDKQQTVEKHGKEKVLVWRRSYDIPPPECDTTSEFFPGNDEKYAGIPVELLPRAESLKLTEERFMVDWEETFAPAIKSGKRVIIAAHGNTLRALVKHLDGISADVIPGLNIPTGVPLIYELDDDLKPIPHPDAIGPLSGRYLGNQEDIRNRIGAVAAQ
cpPGAM1	MATOU-v2-136955926-4 SDHTLVLVRHGESTWNQENKFTGWVDVPLSEKGVGEATSAGKLLKESGLTFDVAYTSYLKRAIKTLWICLEEMDLMSLPVVHTWRLNERHYGALQGLDKQQTVEKHGKEKVLVWRRSYDIPPPECDTASEFFPGNDEKYAGIPSELLPRAESLKLTEERFMVDWEETFAPAIKSGKRVIIAAHGNTLRALVKHLDGISADVIPGLNIPTGVPLIYELDNDLKPIPHPDAIGPLSGRYLGNQEDIRNRIGAVAAQ
cpPGAM1	MATOU-v2-73677618-3 LSYKVVLLRHGESTWNKENRFTGWADVPLSEKGIEEARAGGQLMKESGLEFDVAYTSVLKRAIHTLWLALEEMDLMYTPIKHLWRLNERHYGALQGLNKQETVDKHGKDQVLVWRRSYDIPPPELTKDSEHYPGNDSRYADIDQSLLPLSESLKLTEDRFMVDWHETLVPEIKSGKKILIAAHGNTLRALVKHLDNISEDEITGLNIPTGVPLVYELDDDLKPIKHKDGIAPLSGAYLGDQDNIKARIGAVANQ
cpPGAM1	MATOU-v2-52652900-4 --------------------------------------------------------------------------------RERWRLNERHYGGLQGLDKQETVDKHGKEQVLVWRRSYDIPPPDIDLSSEFNPRNDPKYADVDPADLPLAESLQLTEKRVLKLWDEELVPEIKAGKTIMIAAHGNSLRALVKHLDGISPDEITGLNIPTAVPLVYELDDDMKPIPQK---------------------------
cpPGAM1	MATOU-v2-136569120-6 LLHKLLLIRHGESDWNKKNIFTGWANVPLSPDGEEEAEAGGKLIAEEGIEFDVAYTSFLQRAQNTLKIAQKAMG---TDIRERWRLNERHYGALQGLDKQETVDKHGKDQVLVWRRSYDIPPPDIDLSSEFNPRNDPLYKDVDPSELPLTESLKLTEARVLELWNKELVPEIKSGKTIMIAAHGNSLRALVKHLDGISSDEITGLNIPTAIPL-----------------------------------------
cpPGAM1	MATOU-v2-150850882-5 LAYELVLLRHGESTWNEENRFTGWADVPLSTKGLGEARAGGQLMKAEGMKFDICYTSMLRRAIHTLWLALEEMDQMYVPIKHTWRLNERHYGALQGLNKQETVDKHGKDQVLVWRRSYDIPPPELDISSSHWPGNDSKYDTVDRSVLPTTESLKLTEERFLVDWHETLVPEIKSGKKVLIAAHGNTLRALVKHLDGISEDEITGLNIPTGVPLVYTLDDDLKPIKHEDAIAPLNGRYLGNQEDIRNRIGAVAAQ
cpPGAM1	MATOU-v2-33225313-1 SLHKLVLLRHGESTWNKENRFTGWVDVPLSEKGIEEARAGGKLISEEGIDFDLCYTSMLKRAIKTLYLALEEMDAMYLPVTHDWRLNERHYGSLQGLNKQETVDKHGKDQVLVWRRSYDIPPPSIDKSSEHYPGNDMRYKNVPEEDLPLAESLALTEKRFLVAWEDEIAPLIKDGKTILIAAHGNSLRALVKYLDDIPSDVICGLNIPTGVPLVYELGDDLKPIPQDDAIAPLTGRYLGDQEDIRNRIGAVASQ
cpPGAM1	Leptocylindrusdanicusvar-danicus_Plastid --HTLVLLRHGESTWNNENKFTGWVDVPLSEKGETEARASGKLLKEEGIEFDLCYTSVLRRAIHTLYLALEEMDRMYLPVTHSWRLNERHYGALQGLNKQETVDEYGKDQVLIWRRSYDIPPPPIDKSSEHYPGNDKRYKDVAEEDLPMAESLALTEDRFLVEWQEKIVPLII-----------NTLRALVKYLDGIPSSDIAELNIPTGVPLVYELDDDLKPIPQQDAIAPLQGRYLGNQEDIRARIGAVANQ
cpPGAM1	MATOU-v2-62036530-5 --------------------------------------------------------------IHTLYLALEEMDRMYLPVTHNWRLNERHYGALQGLNKQETVDEYGKDQVLIWRRSYDIPPPPIDKSSEHYPGNDKRYKDVAEEDLPMAESLALTEDRFLVEWQEKIVPLIKDNKTILIAAHGNTLRALVKYLDGIPSSDIAELNIPTGVPLVYELDDDLKPIPQQDAIAPLQGRYLGNQEDIRARIGAVANQ
cpPGAM1	Leptocylindrusdanicusvar-danicus_Plastid_2 --HTLVLLRHGESTWNNENKFTGWVDVPLSEKGETEARASGKLLKEEGIEFDLCYTSVLRRAIHTLYLALEEMDRMYLPVTHSWRLNERHYGALQGLNKQETVDEYGKDQVLIWRRSYDIPPPPIDKSSEHYPGNDKRYKDVAEEDLPMAESLALTEDRFLVEWQEKIVPLIKDNKTILIAAHGNTLRALVKYLDGIPSSDIAELNIPTGVPLVYELDDDLKPIPQQDAIAPLQGRYLGNQEDIRARIGAVANQ
cpPGAM1	MATOU-v2-144301639-4 SLHTLVLLRHGESTWNNENKFTGWVDVPLSEKGEKEARASGNLLKEEGIEFDLCYTSVLRRAIHTLYLALEEMDKMYLPVTHSWRLNERHYGALQGLNKQETVDEYGKDQVLVWRRSYDIPPPPIDKDSEHYPGNDKRYKDVPEEDLPMAESLALTEERFLLEWEDKIVPLIKDDKTILIAAHGNTLRALVKYLDDIPSTDIAELNIPTGVPLVYELDDDLKPIPQDDAIAPLQGRYLGNQADIRARIGAVANQ
cpPGAM1	MATOU-v2-137806964-4 --HLLAALSMGESTWNNENKFTGWVDVPLSEKGEKEARASGNLLKEEGIEFDLCYTSVLRRAIHTLYLALEEMDKMYLPVTHSWRLNERHYGALQGLNKQETVDEYGKDQVLVWRRSYDIPPPPIDKDSEHYPGNDKRYKDVPEEDLPMAESLALTEERFLLEWEDKIVPLIKDDKTILIAAHGNTLRALVKYLDDIPSTDIAELNIPTGVPLVYELDDDLKPIPQDDAIAPLQGRYLGNQADIRARIGAVANQ
cpPGAM1	MATOU-v2-142412755-4 --HLLAALAHGTT---KINSLVGWM-----YR*AKRVKKKQELVSRRKASSSICATPVLRRAIHTLYLALEEMDKMYLPVTHSWRLNERHYGALQGLNKQETVDEYGKDQVLVWRRSYDIPPPPIDKDSEHYPGNDKRYKDVPEEDLPMAESLALTEERFLLEWEDKIVPLIKDDKTILIAAHGNTLRALVKYLDDIPSTDIAELNIPTGVPLVYELDDDLKPIPQDDAIAPLQGRYLGNQADIRARIGAVANQ
cpPGAM1	Leptocylindrusdanicus_Plastid --HTLVLLRHGESTWNNENKFTGWVDVPLSEKGETEARASGKLLKEEGIEFDLCYTSVLRRAIHTLYLALEEMDRMYLPVTHSWRLNERHYGALQGLNKQETVDEYGKDQVLIWRRSYDIPPPPIDKSSEHYPGNDKRYKDVAEEDLPMAESLALTEDRFLVEWQEEIVPLIKDNKTILIAAHGNTLRALVKYLDGIPSSDIAELNIPTGVPLVYELDDDLKPIPQEDAIAPLQGRYLGNQEDIRARIGAVANQ
cpPGAM1	MATOU-v2-144301640-5 SLHTLVLLRHGESTWNNENKFTGWVDVPLSEKGEKEARASGNLLKEEGIEFDLCYTSVLRRAIHTLYLALEEMDKMYLPVTHSWRLNERHYGALQGLNKQETVDEYGKDQVLVWRRSYDIPPPPIDKDSEHYPGNDKRYKDVPEEDLPMAESLALTEERFLLEWEDKIVPLIKDDKTILIAAHGNTLRALVKYLDDIPSTDIAELNIPTGVPLVYELDDDLKPIPQDDAIAPLQGRYLGNQADIRARIGAVANQ
cpPGAM1	MATOU-v2-144301641-5 SLHTLVLLRHGESTWNNENKFTGWVDVPLSEKGEKEARASGNLLKEEGIEFDLCYTSVLRRAIHTLYLALEEMDKMYLPVTHSWRLNERHYGALQGLNKQETVDEYGKDQVLVWRRSYDIPPPPIDKDSEHYPGNDKRYKDVPEEDLPMAESLALTEERFLLEWEDKIVPLIKDDKTILIAAHGNTLRALVKYLDDIPSTDIAELNIPTGVPLVYELDDDLKPIPQDDAIAPLQGRYLGNQADIRARIGAVANQ
cpPGAM1	EukAmorpheaUnikontsHolozoaChoanoflagellates_Salpingoecarosetta K-YTVVFVRHGQSVWNLENKFTGWVDVPLSEQGVSEAQEAGKMLKEHKYEFDIAYTSVLKRAIQTCNIVLEELDQLYIPVEKDYRLNERMYGALAGLNKQETVDKHGIDQVMIWRRSYDVPPPPATEDHEYYPGNFPWAKDIPKDKLPLTESLKLTLERVLPYWNETIVPMVKSGKRVLIAAHGNSIRAIIKHLDNIPEDVITKIDVPTGVPLVYEFDEDMKPIKRENAAEHLSGSYLLNPDELKKKIEAVKNQ
cpPGAM1	EukSARAlveolatesChromerids_Chromeravelia_1 -PYTFTIVRHGHSSWNAANLFTGWADVPLAEEGVAECKEAAEILSKAGMGFDIVHTSMLKRAIQTTWTILEEMDRMYTPIEYQWRLNERHYGELQGRNKKETVEKFGADQVQIWRRSYDIPPPPVEKSNKWWPGNDARYAGVPEEELPFSESLLDTKKRVLPCWFGNILPDIVGGKRVLVSAHGNSIRALLQYLDDIPDDVITELNVPTGVPLCYYLDENLQPLKHPDGIGPLSGNYLGDQEKIRARIEGVKKQ
cpPGAM1	EukSARAlveolatesChromerids_Vitrellabrassicaformis -VHVLTLIRHGHSVWNQDNIFTGWVDVPLAKDGEAEAREAGQIMKAADIKPDKVYVSVLKRAIQTTWIALEEMDRMWLPVECNWRLNERHYGGLSGLNKIETVQKHGEEQVHIWRRSYDIPPPPVDKHSQYWPGHDERYKLVPEDELPLSESLKLTKDRFMVAWQGNIVPDLMAGKRLLVSAHGNSLRALVMHLDDISKEVIPSLNIPTGVPLVYYLDKQLKPLRHPDAIEPLSGQYLGDQEKIKARIGAVKAQ
cpPGAM1	Dinobryon_Mitochondrion -SHTLVLVRHGESTWNQENKFTGWYDCPLSVKGHTEAIAAGKALAASGFTFDLAYTSVLKRAIRTLWHTLEETDSMYIPIKNAWQLNERHYGALQGLDKQETVAKYGKDQVNLWRRSYDIAPPPCETSSEHFPGNNKKYQGNAEACKIRTESLKTTLDRVLPFWHSDIAPSILSGKKVVIAAHGNSLRALVKYLDGLSEEVIAELNIPTAVPLVYELDENLRPLPHKDAISPLKGRYIGNQEEIAARILGVKNQ
cpPGAM1	EukStramenopilesAplastidicOomycetes_AlbugolaibachiiNc14 -PYQLVLIRHGESEWNVKNLFTGWCDVPLSSKGEEESRDAGKLLKDAGFQFDCAYTSVLKRAIKTLWNVLEEMNLMWIPTVSSWTLNERHYGALTGLNKQETVEKHGLEQVMIWRRSFDIPPPSLDQTSEYHPGKDIKYQNVPKEKLPLSESLKSTGERVLPFWRDTIAPSIQSGKRVLIAAHGNSLRALVQRLDDIPENVITGLNIPTGIPLVYDLDENMRPIPHPDAIAPLSGRYIGDLEDIEARIAGVANQ
cpPGAM1	EukStramenopilesAplastidicOomycetes_Phytophthorasojae -AYQIVLIRHGESQWNVDNKFTGWHDVQLSEKGEHESHDAGKVLKAAGFKFDLAYTSVLKRAIKTLWNILEETDLMWIPVVRSWRLNERHYGALTGLNKQETVDKHGIEKVMIWRRSYATPPPDLDASSEYYPGNDPKYADVPKELLPFAESLATTGERVLPYWEQTIIPSIKEGKKIVIAAHGNSLRALVKHLDNIPEDSITGLNIPTGVPLVYDLDENFKPVPHKDAIAPLSGYYVGDQEEIKARIAGVANQ
cpPGAM1	EukStramenopilesAplastidicOomycetes_Pythium_arrhenomanes_genomic -AYQIVLIRHGESQWNVDNRFTGWHDVPLSATGERESHEAGVVLKANGFEFDLAYTSVLKRAIKTLWNILEEMDRMWIPVVRSWKLNERHYGALTGLNKQETVEKHGLDQVMVWRRSYAIPPPALDTESPYYPGNDVKYADVPKEELPFTESLATTGERVVPFWENVIVPSLKSGKKILIAAHGNSLRALVKHLDGISEDTITGLNIPTGVPLVYDLDENLKPVPHADAIAPLSGRYVGNQDEIKARIAGVANQ
cpPGAM1	EukSARRhizariaChlorarachniophytes_Chlorarachnionreptans -DHTLVLIRHGQSVWNLENKFTGWYDIELSEKGHQEAAEAGKLLKEAGFKFDKAYTSVLKRAIRTLWHALEQTDQMWIPVQKEWRLNERHYGGLTGLDKQETVDKHGKEQVLIWRRSYDIPPPALDESSEHFPGNDPKYSKLPKDILPVGESLELTSERVMPLWADQIVPDIVDGKNLVVAAHGNSLRALVKHLDNISSEEITELNIPTGVPLVYELDENMKPIPHKDAIAPLQGYYLGDQEAIRARILGVKNQ
cpPGAM1	EukSARRhizariaChlorarachniophytes_Norrisiellasphaerica -SHTLVLIRHGQSVWNLENKFTGWYDVELSEKGHEEAKDAGKLLKEAGFKFDKAYTSVLKRAIRTLWHSLEQTDQMYIPVQKEWRLNERHYGALTGLDKQQTVDKHGKEQVLIWRRSYDIPPPPLDESSEHFPGNDPKYALLPKDALPHGESLKITAERVMPLWADQIVPDIKNGKNLVIAAHGNSLRALVMHLDNISSEEITGLNIPTGVPLVYELDEDMKPIPHKDAISPLQGYYLGNQEQIRERILGVKNQ
cpPGAM1	EukStramenopilesAplastidicOomycetes_Pythium_irregulare_genomic -HHTLVLIRHGESEWNKQNRFTGWYDVQLSEKGNKEAKAAGELLKKEGYTFDVAYTSYLKRAIRTLWHVLEQTDLFWIPVNKTWRLNERHYGALTGLDKKETVDKHGADQVKVWRRSYNIPPPQLDTSSEYYPGNDVRYKDLPKEVLPLSESLELTAARVLPEWDANIVPTIKSGKNVLVAAHGNSLRALVKHLDGISEEEITELNIPTGIPLVYHLDENLKPIAHKDSFAPLSGFYLGNQDEIRQRILGVKNQ
cpPGAM1	EukStramenopilesAplastidicOomycetes_Saprolegniaparasitica -SHTLVLLRHGESEWNKLNKFTGWYDVALSAKGHEEAKAAGQLIKDANLKFDVAYTSYLKRAIRTLWHVLEESNQMYIPVEHRWRLNERHYGLLTGLDKNETVQKHGKEQVLVWRRSYDIPPPQLTTDNEYYPGHDRRYSGLDTKDLPLSESLKMTAERVMPTWREEIEPSIRAGKNVVIAAHGNSLRALVMELDNISKDEITDLNIPTGIPLVYHLDDNLKPIPHKDAIAPLSGYYLGNQDEIRQRILGVKNQ
cpPGAM1	EukStramenopilesAplastidicBlastocystis_Blastocystishominis -PNRLVLVRHGESQWNKENRFTGWYDVPLSDKGIEEAREGGRLIKAEGLEFDAAYTSCLKRAIKTLFLSLEEADQLWIPVTKCWRLNERHYGALTGLNKQETVDKHGIDQVMIWRRSYDIPPPAVTTDSEYYPGNDRRYADIPKNELPTTESLKTTAERFLPYWKEEIFPRVLKGERLIISAHGNSLRALVMYLDQISEKDITGLNIPTACPLVYDFDEKGNIIPHPDAIAPLRGHYLGDQAAIRAKINKVANQ
cpPGAM1	EukStramenopilesAplastidicBlastocystis_Blastocystisspsubtype1 -PNRLVLVRHGESQWNKENRFTGWYDVPLSDKGVEEARNGGKLIKAEGLEFDAAYTSCLKRAIKTLFLTLEESDQLWIPVTKNWRLNERHYGALTGLNKQETVNKHGIEQVMIWRRSYDVPPPAVSKDSEYYPGNDRRYADVPKEELPTTESLKTTAARFLPYWKSEIFPRVMKGERLIISAHGNSLRALVMYLDNISEKDITGLNIPTACPLVYDFDEHGNVIPHPDAIAPLRGHYLGDQEAIRAKINKVANQ
cpPGAM1	Chaetocerosdichaeta_Mitochondrion -NSTLVLVRHGESTWNLENKFTGWYDCPLSPKGVEEVIEAGKLLKAEGIKADIAHTSLLRRAIKTLFLVLDETDQLWVPVQKAWELNERHYGSLQGLDKQETVDKYGKDQVLIWRRSYDVPPPTVDLSSPHHPSNDPRYAGL-EFDADFTESLSTTLDRVLPFYEKNIVPDLKAGKNVYITAHGNSLRALVKHLDNISEDTIAELNIPTGVPLVYELDDDLNVVPSTEGFSPLRGRYLGDQDAIRARIEGVKNQ
cpPGAM1	Odontella_Mitochondrion -DHTLVLVRHGESTWNLENKFTGWVDVPLSPKGHEEVIEAGKLIKAEGLTFDIAHTSLLKRAIRTLWHVLEQTDLMWIPTHKTWKLNERHYGGLQGLDKQQTVDKHGKDQVLVWRRSYDIPPPTVDRSSEHHPSNDPRYADS-AFEDDFTESLSTTLDRVLPYWEDTIVPQIKSGKNVVIAAHGNSLRALVKHLDGIDESTIAELNIPTGTPLVYELDDDMKVIPHPDGIAPLRGKYLGDLEAVKARIEGVKNQ
cpPGAM1	Odontella_Mitochondrion_2 -DHTLVLVRHGESTWNLENKFTGWVDVPLSPKGHEEVIEAGKLIKAEGLTFDIAHTSLLKRAIRTLWHVLEQTDLMWIPTHKTWKLNERHYGGLQGLDKQQTVDKHGKDQVLVWRRSYDIPPPTVDRSSEHHPSNDPRYADS-AFEDDFTESLSTTLDRVLPYWEDTIVPQIKSGKNVVIAAHGNSLRALVKHLDGIDESTIAELNIPTGTPLVYELDDDMKVIPHPDGIAPLRGKYLGDLEAVKARIEGVKNQ
cpPGAM1	Nitzschiapunctata_Mitochondrion -DHTLVLVRHGESTWNLENVFTGWYDCPLSEKGNQEAAEGGQLIAAEGIKANVAFTSLLKRAIRTLWHVLEQTDRMWIPVHKAWELNERHYGALQGLDKQETVDKYGKDQVLVWRRSYDVPPPIVDKSSSHHPANDERYAGM-EWPEEFTESLATTLERVVPFYESQIVPYLKAGDTVLIAAHGNSLRALVKHLDNIDEATIAELNIPTGTPLVYELDDDMKPIPQPGAIAPLQGRYLGDQDAIRARIEGVKNQ
cpPGAM1	Nitzschiasp-_Mitochondrion_3 -DHTLVLVRHGESTWNLENVFTGWHDCPLSEKGHGEAIEGGQLIAAEGIKADVAFTSLLKRAIRTLWHVLEQSDRMWIPVKKMWELNERHYGALQGLDKQETVDKYGKDQVLIWRRSYDVPPPPVDASSEHYPGNDERYKGM-DWPAEFTESLATTLDRVVPVWEADIVPELKSGKTVLITAHGNSLRALVKHLDGIDEATIAELNIPTGTPLVYELDENMKPIPAPNAIAPLQGRYLGDQDAIRARILGVKNQ
cpPGAM1	Nitzschiasp-_Mitochondrion -DHTLVLVRHGESTWNLENVFTGWYDCPLSEKGHGEAIEGGQLIAAEGIKADIAFTSLLKRAIRTLWHVLEQSDRMWIPVKKMWELNERHXGALQGLDKQETVDKYGKDQVLVWRRSYDVPPPPVDASSEHYPGNDERYXGM-DWPAEFTESLATTLDRVVPVWEAEIVPELKSGKTVLITAHGNSLRALVKHLDGIDEATIAELNIPTGTPLVYELDENMKPIPAPNAIAPLQGRYLGDQDAIRARIEGVKNQ
cpPGAM1	Nitzschiasp-_Mitochondrion_2 -DHTLVLVRHGESTWNLENVFTGWYDCPLSEKGHGEAIEGGQLIAAEGIKADIAFTSLLKRAIRTLWHVLEQSDRMWIPVKKMWELNERHYGALQGLDKQETVDKYGKDQVLVWRRSYDVPPPPVDASSEHYPGNDERYKGM-DWPAEFTESLATTLDRVVPVWEAEIVPELKSGKTVLITAHGNSLRALVKHLDGIDEATIAELNIPTGTPLVYELDENMKPIPAPNAIAPLQGRYLGDQDAIRARIEGVKNQ
cpPGAM1	Pseudonitzschiaheimii_Mitochondrion -DHTLVLVRHGESTWNLANKFTGWYDCPLSETGHTEAEEGGRLIAEANIKADVAFTSLQKRAIRTLWHVLEQTDRMWIPTIKSWKINERHYGGLQGLDKQETVDKYGKDQVLVWRRSYDIPPPTVDTSSEHHPANDERYQDV-EWPEDFTESLATTLDRVVPFWENDIAPQLTSGKTVLVTAHGNSLRALVKHLDGIDESEISELNIPTGTPLVYELDENLKPIPQEGAIEPLQGRYLGDQEAIRARIEGVKNQ
cpPGAM1	Fragilariopsiskerguelensis_Mitochondrion_2 -DHTVVLVRHGESTWNLANRFTGWYDCPLSEKGHVEAADGGKLIQEAGIKPTMAFTSLQKRAIRTLEHVLEQTDRMWIPVTKSWKINERHYGGLQGLDKQETVDKFGKDQVLVWRRSYDQPPPTVDKTSEYHPANDERYAHLEEWPEEFTESLATTLDRVVPYFTDTIAPEIKSGKTILIAAHGNSLRALVKHLDDIDESEITNLNIPTGTPLVYELDDDLKPIPQKGSFLPLTGRYLGDQEAIRARIEGVKNQ
cpPGAM1	Fragilariopsiskerguelensis_Mitochondrion_3 -DHTVVLVRHGESTWNLANRFTGWYDCPLSDKGHVEAADGGKLIQEAGIKPTMAFTSLQKRAIRTLEHVLEQTDRMWIPVTKSWKINERHYGGLQGLDKQETVDKFGKDQVLVWRRSYDQPPPTVDKTSEYHPSNDERYAHLEAWPEEFTESLATTLDRVVPYFTDTIAPEIKSGKTILIAAHGNSLRALVKHLDDIDESEITNLNIPTGTPLVYELDEDLKPIPQPGSFLPLTGRYLGDQEAIRARIEGVKNQ
cpPGAM1	Pseudonitzschiaarenysensis_Mitochondrion -DHTLVLVRHGESEWNLANRFTGWYDCPLSEAGHVEAADGGKLIKEAGIKANVAFTSLQKRAIRTLWHVLEQTDRMWIPVTKSWKINERHYGGLQGLDKQETVDKYGKDQVLVWRRSYDVPPPTVDKTSEHHPANDERYADA-EWPEEFTESLATTLDRVVPYWESDIAPELKSGKTVLIAAHGNSLRALVKHLDGIDESEISDLNIPTGTPLVYELDDDMKPIPQEGAFAPLQGRYLGDQDAIRARIEGVKNQ
cpPGAM1	Pseudonitzschiadelicatissima_Mitochondrion -DHTLVLVRHGESEWNLANRFTGWYDCPLSEAGHVEAADGGKLIAEEGIKANIAFTSLQKRAIRTLWHVLEQTDRMWIPVTKSWKINERHYGGLQGLDKQETVDKYGKDQVLVWRRSYDVPPPTVDKTNEHHPANDERYSEF-DWPEDFTESLATTLDRVVPFWESEIAPELKDGKTVLIAAHGNSLRALVKHLDGIDEAEISDLNIPTGTPLVYELDDDMKPIPQEGAFAPLQGRYLGDQDAIRARIEGVKNQ
cpPGAM1	Pseudonitzschiapungens_Mitochondrion -DSTLVLVRHGESTWNLANKFTGWYDCPLSDAGHVEAAEGGKLISEAGIKANVAFTSMQKRAIRTLWHVLEQTDRMWIPVTKSWKINERHYGGLQGLDKQQTVDKFGKDQVLVWRRSYDVPPPTVDKTSEHHPANDERYADLEDWPEEFTESLATTLERVVPYWEESIAPELTDGRTVVIAAHGNSLRALVKHLDGIDESEIAELNIPTGTPLIYELDDDLKPIPQEGAFAPLQGRYLGDQDAIRARIEGVKNQ
cpPGAM1	Pseudonitzschiapungens_Mitochondrion_2 -DSTLVLVRHGESTWNLANKFTGWYDCPLSDAGHVEAAEGGKLISEAGIKANVAFTSMQKRAIRTLWHVLEQTDRMWIPVTKSWKINERHYGGLQGLDKQQTVDKFGKDQVLVWRRSYDVPPPTVDKTSEHHPANDERYADLEDWPEEFTESLATTLERVVPYWEESIAPELTDGRTVVIAAHGNSLRALVKHLDGIDESEIAELNIPTGTPLVYELDDDLKPIPQEGAFAPLQGRYLGDQDAIRARIEGVKNQ
cpPGAM1	Pseudonitzschiaaustralis_Mitochondrion -ESTLVLVRHGESTWNLANKFTGWYDCPLSEAGHVEAADGGKLIKEAGLKANVAFTSMQKRAIRTLWHVLEQTDRMWIPVTKSWKINERHYGGLQGLDKQQTVDKYGKDQVLVWRRSYDVPPPTVDKTSEHHPANDERYADLEEWPEEFTESLATTLERVVPYWDTTIAPELTDGKTVVIAAHGNSLRALVKHLDGIDESEISELNIPTGTPLVYELDDDLKPIPQEGAFAPLQGRYLGDQDAIRARIEGVKNQ
cpPGAM1	Pseudonitzschiaaustralis_Mitochondrion_2 -ESTLVLVRHGESTWNLANKFTGWYDCPLSEAGHVEAADGGKLIKEAGLKANVAFTSMQKRAIRTLWHVLEQTDRMWIPVTKSWKINERHYGGLQGLDKQQTVDKYGKDQVLVWRRSYDVPPPTVDKTSEHHPANDERYADLEEWPEEFTESLATTLERVVPYWDTTIAPELTDGKTVVIAAHGNSLRALVKHLDGIDESEISELNIPTGTPLVYELDDDLKPIPQEGAFAPLQGRYLGDQDAIRARIEGVKNQ
cpPGAM1	Thalassiothrixantarctica_Mitochondrion -EHTLVLVRHGESTWNLENRFTGWYDCPLSDKGHEEVVEAGQLLKKEGIHADIAFTSLLQRAIRTLWHVLEQTERMWIPTVQTWKLNERHYGALQGLDKQQTVDEYGKDQVLVWRRSFDVPPPVVKTDSEHHPNNDPRYASH-DFADDFTESLATTLERVVPYYEKNIVPQLQNDKVVLVAAHGNSLRALVKHLDGIGEDEICHLNIPTGIPLVYELDEELKPIPQEGAMTPLQGRYLGDQDAIRARIEGVKNQ
cpPGAM1	Thalassionemanitzschioides_Mitochondrion -EHTLVLVRHGESTWNLENKFTGWYDCPLSPKGHEEVVEAGKLLDAEGLQADIAFTSLLQRAIRTLWHVLEQTGRMWIPINNAWELNERHYGSLQGLDKQETVDKYGKDQVLIWRRSYDIPPPTVTPDSEHHPASDIRYAGH-EFPTEFTESLATTLDRVVPYYEQNIVPELQASKTVLVAAHGNSLRALVKHLDGIASDEIAELNIPTGTPLVYELDEDMKPIPQPGAMAPLQGRYLGDQDAIRARIEGVKNQ
cpPGAM1	Amphiprorasp_Mitochondrion -DHTLILVRHGESTWNLENKFTGWYDCPLSDKGKQEVVEAGQLIAKEGLKPEVAFTSLLQRAISTLWNVLEQSQRMWIPVTKAWQLNERHYGALQGLDKQETVDKFGKDQVLVWRRSYDVPPPVVDKTSEHHPANDERYAGF-EFDDEFTESLATTLDRVVPYWDNEIAPQIKAGKTVLVAAHGNSLRALVKHLDDIGEDTIAELNIPTGTPLVYELDEDLKPIPQAGAIAPLQGRYLGDQEAIRARIEGVKNQ
cpPGAM1	Fistulifera_solaris_Mitochondrion -DHTLILVRHGESTWNLENKFTGWYDCPLSDKGHEEVKEAGRLIKAEGLSADIAFTSLLQRAIRTLWHVLEQTGLMWIPVHKAWELNERHYGALQGLDKQETVNKYGKDQVLVWRRSYDIPPPTVDKSSPHHPSNDPRYAGF-DFPEEFTESLATTLDRVVPFWNKTVVPEIKSGKTVMIAAHGNSLRALVKHLDGIDEATIAELNIPTGTPLIYELDDNLKPIPQVGAIAPLQGRYLGDQDAIRARIEGVKNQ
cpPGAM1	Fistulifera_solaris_Mitochondrion_2 -DHTLILVRHGESTWNLENKFTGWYDCPLSDKGHEEVKEAGRLIKAEGLTADVAFTSLLQRAIRTLWHVLEQTGLMWIPVHKAWELNERHYGALQGLDKQETVNKYGKDQVLVWRRSYDIPPPTVDKSSPHHPSNDPRYAGF-DFPEEFTESLATTLDRVVPFWNKTIVPEIKSGKTVMIAAHGNSLRALVKHLDGIDEATIAELNIPTGTPLIYELDDNLKPIPQAGAIAPLQGRYLGDQDAIRARIEGVKNQ
cpPGAM1	Thalassiosiraoceanica_Mitochondrion -DHTLVLVRHGESTWNLENKFTGWYDCPLSPKGEEEVVEAGRQIKAAGIVPSVAFTSMQKRAIKTLQGCLEETDLMWLPTTKAWELNERHYGALQGLDKQETVDKHGKDQVLIWRRSYDIPPPTVDKSSPHHPSNDPRYADQ-DFPEEWTESLKTTLERVTPYYEKNIVPELKAGKDVIIAAHGNSLRALVKHLDDIGEDVIAELNIPTGTPLIYELDDDLKPIPQEGAIAPLSGRYLGDQDAIRARIEGVKNQ
cpPGAM1	Thalassiosiraantarctica_Mitochondrion -DHTLVLVRHGESTWNLENKFTGWVDVPLSPKGTEEVVQAGQLIKDAGIVPNVAFTSLQKRAIKTLWAVLEETDLMWIPVTKAYQLNERHYGALQGLDKQQTVDKHGKDQVLEWRRSYDIPPPTVDRSSEHHPGNDPRYADH-EFADDFTESLKTTLERVTPYYEKNIVPELKSGKTVIIAAHGNSLRALVKQLDNIGEDVISELNIPTGTPLVYELDDDLKPIPQEGAFGPLSGRYLGDQDAIRARIEGVKNQ
cpPGAM1	Thalassiosirasp-_Mitochondrion -DSTLVLVRHGESTWNLENKFTGWVDVPLSPKGHEETIEAGRVIKESGIVPDCAFTSLQKRAIRTLDHVLEETDLMWIPVTKSWKLNERHYGGLQGLDKQQTVDEYGKDQVLIWRRSYDIPPPPVDRSSPHHPSNDPRYASF-DFPEEWTESLKTTLERVTPFFQEKIVPELKAGKTVLIAAHGNSLRALVKHLDNIGEDVIAELNIPTGTPLVYELDDDLKPIPQDGAMSPLTGRYLGDQDAIRARIEGVKNQ
cpPGAM1	Thalassiosirapunctigera_Mitochondrion -DHTLVLVRHGESTWNLENKFTGWVDVPLSPKGHEEVIEAGRLIKEAGIVPNVAFSSLQKRAIRTLWHVLEETDLMWIPVNKAWQLNERHYGSLQGLDKQQTVDKHGKEQVLVWRRSYDIPPPTVDRSSEHHPGNDPRYAGF-DFPDEWTESLKTTLERVTPYYESTIVPELKSGKDVIIAAHGNSLRALVKHLDNIGEDVIAELNIPTGTPLVYELDDDLKPIKQEGAFEPLSGRYLGDQDAIRARIEGVKNQ
cpPGAM1	Thalassiosiraminiscula_Mitochondrion -DHTLVLVRHGESTWNLENKFTGWVDVPLSPKGHEEVVEAGKLIKDAGIVPNVAFTSLQKRAIRTLWHVLEETDLMWIPVTKSWQLNERHYGALQGLDKQQTVDKHGKDQVLVWRRSYDIPPPTVDRSSEHHPGNDPRYAGF-DFPDEWTESLKTTLERVTPYYENNIVPELKAGKDVIIAAHGNSLRALVKHLDNIGEDVIAELNIPTGTPLVYELDDDLKPIKQEGAFSPLNGRYLGDQEAIRARIEGVKNQ
cpPGAM1	Thalassiosirasp-_Mitochondrion_2 -DHTLVLVRHGESTWNLENKFTGWVDVPLSPKGHEEVIDAGRLIKESGIVPNVAFTSLQKRAIRTLWHILEETDLMWIPTTKSWQLNERHYGALQGLDKQQTVDKHGKDQVLTWRRSYDIPPPTVDRSSEHHPGNDPRYAGX-DFPEEWTESLKTTLERVTPYYENNIVPELKSGKDVIIAAHGNSLRALVKHLDNIGEDVIAELNIPTGTPLVYQLDDDLKPIPQEGAFSPLNGRYLGDQDAIRARIEGVKNQ
cpPGAM1	Thalassiosiragravida_Mitochondrion -DHTLVLVRHGESTWNLENKFTGWVDVPLSPKGHEEVIQAGQLIKEAGIVPTVAFTSLQKRAIRTMDHVLEETDLMWIPVTKAYELNERHYGGLQGLDKQQTVDKHGKDQVLIWRRSYDIPPPTVDKSSEHHPSNDPRYADH-DFPEDFTESLKTTLERVTPYFESNIAPQLKSGKDVIIAAHGNSLRALVKHLDGIGEDVIAELNIPTGTPLVYELDDDMKPIKQEGAFAPLNGRYLGDQDAIRARIEGVKNQ
cpPGAM1	Thalassiosirarotula_Mitochondrion -DHTLVLVRHGESTWNLENKFTGWVDVPLSPKGHEEVIQAGQLVKEAGIVPTVAFTSLQKRAIRTMDHVLEQTDLMWIPVTKAYELNERHYGALQGLDKQQTVDKHGKDQVLIWRRSYDIPPPTVDKSSEHHPSNDPRYADH-DFPEDFTESLKTTLERVTPYFESNIVPQLKSGKDVIITAHGNSLRALVKHLDGIGEDVIAELNIPTGTPLVYELDDDMKPIKQEGAFAPLNGRYLGDQDAIRARIEGVKNQ
cpPGAM1	Thalassiosirarotula_Mitochondrion_2 -DHTLVLVRHGESTWNLENKFTGWVDVPLSPKGHEEVIQAGQLVKEAGIVPTVAFTSLQKRAIRTMDHVLEQTDLMWIPVTKAYELNERHYGALQGLDKQQTVDKHGKDQVLIWRRSYDIPPPTVDKSSEHHPSNDPRYADH-DFPEDFTESLKTTLERVTPYFESNIVPQLKSGKDVIITAHGNSLRALVKHLDGIGEDVIAELNIPTGTPLVYELDDDMKPIKQEGAFAPLNGRYLGDQDAIRARIEGVKNQ
cpPGAM1	Skeletonemamenzelii_Mitochondrion -DHTLVLVRHGESTWNLENKFTGWVDVPLSPKGHEEVIEAGKLIKEAGIIPDCAFTSLQQRAIRTLWHILEQTGLMWIPETKAWQLNERHYGALQGLDKQQTVDKHGKDQVLIWRRSYDIPPPTVDPSSEHHPSNDPRYADQ-DFPKDWTESLKTTLERVTPYFESNIAPQLKDGKTVIIAAHGNSLRALVKHLDNIGEDVIAELNIPTGTPLVYELDDDMKPIPQEGSFAPLNGRYLGDQDAIRSRIEGVKNQ
cpPGAM1	Skeletonemamarinoi_Mitochondrion -DHTLVLVRHGESTWNLENKFTGWVDVPLSPKGHEEVVEAGKLIKEAGIVPDCAFTSLQQRAIRTLWHILEQTGLMWIPETKAWQLNERHYGALQGLDKQQTVDKHGKDQVLVWRRSYDIPPPTVDPSSEHHPSNDPRYADQ-EFPTDWTESLKTTLERVTPYFETNIAPQLKDGKTVIIAAHGNSLRALVKHLDNIGEDVIAELNIPTGTPLVYELDDDMKPIPXEGSFAPLNGRYLGDQDAIRARIEGVKNQ
cpPGAM1	Skeletonemamarinoi_Mitochondrion_3 -DHTLVLVRHGESTWNLENKFTGWVDVPLSPKGHEEVVEAGKLIKEAGIVPDCAFSSLQQRAIRTLWHILEQTGLMWIPETKAWQLNERHYGALQGLDKQQTVDKHGKDQVLVWRRSYDIPPPTVDPSSEHHPSNDPRYADQ-EFPTDWTESLKTTLERVTPYFETNIAPQLKDGKTVIIAAHGNSLRALVKHLDNIGEDVIADLNIPTGTPLVYELDDDMKPIPQEGSFAPLNGRYLGDQDAIRARIEGVKNQ
cpPGAM1	Skeletonemacostatum_Mitochondrion_2 -DHTLVLVRHGESTWNLENKFTGWVDVPLSPKGHEEVVEAGKLIKEAGIVPDCAFTSLQQRAIRTLWHILEQTGLMWIPETKAWQLNERHYGALQGLDKQQTVDKHGKDQVLVWRRSYDIPPPTVDPSNEHHPSNDPRYADQ-EFPTDWTESLKTTLERVTPYFETNIAPQLKDGKTVIIAAHGNSLRALVKHLDNIGEDVIAELNIPTGTPLVYELDDDMKPIPQEGSFAPLTGRYLGDQDAIRARIEGVKNQ
cpPGAM1	Skeletonemacostatum_Mitochondrion -DHTLVLVRHGESTWNLENKFTGWVDVPLSPKGHEEVVEAGKLIKEAGIVPDCAFTSLQQRAIRTLWHILEQTGLMWIPETKAWQLNERHYGALQGLDKQQTVDKHGKDQVLVWRRSYDIPPPTVDPSNEHHPSNDPRYADQ-EFPTDWTESLKTTLERVTPYFETNIAPQLKDGKTVIIAAHGNSLRALVKHLDNIGEDVIAELNIPTGTPLVYELDDDMKPIPQEGSFAPLNGRYLGDQDAIRARIEGVKNQ
cpPGAM1	Skeletonemamarinoi_Mitochondrion_2 -DHTLVLVRHGESTWNLENKFTGWVDVPLSPKGHEEVVEAGKLIKEAGIVPDCAFTSLQQRAIRTLWHILEQTGLMWIPETKAWQLNERHYGALQGLDKQQTVDKHGKDQVLVWRRSYDIPPPTVDPSSEHHPSNDPRYADQ-EFPTDWTESLKTTLERVTPYFETNIAPQLKDGKTVIIAAHGNSLRALVKHLDNIGEDVIAELNIPTGTPLVYELDDDMKPIPQEGAFAPLNGRYLGDQDAIRARIEG----
cpPGAM1	Helicothecatamensis_Mitochondrion -DHTLVLVRHGESTWNLENKFTGWVDVPLSPKGHEEVIEAGKLIKAEGIKVDVAHTSLLKRAIRTLWHVLEQTDLMWIPVHKAWQLNERHYGALQGLDKQQTVDKHGKDQVLIWRRSYDIPPPTVDKSSEHHPGNDPRYAGF-SFGEDFTESLATTLDRVLPYWEESIAPELKADKKVIVAAHGNSLRALVKHLDNIDESEIAELNIPTGTPLVYELDDDLKPIPQEGAIAPLTGRYLGDQDAIRARIEGVKNQ
cpPGAM1	Ditylumbrightwellii_Mitochondrion_1 -DHTLVLVRHGESTWNLENKFTGWVDVPLSPKGHEEVIEAGKLIKAEGIVPDVAHTSLLKRAIRTLWHVLEQTDLMWIPVNKAWQLNERHYGSLQGLDKQQTVDKHGKDQVLIWRRSYDIPPPTVDTTSEHHPGNDPRYAGF-KFDEDFTESLATTLDRVLPYWEESIVPQLKDGKKVIVAAHGNSLRALVKHLDGIDESEIAELNIPTGTPLVYELDDDLKPIPQAGAIAPLQGRYLGDQDAIRARIEGVKNQ
cpPGAM1	Ditylumbrightwellii_Mitochondrion_2_1 -DHTLVLVRHGESTWNLENKFTGWVDVPLSPKGHEEVIEAGKLIKAEGIVPDVAHTSLLKRAIRTLWHVLEQTDLMWIPVNKAWQLNERHYGSLQGLDKQQTVDKHGKDQVLIWRRSYDIPPPTVDTTSEHHPGNDPRYAGF-KFDEDFTESLATTLDRVLPYWEESIVPQLKDGKKVIVAAHGNSLRALVKHLDGIDESEIAELNIPTGTPLVYELDDDLKPIPQAGAIAPLQGRYLGDQDAIRARIEGVKNQ
cpPGAM1	Ditylumbrightwellii_Mitochondrion_2_2 -DHTLVLVRHGESTWNLENKFTGWVDVPLSPKGHEEVIEAGKLIKAEGIVPDVAHTSLLKRAIRTLWHVLEQTDLMWIPVNKAWQLNERHYGSLQGLDKQQTVDKHGKDQVLIWRRSYDIPPPTVDTTSEHHPGNDPRYAGF-KFDEDFTESLATTLDRVLPYWEESIVPQLKDGKKVIVAAHGNSLRALVKHLDGIDESEIAELNIPTGTPLVYELDDDLKPIPQAGAIAPLQGRYLGDQDAIRARIEGVKXP
cpPGAM1	Probosciainermis_Mitochondrion -DHTLVLVRHGESTWNLENKFTGWVDVPLSPKGHEEVIEAGKLIKAEGIVPNVAYTSLLQRAIRTLWHVLEQTELMWIPVNKAWELNERHYGSLQGLDKQETVDKYGKDQVLVWRRSYDIPPPTVDTSSEHHPSNDPRYASS-SFEEEFTESLSTTLDRVLPFFEDNIKPDLAAGKTVLVAAHGNSLRALVKHLDNIGEDTIAELNIPTGTPLVYQLDDDFKPIPQEGAISPLQGKYLGDLDAVRARIEGVKNQ
cpPGAM1	Probosciaalata_Mitochondrion -DHTLVLVRHGESTWNLENKFTGWVDVPLSPKGHEEVIEAGKLIKAEGIVPNVAYTSLLQRAIRTLWHVLEQTELMWIPVNKAWELNERHYGSLQGLDKQETVDKYGKDQVLVWRRSYDIPPPTVDTSSEHHPSNDPRYASS-SFEEEFTESLSTTLDRVLPFFEDNIKPDLAAGKTVLVAAHGNSLRALVKHLDNIGEDTIAELNIPTGTPLVYQLDDDFKPIPQEGAISPLQGKYLGDLDAVRARIEGVKNQ
cpPGAM1	Minutocelluspolymorphus_Mitochondrion -DSTLILVRHGESTWNLENKFTGWVDVPLSPKGHEEVIEAGKLIKAEGLKPSVAHTSLLKRAIRTLWHVLEQTDLMWIPTNKAWELNERHYGSLQGLDKQQTVDKHGKDQVLIWRRSYDIPPPTVDTSSEHHPSNDPRYASH-TFDENFTESLATTLDRVLPYWENKVVPDLKAGKDVIIAAHGNSLRALVKHLDNIPEDEIAELNIPTGTPLVYKLDDDLSVIPSDGAIAPLRGKYLGDIDAVRARIEGVKNQ
cpPGAM1	Minutocelluspolymorphus_Mitochondrion_3 -DSTLILVRHGESTWNLENKFTGWVDVPLSPKGHEEVIEAGKLIKAEGLKPTVAHTSLLKRAIRTLWHVLEQTDLMWIPTNKAWELNERHYGSLQGLDKQQTVDKHGKEQVLIWRRSYDIPPPTVDTSSEHHPSNDPRYASH-TFDENFTESLATTLDRVLPYWESKIAPDLKAGKDVIITAHGNSLRALVKHLDNIPEDDIAELNIPTGTPLVYQLDDDLSVIPSDGAIAPLRGKYLGDIDAVRARIEGVKNQ
cpPGAM1	Extubocellulusspinifer_Mitochondrion -DSTLVLVRHGESTWNLENKFTGWVDVPLSPKGHEEVIEAGKLIKAEGLSPTVAHTSLLKRAIRTLWHVLEQTDLMWIPVNKAWELNERHYGSLQGLDKQQTVDKHGKDQVLIWRRSYDIPPPTVDRSSEHHPSNDPRYSTH-DFPDEFTESLATTLDRVLPYWENKVVPDLKAGKDVIIAAHGNSLRALVKHLDDIPETDIAELNIPTGTPLVYELDDDMNVIPADGAIAPLRGKYLGDIDAVRARIEGVKNQ
cpPGAM1	Extubocellulusspinifer_Mitochondrion_2 -DSTLVLVRHGESTWNLENKFTGWVDVPLSPKGHEEVIEAGKLIKAEGLSPTVAHTSLLKRAIRTLWHVLEQTDLMWIPVNKAWELNERHYGSLQGLDKQQTVDKHGKDQVLIWRRSYDIPPPTVDRSSEHHPSNDPRYSTH-DFPDEFTESLATTLDRVLPYWENKVVPDLKAGKDVIIAAHGNSLRALVKHLDDIPETDIAELNIPTGTPLVYELDDDMNVIPADGAIAPLRGKYLGDIDAVRARIEGVKNQ
cpPGAM1	Chaetocerosdebilis_Mitochondrion -GHTLVLVRHGESTWNLENKFTGWYDCPLSPKGVEEVTQAGQLIKAEGINPDVAHTSLLRRAIKTLFHVMDETDSLWINVHKAWQLNERHYGNLQGLDKQETVDKYGKDQVLVWRRSYDIPPPTVDKSSPHHPSNDPRYAGF-DFADDFTESLSTTLDRVLPYYESEVVPQLKDGKTVLVAAHGNSLRALVKHLDGIDEETIAELNIPTGTPLVYQLDENMQVIPNAAGMSPLRGKYLGDQEAIKARIEGVKNQ
cpPGAM1	Chaetocerosaffinis_Mitochondrion -DHTLVLVRHGESTWNLENKFTGWYDCPLSPKGEQEVTEAGKLIKAEGIQPEVAHTSLLRRAIKTLFHVMDETDSLWIKVNKAWELNERHYGNLQGLDKQETVDKYGKDQVLVWRRSYDIPPPVVDKSSPHHPSNDPRYAGH-EFPEEFTESLATTLDRVLPYYESKVVPDLKDGKTVLIAAHGNSLRALVKHLDNIDEGTIAELNIPTGTPLVYELDEDMNVIPNETGMAPLRGRYLGDQEAIKARIEGVKNQ
cpPGAM1	Chaetoceroscf-neogracile_Mitochondrion -NHTLVLVRHGESTWNLENKFTGWYDCPLSPKGVEEVVQAGQLIKAEGIHPDVAHTSLLKRAIRTLFHVTDEADCLWIPVHKSWKLNERHYGSLQGLDKQETVDKYGKDQVLIWRRSYDIPPPTVDKSSPHHPASDPRYADH-DFPEDFTESLSTTLDRVLPYYEENIVPQLKEGKTVIVAAHGNSLRALVKHLDNIDEATIAELNIPTGTPLIYELDDDLNVIPSVEGMSPLRGKYLGDQDAIRARIEGVKNQ
cpPGAM1	Chaetocerossp-_Mitochondrion -NHTLVLVRHGESTWNLENKFTGWYDCPLSPKGIEEVTQAGQLIRAEGIKPDVAHTSLLKRAIRTLFHVCDEADCLWIPVTKAWQLNERHYGSLQGLDKQETVDKYGKDQVLIWRRSYDIPPPTVDKSSPHHPSNDPRYAGH-DFPEEFTESLATTLDRVLPYYEEKIVPQLKEGKTVLVAAHGNSLRALVKHLDNIDEATIAELNIPTGTPLVYKLDDDLNVIPSPEGLSPLRGKYLGDQVAIRARIEGVKNQ
cpPGAM1	Chaetocerosneogracile_Mitochondrion -DHTLVLVRHGESTWNLENKFTGWYDCPLSPKGEIEVKQAGELVKAAGIKPEVAHTSLLRRAIRTLFHVLDETESLWIPVNKAWQLNERHYGSLQGLDKQETVDKYGKDQVLVWRRSYDIPPPTVDKTSEHHPSSDPRYEGH-DFPEDFTESLATTLDRVLPYYETNVVPDLKKGKTVIIAAHGNSLRALVKHLDNIDEATIAELNIPTGTPLVYNLDDDLNVIPSAEGMAPLRGKYLGDQEAIKARIEGVKNQ
cpPGAM1	Asterionellopsisglacialis_Mitochondrion_2 -DHTLVLVRHGESTWNLENKFTGWVDVPLSPKGHEEVIEAGQLLAKEGIKFDVAHTSLLKRAIRTMWHVLEQTDLMWIPVQKAWQLNERHYGSLQGLDKQQTVDKHGKEQVLIWRRSYDIPPPTVDRSSEHHPSNDPRYAGF-DFADDFTESLATTLDRVLPYYDENIVPQLKEGKTVIVAAHGNSLRALVKHLDDIDEGTIAELNIPTGTPLVYELDENLKPIPQEGAIAPLQGRYVGDQDAIRARIEGVKNQ
cpPGAM1	Asterionellopsisglacialis_Mitochondrion -DHTLVLVRHGESTWNLENKFTGWVDVPLSPKGHEEVQEAGQLLKKEGIKMDIAHTSLLKRAIRTLWHVLEQTDLMWIPVHKAWQLNERHYGSLQGLDKQQTVDKHGKEQVLVWRRSYDIPPPTVDRSSEHHPSNDPRYAEF-DFEDEFTESLATTLDRVLPYYDENIVPQLKEGKTVVVAAHGNSLRALVKHLDDIDEATIAELNIPTGTPLVYELDENLKPIPQPGAIAPLQGRYLGDQDAIRARIEGVKNQ
cpPGAM1	Asterionellopsisglacialis_Mitochondrion_3 -DHTLVLVRHGESTWNLENKFTGWVDVPLSPKGHEEVKEAGQLLKKEGIKMDVAHTSLLKRAIRTLWHVLEQTDLMWIPVNKAWQLNERHYGSLQGLDKQQTVDKHGKEQVLVWRRSYDIPPPTVDRSSEHHPSNDPRYADF-EFEDEFTESLATTLDRVLPYYDENIVPQLKEGKTVVVAAHGNSLRALVKHLDDIDEATIAELNIPTGTPLVYELDENLKPIPQPGAIEPLQGRYLGDQDAIRARIEGVKNQ
cpPGAM1	OdontellaSinensis_Mitochondrion -DHTLVLVRHGESTWNLENKFTGWVDVPLSPKGHEEVVEAGKLIKAEGINFQVAHTSLLKRAIRTLWHVLEQTDKMWIPVHKAWQLNERHYGGLQGLDKQQTVDKHGKEQVLVWRRSYDIPPPTVDRTSEHHPSNDPRYADF-EFDDDFTESLSTTLDRVLPYYESEVVPELKTGKDVLIAAHGNSLRALVKHLDDIDEATIAELNIPTGTPLVYELDDDLKVIPQEGAIAPLRGKYLGDLEAVRARIEGVKNQ
cpPGAM1	Leptocylindrusdanicusvar-danicus_Mitochondrion -ESTLVLVRHGESTWNLENKFTGWVDCPLSPKGHEEVVEAGKLIKGEGIVMEVAHTSLLKRAIRTLWHVLEQTDSMWIPVXKAWQLNERHYGSLQGLDKQETVDKYGKDQVLIWRRSYDIPPPTVDRNSEHHPSNDPRYAGF-EFADEFTESLSTTLDRVLPYFETEVKPDLEAGKTVVIAAHGNSLRALVKXLDGIXESEIAELNIPTGTPLVYELDDDCNVVPQEGAMSPLRGRYLGDQDAIRARIEGVKNQ
cpPGAM1	Leptocylindrusdanicus_Mitochondrion -ESTLVLVRHGESTWNLENKFTGWVDCPLSPKGHEEVVEAGKLIKGEGIVMEVAHTSLLKRAIRTLWHVMEQTDTMWIPVNKAWQLNERHYGSLQGLDKQETVDKYGKDQVLIWRRSYDIPPPTVDRSSEHHPSNDPRYAGF-EFADEFTESLATTLDRVLPYYENEVKPDLEAGKTVVIAAHGNSLRALVKHLDGIDESEIAELNIPTGTPLVYELDDDCNVVPQEGAMAPLRGRYLGDQDAIRARIEGVKNQ
cpPGAM1	ProkaryotesBacteriaAcidothiobacillales_Acidithiobacillussp M-KTLVVVRHGQSTWNLENRFTGWTDVDLSERGIEEARTAGSTLRDAGFRFDIAMTSYLKRSIRTLWLIQEILDQMYLPIRTDWRLNERHYGALQGLNKKETAEQHGNEQVLAWRRGYSVRPPALAADDASRPDADPRYVGI--SGLPDTESLADTLLRVTEWWDDTLVPLLKSDSRLLIVAHGNSLRAMVKFLDQMSEEEILEFNIPTGIPMVYEFEDNLSVIR---------RYYLADGDKLQAAVDEVRNQ
cpPGAM1	ProkaryotesBacteriaAcidothiobacillales_Acidithiobacillussp_2 M-KTLVVVRHGQSTWNLENRFTGWTDVDLSERGIEEARTAGSTLRDAGFRFDIAMTSYLKRSIRTLWLIQEILDQMYLPIRTDWRLNERHYGALQGLNKKETAEQHGNEQVLAWRRGYSVRPPALAADDASRPDADPRYVGI--SGLPDTESLADTLLRVTEWWDDXLVPLLKSDSRLLIVAHGNSLRAMVKFLDQMSEEEILEFNIPTGIPMVYEFEDNLSVIR---------RYYLADGDKLQAAVDEVRNQ
cpPGAM1	ProkaryotesArchaeaEuryarcheota_MethanomassiliicoccalesarchaeonPtaU1Bin124 M-IRLVLLRHGESEWNKENRFTGWTDVDLSEKGVSEAHRAAKLLQEQGYTFDVAFTSVLTRAIRTLWIVLDEMDLMYIPIRNSWRLNERHYGALQGLNKAEMAQKFGDKQVLIWRRSYDVQPPALTRDDERYSGKDPRYHGLKKDEIPLTECLKDTVARVVPYWNKEIVPELRAGKKVIIAAHGNSLRALVKYLDNVPDEEIVELNIPTGVPLIYELDDDMRPIRH---------YYLGDPSELAKAINAVASQ
cpPGAM1	ProkaryotesBacteriaDeltaepsilonproteobacteria_Syntrophusgentianae M-KKLVLLRHGESTWNKENRFTGWTDVPLSEKGIEEAREAGRLLREGGYVFDIAFTSMLKRAIKTLWIVLEEMDRMWIPVLQSWRLNERHYGALQGLNKSESTAQLGEEQVQLWRRSYDVPPPALDWDDPRHPRHDPKYAGLHPWDLPATECLKDTLERFTPYAQEKIGPAIRAGKRVLLVAHGNTLRGLIKYADRIPDEEIAELNIPTGVPLVYELEDDMQPIRR---------YYLGDEEAAKKSAQSVANQ
cpPGAM1	ProkaryotesArchaeaEuryarcheota_Methanolaciniapetrolearia M-YILILLRHGESTWNRENRFTGWTDVDLSEKGLDEAHNAGKLLRAGGYTFDVAYTSVLKRAIRTLWITLDEMDLMWIPVSRSWRLNERHYGALQGLNKSETAAKYGDEQVFIWRRSYDIPPPALDEEDERNPKKDPRYGDLRPEEYPLTECLKDTVARFLPYWNEEIAPAIKSGKRVLIAAHGNSLRALVKHLDNIADDEIPKLNIPTAVPLVYELDENLRPIRH---------YYLGDQAEIEAAIKSVEKQ
cpPGAM1	ProkaryotesBacteriaSpirochaetes_SpirochaetesbacteriumDG_61 M-LKLVLLRHGESTWNMENLFTGWTDVDLSDHGEVEAHRAGRLLRDGGYCFDVAYTSVLKRAIRTLWIVLDEMDLMWIPVYRSWRLNERHYGALQGLNKQEMAEKYGHELVYQWRRSYDIQPPALDVTDQRHPHFDPRYVHLRSEELPSTESLKDTIQRVLPYWHEVIVQSLRQGKKVLVSAHGNSLRGLVKYLDTISDDEIAGLNIPTGFPLVYELDDDLRPLNH---------YYMGDGEEIKKATASVAQQ
cpPGAM1	ProkaryotesArchaeaTACK_CandidatusBathyarchaeotaarchaeonRBG_13_38_9 V-IKLVLLRHGESIWNKENRFTGWTDVDLTEKGINEAREAGKLLRESGLIFDIAFTSLLKKAIRTLWIVLDEMDLMWIPVYKSWRLNERHYGELQGLNKAETASKYGEAQVLLWRRSYDVKPPALEESDERNPGKDPKYMHLEKKDIPFAESLKDTMERLLPYWKNIITPKIKGGKKVLITAHGNSLRSLVKHLDDVSDKETITLNIPTGIPLVYELNENMTPIRS---------YYLGDPSRVKKATETVKNQ
cpPGAM1	ProkaryotesBacteriaChlamydiae_Chlamydiaabortus M-IKMVLIRHGQSIWNLENRFTGWTDVDLSEQGLREARQAGRILAKNGFVFDRAYTSVLKRAIRTLWIILDEMNLMWIPVAKSWMLNERHYGALQGLNKAETAAQYGEEQVQLWRRSVSVRPPQLDMKDDRYEAADPRYKDLKEGEFPLTENLEDTEERVLKYWHETIVPVLREGQRVIISAHGNTLRALVKYLDNIPADGIVGLNIPTGVPLVYELNEDLRPIRH---------YYLGIDGELPEGTVSA---
cpPGAM1	ProkaryotesBacteriaTenericutes_MycoplasmaspCAG M-IKLVLVRHGQSIWNLENRFTGWTDVGLSEQGIKEAKEAGQVLKDLGYTFDIAYTSYLKRANDTLTYILEELGEKNIPIKYSWRLNERHYGALQGLNKDDTRKKYGEEQVRLWRRSADVRPPALEITDERYPGNDSKYKDLAKEDIPTTENLIDTIERVIKYWNSDIKKDLLENKKVIIVAHGNSLRGLIKYLDNMSNEEIMQLEIETGNPICYELDENLKPIRH---------YYLKK--------------
cpPGAM1	ProkaryotesArchaeaDPANN_CandidatusWoesearchaeotaarchaeon_2 M-IKLVLLRHGESTWNKENRFTGWTDVDLTEKGVEEAIESGQILKKEGYTFDIVFTSVLIRATKTTDIVLKEMGL-SIPVKKSWRLNERHYGALQGLNKAEMAQKYGEKQVLRWRRSYDIRPPALEETDKRYPGNDPLYKGLDKKDIPSTESLKDTVKRFVPYWKEKIVPALKDGKKVLISASGNSLRALVKHIDNVPNEEIVHFNIPTGVPLVYELDDNLKPIKH---------YFLGNQKEIEKKMNAVKNQ
cpPGAM1	ProkaryotesArchaeaDPANN_CandidatusWoesearchaeotaarchaeon M-IKLVLLRHGESIWNKENRFTGWTDVGLTKKGIAEAKKAGKILEKKGYTFDVAFTSVLKKATRTLRIVLHEMGLVQIPVHKSWRLNERHYGALQGLNKAETAIKFGEQQVLLWRRSYSVRPPALKKTDKRYPGKDFLYKDLAKKDIPLTESLKDTVKRVLPYWKKAIVPEIKKDNQVLIAAHGNSLRALVKYLDKISDKKIVSLNIPTGVPLVYELNNNLKPIRH---------YYLGNPKEIAKKMKMVAAQ
cpPGAM1	EukSARAlveolatesDinosPeridiniales_CrypthecodiniumcohniiSeligo T-YTLVLLRHGESEWNLQNRFTGWVDVDLSEKGLQEAKYAGELLREAGITVDTAFTSVQKRAIKTCMLALEEMDLLWIPVEKSWKLNERMYGNLQGGDKKEAVAQYGEEQVKLWRRSYAVPPPSIADDNPYHPSLDPKYSNIPKKELPLAESLKMTVERVVPYWKSRVVPELKSGKVVMVAAHGNSLRALVKYLDGLSDEAITKLNIPTGVPLIYKLNADLQPIAMGDHADSLSGVYLGDQDWVQGKISGVANQ
cpPGAM1	EukSARAlveolatesDinosSuessiales_Symbiodiniumsp_1 V-YTLVLLRHGESEWNLENRFTGWVDVDVTEKGAAEASLAGKLMREANISFDMAFTSVQKRAIKTLNLALEELDLLYIPVEKTWRLNERMYGDLQGLNKAETQKKYGEEQVTQWRRSFDIPPPPITDDNPYHPKLDPRFASVPKRDLPLTESLKLTIRRVLPFWKSTVVPTLKEGKNVLIAAHGNSLRALVKYLDNISEDKIVGLNIPTAVPLVYKLNRRMKPVLLPDHAEHLSGVYLGDPEMVNAKINGVANQ
cpPGAM1	EukSARAlveolatesDinosSuessiales_Symbiodiniumsp_2 E-HTLVLLRHGESEWNLQNRFTGWVDVDVSAKGAEEATNAGKLLHAANVSVDVAFTSYQKRAIKTLNLALEEMDCLWIPVVKTWKLNERMYGDLQGLNKAETAKKFGEEQVTRWRRSFSEPPPPIKDDSPYHPKLDPKYRDIPKKNLPLAESLALTIQRVLPFWRQSIAPQLHKGKKVLIAAHGNSLRALVKYLDNVPEDKVVGLNIPTGVPLVYRLNRQLKPVELPGHAEGLSGVYLGDPDWVSSKINGVKNQ
cpPGAM1	EukSARAlveolatesOxyrrhidsSyndiniales_Noctilucascintillans V-HTLVLLRHGESQWNLENRFTGWVDVDVSDTGIEEAIQAGRLMRDANLTFDAAFSSVQKRAIKTMHLSLDQMDQLWIPVEKSWRLNERMYGGLQGLDKAETQQKYGEELVTQWRRSFDVPPPAIEDDHEFHPKRDPKYAGLKRGVLPLAESLELTIERVLPFWKRSIAPELRAGKTVLVVAHGNSLRALVKYLDDLPAETIVGLNIPTAVPLVYKLNHRLKPILVEDHAAGLSGAYLGDAEWVNSKIMGVKNQ
cpPGAM1	EukSARAlveolatesDinosGonyaulacales_Gonyaulaxspinifera_1 S-YTLVLLRHGESQWNLENRFTGWVDVDVTEQGADEAREAGRLLKEADIEVDMAFTSLQKRAIKTLALALEVMDLLWIPVTKSWRLNERMYGDLQGMNKAETTEKFGEEKVTEWRRSYAIPPPPIADDNPYHPKLEAKYASIPKDDMPVAESLELTVQRVIPFWKHTIAPAIKEGNKIIIAAHGNSLRALVKYLDDIPDDKIIKLNIPTAVPLVYKLDKRLKPIKVKNSADGLSGAFLGDPAWVDGKINGVANQ
cpPGAM1	EukSARAlveolatesDinosGonyaulacales_Ceratiumfusus V-HTLVLLRHGESQWNLENRFTGWVDVDVTEKGAAEAANAGRLMRDANITVDEAFTSLQKRAIKTLGLALEEMDLLWIPVTKTWRLNERMYGDLQGMNKAETTEKFGEEQVTQWRRSFDVPPPPIADDSPYHPKLEAKYASVPKWQMPTAESLQLTIRRVLPFWRSAIAPELKKGKKVLIAAHGNSLRALVKYLDDVPDDKIIKLNIPTAVPLVYKLNWRLKPIPLPDHAAGLSGRYLGDPEWVDAKINGVANQ
cpPGAM1	ProkaryotesBacteriaAlphaproteobacteria_Sphingomonassp286211 M-PTLVLIRHGQSAWNLENRFTGWWDVDVTAKGVEEARAAGRLMAEKGLDFDQCFTSLQTRAIKTLNLALEEMGRLWLPVEKDWRLNERHYGGLTGLDKAETAAKHGDEQVRIWRRSFDIPPPPLEPGSAYDLSGDRRYAGI---TVPATESLKDTIARVLPYWEEHIAPALKDGQRVLISAHGNSLRALVKHLSGIPDDEITHLEIPTGQPIVYELDEALGAIER---------YYLSER-------------
cpPGAM1	ProkaryotesBacteriaFusobacteria_FusobacteriumnecrophorumBFTR2 --MKLVLVRHGQSEWNLQNRFTGWVDVDLSEMGIREAKDAGKALLSQKINFDLCFTSYQKRAIKTLQYILEELDMLYLPVLKTWKLNERHYGALQGLNKAETAKKYGEEQVHIWRRSFDIQPPAMDKEDERSARKDPKYKELKDSEIPLAESLKDTIARVLPYWNENISPEIRKGKNILIVAHGNSLRALVKHLLEISDEKIMELNLPTGKPLVFEITEELKITAVPKFFEE----------------------
cpPGAM1	ProkaryotesBacteriaChlamydiae_Chlamydiatrachomatis --MKLVLIRHGESEWNKLNLFTGWTDVGLSDKGVIEANEAGFALKDNEFDFDVCYCSYLKRAINTLNIVLERMDRQWLPVIKTWKLNERHYGALQGLNKAETAEKYGEEQVKLWRRSFDVPPPALEENDKRCPHNQEAYRNVEKSELPYNESLKNTIERVIPYFNEVIKKDMLDGKRVLITAHGNSLRALVKYLDNLTDEEIISVNIPTGVPLVYEFDDDFKVTNK---------YYLGNQDAINAKINSVANQ
cpPGAM1	ProkaryotesBacteriaFibrobacteres_FibrobacterspUWR2 --MKLVLVRHGESEWNKKNLFTGWMDVDLSEKGHEEATAAGQLLKAEGYDFDLCYTSYLKRAIHTLNHMLDEMDRAWLPVVKSWKLNERHYGDLQGKNKSEAAEKFGEEQVKIWRRSFDIKPPVLADDDERSAKKQAMYRDVDESFLPQNESLETTIARVIPYYLEEIKPQMKAGKRVVIAAHGNSLRALVMYLDKMSKEEVLGLNIPTATPLVYEFDDNLNPVKH---------YYLGDQEALKAKMEAVANQ
cpPGAM1	ProkaryotesBacteriaFusobacteria_Fusobacteriumnaviforme M-MKLVLVRHGESEWNKLNLFTGWMDVDLSEKGHEEARAAGQLLKAEGYDFDICFTSYLKRAIHTLNHILDEMDRAWLPVVKSWKLNERHYGALQGLNKSETAEKYGEDQVKIWRRSFAIKPPVLDPADERSAKKCPAYRDVDSALLPDNESLETTIARAVPYFNEVIRPEMQAGKRVIIAAHGNSLRALVKYFDNVSEEEIIGINIPTGTPLVYEFDDNFNAIRH---------YYLGDQEALKAKMEAVANQ
cpPGAM1	ProkaryotesBacteriaOligoflexia_BdellovibriobacteriovorusW M-YNLVLVRHGESEWNKENRFTGWQDVDLSEKGQAEAIKGGEALKDRGFVFDVAYTSLLKRAIHTLNFILDEMDLVWLPVHKNWRLNERHYGALQGLNKAETAARHGEEQVKVWRRSYDTPPPAMDVNDPRHPSHDPRYKDVPVAELPNCESLKDTVARFLPLWNETLVPAIKSGKNVLIVAHGNSIRALMQHLEAMTPDEIMGVNMPTGIPLLYKLDENFKVLDK---------EFIGDADEVKAAIESVANQ
cpPGAM1	ProkaryotesBacteriaOligoflexia_Bdellovibriobacteriovorus M-YRLVLIRHGESVWNQENRFTGWQDVDLSEKGRAEAVKGGKALKEKGFTFDVAYTSVLKRAIKTLNFVLDEVDQVWLPVHKDWRLNERHYGALQGLNKAETAARHGEEQVKIWRRSYDTPPPAMDPSDPRHPSHDARYKGVDPKLLPSQESLKDTVARFLPLWKEKISSEIKSGKKVLIVAHGNSLRALIQYLENMTPDEIMGVNMPTGIPLLYELDADFKVLKK---------EFIGDADEVKAAMEAVANQ
cpPGAM1	EukAmorpheaUnikontsHolozoaAnimals_Anophelesaquasalis K-YRIVMVRHGESEWNQKNLFCGWFDANLSDKGKEEALAAGKAVKEAGLKFDIAHTSLLTRAQVTLDSILKESGQTAIPIQKTWRLNERHYGGLTGLNKSETAAKYGEEQVLIWRRSFDVPPPNMEPDHAYYDAKDQRYKDDPKTEFPMAESLKLTIARTLPYWNDVVIPQLKEGKNIIIAAHGNSLRGIVKHLDQMTDEAIMGLNLPTGIPFVYELDENLKPVVSM--------KFLGDEETVRKAIESVANQ
cpPGAM1	EukAmorpheaUnikontsHolozoaChoanoflagellates_Acanthoecalikesp T-VKIVMVRHGESEWNALNQFCGWFDAALSEKGKEEAASGGKAIKDAGIKFDAAYSSMLQRANVTLETILAGSDQADVPTTKTWRLNERHYGGLTGKNKAETVEKFGEAQVKIWRRSFDTPPPPMEADNEYYKTEDPRYADIPKEELPTCESLELTIKRTLPFWEKEIVPALLAEKKMIIAAHGNSLRGIVKHLDGMTPEQIMEVDLPTGIPFYYELSPDLKPVKSM--------EFLGDEETVARAIAKVKKQ
cpPGAM1	EukAmorpheaUnikontsHolozoaAnimals_Oryziaslatipes A-YKLVLIRHGESNWNQENRFCGWFDADLSETGEREAKRGGQALKDAGYEFDVCYTSVLKRAIRTLWLVLDSIDQMWVPVHRTWRLNERHYGGLTGLNKAETAAKHGEAQVKIWRRSFDTPPPPMGPDHDYYSVKDRRYADLTEDQLPSCESLKDTIARALPFWNEEIAPEIKQGKRVLIAAHGNSLRGIVKHLEGMSDEAIMELNLPTGIPILYELDKNLKPVKPM--------QFLGDEETVRKAMEAVAAQ
cpPGAM1	EukGreenStreptophytesPlants_Kalanchoecrenatodiagremontiana A-YKLVLIRHGESAWNLENRFSGWYDADLSPAGHEEAKRGGQALRDAGYEFDICFTSVQKRAIRTLWTVLDAIDQMWLPVVRTWRLNERHYGGLTGLNKAETAAKHGEAQVKIWRRSYDVPPPPMEPDHPFYSNKDRRYADLTEDQLPSCESLKDTIARALPFWNEEIVPQIKEGKRVLIAAHGNSLRGIVKHLEGLSEEAIMELNLPTGIPIVYELDKNLKPIKPM--------QFLGDEETVRKAMEAVAAQ
cpPGAM1	EukGreenStreptophytesZygnematophytes_Mesotaeniumendlicherianum A-YKLVLIRHGESAWNLENRFSGWYDADLSPAGHEEAKRGGQALRDAGYEFDICFTSVQKRAIRTLWTVLDAIDQMWLPVVRTWRLNERHYGGLTGLNKAETAAKHGEAQVKIWRRSYDVPPPPMEPDHPFYSNKDRRYADLTEDQLPSCESLKDTIARALPFWNEEIVPQIKEGKRVLIAAHGNSLRGIVKHLEGLSEEAIMELNLPTGIPIVYELDKNLKPIKPM--------QFLGDEETVRKAMEAVAAQ
cpPGAM1	EukAmorpheaExcavatesEuglenids_Eutreptiellagymnasticalike P-YTLVLVRHGESQWNVENKFTGWVDVELSEKGEKEADAGGKALKEAGYSFDVAYTSVLKRAIHTCWRVLTGLDQCYIPTHRDWRLNERFYGGLTGLDKKETVQKHGPDQVQIWRRSFDVPPPPLEKSNQYHPTKDPKYKNIPAKDLPDTECLKDTIVRCLPLWEGEIAPALRSGKKVLIAAHGNTIRAICKHLDNIPEDLITGLEIPTGIPMAYKLDANLKPIADPEAVAPLNARFIGDPAVVKAAQDKVKNQ
cpPGAM1	EukAmorpheaExcavatesEuglenids_Eutreptiellagymnastica P-YTLVLVRHGESEWNVANKFTGWHDVDLSEKGKQEADAGGKALNDAGYSFDIAYTSVLKRAIHTCWRVLDGVDQAWLPTIRTWRLNERHYGGLTGMDKKETVAKHGPEQVQVWRRSFDVPPPSLDKSSEYHPCNDKKYKDMNPADLPDTECLKDTIIRCLPLWENNIAVDLKAGKKVLIAAHGNTIRAICKHLDGISEDDITGLEIPTGIPMVYSLDANLKPIAQAGSVAPLSSVFVGDPEVVKAAQDKVKAQ
cpPGAM1	EukSARRhizariaForams_Ammoniasp Y-ATVVFVRHGQSEWNASNQFTGWVDVGLTDLGKKEALEGAGELKKTGLQFDCMFTSYLKRAIMTGNLVLEAIDQLYIPVKKSWRLNERMYGGLQGLNKVETVEKHGKEQVLIWRRSFDVPPPDIEEKSPYNPANEAKYKRFDAKDIPKTECLKDVIARAEPYWKSDIEPMLKEGKTVLVAAHGNSIRAILKYLDKIEDSVIPSLEIPTGIPLVYEFDKDLNIIPNPKAVKPLTGLFLGDPERIKKAQDKVKNQ
cpPGAM1	EukSARRhizariaForams_Reticulomyxa_genomic H-ATLVFVRHGQSVWNATNQFTGWVDCDLSDLGVKEAQEGADALKKAHFQFDIMYTSYLKRAIKTGNIILETLDQLWIPVQKSWRLNERMYGGLTGLNKVETVQRHGTEKVLEWRRSFDVPPPDIDEKSEYNPVNDAKYKHLNRKDIPKTECLKDVIIRAIPYWESDILPSLKHGKTVLVAAHGNSIRAILKYLDNIDETIIPNLEIPTGIPLIYEFDEHLKVIPAKDRVEPLQGRFLGDPEKIKAAQESVKNQ
cpPGAM1	CCMP2098_Plastid --ATLVFVRHGQSEWNEANLFTGWADVELTTLGKNEAAMGATQMWQEGIKIDVAFTSLLTRAQQTLDIILKISGQEHVPVNSNWRLNERMYGALTGLDKRETVEKYGQEQVDEWRRSFSTPPPPVD-ESKYYPGNDNKYAHITEEQLPRAECLLDTVERCLPYWHGSIMPALKRGKVVLVAAHGNTIRAMCKYLDDIDDNEITGLEIPTGIPLVYRLDKDLKPIKDSRVTSPIGGYFLGDPEEIKKAQEKVANQ
cpPGAM1	Pseudopedinellaelastica_Plastid_2 --ATLVIVRHGQSEWNEANLFTGWADVPLTTLGKNEAAMGATEMWKEGIFIDVAFTSLLKRAQQTLEIILKISGQEHVPVNANWRLNERMYGGLTGLDKRQTVEKYGEDQVKEWRRSFSTPPPEID-DSKYWPGNDNKYAHISEEQLPLSECLQDTVKRCLPYYYGSICPALKRGKKVLIAAHGNSIRGIVKVLDDISDEDITGLEIPTGIPLVYHLDKDLKPIKHPRAVG-LSGYFLGDPDEIKKAQEKVANQ
cpPGAM1	Pseudopedinellaelastica_Plastid_1 --ATLVIVRHGQSEWNEANLFTGWADVPLTTLGKNEAAMGATEMWKEGIFIDVAFTSLLKRAQQTLEIILKISGQEHVPVNANWRLNERMYGGLTGLDKRQTVEKYGEDQVKEWRRSFSTPPPEID-DSKYWPGNDNKYAHISEEQLPLSECLQDTVKRCLPYYYGSICPALKRGKKVLIAAHGNSIRGIVKVLDDISDEDITGLEIPTGIPLVYHLDKDLKPIKHPRAVG-LSGYFLGDPDEIKKAQEKVANQ
cpPGAM1	Aureococcus_Plastid --SKICFVRHGQSEWNADNLFTGWADPPLTTLGKNEAAAGATYMWKEELEFDVAYTSELTRAQQTLDIVLKLIDQEDITVHKSWRLNERMYGALQGLNKKETVLKYGDDQVKEWRRSYSTPPPPVD-DSEYWPGNINRYAHVPAADIPLSECLKDTVERTLPYWDAAVVPALERGKTVLIAAHGNSIRGMLKMLDAIPDEDIVGLEIPTGVPLLYHLDADQKPLKDPRSFG-LSGAFLGDPEEIKAAQAKVAAQ
cpPGAM1	CCMP2097_Plastid_2 --CRVCFVRHGQSQWNEANLFTGWADPALTTLGKNEAAEGATHMWKEGLHFDVAFTSELKRAQQTLAIIQTILGEEAVPVHKSWRLNERMYGALQGLDKKETVEKYGADQVKEWRRSYSTPPPPVD-DSEYWPGNMNSYAHVPAADIPLSECLKDTVERTLPYWDAAVVPALTRGKTVLIAAHGNSIRGMLKMLDGIEDDDIVGLEIPTGVPLLYHLDKDLKPMKDPRSFG-FSGAFLGDPAEILAAQQKVAAQ
cpPGAM1	CCMP2097_Plastid --CRVCFVRHGQSQWNEANLFTGWADPALTTLGKNEAAEGATHMWKEGLHFDVAFTSELKRAQQTLAIIQTILGEEAVPVHKSWRLNERMYGALQGLDKKETVEKYGADQVKEWRRSYSTPPPPVD-DSEYWPGNMNSYAHVPAADIPLSECLKDTVERTLPYWDAAVVPALTRGKTVLIAAHGNSIRGMLKMLDGIEDDDIVGLEIPTGVPLLYHLDKDLKPMKDPRSFG-FSGAFLGDPAEILAAQQKVAAQ
cpPGAM1	EukSARAlveolatesDinosFucoxanthin_Karlodiniummicrum H-ATLIFSRHGESEWNVANIFTGWVDVDLSEKGVGEAKNAGNLLKEGGFKIDAAYTSVLKRAIKTCNFALEGCDQMHVPVTKTWRLNERMYGGLTGLDKKETVVKHGADQVQIWRRSFDIPPPPLEKDSKYHPSKEIKYRDLDPKDIPDTECLKDTIARVMPFWEEVIVPDLKAGKTVLVAAHGNSIRAIVKYIEGISDDVIPGLEIPTGTPLVYELDADLKPLSQELAVEPLKGKYLGDIEKIKAAAEAVKNQ
cpPGAM1	EukSARAlveolatesDinosGymnodiniales_ H-AKLVFSRHGESEWNVANKFTGWVDVDLSEKGIGEAKGAGELIKKEGLQFDVCFTSFLKRAIKTCNYALEESDQMYVPVNKTWRLNERMYGGLTGLDKKETVVKHGAEQVQIWRRSFDLPPPDIDESSEYHPXLEDKYKGLAPEDIPKTESLKTVIARVMPYWESTIEPELKAGKTVFVAAHGNSIRAMVKFLEGIPDDVIPGLEIPTGTPLVYELDANLKPLPTDLAVAPLQGRYLGDAEKIRAAAEAVKNQ
cpPGAM1	EukSARAlveolatesDinosFucoxanthin_KareniabrevisWilson H-ATLVFSRHGESDWNKQNRFTGWVDVDLSDKGVGEAKAAGDLIRAEGLEFDICYTSYLKRAIKTCNIALEAADLLYIPVEKTWRLNERMYGGLTGGDKKEAVQKFGADQVQIWRRSFDIPPPPIEADSPFHPKFEEKYKALKPKEIPVTECLKDTIARVMPLWEGEIKPLLAAGKTVFVAAHGNSIRAIVKFIEGISDDDIPGLEIPTGTPLVYGLDKDLKPITSALAVPPLKGRYLGDAEKIRAAAEAVKNQ
cpPGAM1	EukSARAlveolatesDinosGymnodiniales_Amphidiniummassartii H-ATLIFSRHGESEWNVANRFTGWVDVDLSEKGLGEAKEAGRLIKEGGFKLDSCHTSFLKRAIKTCNIALEGADQLYAPVAKTWRLNERMYGGLTGLDKKETVQKHGAEQVQIWRRSFDVPPPPLEISSEFHPHNEAKYAGLKPEELPDTECLKDTIARVMPYWEEVIAPELKAGKTVFVAAHGNSIRAILKFLEGISDDAITGLEIPTGTPLVYKLDKDLKPMAQEGAVAPLSGLYLGDAEKIKAAAEAVKNQ
cpPGAM1	EukSARAlveolatesDinosGymnodiniales_AmphidiniumcarteraeCCMP1314 H-ATLIFSRHGESEWNVANRFTGWVDVDLSEKGLGEAKEAGRLIKEGGFKLDACHTSFLKRAIKTCNIALEGADQLSAPVAKSWRLNERMYGGLTGLDKKETVVKHGAEQVQIWRRSFDIPPPPLEDSSEFHPKKEPKYAGLKPEEVPDTECLKDTIARVMPYWDETIVPELKAGKTVFVAAHGNSIRAILKFIEGISDDDIPGLEIPTGTPLVYKLDKDLKPLPQDGAVAPLKGIYLGDAEKIKAAAEAVKNQ
cpPGAM1	EukSARAlveolatesDinosSuessiales_Symbiodiniumsp_3 H-ATLIFSRHGESEWNVANRFTGWVDVDLSEKGLGEAKEAGRLIKEGGFKLDSCHTSFLKRAIKTCNIALEGADQLFAPVAKSWRLNERMYGGLTGLDKKETVVKHGAEQVQVWRRSFDIPPPPLEESSEFHPKKEPKYAGLKPEEVPDTECLKDTIARVMPYWDETIVPELKAGKTVFVAAHGNSIRAILKFIEGISDDDIPGLEIPTGTPLVYKLDKDLKPLPQEGAVAPLKGIYLGDAEKIKAAAEAVKNQ
cpPGAM1	EukSARAlveolatesDinosProrocentrales_ProrocentrumminimumCCMP2233 H-ATLIFSRHGESQWNVDNRFTGWVDVDLSEKGIGEGKNAGELIKADGFQIDVAYTSFLKRAIKTCNLALEAADQLYVPVAKTWRLNERMYGGLTGLDKKETVVKHGAEQVLTWRRSFDIPPPPIDADSEFNPAKEAKYKDLDKADIPVTECLKDTITRVMPYWESEIQPQLKAGKTVFVAAHGNSIRAIVKYIEDISDDVIPGLEIPTGTPLVYQLDKDLKPIASDLAVAPLKGRYLGDAEKIKAAAEAVKNQ
cpPGAM1	EukSARAlveolatesDinosGonyaulacales_LingulodiniumpolyedraCCMP1738 H-AVLVFSRHGESQWNLENRFTGWVDVDLSEKGVGEAKLAGSLIKEEGLMFDICYTSFLKRAIKTLDIALEEANQMYAPVRKSWRLNERMYGGLTGLDKKETVKKHGAEQVQIWRRSFDIPPPPLKKDSPFYPGNEAKYKDLKEEEVPLTECLKDTITRVMPYWEEEIAPQLKAGKTVFVAAHGNSIRAILKFIEGISDDQITGLEIPTGTPLVYQLTEDLKPIPSDLAVQPLKGRYLGDAEKIKAAAEAVKNQ
cpPGAM1	EukSARAlveolatesDinosGonyaulacales_AlexandriumtemarenseCCMP1771 H-ATLVFSRHGESQWNVSNRFTGWVDVDLSEKGKEEAKSAGTLIKEEGLKIDVCYTSVLKRAIKTLNIALEEADQLHVPVRKKWRLNERMYGGLTGLDKKETVQKHGAEQVQIWRRSFDVPPPPIEKDSEFYPGKDPKYVDLKEEEIPVTECLKDTITRVMPYWTEEIAPALRAGKTVFVAAHGNSIRAILKFIEDIPEDTITGLEIPTGTPLVYSLTADLKPIPSDLAVPPLKGRYLGDAEKIKAAAEAVKNQ
cpPGAM1	EukSARAlveolatesDinosGonyaulacales_Gonyaulaxspinifera_2 H-ATLVFSRHGESQWNVDNRFTGWVDVDLSEKGAGEAKTAGELIKAEGLTFDVCFTSVLKRAIKTCNMALEEADQLYVPVNKSWRLNERMYGGLTGLDKKETVVKHGAEQVQVWRRSFDVPPPPIEKDSEFYPGKDPKYASLKPEEIPVTECLKDTITRVMPYWESEIAPALKAGKTVFVAAHGNSIRAILKFLEGIPDDVITGLEVPTGTPLVYSLDADLKPLPCDLAVAPLQGRYLGDAEKIKAAAEAVKNQ
cpPGAM1	ProkaryotesBacteriaChlorobi_IgnavibacteriabacteriumRBG_13_36_8 M-YKVVLVRHGESTWNKENLFTGWTDVDLTEKGIEEAKHGGKLLKEEGYTFDIVFTSVLKRAIRTMDIVLDEMDLMWLPIVKSWRLNERHYGALQGLNKAETAEKYGKEQVMLWRRSYDVPPPALDESDEIYPGRDPRYKDLDKKDIPLTESLKLTVERFLPYWHDTIAPTIKNGRKVLIVAHGNSLRALVKYLDNVSEEEIVNLNVPTGVPLVYELDYNLRPIKH---------YYLGDPAEIEKAISAVAKQ
cpPGAM1	ProkaryotesBacteriaCloacimonetes_CandidatusCloacimonetesbacterium M-HKLVLIRHGESLWNKENKFTGWTDVDLSEKGIKEAKDAGDLLKKEGYSFDIAFTSVLKRAVRTLWLVLDKSDMMWIPVERSWRLNEKHYGFLQGYNKKETAKKFGDDQVLKWRRSYDIAPPALESDDERHPANDRRYADVPKNELPATESLASTLKRLMPLWNEKIAPEIKSGKNVLIVAHGNSLRSLAKYLDNISEEDILKLNIPTGVPLVYELDENLKPVKH---------YYLGNPEAVKAAQEAVASQ
cpPGAM1	EukAmorpheaExcavatesLoukozoa_Trichomonasvaginalis -AYTLVLLRHGESEWNLENKFTGWYDCDLSAKGSEEAKSAGEILKAEGFTFDIAFTSVLKRAIRTLWITLDGMNLMHIPVIRSWRLNERHYGALQGLNKADTAKQYGIEKVNEWRRAFAIPPPALEKTSPYYPGNDARYKDLDPACLPVHESLKMTIERVLPFWFDQIVPAIKAGKRVIVAAHGNSLRALVKFLDNMSEDEIVALNIPTAVPLVYELDENLRPVSHR---------YLGDQEKIAAAINAVANQ
cpPGAM1	EukAmorpheaExcavatesLoukozoa_Trichomonasvaginalis_2 -AYTIVLLRHGESEWNLENKFTGWYDCDLSAKGREEAKSAGEVLKAEGFTFDIAFTSVLKRAIRTLWITLDGMNLMHIPVIRSWRLNERHYGALQGLNKADTAKKYGIEKVTEWRRAFAIPPPPLEKDSPYYPGNDPRYKDLDPACLPLHESLKTTIERVLPFWFDQIVPAIKSGKKVIIAAHGNSLRALVKYLDNMSEDEIVALNIPTAVPLVYELDENLRPVSHR---------YLGDQEKIPAAINAVANQ
cpPGAM1	EukSARAlveolatesApicomplexans_Plasmodiummalariae T-YTLVLLRHGESTWNKENKFTGWTDVPLSEEGEQEAVAAGKYLKEKNFQFDVVYTSVLKRAITTAWKVLKTSDLLHVPVIKTWRLNERHYGSLQGLNKSETAKKYGEEQVKIWRRSYDIPPPKLDKEDSRWPGHNAVYKNVPKDALPFTECLKDTVERVLPFWFDHIAPDILSNKKVLVAAHGNSLRGLVKHLDNMSEAEVLELNIPTGVPLVYELDENLKPIKH---------YYLLDSEALKKKMDEVANQ
cpPGAM1	EukSARAlveolatesApicomplexans_Besnoitiabesnoiti K-HTLVLIRHGESTWNKENRFTGWTDVPLSPAGEQEAVEAAKALKEKGFTFDVAYTSVLQRAVVTCWTVLKGTDMCHIPVKSSWRLNERHYGALQGLNKAETAAKHGEEQVKIWRRSYDIPPPALEKSDSRWPGNDAVYKMVPKETLPLTECLKDTVERVLPFWFDHIAPSIMEGKKVLVAAHGNSLRGLVKHLDKMSEEAVLELNIPTGVPLVYELDEDLQPIRH---------YYLLDENELKAKMEAVANQ
cpPGAM1	EukSARAlveolatesChromerids_Alveolatasp V-KTLVLVRHGESQWNQENRFTGWTDVPLNETGKNEAKAAGEVLKEKGYSFDIAFTSVLKRAVHTTWNILEELDLHYIPVINSWRLNERHYGALQGLNKAETAAKHGDEQVLVWRRSYDVPPPPLEKADKRWPGNDKMYAHLPREVLPFTECLKDTVERVLPFWFDHIAPELMRDKKVLVAAHGNSLRGLVKHLDGMTEDAVLKLNIPTGVPLVYELDEELKPIKH---------YYLMDEAELKKKMDAVAQQ
cpPGAM1	EukSARAlveolatesChromerids_Chromeravelia_2 K-YTLVLLRHGESEWNKENRFTGWTDVPLSDTGEMEALAAGEILKEKGYRFDMVFTSTLKRAIHTTWNCLKKLDNSSAPIVNNWRLNERHYGALQGLNKAETAAKHGDEQVLIWRRAYDVPPPPLEKSDDRWPGNDPVYKELPRDILPLTECLKDTVERVLPFWFDVVAPKIMEGKNVLVSAHGNSLRALVMHLDKMTPDEILKLNIPTGVPLVYELDADLKPVKH---------YYLLDEAELKKRMEAVANQ
cpPGAM1	EukSARAlveolatesApicomplexans_Lankesteriaabbotti V-HKLVLVRHGESQWNKENRFTGWTDVPLSAQGEEEAKAAGALLKEGGYKFDVAYTSVLKRAVHTCWTVLKETDQAYVPVVNSWRLNERHYGALQGLDKAETAAKHGDDQVKIWRRAYDVPPPALEKSDARWPGNEMQYKSLPKDICPTTECLKDTVERVLPYWFDHIAVDVMAGKNVLIAAHGNSLRGLVKHLDQMTNQAVLELNIPTGVPLVYELDDNLKPIKH---------YYLMDEAELKKKMAAVAAQ
cpPGAM1	ProkaryotesBacteriaMarinimicrobia_CandidatusMarinimicrobiabacterium_2 M-YKLVLLRHGQSEWNLSNQFTGWTDVGLTKKGENEASNSGRVLADAGFNFDVVHTSLLERAIHTMRICLDEINGEDIPINYHWQLNERHYGALQGLNKIETAKKYGDNQVLIWRRSYDTRPPELEWDDERHPRFDDKYKNLKENELPSAECLKDTVDRFLPCWEEKILPDITRGKKVLIVAHGNSLRALVKYLDKISNDDILKLNIPTGVPLVYELDKDLAPLKH---------YYLGNKSEIEKKSAQVAAQ
cpPGAM1	ProkaryotesBacteriaMarinimicrobia_CandidatusMarinimicrobiabacterium M-IKLVLLRHGESQWNLENRFTGWTDVDLTTKGELEAKTAGKVLKENQFEFDLVYTSVLQRAIKTMEICLSEMGIDNIPIEYSWRLNERHYGALQGLNKSETAEKFGDEQVLQWRRSYDIPPPPLQKSDARWLGNDSNYVSMDRNNIPLSECLKDTVNRFLPYWNNTIEPSIQNGKKVMIVAHGNSLRSLVKHLDNISDNDIISLNIPTGIPLVYELNGDLKPIKN---------YYLGNQEEIKKAIFSVKNQ
cpPGAM1	EukSARAlveolatesCiliates_Aristerostomasp A-YKCVFLRHGESTWNKENRFTGWTDVTLTENGQREAAEAGKILKAKGYEFDIVYTSVLSRAIQTYNLASAELGCQYLPIVRSWRLNERHYGALQGLNKSETAAKHGEDQVKIWRRSYSTPPPALDINDERHPRFDSRYKNVPKDVLPLTECLADTVQRVLPFWIDNICASLLRGERPWVVAHGNSLRAIVKHLDNVSEKDILELNIPTAVPLVYEFDKDLRPIRS---------YYLADEADLKAKMASVASQ
cpPGAM1	EukSARAlveolatesCiliates_Tetrahymena_genomic K-YKIVLLRHGESVWNKENRFTGWKDVQLSPKGIEEARSAGKTLKQNGYEFDVVYTSVLTRAIMTYNNLADELGCHHLPVIKHWRLNERHYGALQGLNKTETAEKHGEEQVKIWRRSYSTPPPALELDDERFPGHDKRYKHLPIQALPRTEALSDCVARVIPFWYDQIVPSVLAGKNVLVVAHGNSLRSIVKHVDNVSEQDIIGINIPTSVPLIYEFDANFKPIRN---------YYLADPEELKKKQEAVQNQ
cpPGAM1	EukSARAlveolatesCiliates_Pseudocohnilembuspersalinus K-YKVVFLRHGESQWNKENRFTGWYDVALSPKGVEEARAAGKTLKQNGYKFDICFTSVLTRAITTLNYTLDELGTHYLPVNKHWRLNERHYGALQGLNKSETAEKHGEEQVKIWRRSYDIPPPALEQTDERFPGFDPRYAQIPKDHLPTTESLELCVERVLPYWYDAICPAVLSGKSVVVCAHGNSLRSIIKHIDNVSKEDIIGLNIPTAIPLVYEFDENMVPVKN---------YYLADPEELKQKMNAVANQ
cpPGAM1	EukSARAlveolatesDinosProrocentrales_Pelagodiniumbeii V-HRIVFLRHGESEWNVANIFTGWADVDLSETGKSEAVEAGQMLRDECFKFDIVFTSMLRRSIKTAWTACMELEQYSMPIINTWRLNERHYGGLQGLNKAETAAQHGEKQVKIWRRSYDIPPPAVSSSDPRHPASDPMYKHVPKAALPGAESLAMTVDRVMPFWNDTIAPCVMAGKSCLVAAHGNSLRAICKYLDGMTETDVIELNIPTGVPLVYELDGNLNVLNK---------YYLLDDASVKEKLEGVANQ
cpPGAM1	EukSARAlveolatesDinosHeterocapsa_Heterocapsaarctica N-FKIVFLRHGESDWNVKNIFTGWADVDLSENGKVEALEAGKMLKAAGFKFNIVFTSVLRRAIRTAWTALMESENFSMPVINTWRLNERHYGGLQGLNKMETAAKHGDEQVKIWRRSYDVPPPAIDMTDPRHPANDPLYRHVPKAALPGAESLALTVERVLPFWNDTIAPCVMAGKSVLVAAHGNSLRAICKYIEGMSQDEVLDLNIPTGVPLVYELDMNMKFVKK---------YYLLDPEEVAKKVAAVANQ
cpPGAM1	EukSARAlveolatesDinosGymnodiniales_Togulajolla A-YKVVFLRHGESKWNVENIFTGWADVDLSPTGELEAVEAGKCLKEKGIKFDVVFTSVLRRAIKTAWTALMTSENFTMPIINSWRLNERHYGGLQGLNKAETAAKHGEDQVKIWRRSYDVPPPEIDESHPMHPASDPLYKNVPKSALPGAESLKLTVDRVLPFWFDQIAPCVMAGKSVLVAAHGNSLRALCKYIENMSEAEVLELNIPTGVPLVYELDKDLKFVKK---------YYLMDEAELKAKMEAVANQ
cpPGAM1	EukSARAlveolatesDinosFucoxanthin_KareniabrevisCCMP2229 V-FKIVFLRHGESVWNVANIFTGWHDVELSDAGRLEAVEAGKCLKEKGFKFDMVFTSVLRRSIITAWTALRESENFAMPIINTWRLNERHYGALQGLNKAETAAKHGDDQVKIWRRSYDVPPPEIEKDDPRHPSKDPMYKDVPSAALPGAESLKLTVDRVLPFWFDQIAPCVKAGMSVLVAAHGNSLRAICKYLENMSEKDVLELNIPTSVPLVYELDQDLKFVKK---------YYLMDPEAVAAKMAAVAAQ
cpPGAM1	EukSARAlveolatesDinosPeridiniales_Scrippsiellahangoeilike N-FKVVFLRHGESLWNVANIFTGWADVDLSPAGELEAIEAGKCLKQKGFKFDVVFTSVLRRSIKTAWTALMHSDNYSMPIINSWRLNERHYGALQGLNKAETAAEHGDDQVKIWRRSYDIPPPSIDLDDECHPCNDPLYKNVPAAALPGAESLALTVERVLPFWFDNIAPCIMSGRSVLVVAHGNSLRAICKYLEKMSETQVLDLNIPTSVPLVYELDQRLRFVRK---------YYLMDPDEVAAKMAAVANQ
cpPGAM1	ProkaryotesBacteriaSynergistetes_Dethiosulfovibriosalsuginis M-YQVVLLRHGESVWNKENRFTGWTDVPLSDEGVKEAHRAGNLLSGEGYTFDIAYTSTLKRAIKTLWIVLEEMDLMWLPVYRSWRLNERHYGALQGYNKAEMAAERGEEQVNLWRRSYDVPPPELDEDDPRYPGLDPRYSSLDKEDVPKSECLKDTVDRFLPYWNETIVPAIKSGQKVIVVAHGNSLRALVKYLDGISDEDIVGLNIPTGIPLVYELDEDMKPIFH---------YYLGDAQAVERAQKVVADQ
cpPGAM1	EukAmorpheaUnikontsHolozoaAnimals_Capitellateleta K-YTVVMIRHGESTWNKENKFCGWFDADLSELGENEARTGGKMLKEKGYTFDIAFTSMLKRAIKTLHLVQDELDLMWIPVVKHWRLNERMYGGLQGLNKSETAAKHGEEQVKIWRRSYDTPPPVVDANSSHNPANDIKYKFVDKQLIPKSECLKDTVARALPFWYDQIVPAILSGQKVLIAAHGNSLRAMVKYLDNMSEADIMALNIPTGIPLVYELDADLKPVKH---------YYLASDDQVKAAMDKVAAQ
cpPGAM1	EukAmorpheaUnikontsHolozoaAnimals_Macrostomumlignano A-YTLVLIRHGESNFNKENRFCGWIDADLSDVGNEEAKNAGEMIKKNGLTFDVAYTSVLKRAIKTLNHVLDALDLHWIPVNKHWRLNERMYGGLQGLNKSETAAKHGEDQVKIWRRSYDIPPPAVDTDSDQYPGKDPRYKDLEPSQLPRHECLKDTVARVLPYWHEEIAPAIRSGKRVLITAHGNSLRGLVKYLDNIGDQEIVELNIPTGIPLVYELDKDLKPVKH---------YYLASEAEVRAAMERVANQ
cpPGAM1	ProkaryotesBacteriaPlanctomycetes_Phycisphaeraebacterium M-HTLVLIRHGESVWNKENRFTGWKDVPLSDRGHEEATNAGRLLLDEGFEFDIAYTSVLKRAIGTLWHIMEEMDLMWLPVIRNWKLNERHYGALQGLNKAETAAQHGEDQVLIWRRSYDTPPPALETSDKRWPGHDRRYADLAPSDIPTTECLKDTVERVVPYWEQEIAPKIKAGKRILVAAHGNSLRALVKHLDGISDDDIVGVNIPTGMPLIYKLDENLKPISK---------QYLGDAAAVEKAMAAVANQ
cpPGAM1	EukRedProteorhodophytinaStylonematophytes_Rhodosorusmarinus_1 V-HTLVLIRHGESQWNKENRFCGWVDQPLSETGEGEAKAAGVLLKKEGFEFDVAYTSFLKRAIKTCEIVLEEMDLMWIPVNKDWHLNERMYGALQGLNKADTAAKYGDDQVLIWRRSYDTPPPPAPEDHEFYPGKEAKYDSIPRDQIPRQECLKDTVERVLPYWNSEIAPAIKSGKRLLIAAHGNSLRALVKYLDDISDDAILKVNIPTGVPLMYHLDDNLRPIKMEGSATPLSGKYLGDQEAIAAAAAAVAAQ
cpPGAM1	EukRedProteorhodophytinaStylonematophytes_Rhodosorusmarinus_2 V-HTLVLIRHGESQWNKENRFCGWVDQPLSETGEGEAKAAGVLLKKEGFEFDVAYTSFLKRAIKTCEIVLEEMDLMWIPVNKDWHLNERMYGALQGLNKADTAAKYGDDQVLIWRRSYDTPPPPAPEDHEFYPGKEAKYDSIPRDQIPRQECLKDTVERVLPYWNSEIAPAIKSGKRLLIAAHGNSLRALVKYLDDISDDAILKVNIPTGVPLMYHLDDNLRPIKMEGSATPLSGKYLGDQEAIAAAAAAVAAQ
cpPGAM1	EukRedProteorhodophytinaStylonematophytes_Rhodosorusmarinus_3 V-HTLVLIRHGESQWNKENRFCGWVDQPLSETGEGEAKAAGVLLKEEGYEFDVAYTSFLKRAIKTCEIVLEEMDLMWIPVNKDWHLNERMYGALQGLNKADTAAKYGDDQVLIWRRSYDTPPPPASEDHEFYPGKEAKYAAVPRDQIPRQECLKDTVERVLPYWNSEIAPAIKSGKKLLIAAHGNSLRALVKYLDDISDDAILKVNIPTGVPLMYHLDDNLRPIKMEGSAEPLSGKYLGDQDAIAAAAAAVAAQ
cpPGAM1	EukRedProteorhodophytinaStylonematophytes_Rhodosorusmarinus_4 V-HTLVLIRHGESQWNKENRFCGWVDQPLSETGEGEAKAAGVLLKEEGYEFDVAYTSFLKRAIKTCEIVLEEMDLMWIPVNKDWHLNERMYGALQGLNKADTAAKYGDDQVLIWRRSYDTPPPPASEDHEFYPGKEAKYAAVPRDQIPRQECLKDTVERVLPYWNSEIAPAIKSGKKLLIAAHGNSLRALVKYLDDISDDAILKVNIPTGVPLMYHLDDNLRPIKMEGSAEPLSGKYLGDQDAIAAAAAAVAAQ
cpPGAM1	EukStramenopilesAplastidicBicosoecids_Bicosoecidsp K-FTLVLLRHGESEWNKTNRFTGWTDVGLTETGVAEAHAGGSLLRENGYSFDIAYTSVLQRAIKTLWIVLDEMSLAHIPVVRDYRLNERHYGALQGLNKAETAAKHGDEQVLIWRRSYSIPPPPLGDDDERHPKFDARYADVDPEALPAAESLELTVKRFLPAWHDVIAPTVRSGKRVLIAAHGNSLRALVKYLDDVSDDDIVGLNIPTGVPLVYELDEDLKPLRH---------FYLGDEEAVKAAAAKVAAQ
cpPGAM1	ProkaryotesBacteriaOligoflexia_Bdellovibrionaceaebacterium M-YKLVLLRHGESEWNKKNLFTGWVDVGLSEQGLKEAQSAGELLKQSGFQFDLAFTSVLKRAIKTLWISLEELDQMWIPVRRSWRLNERHYGALQGLNKADTTEKYGEDQVFTWRRSYDTPPPALEPDHEMHPSKDRRYDG-ADGELPASEALKNCRERVLPYWDSEIAPAIKAGKQIIVAAHGNSLRALVMFLDNIPEDEISQLNIPTGVPLVYELDENLKPIKN---------YYLGDPEEAKKKAQAVANQ
cpPGAM1	ProkaryotesBacteriaFirmicutes_SaccharibacillusspO16 M-YRVVMIRHGQSEWNKQNLFTGWTDVNLTEHGVEEAKDAGRILRESEYTFDLAFASVLQRSIKTLYHALDELGLLWIPVEKSWKLNERHYGALQGLSKPETAEKYGEEQVHIWRRSLDVRPPLLEPGDKRLPGGDPRYAELPQEALPTGESLQDTIDRVGEYWDDRIAPLIRQNHHILIAAHGNTIRALIKFIEDLEEQELLDLNIPTGVPLVYELDDDLKAIR---------RFYLGH----PTHVEEKKRQ
cpPGAM1	ProkaryotesBacteriaChlorobi_Capnocytophagagingivalis M-YKVVLLRHGQSEWNKLNLFTGWQDVDLTEQGVQEAREAGRVLKEEGFRFDVAYTSVLKRAIKTLNNALEVMGELWVPTYKSWRLNEKSYGALQGLNKAETAAKYGEDQVLLWRRSYDVQPPLLEKSDERHPSHDRRYDTLTDAEKTAGESLKDCYDRMLPLWFSDIAPAIKQGKSVIIAAHGNSLRSLVQYLDSLSEEEILKLNIPTGVPLVYELDADLKPIKH---------YYLGDQEAIAAAINSVANQ
cpPGAM1	ProkaryotesBacteriaCaldiserica_Caldisericumexile M-YKLVLLRHGESEWNKENRFTGWTDVDLSERGVEEAHFAAKLLKEQGYVFDVAFTSVLKRAIKTLWIVLEDIDLMWIPEYKHWRLNERHYGALQGLNKAEMAKRYGEEQVLLWRRSYDVPPPPLEKDDPRNPRFDPKYKDLKDDEIPLSESLKDTLNRVLPYYHSTIAPLVKEGKRVIIAAHGNSLRALVKYLDNISDEEIPHLNIPTGIPLVYELDENLNAVNH---------YYLADEKTLQEAIERVKNQ
cpPGAM1	ProkaryotesBacteriaChloroflexi_AnaerolineaebacteriumCG_4_9_14_0_8_um_filter_58_9 K-YKLVLLRHGQSTWNLENRFTGWTDVGLTEQGCAEAHSAGQLLREGGYVFDVAYTSVLKRAVKTLWIVMEEMDVEWLPVVNAWQLNERHYGALQGLNKAEMASKYGEAQVKIWRRSYDIPPPPLEMDDPRHPRFDRRYASLKPDELPKCESLKDTLTRVLPYWHSTLAPAVKSGQRVLVAAHGNSMRAMVKYLDNVSDEEIPELNIPTGIPLVYELGADLRPVAH---------YYLGDEETVRKAAEAVAAQ
cpPGAM1	ProkaryotesBacteriaAcidobacteria_AcidobacteriabacteriumRIFCSPLOWO2_12_FULL_66_21 M-YKLVLLRHGESTWNQENRFTGWTDVDLSERGRREAEAAGRLLKEGGYTFDIAYTSVLKRAIRTLWIALDVMDEMWIPVLKSWRLNERHYGALQGLNKAETAARHGEAQVKIWRRSYDIPPPELEADDPRHPSHDPRYADLTPADLPLTESLKDTVARFLPYWHETIVPSIQGGKRVLIAAHGNSLRALVKYLDTVSEADILQLNIPTGIPLVYELDADLRPLGH---------YYLGDQAAAEAAAARVAAQ
cpPGAM1	ProkaryotesBacteriaSpirochaetes_Alkalispirochaetaamericana M-YKLVLLRHGESDWNKQNRFTGWTDVDLSEQGIQEAAEAGRLMKEEGFVFDIAYTSVLKRAINTLHLALNAMDQVWIPVEKSWRLNERHYGALQGLNKAETAEQHGEEKVKIWRRSYDTPPPALETSDERHPGHDPRYADLSEAELPRTECLKDTVERFLPLWHDTIAPTIRSGKRVVIAAHGNSLRALVKYLDNISDDEIIGLNIPTGSPLVYELDADLKPLRN---------YYLGDQEAIAAKANAVASQ
cpPGAM1	ProkaryotesBacteriaCyanobacteria_cyanobacteriumTDX16 M-HKVILLRHGESDWNKQNRFTGWTDVDLSEKGMREAREAGQTLKAAGFAPEVAFTSVLRRAIRTLWLSMEEMDRMWIPVHRSWRLNERHYGALQGLNKAETAAKHGEEQVKIWRRSYDIPPPALEESDERFPGRDPRYAGIDTRILPRTESLKCTVERFLPYWHDAIAPVIRSGKQVLIAAHGNSLRALVKFLDNISEKDIVELNIPTGVPLVYELDDSLRAVRH---------EYLGDPAEIAQKMGAVAAQ
cpPGAM1	EukStramenopilesAplastidicBicosoecids_Cafeteriasp T-YKVVLLRHGESTWNKENRFTGWTDVPLSETGHEEAVSAGKLLKKEGFVFDVAYTSVLKRAIATLWHVLEELDLMWIPVHRDYRLNERHYGALQGLNKAETAAKHGDEQVKIWRRSYATPPPELEESDERHPGKDPRYAGVEASMLPKTESLMLTVDRFLPAWHETIAPAIKSGKRVLIAAHGNSLRALVKYLDNVSEEEIVGLNIPTGVPLVYELDADLKPVRH---------YYLGDADEVAKKAAAVAAQ
cpPGAM1	EukStramenopilesAplastidicBicosoecids_Cafeteriaroenbergensis A-YRLVVIRHGESEWNKANRFTGWKDVALTAKGHEEAAEAGKLIKEAGIEFDAVYTSVLKRAISTMWHVLEELDLQWLPVTRMWRLNERHYGALQGLNKAETAEKHGADQVKIWRRSYATPPPPLEADDERHPSRDRRYAGVPADAIPASESLKDTVARFLPAWETEIAPAIRTGKRVLIVAHGNSLRALVKHLDSVSEEDIVELNIPTGVPLVYELDAELKPIRH---------YYLGDAEAAAAKAAAVAAQ
cpPGAM1	ProkaryotesBacteriaPlanctomycetes_Planctomycetalesbacterium7110 M-PKIVLLRHGESIWNKENLFTGWYDVDLSDQGKVEAKKAGEVLKAEGFTFDVAFTSVLKRAIRTLWFALDELDQLWIPVTKSWKLNERHYGALQGLNKAQTAAKYGDEQVLVWRRSYDTPPPALEESDPRYPGSDPRYAGLTKDELPKTECLKDTVARVIPYWDETIAPAIKSGKKVIIAAHGNSLRALVKYLDGISDDDIVGLNIPTGVPLVYELDDDLKPIKS---------YYLGDQDEIARKAAAVAAQ
cpPGAM1	ProkaryotesBacteriaPlanctomycetes_Paludisphaeraborealis M-TKLVLLRHGESIWNKENLFTGWYDVDLSEQGKVEAKRAGELLKAEGFTFDVAYTSVLKRAIRTAWLALDELDLLWIPVDRSWRLNERHYGALQGLNKAQTAAKYGDEQVLVWRRSYDVPPPPLDESDPRYPGADPRYAALSKDELPKTECLKDTVARFLPYWEQTIAPAVKAGKKVLIAAHGNSLRALVKYLDGISDDDIVGLNIPTGVPLVYELDSNLKPIKH---------YYLGDPEEAARKAAAVAAQ
cpPGAM1	ProkaryotesBacteriaRhodothermaeota_Rubrivirgasp N-STLILLRHGESEWNAKNLFTGWVDVDLTDTGRQEATRGGELLASSGLLPDVVHTSLLTRAIRTSQLALEAANRQWIPVRRTWRLNERHYGALQGKDKKETLAEYGEEQFMLWRRSYDVPPPPIEPDDPFAQTNDPRYAALPPEARPATECLADVVRRLIPYWEDVVADDLRAGRTVLVAAHGNSLRAMVKHLDDISDTDIAGVNIPTGIPLVYRLDGNLRPVV--------PGEYL-DPDAAATAAAAVAAQ
cpPGAM1	ProkaryotesBacteriaActinobacteria_GordoniarubripertinctaNBRC101908 S-GTLILMRHGESEWNASNQFTGWVDVALTDKGKAEAVRAGELLVEHDLLPDVLYTSLLRRAISTAQIALDTADRHWIPVVRDWRLNERHYGALQGLNKADTLEKYGQEQFMLWRRSYDTPPPAIEPDAEYSQVGDPRYADL--DEVPLTECLKDVVARMIPYFTETIAADIKAGKTVLVAAHGNSLRALVKHLDGISDEDIAGLNIPTGNPLRYDLDENLKPLN--------PGTYL-DPEAAAAGAAAVAAQ
cpPGAM1	ProkaryotesBacteriaActinobacteria_Actinomyceshominis M-YKLILLRHGQSDWNMKNLFTGWVDVPLTEQGREEAVHGGELLKKEGILPDILFTSLLRRAIMTANLALDAADRHWIPVKRDWRLNERHYGALQGKDKKEIRDEFGEEQFMLWRRSYDTPPPAIEKGSEFSQDSDPRYEG---QPIPDTECLKDVLERLLPYWDGEIVPELKTGKTVLVTAHGNSLRAIVKHLDGISDEDIAGVNIPTGVPLYYELDEDMKPLK--------KGTYL-DPDAQAK-IDAVANQ
cpPGAM1	ProkaryotesBacteriaChlamydiae_Chlamydiatrachomatis_2 M-YKLVLLRHGQSAWNKTNQFTGWVDVPLTEQGVEEAKHGGELLKEKNVLPDIVFTSLLRRAINTANYALDAADRLWIPVRRSWRLNERHYGALQGKNKSEIRQEYGDEKFMIWRRSYATPPPEIDPNDEYSQTNDPRYAG---DPVPETEALANVVTRVTPYWESDIIPELKSGKTVMIAAHGNSLRAIVKMLDNLSEEEISKVNIPTAIPLLYELDENFKPIK--------PGEYL-DPEAAAAGAAAVAAQ
cpPGAM1	ProkaryotesBacteriaActinobacteria_CorynebacteriumhumireducensNBRC106098=DSM45392 T-GKLILLRHGQSQWNKSNQFTGWVDVDLTEQGVAEAVRGGEMLKEAGLLPDIVYTSLLRRAIRTANIALNAADRHWIPVVRDWRLNERHYGALQGLDKAETKDKYGDEQFMAWRRSYDTPPPELADDAEYSQSDDVRYAAL--ENAPRTECLLDVVKRFIPYYQEEIEPRVKRGETVLVAAHGNSLRALVKHLDNISDEDIAALNIPTGIPLVYELDADGKVVN--------PGTYL-DPEAAAAGAAAVAAQ
cpPGAM1	ProkaryotesBacteriaDeltaepsilonproteobacteria_DesulfonatronospirathiodismutansASO31 M-YTLVLLRHGESEWNLQNRFTGWTDVDLTPQGVEQAAKAGELLQEEGLSFDLAHTSVLKRAIRTLWLVLDRMDLMWIPVQRCWRLNERHYGALQGLDKSETAARYGDDQVLKWRRSYDLPPPALDYDDQRHPRFDPRYQGLDPRLLPDAECLRDTVNRFLPYWNDYLAPQILAGKRLIVAAHGNSLRALVKYLDHISDEEILKLNIPTGVPLVYRLKEDLTPIES---------KYLGDPEEIQAAIAATAGQ
cpPGAM1	ProkaryotesBacteriaDeltaepsilonproteobacteria_DesulfovibrioafricanusPCS M-HTLVLLRHGQSTWNLENRFTGWTDVGLTDAGVKEAHLAAKQLQDGGYSFDICHTSVLKRAIKTLWIVMEDIDLMWLPVQRTWRLNERHYGALQGLNKAETAREHSEEQVHIWRRSYDVPPPALEPSDPRFPGSDPRYRDLTDEELPRTESLKLTIERTLPYWFETIVPDIQAGKRVLICAHGNSLRGLVKHLDRVSDEDIPGLNIPTGIPLVYKLDANLRPIES---------FYLGDQEEISKAQAAVASQ
cpPGAM1	ProkaryotesBacteriaDeltaepsilonproteobacteria_DesulfovibriospX2 M-HTLVLLRHGQSAWNLENRFTGWTDVDLTEQGVAEAHDGARQLLAGGYGFDVCHTSVLKRAIRTLWITLDDMDLMWLPVHRSWRLNERHYGALQGLNKSETAEKFGDEQVKIWRRSYDTPPPALTPDDERYPGRDPRYAGLSEDELPLAESLKLTIDRTLPYWHEAIVPDIRAGRRVLVCAHGNSLRGLVKYLDGISDADIVGLNIPTGVPLVYELDDDLRPQKS---------FYLGDQEAIAEAQAAVAAQ
cpPGAM1	ProkaryotesBacteriaNitrospinae_Nitrospinaebacterium M-HRLVLLRHGQSQWNLENRFTGWKDVDLTTQGVEEAGNAGKLLKEQGYSFDVAYTSVLKRAIRTLWIVMDNMDLMWIPVHRSWKLNERHYGALQGLNKQETAAKHGSGQVKIWRRSYDIPPPALEEGDERLPDNDPRYADVPVKDLPRSEALSHTVERFLPYWKETIVPALQAGKKVLICAHGNSLRALVKHLDNMSEEAIVELNIPTGIPLVYELNDDLTAKKH---------YYLGDAEAAKKAADAVANQ
cpPGAM1	ProkaryotesBacteriaNitrospinae_Nitrospinagracilis M-HKLVLMRHGQSSWNLENRFTGWTDVDLTEQGREEARQGGQLIREAGLTFDVAYTSVLKRAIRTLWIALDELDLMWIPVHRSWRLNERHYGNLQGLNKAETAEKHGDDQVKIWRRSYDIPPPPLPDGDERLPHNDPRYAGVDAADLPKTEALKHTVDRFLPYWNDTIVPEIKANKRVLICAHGNSLRALVKHLDAISETDIVELNIPTGIPLVYELDENLKPIKS---------YYLGDPEAAKKAAEAVAKQ
cpPGAM1	ProkaryotesBacteriaNitrospinae_Nitrospinasp M-YKLVLLRHGQSQWNLENRFTGWTDVDLTKQGRQEAETAGRLFLNEGYTFDMAYTSVLKRAIRTLWIVLDQMDLMWIPVTRSWHLNERHYGNLQGLDKAETAEKHGADQVKIWRRSYATPPPSLADNDDRLPSKDSRYAGIPQNQLPVSEALKHTVDRFLPYWFDKIVPSIKADKKVLICAHGNSLRALVKHLDGVSEEDILELNIPTGIPLVYELDKNLKPTKH---------YYLGDQEAAKKAAEAVANQ
cpPGAM1	ProkaryotesBacteriaCyanobacteria_LeptolyngbyavalderianaBDU20041 T-HTLVLIRHGQSVWNAENRFTGWTDVDLSQQGRSEAQKAAELIRAEGLDFDYCYTSVLKRAIRTLWIVLDGLDRMWLPVERSWRLNERHYGALQGLNKAETAQKHGEDQVKIWRRSYDVRPPLLEAGDDRLPGRDPRYARLARDELPAGECLKDTVERVLPCWEGEIAPKVKAGQRVLISAHGNSIRALVKHLDQISDSDIMGVEIPTGVPLVYTLDESLKPIES---------RYLGDQDEIEAAQAAVAAQ
cpPGAM1	ProkaryotesBacteriaHydrogenedentes_CandidatusHydrogenedentesbacteriumADurbBin179_2 M-HKLVLIRHGQSTWNLENRFTGWTDVDLSDQGVQEAHTAGKILREEGYEFDLVYTSVLKRAIRTMWIVMDELDQMWLPVIRDWRLNERHYGALQGLNKAETAAEHGEEQVKIWRRSYDVPPPPLEEDDERNAARDRRYAHLDQQDIPLTESLKETVARFIPYWLETIAPQVAAGKRLLIVAHGNSLRALVKYLDEISEEDIIGLNIPTGVPLVYELDKDLKPLSH---------RYLGDPEAIRKAAEAVANQ
cpPGAM1	ProkaryotesBacteriaHydrogenedentes_CandidatusHydrogenedentesbacteriumADurbBin170 M-HKLVLIRHGQSTWNLENRFTGWTDVDLSEQGRSEAASAGKVLKSEGFEFDLVYTSVLKRAIRTMWHVLDELDQMWLPVIRDWRLNERHYGALQGLNKAETAAKHGEDQVKIWRRSYDVPPPPLEAADDRNAAHDRRYAGLSADQIPLTESLKETVARFIPYWENDIAPQVKAGKRVLIVAHGNSLRALVKYLDGISEQDIISLNIPTGIPLVYDLDENLKPLGH---------RYLGDPEAIKKAAEAVANQ
cpPGAM1	ProkaryotesBacteriaDeltaepsilonproteobacteria_DeltaproteobacteriabacteriumRBG_13_53_10 M-KKIVLLRHGESTWNKENRFTGWVDVGLSEKGMQEAIEAGRTLKKEGYMFDVAYTSVLKRAIKTLWLALEEMDLMYLPVINSWRLNERHYGALQGLNKAETAEKHGMEKVQIWRRSYDIRPPALTPDHPMYPGKDPRYAGLKPEELPLTECLKDTVARFLPYWHETIAPVVKAGQRVLIAAHGNSLRALVKYLDNISDDVIPGLNIPTGIPLVYELKEDLTPIRN---------YYLGDEEAVRKATQAVAEQ
cpPGAM1	ProkaryotesBacteriaBetaproteobacteria_Burkholderialesbacterium1_1_47 M-YKIVLMRHGESQWNLENRFTGWVDVDLTEKGREEAARAGEILKAEGYEFDLCYTSVLKRAIRTLWITLDKLDAMYLPVIHDWRLNERHYGALQGLNKKETAANFGDEQVLIWRRSYDVPPPALEKDNPMWPGFDPRYKHVPAEELPLTECLADTVARVVPYWENEIVPNIKAGRKILITAHGNSLRSLIKHLDNISDKDIVGVNVPTAVPLVYELDENMRPIRS---------YYLGDQEAIKQKMAAVAAQ
cpPGAM1	ProkaryotesBacteriaActinobacteria_Mumiaflava M-YKLVLIRHGESTWNKENRFTGWVDVDLTEQGRNEAYQAGELLKEAGYTFDIAYTSVLKRAIRTLWHVQDKMDLMYLPVVHSWRLNERHYGALSGLNKAETAAKFGDEQVLVWRRSYDTPPPALEPTDERAPFNDPRYAKVPREQLPLTECLKDTVARVLPLWNESIAPAVRAGKQVLIAAHGNSLRALIKYLDGISDSDIVGLNIPNGVPLVYELDENLKPIKH---------YYLGDQDAIAQAQAAVAKQ
cpPGAM1	ProkaryotesBacteriaBetaproteobacteria_Burkholderiaterritorii M-YKLVLIRHGESTWNKENRFTGWVDVDLTEQGRNEAYQAGELLKEAGYTFDIAYTSVLKRAIRTLWHVQDKMDLMYLPVVHSWRLNERHYGALSGLNKAETAAKFGDDQVLVWRRSYDTPPPALEPTDERAPFNDPRYAKVPREQLPLTECLKDTVARVLPLWNESIAPAIRAGKQVLIAAHGNSLRALIKYLDGISDSDIVGLNIPNGVPLVYELDENLKPIQH---------YYLGDQDAIAKAQAAVAKQ
cpPGAM1	ProkaryotesBacteriaBetaproteobacteria_Methyloversatilisuniversalis M-YKLVLLRHGESVWNKENRFTGWTDVGLTDKGEIEAREAGRLLNREGYRFDVAFTSVLKRANKTLYVALEQLNLMWIPIRPTWRLNERHYGALQGLNKAQTAQKFGEEQVLVWRRSYDTPPPALEEDDPRLDRKNPRYAEVPDAEFPRTECLKDTVARVIPFWDAEIAPQIKAGKNVLIVAHGNSLRALIKYLDNVSEQDILGLNIPTAQPLVYELDENLKPTRH---------YYLGDQEAIRAAIDAVANQ
cpPGAM1	ProkaryotesBacteriaHydrogenophillales_Tepidiphilusthermophilus M-YKIVLLRHGESTWNKENRFTGWTDVDLTEKGVEEARAAGRLLRERGFSFDRAFTSVLKRANKTLNLVLEELDQLWLPVEHSWRLNERHYGALQGLDKAETAAKYGDEQVLLWRRSYDVPPPPLPEGDPRITADDPRYWDLPKAEFPRTECLKDTVARFVPYWQTVIVPRILAGERILIAAHGNSLRALIKYLDEVSDQDIVGLNIPTAQPLVYELDESCRPLKS---------YYLADEETIKAQQAAVAAQ
cpPGAM1	ProkaryotesBacteriaSynergistetes_SynergistetesbacteriumHGWSynergistetes1 M-YRIVLLRHGESEWNKENRFTGWTDVPLSEKGLLEAQSAGKVMKEKGFVFDKAYTSVLKRAIKTLWCVLEEMDLMWIPVENSWKLNERHYGGLQGLNKSETAAKYGDEQVKIWRRSYSTRPPLLEKTDERYPGKDPRYAGLAEDELPEGECLADTVARVVPYWKEAIAPDIRAGKRLVIAAHGNSLRALVKYLDGISEREILELNIPTGIPLVYELDEELKPLKH---------YYLGDEEAIAAAQAAVANQ
cpPGAM1	ProkaryotesBacteriaAcidobacteria_AcidobacteriabacteriumOLB17 M-HQLVLIRHGESEWNKENRFTGWKDVDLSEKGRQEAASAGKLLKAEGFTFDAAYTSVLKRAIRTLWIVLDEMDLMWIPVEKSWLLNERHYGALQGLNKAETAAKYGDEQVLIWRRSYDVPPGELDPSDERYLGNDPRYAAIK-DRFPRTECLKDTVARVVPFFENEIAPKIREGKRLIIAAHGNSLRALVKFLDNVSDDEIVNLNIPTGIPLVYDLDENLKPVGS---------RYLGDPEAIKAAQDAVAKQ
cpPGAM1	ProkaryotesBacteriaChlorobi_Chitinophagacostaii M-TQLVLLRHGESTWNQENRFTGWTDVDLTPKGQEEARQAGRLLHQGGYTFDMAYTSVLKRAIKTLDLCLDEMDQLWIPVVKSWKLNERHYGALQGLNKAETAHQYGEEQVHIWRRSYDIPPPALEPGDARFPGKDPRYANIAAALLPRYESLKDTVKRVVPYWETEIAPMVRAGKKIIIAAHGNSLRALVKFLDHIPDADIADLNIPTGIPLVYEMGEDLRPLRK---------YYLGDAAHIASATAAVAAQ
cpPGAM1	ProkaryotesBacteriaGammaproteobacteria_Cronobacterdublinensis582 V-TKLVLVRHGESQWNNENRFTGWYDVDLSEKGVSEAKAAGKLLKDEGYSFDFAYTSVLKRAIHTLWNILDGLDQAWLPVEKSWKLNERHYGALQGLNKAETAEKYGDEQVKQWRRGFAVTPPALTKDDERFPGHDPRYAKLSEQELPLTESLALTIDRVIPYWNDTILPRLKSGERVIIAAHGNSLRALVKYLDNMSEEEILELNIPTGVPLVYEFDENFKPIKH---------YYLGNADEIAAKAAAVANQ
cpPGAM1	ProkaryotesBacteriaAlphaproteobacteria_Bombellaintestini V-TKLVLVRHGESQWNQENRFTGWYDVDLSEKGRSEAKAAGQLLHKEGYSFDYAYTSVLKRAIHTLWNILDGVDQAWLPVEKNWRLNERHYGALQGLNKAETAQKYGDEQVKQWRRGFAVTPPALERSDERFPGHDPRYSALSADELPVTESLALTIERVIPYWENTILPRIKKGEKVIIAAHGNSLRALVKYLDNMTEDEILNLNIPTGVPLVYEFDENFKPVKH---------YYLGNAEEIAAKAAAVANQ
cpPGAM1	ProkaryotesBacteriaAlphaproteobacteria_Parasaccharibacterapium V-TKLVLVRHGESQWNQENRFTGWYDVDLSEKGRSEAKAAGELLRKEGYSFDFAYTSVLKRAIHTLWNILDGVDQAWLPVEKNWRLNERHYGALQGLNKAETAKKYGDEQVKQWRRGFAVTPPALERSDERFPGHDPRYAHLSPNELPTTESLALTIERVIPYWEKSILPRIKKGEKVIIAAHGNSLRALVKYLDNMTEDEILNLNIPTGVPLVYEFDESFKPVKH---------YYLGDAEEIAAKAAAVANQ
cpPGAM1	ProkaryotesBacteriaFibrobacteres_Chitinispirillumalkaliphilum M-KKLVLLRHGESTWNKENRFTGWTDVDLSEKGVEEARMAGQILKKEGFVFSEAHTSVLKRAIRTLWIVMEEMDLMWIPVYRSWRLNERHYGALQGLNKAETAQKYGDEQVHTWRRSYDIRPPELDPDDRRNPAYDPRYRDIIDEQLPLTECLKDTVNRFMPYWDKVLVPELKKDKELIIAAHGNSLRALVKHLDSISDTDIVSLNIPTGIPLIYELDSDLKPIKN---------YYLGDPEMVRKATEKVKSQ
cpPGAM1	ProkaryotesBacteriaLentispherae_LentisphaeraebacteriumGWF2_57_35 M-KKLVLLRHGESTWNQENRFTGWTDVDLSENGLQEARRAGQTLRKEGYIFDVAYTSVLKRAIRTLWITLDEMDLMWIPVINSWRLNERHYGALQGLNKAETAAKYGEEQVHIWRRSYDIPPPALDASDERYPGKDPRYRPLHPTELPFTECLKDTVARFLPYWQKTIAPMVESDQRVIVAAHGNSLRALVKYLDDISDDDIVGLNIPTGIPLVYELGEKLKPVRH---------YYLGDPDEIRKAAVAVANQ
cpPGAM1	ProkaryotesBacteriaElusimicrobia_ElusimicrobiabacteriumRIFCSPHIGHO2_01_FULL_64_10 M-KKLVLLRHGESLWNRENRFTGWEDVDLSEQGVREARSAGQTLRREGFSFDLAFTSLLKRAIRTLWLALDEMDLMWIPVRRTWRLNERHYGALQGLNKAETAAKFGEDQVLVWRRSYDVPPPALAPGDPRCPGRDRRYAGLSKTELPLTECLKDTVARFLPYWRDEIAPEVRAGRNVLIAAHGNSLRALVKYLDGLSDEEIVKLNIPTGIPLLYELDDELKPVRH---------SYIGDPEAVRKGLEAVAGQ
cpPGAM1	ProkaryotesBacteriaOmnitrophica_OmnitrophicaWOR_2bacteriumRIFCSPHIGHO2_02_FULL_52_10 --MKLVLLRHGESVWNKENRFTGWTDVDLSAKGRKEAEAAGAILKAEGYSFDVAFTSVLKRAIRTLWIVLDKMDLMWIPVYLSWELNERHYGGLQGLNKPETAEKYGEKQVLIWRRSYNICPPELSKDDPRYPGNDPRYKDLDESQLPLTESLESTVKRFLPYWKETIAPEIKKGKRVLIAAHGNSLRALVKHLDNISEKKIINLNIPTGVPLVYELDGSLKPIKH---------YYLGDPETVKKAAEAVASQ
cpPGAM1	ProkaryotesBacteriaBetaproteobacteria_NitrosospiraspNsp13 M-KKLILLRHGESIWNKENRFTGWTDVDLSPKGLEEARNSGRLLRENGFAFDVAYTSVLKRAIRTLWIALDEMDQMWIPVNLSWRLNERHYGALQGLNKTETALKYGEEQVQIWRRSYSIRPPALEPEDDRYPGFDPRYRDLASQEIPLAECLQDTVARFLPYWNETIAPQVQSGQRVLITAHGNSLRALVKYLDNLSDQDVLELNIPTGVPLVYELDDNLKPLRN---------YYLGDRAQIEQAMQVVANQ
cpPGAM1	ProkaryotesBacteriaElusimicrobia_ElusimicrobiabacteriumRIFCSPLOWO2_01_FULL_60_11 M-KKIVLLRHGESLWNKENRFTGWYDVDLSPKGVEEAKKGGRTLKKEGFHFDMAFTSVLKRATRTLQIALDEMGQAEIPVVKSWKLNERHYGSLQGLNKGETAAKFGEDQIKIWRRSYDIPPPALEKTDERYPGKDPLYKDLKPQELPLTECLKDTVERVIPYWNEAMAPQVKAGKNILITAHGNSLRALVMHLDKMSEKEILELNLPTAIPLVYELDDSLKPLKH---------YYLGDPAELKARLEAVAAQ
cpPGAM1	ProkaryotesBacteriaLentispherae_LentisphaeraebacteriumRIFOXYA12_FULL_48_11 M-HKLVLLRHGESTWNKENRFTGWTDVDLSEKGLQEAGAAGDLMKKEGLTFDIAYTSVLKRAIRTLWLAMDKMDLLWVPVVRSWRLNERHYGGLQGLNKSETAAKYGDDQVLVWRRSYDIPPPPLDKNDERYPGHDRRYADLSEKETPTTECLKDTVARFLPLWHETIAPTVKSGKHVIIAAHGNSLRALVKYLDNISDKDIISLNIPTGVPLVYELDDNLKPIKN---------YYLGDPEAIKKAQEAVAKQ
cpPGAM1	ProkaryotesBacteriaElusimicrobia_ElusimicrobiabacteriumRIFOXYA12_FULL_49_49 M-YKLVLIRHGESVWNKENRFTGWTDVDLSEKGIQEAGKAGRYLKKEGYTFDIAFTSVLKRAIRTLWIILDEMDLMWIPQVRSWRLNERHYGSLQGLNKSETAAKYGDDQVLIWRRAYDIAPPPLEANDERYPGNDPKYKDLSRKELPLTECLKDTVDRFLPFWHEQIAPAVKSGKKVVVAAHGNSLRALVKYLDNISDDQIIKLNIPTGMPLVYELDDNLKPIKS---------YYIGDPEEVKKAMEAVANQ
cpPGAM1	ProkaryotesBacteriaVerrumicrobia_Verrucomicrobiabacterium618 M-HKLVLIRHGESAWNKENRFTGWTDVDLTDKGREEAREAGRLMKAEGFSFDIAYVSVLRRALTTLWLALDEMDELWIPVEKSWRLNERHYGALQGLNKAETAAKFGDDQVLVWRRSYDIPPPVLEKTDERWPGHDPRYKNIPEAELPVTECLKDTVARFLPLWHETIAPVVRSGQKVIIAAHGNSLRALVKYLDNVSDEEIISLNIPTGVPLVYELDDELKPIRH---------YYLGDQSAIEAAMQAVANQ
cpPGAM1	ProkaryotesBacteriaAcidobacteria_unculturedAcidobacteriabacterium M-KKLVLVRHGESVWNKENRFTGWTDVELSDKGREEAREAGKVLREGGYTFDVAYTSVLKRAIHTLRAILDELDLAWIPEYRFWRLNERHYGALQGLDKAETAAKFGEAQVKIWRRSYDIQPPELTPDDPRFPGLDPRYAKLSKAALPLTECLKDTVARFLPLWHETIAPAIQTGDRVLIAAHGNSIRALVKYLDDVSEADIVELNIPTGMPLVYELDDELNPLNR---------YYLGDPEKVKAAMEAVAAQ
cpPGAM1	ProkaryotesBacteriaAcidobacteria_CandidatusSulfopaludibacterspSbA3 M-KLLVLIRHGESTWNKENRFTGWTDVDLSEKGRQEAHEGGQVLKAGGYTFDVAYTSVLKRAIRTLWMVLDEMDLMWIPVHRSWRLNERHYGALQGLNKAETAAKYGEGQVKIWRRSYDVPPPVLTPEDERFPGHDPRYKNLGKEETPLTECLKDTVARFLPLWHETIAPAIQGGQKVLIAAHGNSLRALVKYLDNVSEADIVELNIPTGMPLVYELDDELKPLNR---------YYLGDPEKVKAAMEAVAAQ
cpPGAM1	ProkaryotesBacteriaNitrospirae_Nitrospiraceaebacterium M-KKLVLIRHGESVWNKENRFTGWVDVELSPKGLEEASEAGRTLRNKGFEFDVAYTSLLKRAIKTLWLVLEEMDHMWIPVHRTWHLNERHYGLLQGLNKIETVEKHGEKQVHVWRRSYDIRPPALGSNDPNFPGHDPRYKALAIQQIPATECLKDVVNRFLPYWQSTIAPAIEKGERVLIAAHGNSIRALVMYLDEISEDKITDLNIPTGIPLVYELEDGLRPIRH---------YYLGDPETIERATQAVANQ
cpPGAM1	ProkaryotesBacteriaGemmatimonadates_GemmatimonadetesbacteriumRIFCSPLOWO2_02_FULL_71_11 M-KRLVLLRHGESVWNKENRFTGWTDVGLSEKGVQEAHEAAQSLNEGGYSFDVAYTSVLRRAIQTLWIVLEDMDLMWITVHRSWRLNERHYGALQGLNKAEMAEQFGEAQVKIWRRSYDIRPPALTPDDERYPGNDPRYAKLAKDDVPFTECLKDTVARFLPYWHETIAPAVRRGERVLIAAHGNSLRALVKHLDHVGDQEIVELNIPTGIPLVYDLDDDLKPFRS---------FYLGDPEKVKAAASAVAAQ
cpPGAM1	ProkaryotesBacteriaGemmatimonadates_GemmatimonasspSG8_28 M-KRLVLLRHGESVWNKENRFTGWTDVGLTQKGVQEAVLGAKSLMDEGYTFDVAYTSVLKRAIKTLWIVLEEMDLMWIPVYRDWRLNERHYGALQGLNKAETAERHGDQQVKLWRRSYDIRPPALEQDDERYPGKDPRYASLSQDELPLTECLKDTVERMLPYWFDVIAPDVRSGRRVLVSAHGNSLRALVKHLDKIPDDEIVGLNIPTGIPLVYELNDDLSPIRS---------YYLADESAVEAAQQAVANQ
cpPGAM1	ProkaryotesBacteriaGemmatimonadates_GemmatimonasspSG8_28_2 M-KKLVLLRHGESVWNKENRFTGWTDVGLTQKGVEEAVLGAQALLEDGYTFDVAYTSVLKRAIKTLWIVLEEMDLMWIAVHRSWRLNERHYGALQGLNKAETAERHGEDQVKIWRRSYDIRPPALTPDDERYPGSDPRYASLSKDELPLTECLKDTVERMLPYWFDVIAPDVQSGRRVLVAAHGNSLRALVKHLDKIPDDEIVGLNIPTGIPLVYELNDDLTPVRS---------YYLADASAVQAAQAAVANQ
cpPGAM1	ProkaryotesArchaeaEuryarcheota_MethanofollisliminatansDSM4140 M-IRLVLLRHGESVWNKENRFTGWTDVDLSEKGIAEAHEAGKTLLREGYTFDCAFTSVLKRAIRTLWITLDEMDLMWIPVERSWRLNERHYGALQGLNKAEMAEKYGDEQVFVWRRSYTVPPPPLDADDARHPGKDRRYAALSPAELPATECLKDTVARFVPYWEGAIVPALKEGKQVLIAAHGNSIRALVKHLDNIPDDAIAEVNIPTGIPLVYELDDDLSPIRH---------YYLADEATVRAAIEGVKKQ
cpPGAM1	ProkaryotesArchaeaDPANN_CandidatusWoesearchaeotaarchaeonCG1_02_57_44 G-HRLVLLRHGESAWNKENRFTGWTDVDLTDKGIQEAHEGAKLLADRGYRFDIAFTSYQKRAIRTLWLVLDDMGLMWIPVHRSWRLNERHYGALQGLSKAEMAAKYGEEQVHIWRRSYDVPPPALTPEDERWPGNDPMYQEVTKEQLPLTECLKDTVARVQPYWEQSIAPVVRDGKRVLVAAHGNSLRALVKLIEGMPDDEIVEFNIPTGVPLVLHLDAELRFIRR---------EFLLDDAALAERIAAVKNQ
cpPGAM1	ProkaryotesBacteriaVerrumicrobia_VerrucomicrobiabacteriumGWF2_51_19 M-KKIVLLRHGESAWNKENRFTGWTDVDLSEKGLQEAKAAGELLKKEGYRFDVAYTSVLKRAIRTLWITLDTLDLMWIPVFRSWRLNERHYGALQGLNKAETAAKYGEDQVLVWRRSYDTPPPSLEASDPRFPGKDPRYTHLSSTELPLTECLKDTVARFVPYWEKTIAPDVKAGKKVLIAAHGNSLRALIKYLDKVSDQAIVELNIPTGIPLVYELDDNLKPIRH---------YYLGDQDAVASAISAVSSQ
cpPGAM1	ProkaryotesBacteriaSynergistetes_SynergistetesbacteriumADurbBin520 M-HKIVLLRHGESQWNRENRFTGWTDVDLSEKGVEEAHAAGQLLRDGGYDFDLTYTSVLKRAIRTLWITLDELDRMWLPVVREWRLNERHYGALQGLNKAETAEKFGEEQVHIWRRSYAVPPPELTGDDPRHPRNDRRYVALTPDQLPATECLRDTVLRCVPFWERTIAPEVQRGRRILIVAHGNSLRALVKYLDQMGDEEIVGLNIPTGIPLVYELDDDLKPLRH---------FYLGDPEAAARAAAAVAAQ
cpPGAM1	ProkaryotesBacteriaGemmatimonadates_Gemmatimonadetesbacterium13_2_20CM_2_69_23 M-HKLVLLRHGESDWNRENRFTGWTDVDLSQKGVEEARAAGRLLKSGGYAFDLAFTSVLKRAIRTLWLALDELDRTWLPEVKDWRLNERHYGALQGLSKSEMAAKFGEQQVLVWRRSYDTPPPALAPEDPRSEARDPRYAGIV---VPRTECLKDTVARVVPYWEQAIAPQVRAGKRVLVAAHGNSLRALVKHLDAVSDTDIVGLNIPTGIPLVYELDDKLKPRRH---------YYLGDAEEVAKRIAAVSAQ
cpPGAM1	ProkaryotesBacteriaElusimicrobia_CandidatusEndomicrobiumtrichonymphae M-YKVILIRHGESVWNKENKFTGWSDVDLSEKGNEEALKAGKQLKKDGFTFDLAYTSVLKRAIKTLWNVLNTMDLLWIPVVKDWRLNERHYGALQGLNKAETAAKYGEEQVKIWRRSYDIAPMVLDKNDERYPGKEARYSGLLKDVIPLAECLKDTVGRVVPYWEKEIVPQIKAGKKIIIAAHGNSLRALVKYLDNINDSDIVNLNIPTAMPLVYELDENLKAVKN---------YYLGDPEAIKKAMETVANQ
cpPGAM1	ProkaryotesBacteriaGammaproteobacteria_BeggiatoaalbaB18LD M-YKIVLLRHGESVWNKENRFTGWTDVDLSPKGLEEATQAGQLLKKEGFTFDIAYTSVLKRAIRTLWITLDQMDLMWIPVYRNWRLNERHYGALQGLNKTETAQKHGEDMVKIWRRSYDIPPPALEKTDARYAGNDPRYKALSEAELPLTESLKETVARFVPYWEETIVPTIKSGKQVIIVAHGNSIRSLIKYLDNVSETDIVNLNIPTAIPLVYELDENCKPIKH---------YYLGDQAAVEAAVNSVANQ
cpPGAM1	ProkaryotesBacteriaGammaproteobacteria_BeggiatoaspIS2 M-YKVVLIRHGESVWNKENRFTGWTDVDLSEKGIQEATQGGQLLKKEGFVFDVAFTSVLRRAIKTLWIVLDQMDLMWIPVNHTWRLNERHYGALQGLNKTETAQKHSEEQVKIWRRSYDIPPPPLEKSDPRHPGNDPRYKTLAQQELPLTECLKDTVARFMPAWNDAIAPTIKQGKRVIIAAHGNSLRALVKYLDNVSEEDIINLNIPTGMPLVYELDANLCPIKH---------YYLGDEEAVRKAMEAVANQ
cpPGAM1	ProkaryotesBacteriaOmnitrophica_CandidatusOmnitrophicabacteriumADurbBin314 M-YKLVLIRHGESIWNKENRFTGWYDVDLSEKGLQEARDGGALLKKEGYTFDVAFTSVLKRAIRTLWNVLDQMDLMWIPVIRDWRLNERHYGALQGLNKSETAVKYGEAQVKIWRRSYDTPPPKLEPNDPRSPAFDPRYKNLKPNELPLTECLKDTVARVIPFWNDTIAPAIKSGKKVLVAAHGNSLRAMVKFLDNIPESEIVELNIPTGMPLVYELDKDLKPIRH---------YYLGDPEKIKAAMEAVANQ
cpPGAM1	ProkaryotesBacteriaChloroflexi_ChloroflexibacteriumHGWChloroflexi2 M-YKLVLIRHGESEWNKLNLFTGWTDVDLTEKGIEEAKNGGKLLKAEGFTFDVAFTSVLKRAIRTLWIVMDEMDLMWIPVIRDWRLNERHYGALQGLNKAETAAKYGEDQVKIWRRSYDTQPPALEVSDTRFPGHDPRYANLTTDELPVTECLKDTVARFLPLWNDEIAPLVKEGKKVVIVAHGNSLRALVKHLDNVSEEEIISLNIPTGIPLVYELDENLKPIKH---------YYLGDPEAIKKAMDAVANQ
cpPGAM1	ProkaryotesBacteriaChloroflexi_Anaerolineaceaebacterium M-YKLVLIRHGESVWNKANLFTGWTDVDLSEKGIEEAKTGGKLLKEEGYTFDIAYTSVLKRAIRTLWIVLDEMDLMWIPVIRNWRLNERHYGALQGLNKAETAAKYGDEQVHIWRRSYDTPPPVLEKDDERYPGNEARYSDISEEELPVTECLKDTVARVLPFWNEEIAPKIKAGQKVIIAAHGNSLRALVKHLDKIPDDEIVGLNIPTGVPLVYELDENLEPIKH---------YYLGDQEAIQKAMQAVANQ
cpPGAM1	ProkaryotesBacteriaThermotogae_Geotogapetraea M-YKLVLIRHGESVWNKSNQFTGWTDVDLSEKGVEEAINAGKLLKEEGYEFDIAYTSVLKRAIRTLYFTLYETDQLWIPVKKSWRLNERHYGALQGLNKSETAKKEGEEQVKIWRRSYDVQPPALSEDDERFPGNERKYQNLEKSLLPKTECLKDTVERFLPLWHEEIAPTIKSGKKVIISAHGNSLRALVKYLDNVSEEEIVGLNIPTGIPLVYELDENLKPIKH---------YYLGDQEEIKKKMNSVANQ
cpPGAM1	ProkaryotesBacteriaKiritimatiellaceae_Kiritimatiellaglycovorans M-YKLVLLRHGESQWNKENRFTGWTDVDLTEKGQQEAREGGKALKEAGFEFDIAFVSVLKRALRTLWLCLEEMDQLWIPWEKSWRLNERHYGGLQGLNKSETAAQHGEEQVLIWRRSYDVPPPPLEKTDERYPGKLRVYQDIPESELPLTESLKDTVARFLPMWHDTIAPTIKTGKNVIIAAHGNSLRALVKYLEDMSEEEILKLNIPTGMPLVYELDENLKPTNK---------YYLGDEDKVKAAMDAVANQ
cpPGAM1	ProkaryotesBacteriaHydrogenedentes_CandidatusHydrogenedentesbacteriumADurbBin179 M-YKVVLLRHGESIWNQENLFTGWTDVDLSAKGIEEAHAAGKTLREAGYTFDVAFTSVLKRAIRTLWIALDEMDLMWIPVYRHWRLNERHYGALQGLNKAETAARYGEEQVLIWRRSYDVRPPALEPSDPRWPGHDRRYADLKPEELPAHECLKDTVARFLPYWHEVIAPVVQSGKRVIIAAHGNSLRALVKYLDAISDQAIIKLNIPTGIPLVYELDEHLQPITH---------YYLGDPEAIAAAQEAVANQ
cpPGAM1	ProkaryotesBacteriaMarinimicrobia_CandidatusMarinimicrobiabacteriumCG_4_9_14_3_um_filter_48_9 M-YKVVLLRHGESVWNQENRFTGWTDVDLSEKGLAEAHTAGELLKREGFTFDVAFTSVLKRAIRTLWITLDEMDLMWIPVYRHWRLNERHYGALQGLNKAETAGKYGDDQVLIWRRSYDTPPPALEKNDDRWPGHETRYAELSETETPLTECLKDTVDRFLPYWHETIAPTIKSGKKVIIAAHGNSLRALVKYLDHVSEEAIVKLNIPTGMPLVYELDEDLNPIKS---------YYLGDE-------------
cpPGAM1	ProkaryotesBacteriaMarinimicrobia_CandidatusMarinimicrobiabacteriumCG1_02_48_14 M-YKVVLLRHGESVWNQENRFTGWTDVDLSEKGLAEAHTAGELLKREGFTFDVAFTSVLKRAIRTLWITLDEMDLMWIPVYRHWRLNERHYGALQGLNKAETAGKYGDDQVLIWRRSYDTPPPALEKNDDRWPGHETRYAELSETETPLTECLKDTVDRFLPYWHETIAPTIKSGKKVIIAAHGNSLRALVKYLDHVSEEAIVKLNIPTGMPLVYELDEDLNPIKS---------YYLGDEEQVKAAMEKVARQ
cpPGAM1	ProkaryotesBacteriaSynergistetes_Thermanaerovibrioacidaminovorans M-YKIVLVRHGESQWNQENRFTGWTDVDLSPKGIEEARKAGRTLKEEGFTFDLAYTSVLKRAIRTLWLIQEEMDLMWIPVKPSWRLNERHYGALQGLNKAETAEKYGEEQVKIWRRSYDVRPPMLNQGDERDPILDPRYRDLPRELVPLGECLKDTVARVLPYWNDEIVPSLKEGRKVLLVAHGNSIRALVKYLDNVSDQDILELNIPTGIPLLYELDENFKPISS---------RYLGDPEEIAKAQQAVANQ
cpPGAM1	ProkaryotesBacteriaCaldiserica_Caldisericumexile_2 M-YKIVLLRHGESLWNKENRFTGWTDVDLTEGGIQEAHSAGKILKDSGYHFDIAFTSVLKRAIRTLWIVLDEMDLMWIPVQNSWRLNERHYGALQGLNKAETAQKYGDEQVTLWRRSADVRPPALEKDDPRYPGHDPRYASLKESELPLTENLIDTINRVIPYWNSTIAPTIRSGKKVIVVAHGNSLRGLVKYLDNLSNEEVIALNIPTGIPLVYELDDNLKPIKH---------YYLGNQEEIEKKAEAVANQ
cpPGAM1	ProkaryotesBacteriaFirmicutes_CaldanaerobactersubterraneussubspyonseiensisKB1 M-YKVVLLRHGESIWNMENRFTGWTDVDLSPKGIEEAKQAGKILKEKGFTFDVAFTSVLKRAIRTLWIVLDELDLMWIPVYKSWRLNERHYGALQGLNKAETAKKYGEEQVKLWRRSAEVRPPALTKDDPRYPGNDPRYADLSEDEIPLTENLIDTINRVIPYWESTIAPTIKSGKRVIIAAHGNSLRGLVKYLDNLSNEEIMELNIPTGIPLVYELDENLKPIRH---------YYLADEEELKKKQQEVAEQ
cpPGAM1	ProkaryotesArchaeaEuryarcheota_ArcIgrouparchaeonB15fssc0709_Meth_Bin003 M-YKVVLLRHGESTWNKENRFTGWTDVDLSEKGIIEAKKSGKVLLESGYVFDIAFTSVLKRAIRTLWLTLDEMDLMWIPVINSWRLNERHYGALQGLNKSEMAKKYGETQVLVWRRSYDIRPPALEKNDKRYPGFDPRYKDLPKDQIPQTECLKDTVERFLPYWHETIAPTIKSGKKVLIVAHGNSLRALVKYLDNVSEAEIVSLNIPTGIPLVYELDKDLKPIRH---------YYLGDAKEIENAIKSVANQ
cpPGAM1	ProkaryotesArchaeaEuryarcheota_ArcIgrouparchaeonU1lsi0528_Bin089 M-YKVVLLRHGESIWNKENRFTGWTDVDLSEKGISEAKKAGKVLSESGYTFDVAYTSVLKRAIRTLWIALDEMDLMWIPVINSWRLNERHYGALQGLNKSEMAEKYGEKQVLIWRRSYDIRPPALEKNDERYPGFDPRYKELTENQLPTSECLKDTVERFLPYWHETIAPAIKSGKKVLIAAHGNSLRALVKYLDNIPEEEIVSLNIPTGIPLVYELDSNLQPIKH---------YYLGDISEIEKAIKSVADQ
cpPGAM1	ProkaryotesBacteriaCloacimonetes_CandidatusCloacimonassp4484_140 M-YKLVLLRHGESIWNKENIFTGWTDVDLSKKGIREAKESAQLLKKEGFTFDIAFTSVLKRAIRTLWIVMDDMDMMWLPVERSWRLNERHYGALQGLNKKETAEKLGEEQVLIWRRSYDTRPPALTKDDPRYPGNDPIYANIPEKDLPLTECLKDTVARFIPYWKESIIPALKQNKKVIIVAHGNSLRALVKYLDNISDEKIVGLNIPTGIPLIYELDKNLKAVTH---------YYLGDQEKLQQAIDSVKNQ
cpPGAM1	ProkaryotesBacteriaOmnitrophica_CandidatusOmnitrophicabacteriumCG22_combo_CG1013_8_21_14_all_43_16 N-MRLVLLRHGESVWNKENKFTGWTDVDLSEKGMSEAKEAGRVLKKEGYAFDAAYTSVLKRAIRTLWFVLDEMDLMWIPIYNSWRLNERHYGALQGLNKSEMAKEFGEEQVLIWRRSYDIPPKPLDKKDERYPGNDPIYKGLAEKDIPLTESLKETVARVIPYWRETISPSLKSGKKVIIAAHGNSLRALVKYLDNISEEEIVKLNIPTGIPLVYELTKDLKPLKH---------YYLGDQEKIQRAIASVADQ
cpPGAM1	ProkaryotesBacteriaOmnitrophica_OmnitrophicabacteriumGWA2_41_15 N-IRLVLLRHGESAWNKENKFTGWTDVDLSEKGIEEAREAGEVLKNEGYIFDAAFTSVLKRAIRTLWFVLDEMDLMWIPIYNSWRLNERHYGALQGLNKSEMAQKFGEDKVLIWRRSYDIPPMALEKNDPRYPGNDPRYKSLSEKDVPLTESLRETVARVVPYWKEAIAPALKSGKKIIIAAHGNSLRALVKYLDNISEEEIVKLNIPTGVPLVYELTDDLRPLRH---------YYLGDQQKVQAKIASVASQ
cpPGAM1	ProkaryotesBacteriaAcidobacteria_CandidatusSulfotelmatomonasgaucii M-YKVVLLRHGESIWNKENLFTGWTDVDLSEKGREEATQAGRALKEEGYFFDIAYTSVLKRAIRTLWITLDQMDLMWIPVQRDWRLNERHYGALQGLNKAETAAKYGADQVKIWRRSYDIRPPALDESDPRYPGKDPRYHSLSKQQLPLTECLKDTVERFLPCWHQVIAPGIRSRKRVLIAAHGNSLRALVKYLEDVPDEKIVDLNIPTGVPMVQELDDNLKSIRH---------YYLGDAAQIEKAVNQAAST
cpPGAM1	ProkaryotesBacteriaThermotogae_Mesotogainfera M-TKLVLVRHGESTWNKENRFTGWTDVDLSEKGREEAKKAGEILKAEGYNFDLAYTSVLKRAIRTLWYIMDEMDLMWIPVIRDWRLNERHYGALQGLNKAETAAKHGEEQVKIWRRSYDIRPPALEESDERFPGHDPKYKSLSDNELPRTECLKDTVARFLPLWKNEISTEIKSGKKVLIVAHGNSLRALVKYLDNIPDEEIVGLNIPTGIPLVYELDDDLKPIKH---------YYLGDPEEIAKAQQAVANQ
cpPGAM1	ProkaryotesBacteriaChlorobi_IgnavibacteriabacteriumRIFOXYB2_FULL_36_7 ---KLVLLRHGESTWNKENRFTGWTDVDLSDKGKEEAKKAGQLLKKEGFIFDIAYTSVLKRAIRTLWTVLDEMDLMWIPVIRNWRLNERHYGALQGLNKAETAKKYGDDQVKIWRRSYDIQPPALEKTDDRYPGKDPRYSELDEKDLPLTECLKDTVDRFVPYWENVIAPTVKSAQRVIIAAHGNSLRALVKYLDNIPEKEIVELNIPTGIPLVYELDENLKPIKN---------YYLGDPEEIAKAAQAVANQ
cpPGAM1	ProkaryotesBacteriaChloroflexi_Ornatilineaapprima M-IKLVLLRHGESDWNKQNRFTGWTDVDLSEKGIEEAKRAGELLKKEGFTFDIAYTSVLKRAIRTLWLTLDGMDLMWIPVVRNWRLNERHYGALQGLNKAETAAKFGDEQVLIWRRSYDIQPPKLEKSDERYPGHDPRYADLTEEELPLTECLKDTVARFLPLWHETIAPVIKSGKKVLIAAHGNSLRALVKYLDNIPDEEIVSLNIPTGIPLVYELDDDLKPIRH---------YYLGDQAAVEAAMQAVANQ
cpPGAM1	ProkaryotesArchaeaAsgard_LokiarchaeumspGC14_75 M-YKLVLLRHGESVWNKENRFTGWTDVDLSEKGVQEAEEAAVQLKKGGFTFDIAFTSVLKRGIRTLWIVLDKMDLMWIPVKRAWRLNERHYGALQGLFKAKMAAEVGEEQVLIWRRSYDIPPPALKTSDPRYPGNNKRYSELNPKNIPLTECLKDTVERVLPYWHETIVPAIKSGKNVLISAHGNSLRALVKYLDDVPEEEIVKLNIPTGIPLIYEFDDDLKPLNH---------YYLGDLEKVEEGIKAVEDQ
cpPGAM1	ProkaryotesArchaeaAsgard_LokiarchaeumspGC14_75_2 M-HKLVLLRHGESIWNKENRFTGWTDVDLSEKGVREANEAAIQLKKGGFTFDIAFTSVLKRGIRTLWIVLDKMDLMWIPVKRAWRLNERHYGALQGLFKAKMAAEVGEEQVLIWRRSYDIPPPTLKTSDPRYPGNDRRYNGLRSEDIPLTECLKDTVERVLPYWHETIVPTIKSGKNVLISAHGNSLRALVKYLDDVPEEKIVKLNIPTGIPLIYELDDDLKPINH---------YYLGDIEELEKAIKAVEDQ
PGAM2	104 273
[truncated: 104 more rows]

## Sheet: 2. TARA phylogenies
cpEnolase	((((((((MATOU-v2-110732577_5:0.15973461922695228465,MATOU-v2-133986333_5:0.02340318841919482654)4:0.02032848241697593483,(((MATOU-v2-42240413_6:0.03092133551858124857,MATOU-v2-152577363_5:0.00000100000050002909)42:0.00000100000050002909,MATOU-v2-100313649_4:0.01215922142270434332)68:0.02507440597727466844,(((((Phaeodactylum_genomicPhatr3_J41515-p1:0.11584497632826963598,(MATOU-v2-136875157_6:0.07…
[truncated: 4 more rows]

[truncated: 9 more sheets: 3. cpEnolase-metaT, 4. cpEnolase-metaG, 5. cpPGAM-metaT, 6. cpPGAM1-metaG, 7. PGAM2-metaT, 8. PGAM2-metaG, 9. Total abundances, 10. Correlation heatmaps, 11. MAGs]
