# Supplementary material for: Complementary environmental analysis and functional characterization of lower glycolysis-gluconeogenesis in the diatom plastid
Source: Plant Cell. 2024 Jun 6;36(9):3584–610. doi: 10.1093/plcell/koae168 (PMC11371179; doi:10.1093/plcell/koae168)
Supplement: koae168_Supplementary_Data [file koae168_supplementary_data.zip › Supplemental Data Set 5.xlsx]

## Sheet: Overview
Supplementary Data. Dorrell et al. (2024). Probing Diatom Chloroplast Lower Glycolysis. Plant Cell.
Supplemental Dataset S5. Differentially and conditionally expressed genes in P. tricornutum plastidial glycolysis mutants.
This workbook provides an overview of (1) RNAseq and (2) qPCR validation of gene expression patterns in cpEnolase and cpPGAM1 mutants relative to empty vector controls grown under three experimental conditions: 19C and 12h light: 12h dark non-continuous light cycles ("19C LD"), 19C and 24h continuous light ("19C CL"); and 8C and 24h continuous light ("8C CL")
The first sheet ("Library statistics") tabulates the total number of RNAseq libraries prepared for each mutant line, genotype and condition that were included (following PCA outlier exclusion) in downstream quantitative analysis.
The second sheet ("Read counts") provides the total number of mapped reads for each gene in the Phaeodactylum genome across 63 RNAseq libraries (excluding outliers defined by PCA) separated by mutant line, genotype and treatment condition.
The third sheet ("RNAseq data") provides an overview of the Phaeodactylum genome as per Supplemental Dataset S2, alongside tabulated differentially expressed genes inferred by DESEq using threshold fold-expression change 2 and Pvalue 0.05. Fold expression change, Pvalue and Log10 of Pvalue are provided for each comparison. Comparisons are provided for each culture line (Control, cpEnolase, or cpP…
The fourth sheet ("N and P expression ratios") computes the mean expression levels, and ratios of expression levels, of the entire Phaeodactylum genome in combat-normalised analyses (Ait-Mohamed et al., 2020) of two datasets comparing phosphate-depleted and replete cultures (Cruz de Carvalho et al., 2016) and nitrate-limited nitrate reductase knockout and WT cultures (McCarthy et al., 2017). The …
The fifth sheet ("RNAseq limitation tests") tests whether knockout lines show different degrees of N, P, C or light limitation compared to control cell lines under the tested conditions.
	Rows 1 to 195 provide signed one-way ANOVA P-values of separation in the mean expression ratios of genes that are differentially expressed in glycolysis mutant lines under each condition to genes that show no significant changes in expression, for N and P depletion/ repletion pairs taken at the same timepoint. The absence in consistent and significant differences in the N/P depletion expression r…
	Rows 196 to 230 provide log2 expression fold changes for genes implicated in the biophysical CCM (carbonic anhydrases, SLC transporters) in Phaeodactylum. Genes that show no significant changes in expression (P < 0.05) between knockout and control lines are marked "no change". Only one tested gene shows a consistent (<2-fold) upregulation in both cpEnolase and cpPGAM1 knockout lines under 19C CL …
The next five sheets ("PhaeoNet enrichment", "KEGG enrichment", "GO enrichment", "PFAM enrichment"; "Localization enrichment") provide chi-squared enrichments of PhaeoNet module repartition, KEGG, GO, PFAM, and in silico localization prediction chi-squared enrichments for genes differentially upregulated and differentially downregulated in cpEnolase and cpPGAM1 mutants versus control lines under …
The eleventh and twelfth sheet ("Organelle metabolism", "19C CL metabolism heatmap") tabulate differentially expressed genes specifically for core pathways within the Phaeodactylum chloroplast and mitochondrial proteomes, shown as per Ait-Mohamed et al. 2020; and presents a schematic metabolic diagram of all non-redundant core plastid and mitochondrial metabolism RNAseq data for 19C CL conditions…								The eleventh and twelfth sheet ("Organelle metabolism", "Metabolism heatmap") tabulate differentially expressed genes specifically for core pathways within the Phaeodactylum chloroplast and mitochondrial proteomes, shown as per Ait-Mohamed et al. 2020; and presents a schematic metabolic diagram of all non-redundant core plastid and mitochondrial metabolism, , with blue cells indicating upregulati…
The final two sheets ("DEG qPCR, "qPCR MIQE guidelines") lists qPCR validations performed the relative expressions of eleven exemplar genes associated with core elements of Phaeodactylum organelle metabolism in each line and condition tested. For each gene (1) qPCR primers, (2) absolute Cp values for RT+ and RT- qPCRs for each amplicon, (3) normalised relative expression values against two housek…
Raw data, including individual RNAseq TPKM abundances, PCA cleanup of initial RNAseq data, and unedited qPCR Cp outputs, are provided in the linked osf.io repository https://osf.io/89vm3/ in the folders “mutant genotypes and qPCR” and “RNAseq”.

## Sheet: 1. Library statistics
Mutant line	Genotype	LD	CL	8C
Control-1	Control	3	2	0
Control-2	Control	2	4	0
Control-3	Control	0	2	2
Control-4	Control	0	0	2
cpEnolase-CRISP1A	cpEnolase	3	3	0
cpEnolase-CRISP1B	cpEnolase	2	3	2
cpEnolase-CRISP1C	cpEnolase	0	0	2
cpEnolase-CRISP1D	cpEnolase	0	0	2
cpEnolase-CRISP2A	cpEnolase	0	0	2
cpPGAM11A-CRISP1A	cpPGAM11	0	0	1
cpPGAM11A-CRISP1B	cpPGAM11	2	4	2
cpPGAM11A-CRISP2A	cpPGAM11	2	0	3
cpPGAM11A-CRISP2B	cpPGAM11	3	2	2
cpPGAM11A-CRISP2C	cpPGAM11	3	2	1
Total number libraries	cpEnolase	5	6	8
	cpPGAM11	10	8	9
	Control	5	8	4
Total number lines	cpEnolase	2	2	4
	cpPGAM11	4	3	5
	Control	2	3	2

## Sheet: 2. Read counts
Mutant line	cpEnolase-CRISP1A	cpEnolase-CRISP1A	cpEnolase-CRISP1A	cpEnolase-CRISP1A	cpEnolase-CRISP1A	cpEnolase-CRISP1A	cpEnolase-CRISP1B	cpEnolase-CRISP1B	cpEnolase-CRISP1B	cpEnolase-CRISP1B	cpEnolase-CRISP1B	cpEnolase-CRISP1B	cpEnolase-CRISP1B	cpPGAM11A-CRISP1A	cpPGAM11A-CRISP1B	cpPGAM11A-CRISP1B	cpPGAM11A-CRISP1B	cpPGAM11A-CRISP1B	cpPGAM11A-CRISP1B	cpPGAM11A-CRISP1B	cpPGAM11A-CRISP1B	cpPGAM11A-CRISP1B	cpPGAM11A-CRISP2B	cpPGAM11A-CRISP2B	cpPGAM11A-CRISP2B	cpPGAM11A-CRISP2B	cpPGAM11A-CRISP2B	cpPGAM11A-CRISP2B	cpPGAM11A-CRISP2B	cpPGAM11A-CRISP2A	cpPGAM11A-CRISP2A	cpPGAM11A-CRISP2A	cpPGAM11A-CRISP2A	cpPGAM11A-CRISP2A	cpPGAM11A-CRISP2C	cpPGAM11A-CRISP2C	cpPGAM11A-CRISP2C	cpPGAM11A-CRISP2C	cpPGAM11A-CRISP2C	cpPGAM11A-CRISP2C	Control-1	Control-1	Control-1	Control-1	Control-1	Control-2	Control-2	Control-2	Control-2
Genotype	cpEnolase	cpEnolase	cpEnolase	cpEnolase	cpEnolase	cpEnolase	cpEnolase	cpEnolase	cpEnolase	cpEnolase	cpEnolase	cpEnolase	cpEnolase	cpPGAM11	cpPGAM11	cpPGAM11	cpPGAM11	cpPGAM11	cpPGAM11	cpPGAM11	cpPGAM11	cpPGAM11	cpPGAM11	cpPGAM11	cpPGAM11	cpPGAM11	cpPGAM11	cpPGAM11	cpPGAM11	cpPGAM11	cpPGAM11	cpPGAM11	cpPGAM11	cpPGAM11	cpPGAM11	cpPGAM11	cpPGAM11	cpPGAM11	cpPGAM11	cpPGAM11	Control	Control	Control	Control	Control	Control	Control	Control	Control
Treatment	CL	CL	CL	LD	LD	LD	8C	8C	CL	CL	CL	LD	LD	8C	8C	8C	CL	CL	CL	CL	LD	LD	8C	8C	CL	CL	LD	LD	LD	8C	8C	8C	LD	LD	8C	CL	CL	LD	LD	LD	CL	CL	LD	LD	LD	CL	CL	LD	LD
Biological replicate	1	2	3	1	2	3	1	2	1	2	3	1	2	1	1	2	1	2	3	4	1	2	1	2	1	2	1	2	3	1	2	3	1	2	1	1	2	1	2	3	1	2	1	2	3	1	2	1	2
EPrPhatr3G00000013083	0	0	0	0	0	0	0	0	0	0	0	0	0	0	0	0	0	0	0	0	0	0	0	0	0	0	0	0	0	0	0	0	0	0	0	0	0	0	0	0	0	0	0	0	0	0	0	0	0
EPrPhatr3G00000013084	0	0	0	0	0	0	0	0	0	0	0	0	0	0	0	0	0	0	0	0	0	0	0	0	0	0	0	0	0	0	0	0	0	0	0	0	0	0	0	0	0	0	0	0	0	0	0	0	0
EPrPhatr3G00000013085	0	0	0	0	0	0	0	0	0	0	0	0	0	0	0	1	0	0	0	0	0	0	0	0	0	0	0	0	0	0	0	0	0	0	0	0	0	0	0	0	1	0	0	0	0	0	0	0	0
EPrPhatr3G00000013086	0	0	0	0	0	0	0	0	0	0	0	0	0	0	0	0	0	0	0	0	0	0	0	0	0	0	0	0	0	0	0	0	0	0	0	0	0	0	0	0	0	0	0	0	0	0	0	0	0
EPrPhatr3G00000013087	0	0	3	4	0	4	1	5	1	0	3	1	4	0	3	3	1	2	0	3	2	3	1	0	4	2	2	2	0	1	1	4	4	2	10	4	5	4	3	4	0	2	3	3	0	0	2	3	2
EPrPhatr3G00000013088	7	21	14	7	1	6	3	6	4	7	6	10	8	8	9	6	17	8	18	16	10	7	3	8	4	13	2	6	4	14	14	17	11	7	29	14	20	10	21	9	11	13	9	11	14	14	8	5	5
EPrPhatr3G00000013089	0	0	0	0	0	0	0	0	0	0	0	0	1	0	0	0	0	0	0	0	0	0	0	0	0	0	0	0	0	0	0	0	0	0	0	0	0	0	0	0	0	0	0	0	0	0	0	0	0
EPrPhatr3G00000013090	0	0	0	0	0	0	0	0	0	0	0	0	0	0	1	0	0	0	0	0	0	0	0	0	0	0	0	0	0	0	0	0	0	0	0	0	0	0	0	0	0	0	0	0	0	0	0	0	0
EPrPhatr3G00000013091	0	0	0	0	0	1	0	0	0	0	0	2	0	0	0	0	0	0	0	0	0	1	0	0	0	1	0	1	0	0	0	0	0	0	0	0	0	0	0	0	0	0	0	0	0	0	1	1	0
EPrPhatr3G00000013092	1	1	1	0	0	4	0	0	0	0	0	0	0	0	0	0	1	0	0	1	1	0	0	0	0	0	0	0	0	2	1	0	1	0	0	1	0	0	0	0	0	0	1	1	0	0	1	2	0
EPrPhatr3G00000013093	0	0	0	0	0	0	0	0	0	0	0	0	0	0	0	0	0	0	0	0	0	0	0	0	0	0	0	0	0	0	0	1	0	0	0	0	0	0	0	0	0	0	0	0	0	0	0	0	0
EPrPhatr3G00000013094	0	0	0	0	0	0	0	0	0	0	0	0	0	0	0	0	0	0	0	0	0	0	0	0	0	0	0	0	0	0	1	0	0	0	1	0	0	0	0	0	0	0	0	0	0	0	0	0	0
EPrPhatr3G00000013095	0	0	2	2	0	1	0	0	1	0	0	0	0	0	0	0	1	0	0	1	0	1	0	0	1	0	0	1	1	0	0	0	0	0	0	0	2	0	0	2	0	2	1	1	0	2	2	0	1
EPrPhatr3G00000013096	0	0	0	0	0	0	0	0	0	0	0	0	0	0	0	0	0	0	0	0	0	0	0	0	0	0	0	0	0	0	0	0	0	0	0	0	0	0	0	0	0	0	0	0	0	0	0	0	0
EPrPhatr3G00000013097	1	0	0	0	0	0	0	0	0	0	0	0	0	1	0	0	0	0	0	0	0	0	0	0	0	0	0	0	0	0	0	0	0	0	1	1	0	0	0	0	1	0	0	0	1	0	0	2	0
EPrPhatr3G00000013098	0	0	0	0	0	0	1	0	0	0	0	0	0	0	0	0	0	0	0	0	0	0	0	0	0	0	0	0	0	0	0	0	0	0	0	0	0	0	0	0	0	0	0	0	0	0	0	0	0
EPrPhatr3G00000013099	0	0	1	1	1	0	0	0	1	0	0	0	1	0	2	0	0	2	1	0	0	3	0	1	0	0	0	0	1	0	2	0	1	1	1	0	0	1	1	1	0	1	2	2	0	2	4	1	2
EPrPhatr3G00000013100	0	0	0	0	0	0	0	0	0	0	0	0	0	0	0	0	0	0	0	0	0	0	0	0	0	0	0	0	0	0	0	0	0	0	0	0	0	0	0	0	0	0	0	0	0	0	0	0	0
EPrPhatr3G00000013101	0	2	1	1	0	2	1	0	1	0	0	0	0	0	0	0	0	1	0	2	1	0	0	0	0	0	0	1	0	0	1	0	0	1	1	1	0	1	0	0	0	0	0	1	1	0	0	0	0
EPrPhatr3G00000013102	2	0	2	0	0	0	2	0	0	0	0	0	0	0	0	0	0	0	0	0	0	1	1	0	0	1	0	0	0	0	0	1	0	0	0	0	2	0	0	2	1	0	2	0	0	0	3	0	0
EPrPhatr3G00000013103	0	0	0	0	0	0	0	0	0	0	0	0	0	0	0	0	0	0	0	0	0	0	0	0	0	0	0	0	0	0	0	0	0	0	0	1	1	1	1	2	0	0	0	0	0	0	0	0	0
EPrPhatr3G00000013104	0	0	0	0	0	0	2	0	0	0	0	0	0	0	0	0	0	0	1	0	0	0	0	0	0	0	0	0	0	0	0	0	0	0	0	0	0	0	0	0	0	1	1	1	0	0	0	0	0
EPrPhatr3G00000013105	0	0	0	0	0	0	0	0	0	0	0	0	0	0	0	0	0	0	0	0	0	0	0	0	0	0	0	0	0	0	0	0	0	0	0	0	0	0	0	0	0	0	0	0	0	0	0	0	0
EPrPhatr3G00000013106	0	0	0	0	0	0	0	0	0	0	0	0	0	0	0	0	0	0	0	0	0	0	0	0	0	0	0	0	0	0	0	0	0	0	0	0	0	0	0	0	0	0	0	0	0	0	0	0	0
EPrPhatr3G00000013107	2	0	0	2	1	1	0	0	0	0	2	2	0	0	0	0	0	0	2	1	1	1	0	0	0	1	1	0	1	0	0	1	0	0	0	0	4	2	1	2	1	1	1	4	1	2	1	0	0
EPrPhatr3G00000013108	0	0	0	0	0	0	0	0	0	0	1	0	0	0	0	0	0	0	0	0	1	0	0	0	0	0	0	0	0	0	0	0	0	0	0	0	0	0	0	0	0	0	0	0	0	0	0	0	0
EPrPhatr3G00000013109	0	0	1	0	1	1	1	3	1	0	1	0	0	1	0	2	0	0	0	0	1	2	0	0	0	2	0	0	0	0	1	1	0	0	4	0	0	0	0	0	1	1	1	0	1	2	1	0	1
EPrPhatr3G00000013110	3	3	3	3	3	1	0	3	0	1	1	1	5	4	2	0	2	2	3	1	2	2	0	1	2	0	3	3	6	1	5	0	3	4	11	2	6	2	6	6	1	1	0	2	2	5	4	1	4
EPrPhatr3G00000013111	2	5	2	3	3	2	1	1	0	2	2	1	1	4	0	2	1	3	1	1	2	0	0	1	4	3	7	5	1	1	1	1	4	3	6	9	4	1	6	1	1	1	2	1	2	3	7	2	2
EPrPhatr3G00000013112	2	0	2	0	2	0	1	0	2	2	1	2	1	1	0	0	2	1	0	0	1	0	1	1	1	4	0	0	1	1	5	1	2	1	9	1	0	1	2	1	1	0	5	5	1	3	2	2	2
EPrPhatr3G00000013113	11	2	3	21	18	7	24	10	24	6	10	17	20	2	154	48	11	3	22	8	9	11	6	7	2	12	12	4	9	10	4	4	4	10	8	10	9	10	19	26	2	4	7	8	6	1	21	8	2
EPrPhatr3G00000013114	0	0	0	0	0	0	0	0	0	0	0	0	0	0	0	0	0	0	0	0	0	1	0	0	0	0	0	0	0	0	0	0	0	0	0	0	0	1	0	0	0	0	0	0	0	0	0	0	0
EPrPhatr3G00000013115	0	0	0	0	0	0	1	0	0	0	0	0	0	0	1	0	0	0	0	0	0	0	0	0	0	0	0	0	0	0	0	0	0	0	0	0	0	0	0	0	0	0	0	0	0	0	0	0	0
EPrPhatr3G00000013116	0	0	0	0	0	0	2	0	0	0	0	0	0	0	0	0	0	0	0	0	0	0	0	0	0	0	0	0	0	0	0	0	0	0	0	0	0	0	0	0	0	0	0	0	0	0	0	0	0
EPrPhatr3G00000013117	8	3	8	4	4	1	4	10	5	2	1	5	2	5	4	5	5	3	3	4	5	4	2	2	7	2	5	3	2	8	4	7	2	2	11	5	6	3	3	5	2	4	3	2	5	6	5	7	5
EPrPhatr3G00000013118	4	1	1	0	0	1	0	3	0	1	0	2	0	1	0	0	0	0	2	2	0	2	0	1	0	2	1	1	0	1	0	1	0	0	0	1	2	1	2	2	0	2	0	0	2	0	0	0	0
EPrPhatr3G00000013119	0	0	0	0	0	0	0	0	0	0	0	0	0	0	0	0	0	0	0	0	0	0	0	0	0	0	0	0	0	0	0	0	0	0	0	0	0	0	0	0	0	0	0	0	0	0	0	0	0
EPrPhatr3G00000013120	2	0	1	0	1	0	0	0	1	2	0	0	2	0	4	0	0	0	0	0	0	0	0	0	0	0	1	1	1	1	2	0	1	0	4	0	0	1	0	2	0	0	0	0	0	0	0	0	0
EPrPhatr3G00000013121	0	0	0	0	0	0	0	0	0	0	0	0	0	0	0	0	0	0	0	0	0	0	0	0	0	0	0	0	0	0	0	0	0	0	0	0	0	0	0	0	0	0	0	0	0	0	0	0	0
EPrPhatr3G00000013122	0	0	0	0	0	0	0	0	0	0	0	0	0	0	0	0	0	0	0	0	0	0	0	0	0	0	0	0	0	0	0	0	0	0	0	0	0	0	0	0	0	0	0	0	0	0	0	0	0
EPrPhatr3G00000013123	0	0	1	0	0	0	0	0	0	0	0	0	0	0	0	0	0	0	0	0	0	0	0	0	0	0	0	0	0	1	0	0	0	0	0	0	0	0	0	0	0	0	0	0	0	0	1	0	1
EPrPhatr3G00000013124	0	0	0	0	0	0	0	0	0	0	0	0	0	0	0	0	0	0	0	0	0	0	0	0	0	0	0	0	0	0	0	0	0	0	0	0	0	0	0	0	0	0	0	0	0	0	0	0	0
EPrPhatr3G00000013125	0	0	0	0	0	0	0	0	0	0	0	0	0	0	0	0	0	0	0	0	0	0	0	0	0	0	0	0	0	0	0	0	0	0	0	0	0	0	0	0	0	1	0	0	0	0	0	0	0
EPrPhatr3G00000013126	0	0	0	1	1	1	0	0	0	0	0	1	2	0	0	2	2	0	1	1	1	0	1	0	0	3	1	1	1	0	0	0	1	1	3	1	0	0	0	1	0	1	0	2	0	5	2	0	0
EPrPhatr3G00000013127	0	0	1	0	0	0	1	0	3	0	0	2	0	0	2	1	0	2	2	1	0	1	1	0	0	1	2	1	0	0	0	0	1	0	1	2	2	3	0	1	0	0	0	0	1	0	0	0	1
EPrPhatr3G00000013128	0	0	0	0	0	0	0	0	1	0	0	1	0	0	2	0	1	0	0	0	0	0	1	0	0	0	0	0	0	0	0	0	0	0	0	0	0	0	0	0	0	0	0	0	1	0	0	0	0
EPrPhatr3G00000013129	0	0	0	0	0	1	0	0	0	0	0	0	0	0	0	0	0	0	1	0	0	0	0	1	0	1	0	0	0	1	0	1	0	0	3	0	0	0	0	0	0	0	0	0	1	0	0	0	0
EPrPhatr3G00000013130	0	0	0	0	0	0	0	0	0	0	0	0	0	0	0	0	0	0	0	0	0	1	0	0	0	0	0	0	0	0	0	1	0	0	0	0	0	0	0	0	0	0	0	0	0	0	0	0	0
EPrPhatr3G00000013131	4	3	3	1	0	0	3	5	2	0	1	1	1	6	2	2	0	1	3	1	4	0	2	0	0	1	1	0	0	6	2	0	0	1	3	0	1	1	2	0	0	0	0	2	3	6	2	1	3
EPrPhatr3G00000013132	0	0	0	0	0	0	0	0	0	0	0	0	0	0	0	0	0	0	0	0	0	0	0	0	0	0	0	0	0	0	0	0	0	0	0	0	0	0	0	0	0	0	0	0	0	0	0	0	0
EPrPhatr3G00000013133	10	6	6	2	0	2	0	0	0	4	0	1	0	4	2	1	6	2	19	5	2	2	0	1	4	3	1	1	0	0	0	0	1	0	0	7	4	1	1	1	0	4	7	4	1	1	0	2	2
EPrPhatr3G00000013134	5	5	1	0	1	3	4	4	3	0	5	5	5	4	5	1	3	5	2	2	0	1	9	2	4	10	3	1	2	1	8	6	4	2	17	4	7	4	1	1	3	2	0	3	1	0	5	1	2
EPrPhatr3G00000013135	0	0	0	0	0	0	0	0	0	0	0	0	0	0	0	0	0	0	0	0	0	0	1	0	0	1	0	0	0	0	0	0	0	0	1	0	0	0	0	0	0	0	0	0	0	0	0	0	0
EPrPhatr3G00000013136	0	0	0	0	0	0	0	0	0	0	0	0	0	0	0	0	0	0	0	0	0	0	0	0	0	0	0	0	0	0	0	0	0	0	0	0	0	0	0	0	0	0	0	0	0	0	0	0	0
EPrPhatr3G00000013137	0	0	1	0	0	0	0	1	0	0	0	0	0	0	0	0	0	0	0	0	0	0	0	0	0	0	0	1	0	0	0	0	0	0	0	0	1	0	0	0	0	1	0	0	0	0	0	0	0
EPrPhatr3G00000013138	0	0	0	0	0	0	8	1	1	0	0	0	0	1	1	2	1	0	0	0	0	0	0	0	0	1	0	0	0	0	0	0	0	0	3	1	0	0	0	0	0	0	0	0	0	0	0	0	0
EPrPhatr3G00000013139	0	0	0	0	0	0	0	0	0	0	0	0	0	0	0	0	0	0	0	0	0	0	0	0	0	0	0	0	0	0	0	0	0	0	0	0	0	0	0	0	0	0	0	0	0	0	0	0	0
EPrPhatr3G00000013140	0	1	0	0	0	2	0	0	0	1	0	0	0	1	1	0	0	0	0	0	0	0	0	0	0	0	0	0	0	0	1	0	0	0	4	0	0	0	0	0	0	0	0	0	0	0	0	0	1
EPrPhatr3G00000013141	0	0	0	0	0	0	0	0	0	0	0	0	0	0	0	0	0	0	0	0	0	0	0	0	0	0	0	0	0	0	0	0	0	0	0	0	0	0	0	0	0	0	0	0	0	0	0	0	0
EPrPhatr3G00000013142	0	0	0	0	0	0	0	1	0	0	0	0	0	0	0	0	0	0	0	0	0	0	0	0	0	0	0	0	0	0	0	0	0	0	0	0	0	0	1	0	0	0	0	0	0	0	0	0	0
EPrPhatr3G00000013143	0	0	0	1	0	0	0	0	0	0	0	0	0	2	0	0	0	0	0	0	0	0	0	0	0	0	0	0	0	0	0	0	0	0	0	0	0	0	0	0	0	0	0	0	0	2	1	0	0
EPrPhatr3G00000013144	0	0	0	0	0	0	0	0	0	0	0	0	0	0	0	0	0	0	0	0	0	0	0	0	0	0	0	0	0	0	0	0	0	0	0	0	0	0	0	0	0	0	0	0	0	0	0	0	0
EPrPhatr3G00000013145	0	1	0	0	0	0	1	0	0	0	1	0	2	0	4	5	1	0	2	1	0	0	1	1	0	2	0	0	0	1	2	5	0	0	0	0	0	1	2	0	0	2	0	0	3	2	1	0	0
EPrPhatr3G00000013146	0	0	0	0	0	0	3	1	0	0	0	0	0	0	0	0	0	0	0	0	0	0	0	0	0	0	0	0	0	0	0	0	0	0	0	0	0	0	0	0	0	0	0	0	0	0	0	0	0
EPrPhatr3G00000013147	0	0	0	0	0	0	1	0	0	0	0	0	0	0	0	1	0	0	0	0	0	0	0	0	0	0	0	0	0	0	0	0	0	0	0	0	0	0	0	0	0	0	0	0	0	0	0	0	0
EPrPhatr3G00000013148	0	0	0	0	0	0	0	0	0	0	0	0	0	0	0	0	0	0	0	0	0	0	0	0	0	0	0	0	0	0	0	0	0	0	0	0	0	0	0	0	0	0	0	0	0	0	0	0	0
EPrPhatr3G00000013149	0	0	0	0	0	0	0	0	0	0	0	0	0	0	0	0	0	0	0	0	0	0	0	0	0	0	0	0	0	0	0	0	0	0	0	0	0	0	0	0	0	0	0	0	0	0	0	0	0
EPrPhatr3G00000013150	0	1	4	1	0	0	0	1	0	0	1	0	0	0	1	2	0	0	0	0	0	0	0	0	0	0	0	0	0	1	0	3	0	0	1	0	2	0	0	0	1	0	0	1	0	1	4	0	0
EPrPhatr3G00000013151	0	0	0	0	0	0	0	0	0	0	0	0	0	0	0	0	0	0	0	0	0	0	0	0	0	0	0	0	0	0	0	0	0	0	0	0	0	0	0	0	0	0	0	0	0	0	0	0	0
EPrPhatr3G00000013152	0	0	0	0	0	0	0	0	0	0	0	0	0	0	0	0	0	0	0	0	0	0	0	0	0	0	0	0	0	0	0	0	0	0	0	0	0	0	0	0	0	0	0	0	0	0	0	0	0
EPrPhatr3G00000013153	0	0	0	0	0	0	3	0	0	0	0	0	0	0	0	0	0	0	0	0	0	0	0	0	0	1	0	0	0	0	0	0	0	0	1	0	4	0	0	0	0	0	0	0	0	0	0	0	0
EPrPhatr3G00000013154	0	0	0	0	0	0	1	0	0	0	0	1	1	0	1	1	0	0	0	1	0	0	0	1	0	1	0	0	0	0	0	1	0	0	0	0	0	0	0	0	0	0	0	1	0	1	0	0	0
EPrPhatr3G00000013155	0	0	1	0	0	0	3	0	0	0	0	0	0	0	0	3	0	0	1	0	1	0	1	0	2	0	0	0	0	0	0	0	0	0	3	0	0	1	0	0	0	0	0	0	0	0	0	0	0
EPrPhatr3G00000013156	0	1	0	0	0	0	0	0	1	0	1	0	1	0	6	1	0	0	1	0	0	0	0	0	1	0	0	0	0	0	1	1	1	1	0	1	1	0	0	0	2	0	0	0	0	0	0	0	0
EPrPhatr3G00000013157	0	0	0	0	0	0	0	0	0	0	0	0	0	0	0	0	0	0	0	0	0	0	0	0	0	0	0	0	0	0	0	0	0	0	0	0	0	0	0	0	0	0	0	0	0	0	0	0	0
EPrPhatr3G00000013158	0	0	0	0	0	0	3	0	0	0	0	0	0	0	0	1	0	0	0	0	0	0	0	0	0	0	0	0	0	0	0	0	0	0	0	0	0	0	0	0	0	0	0	0	0	0	0	0	0
EPrPhatr3G00000013159	0	0	0	0	0	0	0	0	0	0	0	0	0	0	0	0	0	0	0	0	0	0	0	0	0	0	0	0	0	0	0	0	0	0	0	0	0	0	0	0	0	0	0	0	0	0	0	0	0
EPrPhatr3G00000013160	0	0	1	5	2	1	0	0	0	2	0	0	0	0	0	0	0	0	1	0	0	0	0	0	0	0	1	1	0	0	0	0	1	0	0	0	0	0	0	0	0	1	0	0	0	0	0	0	1
EPrPhatr3G00000013161	0	0	1	2	0	0	1	1	0	0	0	1	0	0	2	0	0	0	0	0	0	0	0	0	0	0	0	0	0	0	1	0	0	0	2	0	3	2	0	1	0	0	1	3	1	0	1	0	0
EPrPhatr3G00000013162	0	0	0	0	1	0	1	0	0	0	2	0	0	0	0	0	0	0	0	1	0	0	1	0	0	0	1	0	0	0	0	0	0	0	0	0	0	0	0	0	0	0	1	0	0	0	0	0	0
EPrPhatr3G00000013163	0	0	0	0	0	0	0	0	0	0	0	0	0	0	0	0	0	0	0	0	0	0	0	0	0	0	0	0	0	0	0	0	0	0	0	0	0	0	0	0	0	0	0	0	0	0	0	0	0
EPrPhatr3G00000013164	0	0	0	0	0	0	0	0	0	0	0	0	0	0	0	0	0	0	0	0	0	0	0	0	0	0	0	0	0	0	0	0	0	0	0	0	0	0	0	0	0	0	0	0	0	0	0	0	0
EPrPhatr3G00000013165	0	0	0	0	0	0	0	0	0	0	0	0	0	0	0	0	0	0	0	0	0	0	0	0	0	0	0	0	0	0	0	0	0	0	0	0	0	0	0	0	0	0	0	0	0	1	0	0	0
EPrPhatr3G00000013166	0	0	0	0	0	0	0	0	0	0	0	0	0	0	0	0	0	0	0	0	0	0	0	0	0	0	0	0	0	0	0	0	0	0	0	0	0	0	0	0	0	0	0	0	0	0	0	0	0
EPrPhatr3G00000013167	0	0	0	0	0	0	0	0	0	0	0	0	0	0	1	0	0	0	0	0	0	0	0	0	0	0	0	0	0	0	0	0	0	0	0	0	0	0	0	0	0	0	0	0	0	0	0	0	0
EPrPhatr3G00000013168	0	0	0	0	0	0	0	0	0	0	0	0	0	0	0	1	0	0	0	0	0	0	0	0	0	0	0	0	0	0	1	0	0	0	1	0	0	0	0	0	0	0	0	0	0	0	0	0	0
EPrPhatr3G00000013169	0	0	0	0	0	0	0	0	0	0	0	0	0	0	0	0	0	0	0	0	0	0	0	0	0	0	0	0	0	0	0	0	0	0	0	0	0	0	0	2	0	0	0	0	0	0	0	0	0
EPrPhatr3G00000013170	1	2	4	3	0	6	2	3	3	2	4	1	2	7	0	3	5	3	3	6	3	2	4	1	1	3	0	4	7	1	0	3	1	0	1	4	3	1	4	0	2	0	5	0	0	1	4	2	1
EPrPhatr3G00000013171	0	0	0	0	0	0	0	0	0	0	0	0	0	0	0	0	0	0	0	0	0	0	0	0	0	0	0	0	0	0	0	0	0	0	0	0	0	0	0	0	0	0	0	0	0	0	0	0	0
EPrPhatr3G00000013172	0	0	0	2	1	0	2	0	1	0	0	0	1	0	2	1	2	0	1	1	0	0	0	1	0	2	0	0	0	1	0	4	0	0	0	2	1	0	2	0	1	1	0	1	0	0	1	0	0
EPrPhatr3G00000013173	0	0	0	0	0	0	5	1	0	0	0	0	0	1	2	0	0	0	0	0	0	0	0	1	0	0	0	1	0	0	0	0	0	0	1	0	0	0	0	0	0	1	0	0	0	0	0	0	0
EPrPhatr3G00000013174	2407	1652	1943	2473	2825	1827	3620	3792	4939	4707	1458	3266	3203	2911	71840	18370	3842	2272	5693	2579	2841	2612	2991	4083	888	1434	1220	1227	1467	4564	6080	5865	2243	3517	8137	1592	3203	3166	3280	3289	2441	2584	2125	3585	2258	2171	7146	2300	2100
EPrPhatr3G00000013175	0	5	2	3	1	1	2	7	8	3	1	0	1	18	2	4	10	5	2	14	2	0	5	7	7	5	5	3	7	33	26	50	2	3	7	5	8	4	4	4	1	8	1	0	0	10	14	4	1
EPrPhatr3G00000013176	3	3	4	12	13	6	9	19	18	3	4	15	22	6	48	7	26	6	24	5	15	7	6	15	0	2	7	11	9	19	22	11	6	5	13	4	8	8	10	12	5	4	10	19	9	2	24	9	2
EPrPhatr3G00000013177	0	0	0	0	0	0	0	0	0	0	0	0	0	0	0	0	0	0	0	0	0	0	0	0	0	0	0	0	0	0	0	0	0	0	0	0	0	0	0	0	0	0	0	0	0	0	0	0	0
EPrPhatr3G00000013178	0	0	0	0	0	0	0	0	0	0	0	0	0	0	0	0	0	0	0	0	0	0	0	0	0	0	0	0	0	0	0	0	0	0	0	0	0	0	0	0	0	0	0	0	0	0	0	0	0
EPrPhatr3G00000013179	0	0	0	0	0	0	0	0	0	0	0	0	0	0	0	0	0	0	0	0	0	0	0	0	0	0	0	0	0	0	0	0	0	0	0	0	0	0	0	0	0	0	0	0	0	0	0	0	0
EPrPhatr3G00000013180	0	0	0	0	0	0	0	0	0	0	0	0	0	0	1	0	0	0	0	0	0	0	0	0	0	0	0	0	0	0	0	0	0	0	0	0	0	1	0	0	0	0	0	0	0	0	0	0	0
EPrPhatr3G00000013181	0	0	0	0	0	0	0	0	0	0	0	0	0	0	0	0	0	0	0	0	0	0	0	0	0	0	0	0	0	0	0	0	0	0	0	0	0	0	0	0	0	0	0	0	0	0	0	0	0
EPrPhatr3G00000013182	0	0	0	0	0	0	0	0	0	0	0	0	0	0	0	0	0	0	0	0	0	0	0	0	0	0	0	0	0	0	0	0	0	0	0	0	0	0	0	0	0	0	0	0	0	0	0	0	0
EPrPhatr3G00000013183	5919	3856	5133	9144	10682	7641	7591	8627	24601	6477	6372	10341	10516	6170	70783	17433	9801	5822	14814	6427	8975	8075	12489	8946	2404	3635	3992	3939	5096	10194	13677	12319	5883	9524	14218	4045	6183	8435	7511	8397	5940	5907	7726	12380	8013	4822	18480	5930	5846
EPrPhatr3G00000013184	0	0	0	0	0	0	0	0	0	0	0	0	0	0	0	0	0	0	0	0	0	0	0	0	0	0	0	0	0	0	0	0	0	0	0	0	0	0	0	0	0	0	0	0	0	0	0	0	0
EPrPhatr3G00000013185	12	2	3	14	26	9	27	13	25	5	5	22	20	12	80	30	17	8	27	4	23	20	9	12	11	10	8	7	14	17	22	13	6	13	17	9	7	18	15	12	1	6	6	22	8	4	23	4	5
EPrPhatr3G00000013186	0	0	0	0	0	0	0	0	0	0	0	0	0	0	0	0	0	0	0	0	0	0	0	0	0	0	0	0	0	0	0	0	0	0	0	0	0	0	0	0	0	0	0	0	0	0	0	0	0
EPrPhatr3G00000013187	0	0	0	0	0	0	0	0	0	0	0	0	0	0	0	0	0	0	0	0	0	0	0	0	0	0	0	0	0	0	0	0	0	0	0	0	0	0	0	0	0	0	0	0	0	0	0	0	0
EPrPhatr3G00000013188	0	0	0	0	0	0	0	0	0	0	0	0	0	0	0	0	0	0	0	0	0	0	0	0	0	0	0	0	0	0	0	0	0	0	0	0	0	0	0	0	0	0	0	0	0	0	0	0	0
EPrPhatr3G00000013189	0	0	0	0	0	0	0	0	0	0	0	0	0	0	1	0	0	0	0	0	0	0	0	0	0	0	0	0	0	0	0	0	0	0	0	0	0	0	0	0	0	0	0	0	0	0	0	0	0
Geneid	200806_A00902_B_L001_APWB-172	200806_A00902_B_L001_APWB-315	200806_A00902_B_L001_APWB-316	200806_A00902_B_L001_APWB-167	200806_A00902_B_L001_APWB-168	200806_A00902_B_L001_APWB-169	200806_A00902_B_L001_APWB-173	200806_A00902_B_L001_APWB-174	200806_A00902_B_L001_APWB-180	200806_A00902_B_L001_APWB-258	200806_A00902_B_L001_APWB-309	200806_A00902_B_L001_APWB-176	200806_A00902_B_L001_APWB-178	200806_A00902_B_L001_APWB-183	200806_A00902_B_L001_APWB-191	200806_A00902_B_L001_APWB-192	200806_A00902_B_L001_APWB-197	200806_A00902_B_L001_APWB-198	200806_A00902_B_L001_APWB-199	200806_A00902_B_L001_APWB-310	200806_A00902_B_L001_APWB-195	200806_A00902_B_L001_APWB-196	200806_A00902_B_L001_APWB-219	200806_A00902_B_L001_APWB-220	200806_A00902_B_L001_APWB-283	200806_A00902_B_L001_APWB-284	200806_A00902_B_L001_APWB-221	200806_A00902_B_L001_APWB-223	200806_A00902_B_L001_APWB-281	200806_A00902_B_L001_APWB-201	200806_A00902_B_L001_APWB-202	200806_A00902_B_L001_APWB-266	200806_A00902_B_L001_APWB-319	200806_A00902_B_L001_APWB-320	200806_A00902_B_L001_APWB-274	200806_A00902_B_L001_APWB-278	200806_A00902_B_L001_APWB-279	200806_A00902_B_L001_APWB-276	200806_A00902_B_L001_APWB-277	200806_A00902_B_L001_APWB-321	200806_A00902_B_L001_APWB-331	200806_A00902_B_L001_APWB-332	200806_A00902_B_L001_APWB-241	200806_A00902_B_L001_APWB-296	200806_A00902_B_L001_APWB-297	200806_A00902_B_L001_APWB-337	200806_A00902_B_L001_APWB-338	200806_A00902_B_L001_APWB-334	200806_A00902_B_L001_APWB-335
Phatr3_draftJ1139	0	0	0	0	0	0	0	0	0	0	0	0	0	0	0	0	0	0	0	0	0	0	0	0	0	0	0	0	0	0	0	0	0	0	0	0	0	0	0	0	0	0	0	2	0	0	0	0	0
Phatr3_draftJ1195	0	1	0	0	0	0	1	1	0	1	2	1	4	0	0	0	0	0	0	0	0	0	0	1	1	0	1	3	3	0	0	1	0	0	0	0	0	0	2	2	1	1	0	1	1	3	7	0	1
Phatr3_draftJ1501	36	37	33	21	10	18	111	103	61	61	31	18	27	35	194	93	61	33	35	42	22	23	132	80	13	18	26	33	30	118	126	111	30	30	264	47	16	17	39	12	43	101	34	24	19	25	28	28	15
Phatr3_draftJ1541	1	9	1	1	1	2	9	8	9	4	12	0	1	10	3	4	13	11	5	18	2	2	2	2	0	4	5	1	0	1	5	6	2	0	8	0	7	4	4	1	7	11	3	1	3	9	7	0	3
Phatr3_draftJ1666	48	61	62	19	25	28	257	234	166	94	128	10	62	112	180	254	127	93	61	49	50	59	136	142	52	70	80	50	66	172	130	198	73	76	124	84	112	57	122	75	85	150	31	16	27	85	87	33	30
Phatr3_draftJ286	0	0	0	0	0	0	0	0	0	0	0	0	0	0	0	0	0	0	0	0	0	0	0	0	0	0	0	0	0	0	0	0	0	0	0	0	0	0	0	0	0	0	0	0	0	0	0	0	0
Phatr3_draftJ602	7	8	6	1	0	4	20	9	14	3	6	8	5	10	24	12	5	1	2	4	3	9	15	12	4	2	2	7	5	8	11	18	7	4	45	3	4	3	6	5	4	16	12	1	2	7	7	6	1
Phatr3_EG00032	173	122	154	27	30	39	248	299	146	185	147	26	83	142	167	213	219	133	150	113	80	83	187	197	70	78	168	169	168	142	178	257	215	266	110	105	79	150	185	114	259	259	100	42	55	192	241	87	96
Phatr3_EG00033	94	93	124	177	41	58	92	107	86	199	65	329	76	104	79	67	280	207	128	162	171	151	140	167	95	112	125	145	113	106	190	194	137	80	87	173	130	248	116	125	141	304	188	361	291	156	219	218	235
Phatr3_EG00034	1	0	0	0	0	0	0	0	0	0	0	0	0	0	1	0	0	0	0	0	0	0	0	0	0	0	0	1	0	0	0	0	0	0	0	0	0	0	0	0	0	0	0	0	0	0	0	0	0
Phatr3_EG00035	3	7	7	3	5	7	25	28	14	10	17	1	17	9	15	31	19	6	5	12	7	7	29	10	9	12	12	13	18	18	36	41	12	12	10	14	10	23	30	13	11	21	7	2	4	9	18	4	5
Phatr3_EG00036	0	4	0	4	0	0	0	2	2	2	0	4	1	0	0	1	2	4	1	3	0	1	1	0	0	0	1	0	0	1	0	0	0	0	0	2	0	1	0	1	0	3	4	2	1	0	0	0	0
Phatr3_EG00037	0	0	0	0	0	0	5	0	0	0	0	0	0	0	0	0	0	0	0	0	0	0	2	0	0	0	0	0	0	0	0	0	1	0	0	0	0	0	0	0	0	0	0	0	0	0	0	0	0
Phatr3_EG00038	194	176	221	91	101	89	381	421	535	329	290	86	178	114	563	642	463	286	308	289	255	232	578	309	206	231	332	321	336	378	424	583	249	263	910	274	272	193	335	213	258	380	134	110	113	200	275	141	136
Phatr3_EG00039	1930	1254	2979	6345	7458	5811	839	1056	1041	643	1066	4999	6750	1921	227	313	951	612	1046	662	1505	1637	1042	811	1182	1108	1554	1597	1562	562	708	758	3149	4197	297	2142	1981	6659	3861	4185	1487	1796	2460	5612	4638	2384	3359	3989	3722
Phatr3_EG00040	15	22	20	14	19	14	150	124	76	31	81	25	35	14	124	190	64	52	33	39	49	55	192	96	23	29	52	69	48	88	84	64	46	67	23	34	23	34	79	31	36	60	11	11	19	22	28	11	15
Phatr3_EG00041	629	548	557	739	570	465	1305	1273	1256	709	1236	811	1035	483	1232	1244	1477	873	1108	1279	853	927	2037	1093	1239	1419	1209	1338	1118	974	1245	1339	1130	1118	1411	2187	1884	1079	1422	1003	757	1342	570	695	679	527	737	623	565
Phatr3_EG00042	313	399	639	255	255	220	605	499	753	493	692	164	242	135	537	644	737	452	879	847	322	322	1127	375	1175	1397	598	663	573	246	248	250	700	643	486	1775	1636	384	1037	498	403	741	303	307	320	309	377	336	298
Phatr3_EG00043	2	0	2	0	0	0	0	0	0	0	0	0	0	0	1	0	0	0	0	0	0	0	0	0	0	0	0	0	0	0	0	0	0	0	0	0	0	0	0	1	0	0	0	0	0	0	0	0	0
Phatr3_EG00044	0	0	0	1	0	0	0	0	0	0	0	0	0	0	0	0	0	0	0	0	0	0	0	0	0	0	0	0	0	0	0	0	0	0	0	0	0	0	0	0	0	0	0	0	0	0	0	0	0
Phatr3_EG00045	59	47	61	14	25	22	163	186	71	69	106	13	91	25	92	125	81	61	66	49	47	55	249	171	103	105	102	140	135	72	149	188	152	133	27	131	132	211	216	191	100	110	30	20	39	101	97	53	44
Phatr3_EG00046	0	0	0	0	0	0	0	0	0	0	0	0	0	0	0	0	0	0	0	0	0	0	0	0	0	0	0	0	0	0	0	0	0	0	0	0	0	0	0	0	0	0	0	0	0	0	0	0	0
Phatr3_EG00047	0	0	0	0	0	0	0	0	0	0	0	0	0	0	0	0	0	0	0	0	0	0	0	0	0	0	0	0	0	0	0	0	0	0	0	0	0	0	0	0	0	0	0	0	0	0	0	0	0
Phatr3_EG00048	0	0	0	0	0	0	0	0	0	0	0	0	0	0	0	0	0	0	0	0	0	0	0	0	0	0	0	0	0	0	0	0	0	0	0	0	0	0	0	0	0	0	0	0	0	0	0	0	0
Phatr3_EG00049	0	0	0	0	0	0	0	0	0	0	0	0	0	0	0	0	0	0	0	0	0	0	0	0	0	0	0	0	0	0	0	0	0	0	0	0	0	0	0	0	0	0	0	0	0	0	0	0	0
Phatr3_EG00050	18	38	43	12	18	14	142	187	99	86	66	8	36	97	179	257	98	41	54	60	31	34	240	158	46	45	79	68	52	153	195	185	64	44	166	53	58	48	67	46	158	141	19	14	16	43	50	25	6
Phatr3_EG00051	0	0	0	0	0	0	0	0	0	0	0	0	0	0	0	0	0	0	0	0	0	0	0	0	0	0	0	0	0	0	0	0	0	0	0	0	0	0	0	0	0	0	0	0	0	0	0	0	0
Phatr3_EG00052	4	5	5	2	1	2	3	1	1	3	5	1	3	7	15	18	15	10	17	13	6	5	1	1	2	10	2	1	0	0	2	1	6	2	4	7	4	13	3	9	1	5	13	8	10	11	17	8	6
Phatr3_EG00053	8	20	17	5	3	2	37	31	43	17	31	10	21	27	32	36	54	39	18	36	15	13	60	16	33	23	9	9	12	29	75	68	8	10	48	20	50	7	12	14	50	61	16	11	8	27	33	6	5
Phatr3_EG00054	50	24	61	104	39	45	28	15	118	52	71	81	72	24	34	33	191	94	79	102	86	81	47	46	87	106	54	56	50	39	51	73	60	65	13	201	167	94	102	89	60	68	46	77	90	34	37	60	47
Phatr3_EG00055	0	0	1	0	0	0	0	0	0	0	1	1	1	0	0	1	5	0	8	2	4	3	0	0	0	1	0	0	0	0	0	0	0	1	0	0	0	0	2	0	0	0	0	1	0	1	1	1	1
Phatr3_EG00056	20	20	34	3	1	3	118	115	140	31	100	7	7	56	128	110	76	42	9	23	16	24	315	96	22	26	22	15	26	143	225	279	15	20	255	22	21	17	28	33	53	77	2	1	4	51	48	13	6
Phatr3_EG00057	0	0	0	0	0	0	0	0	0	0	0	0	0	0	0	0	0	0	0	0	0	0	0	0	0	0	0	0	0	0	0	1	0	0	0	0	0	0	0	0	0	0	0	0	0	0	0	0	0
Phatr3_EG00058	0	0	0	0	0	0	0	0	0	0	0	0	0	0	0	0	0	0	0	1	0	0	0	0	0	0	0	0	0	0	0	0	0	0	0	0	0	0	0	0	0	0	0	0	0	0	0	0	0
Phatr3_EG00059	2	0	0	0	0	1	1	0	1	0	0	0	0	0	0	2	0	1	0	1	0	0	0	0	0	0	1	0	0	0	0	0	0	0	0	1	1	0	1	0	0	0	0	0	0	1	0	0	0
Phatr3_EG00060	0	0	0	0	0	0	0	0	0	0	0	0	0	0	0	0	0	0	0	0	0	1	0	0	0	0	0	0	0	0	0	0	1	0	0	0	0	0	0	0	0	0	0	0	0	0	1	0	0
Phatr3_EG00061	19	11	13	5	4	1	51	36	47	16	32	7	3	11	17	30	17	8	3	5	1	10	22	35	6	12	14	7	13	34	28	44	12	9	18	19	17	12	26	11	9	29	0	3	2	16	25	2	10
Phatr3_EG00062	1	0	0	0	0	0	1	0	0	1	0	1	0	0	3	0	0	0	3	0	1	0	0	0	0	1	0	0	0	0	0	0	0	0	0	0	2	0	0	1	0	0	0	0	0	0	0	0	0
Phatr3_EG00063	3	0	0	1	0	1	0	0	0	10	0	1	0	1	3	1	20	10	3	1	3	0	0	0	0	1	0	1	1	2	1	1	0	0	1	0	2	2	0	2	1	0	2	5	0	0	0	0	0
Phatr3_EG00064	3	1	2	1	2	5	13	17	1	2	0	0	4	4	0	8	1	1	3	1	0	2	7	6	1	0	0	1	1	5	3	11	1	0	7	3	0	3	2	1	0	5	2	0	1	6	3	2	0
Phatr3_EG00065	18855	12744	22541	71228	54979	54094	1902	2013	8486	7825	5536	47947	55615	1682	2081	2419	15499	10004	26788	14678	25952	25281	303	322	13498	15058	23531	22494	21206	300	358	407	27179	36037	920	20955	19704	43485	45657	33949	10001	19891	24552	49000	38609	9887	14207	27481	24208
Phatr3_EG00066	0	0	0	0	0	0	0	0	0	0	0	0	0	0	0	0	0	0	0	0	0	0	0	0	0	0	0	0	0	0	0	0	0	0	0	0	0	0	0	0	0	0	0	0	0	0	0	0	0
Phatr3_EG00067	4	3	5	3	6	8	6	7	3	5	7	10	5	4	5	4	10	7	13	4	3	5	8	3	10	8	7	5	8	3	7	5	10	4	4	10	14	3	16	2	2	10	4	5	5	10	15	13	13
Phatr3_EG00068	0	0	1	0	0	0	0	0	0	0	0	0	0	0	2	1	10	4	25	12	10	9	0	0	0	0	0	1	0	0	0	0	0	0	0	0	0	1	1	0	1	1	1	0	1	0	0	1	2
Phatr3_EG00069	0	5	0	4	2	0	3	1	8	4	6	0	4	0	4	8	13	8	7	3	3	5	4	1	1	3	4	2	7	0	0	1	5	3	11	2	4	0	2	4	4	4	6	2	1	1	3	3	2
Phatr3_EG00070	6	1	1	1	6	3	2	0	2	6	2	1	9	0	0	1	13	3	13	3	1	1	0	0	1	0	1	1	2	0	0	1	4	0	0	1	1	1	0	2	2	4	1	3	4	1	2	0	2
Phatr3_EG00071	65	42	42	42	175	119	55	54	703	64	515	215	439	47	40	59	540	330	356	195	217	233	49	32	44	54	135	125	92	29	22	45	69	60	35	75	53	93	110	74	94	61	108	79	94	63	163	48	32
Phatr3_EG00072	0	1	0	0	0	1	0	0	0	0	0	0	0	0	0	0	2	2	5	1	2	2	0	0	0	1	0	0	0	0	0	0	0	0	0	1	0	0	0	0	0	0	0	1	1	2	1	0	0
Phatr3_EG00073	94	77	76	4	36	64	111	175	48	40	35	7	55	14	78	63	32	15	14	3	23	24	155	55	6	5	51	51	65	45	195	221	188	106	303	12	11	49	136	59	185	69	29	11	15	33	45	54	38
Phatr3_EG00074	0	0	0	0	0	0	0	0	0	1	0	0	0	0	0	0	1	0	0	0	0	0	0	0	0	0	0	0	0	0	0	0	0	0	0	0	0	0	0	0	0	0	0	0	0	0	0	0	1
Phatr3_EG00075	15	59	100	13	5	5	23	21	5	1	3	6	3	1	17	18	52	52	59	57	47	78	2	1	3	3	2	1	2	0	2	1	92	126	0	4	7	39	1	21	41	47	19	30	28	43	59	15	14
Phatr3_EG00078	111	46	54	14	28	38	46	59	263	71	169	20	16	3	28	41	89	54	64	24	23	19	78	17	23	25	14	15	15	8	43	50	22	14	54	33	56	38	67	39	26	37	27	27	31	18	21	21	22
Phatr3_EG00080	2	0	0	0	2	0	0	0	1	1	2	0	0	2	2	1	11	5	21	20	9	10	0	0	0	0	1	4	0	0	0	3	0	0	0	0	2	0	1	4	1	2	2	0	2	1	1	0	0
Phatr3_EG00081	104	73	101	17	21	33	206	192	58	61	113	26	59	35	95	134	89	54	56	46	22	33	168	135	52	60	69	80	69	48	78	133	142	76	14	89	72	142	131	83	138	134	32	27	35	90	93	48	68
Phatr3_EG00084	0	0	0	0	0	0	0	0	0	0	0	0	0	0	0	0	0	0	0	0	0	0	0	0	0	0	0	0	0	0	0	0	0	0	0	0	0	0	0	0	0	0	0	0	0	0	0	0	0
Phatr3_EG00085	24	13	19	61	51	29	8	21	28	42	28	38	93	13	10	12	125	72	129	71	70	95	0	1	4	13	8	3	3	1	3	4	19	13	0	3	2	15	25	16	13	7	13	14	17	14	17	16	11
Phatr3_EG00086	3	1	0	0	0	0	3	10	1	1	3	0	2	0	16	19	2	2	0	4	0	0	7	1	0	0	0	2	1	1	16	11	0	0	7	0	1	0	2	1	0	0	0	0	0	0	1	2	1
Phatr3_EG00087	290	361	290	298	219	203	445	640	266	353	332	344	403	242	405	327	532	418	425	220	508	600	494	451	122	126	392	389	361	402	596	694	466	566	443	217	135	212	528	309	389	490	534	364	520	436	519	408	373
Phatr3_EG00088	19	16	10	7	6	11	71	61	67	19	51	13	33	58	38	47	17	19	16	14	6	7	54	40	16	18	10	16	10	35	63	78	20	24	61	17	29	16	41	24	24	14	1	8	9	37	55	6	6
Phatr3_EG00089	0	0	0	0	0	0	0	0	0	0	0	0	0	0	0	0	0	0	0	0	0	0	0	0	0	0	1	0	0	0	0	0	0	0	0	0	0	0	0	0	0	0	0	0	0	0	0	0	1
Phatr3_EG00090	0	0	0	0	0	0	0	0	0	0	0	0	0	0	0	1	0	0	0	0	0	0	0	0	1	0	0	0	0	1	0	0	0	0	0	0	0	0	0	0	0	0	0	0	0	0	0	0	0
Phatr3_EG00091	92	71	79	76	20	31	140	209	70	187	63	157	95	74	87	123	53	41	43	38	48	45	132	122	32	41	58	81	45	145	275	321	132	68	91	63	64	92	128	87	83	100	51	93	73	86	99	99	49
Phatr3_EG00092	242	273	442	278	307	244	390	449	266	295	226	318	493	791	254	271	252	145	194	123	209	197	302	628	326	326	155	134	200	731	975	1097	355	391	429	538	413	370	529	413	314	387	143	199	198	468	596	231	213
Phatr3_EG00093	56	90	66	16	44	32	299	290	168	100	141	33	146	107	181	233	80	61	103	37	55	50	167	184	57	49	76	76	61	232	212	319	128	100	182	77	84	65	126	77	178	211	49	22	32	102	144	81	74
Phatr3_EG00094	222	159	309	99	140	131	283	358	366	230	332	108	340	81	188	182	228	160	167	142	171	216	201	165	125	90	149	134	144	151	229	327	207	203	135	198	182	340	188	258	219	340	150	160	154	243	348	193	181
Phatr3_EG00095	64	49	126	18	59	38	119	136	80	60	112	31	98	28	40	65	79	70	67	47	38	68	57	47	36	32	38	42	41	11	34	54	99	79	2	79	89	135	56	60	95	108	43	58	51	91	133	81	72
Phatr3_EG00096	37	28	98	21	8	8	216	231	50	46	47	9	18	48	76	106	74	58	63	45	25	30	143	102	63	81	30	22	27	61	83	125	26	14	28	106	110	16	54	19	78	94	13	39	31	55	93	31	20
Phatr3_EG00097	1036	772	1061	790	802	780	817	877	1860	2518	1713	964	1089	229	323	324	1807	1068	1405	1829	960	1040	755	423	852	1018	1097	1145	1270	153	349	467	917	1058	259	1487	1134	1073	1241	941	1023	1299	640	881	955	962	1065	861	859
Phatr3_EG00098	6	9	4	0	2	6	88	83	49	11	19	3	26	16	78	98	12	10	14	4	9	7	43	26	3	3	6	7	7	22	48	66	6	8	69	5	3	8	18	12	13	32	5	1	5	23	16	20	16
Phatr3_EG00099	46	12	31	11	15	14	33	51	42	27	31	4	22	8	33	37	28	30	41	18	3	10	40	15	3	6	7	3	9	13	31	40	12	13	19	7	21	36	15	26	34	40	11	14	13	25	44	15	11
Phatr3_EG00100	0	0	0	0	0	1	1	1	0	1	0	0	0	2	0	2	1	0	2	1	3	0	7	3	1	0	4	0	1	2	0	5	0	2	0	2	3	0	3	0	2	0	0	0	0	2	0	0	0
Phatr3_EG00101	42	78	46	81	56	48	132	121	229	172	134	102	114	211	104	90	146	73	22	74	105	120	324	298	25	33	28	43	42	225	398	498	126	121	348	75	29	134	142	103	68	96	33	48	44	105	96	63	41
Phatr3_EG00102	2	0	1	4	2	1	101	100	11	0	8	8	13	8	34	55	1	3	4	1	0	1	35	47	0	1	6	8	5	58	80	98	20	22	35	1	4	10	9	9	0	2	1	4	1	6	5	1	0
Phatr3_EG00103	5	4	2	0	1	0	30	32	11	3	7	1	10	8	13	18	3	3	4	2	5	3	11	8	2	0	2	3	1	3	13	8	1	3	2	2	0	1	3	3	5	8	6	1	1	6	10	7	5
Phatr3_EG00104	0	0	0	0	0	0	0	0	0	0	0	0	0	0	0	0	0	0	0	0	0	0	0	0	0	0	0	0	0	0	0	0	0	0	0	0	0	0	0	0	0	0	0	0	0	0	0	0	0
Phatr3_EG00105	0	1	1	0	0	0	2	1	1	1	1	0	0	0	0	0	0	0	1	0	0	1	7	2	3	2	3	3	1	2	4	6	0	0	0	0	1	1	4	0	0	0	0	0	0	0	1	0	0
Phatr3_EG00106	0	0	0	0	0	0	0	0	0	0	0	0	0	0	0	0	0	0	0	0	0	0	0	0	0	0	0	0	0	0	0	0	0	0	0	0	0	0	0	0	0	0	0	0	0	0	0	0	0
Phatr3_EG00107	20	3	12	3	3	1	74	80	59	6	49	0	7	6	46	47	17	7	12	1	2	4	48	10	2	3	2	0	1	15	19	28	7	2	17	7	8	9	4	9	13	16	2	4	2	8	6	10	10
Phatr3_EG00108	0	0	0	0	0	0	0	0	0	1	0	0	0	0	0	1	4	4	7	4	0	2	0	0	0	0	0	0	0	0	1	0	0	0	0	0	0	1	0	0	0	0	1	0	0	0	0	0	0
Phatr3_EG00109	0	0	0	0	0	0	0	0	0	0	0	0	0	0	0	0	0	0	0	0	0	0	0	0	0	0	0	0	0	0	0	0	0	0	0	0	0	0	0	0	0	0	0	0	0	0	0	0	0
Phatr3_EG00110	0	0	0	0	0	0	0	0	0	0	0	0	0	0	0	0	0	0	0	0	0	0	0	0	0	0	0	0	0	0	0	0	0	0	0	0	0	0	0	0	0	0	0	0	0	0	0	0	0
Phatr3_EG00111	1	0	0	0	0	0	0	0	0	2	0	0	0	0	0	0	0	0	0	0	1	0	0	0	0	1	0	0	1	0	0	0	0	0	1	0	0	0	0	0	0	0	0	0	0	0	0	0	0
Phatr3_EG00112	293	220	301	59	114	118	656	795	254	259	276	91	229	179	324	384	257	211	206	130	137	137	349	403	171	180	172	180	179	276	362	500	257	263	158	257	252	249	370	238	257	425	137	74	87	304	372	155	128
Phatr3_EG00113	2	7	1	0	3	1	11	7	10	17	4	2	3	2	15	11	4	3	4	3	0	3	6	3	3	4	4	4	5	4	13	10	4	1	22	3	4	1	37	13	1	3	2	0	0	1	8	1	3
Phatr3_EG00114	10	11	16	5	8	4	78	90	17	14	35	7	11	7	33	67	20	17	12	8	11	7	54	42	10	10	12	15	9	15	17	40	17	15	19	22	14	11	36	17	18	31	6	5	4	19	15	10	7
Phatr3_EG00115	29	33	23	9	3	14	163	143	89	57	89	19	43	41	88	159	76	46	37	24	26	23	180	60	43	41	33	27	15	61	62	74	39	28	46	69	62	31	59	35	38	75	15	12	14	41	52	18	25
Phatr3_EG00116	166	157	161	26	78	88	479	511	355	235	216	43	111	123	384	387	178	99	188	97	161	168	283	217	68	76	147	136	149	229	347	413	137	137	346	100	96	54	240	113	170	275	62	30	54	156	197	97	92
Phatr3_EG00117	0	0	0	0	0	0	0	1	1	0	0	0	0	2	1	1	3	0	0	2	0	2	0	0	0	0	0	0	0	0	0	0	0	0	0	0	0	0	0	0	0	2	0	0	0	0	2	0	2
Phatr3_EG00118	0	0	0	0	0	0	0	0	0	0	0	0	0	0	0	0	0	0	0	0	0	0	0	0	0	0	0	0	0	0	0	0	0	0	0	0	0	0	0	0	0	0	0	0	0	0	0	0	0
Phatr3_EG00119	853	650	669	472	590	579	2591	3065	1995	2295	1963	577	782	606	1704	1687	2161	1282	1282	826	1227	1267	2015	967	206	284	614	568	523	978	779	1065	617	499	730	298	161	135	516	240	837	1234	472	295	281	526	759	601	476
Phatr3_EG00120	2	0	0	0	2	0	0	2	1	3	1	0	0	10	22	39	20	6	3	7	3	4	0	0	0	0	0	1	0	0	0	0	0	0	0	0	0	0	0	0	0	0	0	0	0	1	0	0	1
Phatr3_EG00121	107	69	107	21	45	51	98	109	47	95	158	43	55	2	21	37	96	79	98	57	55	76	42	19	44	47	63	73	65	13	8	9	76	82	23	53	52	59	73	48	74	111	53	71	85	82	90	91	83
Phatr3_EG00122	32	14	29	22	19	23	23	14	8	19	20	33	9	17	11	11	65	51	57	24	19	29	24	12	6	7	10	17	17	3	14	7	14	23	4	9	6	18	20	13	19	24	71	54	53	30	43	41	33
Phatr3_EG00123	748	521	424	157	153	138	1621	1788	3114	1265	2799	387	648	269	838	885	1978	1310	983	796	409	460	1332	561	569	683	560	510	481	474	547	759	373	309	587	814	604	626	670	504	699	949	388	267	319	458	659	262	220
Phatr3_EG00124	5	5	5	6	8	6	4	5	2	3	6	6	12	3	14	13	39	20	49	28	21	16	0	0	1	3	4	1	3	1	1	1	3	4	0	1	2	9	0	4	1	2	11	11	13	5	7	12	2
Phatr3_EG00125	321	271	376	81	182	159	163	196	94	157	103	86	105	638	107	162	799	573	527	319	130	146	158	538	151	175	91	80	73	510	377	431	217	132	31	237	179	99	205	129	652	546	322	170	212	429	607	290	236
Phatr3_EG00126	0	0	0	0	0	0	0	0	0	0	0	0	0	0	0	0	0	0	0	0	0	0	0	0	0	0	0	0	0	0	0	0	0	0	0	0	0	0	0	0	0	0	0	0	0	0	0	0	0
Phatr3_EG00127	41	31	52	20	33	29	80	139	67	21	59	15	58	64	96	108	60	33	39	30	31	24	128	164	40	26	40	50	38	191	236	259	94	75	46	52	50	86	94	68	49	99	34	20	32	99	111	54	48
Phatr3_EG00128	3	0	0	4	1	1	7	5	14	8	10	3	1	1	2	4	11	13	5	17	7	4	16	2	8	12	6	6	5	6	12	17	8	0	2	11	8	3	11	8	5	12	2	2	2	3	8	2	3
Phatr3_EG00129	3	1	6	6	2	3	1	1	5	6	10	6	14	2	3	5	28	14	38	9	12	22	2	0	2	4	2	3	1	0	0	0	6	4	0	3	3	15	11	7	4	6	2	5	11	4	1	3	9
Phatr3_EG00130	40	28	34	4	13	12	126	97	39	65	22	3	38	33	112	131	72	35	56	18	35	43	91	63	8	19	32	32	20	91	119	158	36	31	177	15	16	26	39	19	76	78	16	3	9	41	60	25	20
Phatr3_EG00131	0	0	0	0	0	0	0	0	0	0	0	0	0	0	0	0	0	0	0	0	0	0	0	0	0	0	0	0	0	0	0	0	0	0	0	0	0	0	0	0	0	0	0	0	0	0	0	0	0
Phatr3_EG00132	4	1	0	7	4	1	1	1	1	0	0	2	3	8	6	10	59	42	105	40	55	68	0	0	0	0	0	1	0	1	0	1	1	4	2	0	0	6	1	4	1	6	7	1	2	2	3	3	2
Phatr3_EG00133	0	0	0	0	0	0	0	0	0	0	0	0	0	0	0	0	0	0	0	0	0	0	0	0	0	0	0	0	0	0	0	0	0	0	0	0	0	0	0	1	0	0	0	0	0	0	0	0	1
Phatr3_EG00134	2	2	1	1	2	3	9	12	3	0	2	0	8	7	9	22	2	5	3	2	0	0	7	10	6	3	2	1	2	11	15	19	4	3	6	4	7	14	4	3	7	13	5	0	0	7	17	1	0
Phatr3_EG00135	11	6	9	9	3	2	8	10	11	8	8	22	2	1	8	8	28	12	29	37	17	28	12	4	22	34	3	10	11	9	5	5	11	4	0	45	36	15	14	13	8	21	22	12	16	5	13	6	6
Phatr3_EG00136	891	931	1249	423	267	301	1905	2379	571	905	909	440	513	2102	1210	1275	1050	805	876	881	560	741	2051	2681	1417	1299	872	863	763	1790	2212	2911	1483	1536	533	2235	1620	1189	1683	1031	1358	1986	579	519	560	1619	2146	950	932
Phatr3_EG00137	0	0	0	0	0	0	0	0	0	0	0	0	0	0	0	0	0	0	0	0	0	0	0	0	0	0	0	0	0	0	0	0	0	0	0	0	0	0	0	0	0	0	0	0	0	0	0	0	0
Phatr3_EG00138	68	76	89	35	40	67	182	188	121	115	99	40	101	40	125	156	76	35	67	48	56	52	129	118	58	74	93	96	79	136	181	251	109	107	108	82	71	138	164	124	94	132	36	37	30	105	135	67	63
Phatr3_EG00139	43	41	80	37	10	13	250	446	166	54	135	20	47	219	297	235	143	91	43	121	39	38	387	406	88	123	40	41	47	467	674	729	27	22	304	145	121	35	61	32	80	139	51	58	51	118	138	54	32
Phatr3_EG00140	33	29	35	12	16	16	89	115	121	30	94	11	45	97	129	168	57	32	43	47	29	14	118	97	63	66	62	57	41	112	185	177	46	55	95	98	116	31	79	46	50	78	20	11	18	70	70	31	31
Phatr3_EG00141	21	46	81	6	5	8	19	14	7	2	8	2	3	0	21	29	103	84	149	125	166	191	1	0	3	6	1	1	1	0	0	2	134	199	0	3	9	31	5	12	68	138	27	51	43	129	138	45	44
Phatr3_EG00142	22	20	47	6	13	28	59	57	14	37	36	17	21	3	24	39	25	13	17	17	16	19	95	26	17	26	20	23	26	4	15	43	33	27	2	24	14	38	38	32	32	71	10	6	6	12	16	20	23
Phatr3_EG00143	240	265	275	67	104	92	503	495	547	373	372	62	206	310	689	794	438	247	342	256	250	243	540	370	119	151	145	144	156	469	716	811	163	162	1710	178	191	95	194	88	274	408	114	96	89	245	361	166	108
Phatr3_EG00144	898	1285	2749	890	280	313	2216	2546	921	690	607	537	511	2075	1119	1189	1784	1182	1077	1266	641	684	929	1574	1399	2036	298	248	290	927	1951	2275	596	289	1710	2478	2434	174	1215	429	1318	2029	461	901	699	1522	2247	1219	921
Phatr3_EG00145	20	27	23	6	24	7	52	66	37	18	25	3	29	16	63	77	19	15	21	11	25	11	48	31	16	16	34	31	41	57	71	84	19	17	82	26	28	18	59	22	11	47	7	4	9	12	30	13	9
Phatr3_EG00146	0	0	0	0	0	0	0	0	0	0	0	0	0	0	0	0	0	0	0	0	0	0	0	0	0	0	0	0	0	0	0	0	0	0	0	0	0	0	0	0	0	0	0	0	0	0	0	0	0
Phatr3_EG00147	35	30	57	9	12	12	101	104	90	41	70	7	65	43	102	152	69	57	22	40	32	37	114	80	33	29	45	57	37	90	126	154	56	41	99	53	47	71	94	49	69	69	25	20	12	68	85	49	30
Phatr3_EG00148	28	24	15	5	14	9	34	57	72	27	40	4	30	14	56	58	37	23	24	24	16	13	54	44	23	40	40	40	53	61	82	101	41	27	76	29	37	44	57	43	54	65	14	9	17	36	61	17	15
Phatr3_EG00149	91	47	92	32	61	67	116	165	104	36	82	28	120	91	120	138	68	40	64	36	48	54	129	107	53	37	66	50	55	104	170	201	98	127	80	60	72	87	149	93	79	119	67	38	49	100	146	60	61
Phatr3_EG00150	3	3	0	1	1	0	5	2	1	0	2	1	3	0	1	2	8	3	2	13	2	1	0	0	1	3	1	3	2	1	0	0	0	2	0	3	2	0	1	0	1	6	1	2	3	0	0	0	1
Phatr3_EG00151	5	3	4	6	7	3	27	18	12	5	28	10	14	4	13	19	48	39	23	16	6	11	16	4	8	9	3	6	2	2	3	3	5	4	0	10	8	18	10	12	3	5	6	6	14	1	8	3	4
Phatr3_EG00152	82	63	109	23	50	42	260	330	196	61	154	31	121	166	342	451	123	76	114	70	78	63	298	198	67	72	86	76	68	301	311	373	78	101	411	94	112	71	114	82	99	174	61	43	51	125	193	89	75
Phatr3_EG00153	160	111	181	46	81	89	329	292	378	151	255	44	197	87	465	528	133	88	129	72	124	92	408	151	45	56	218	174	162	192	273	346	221	222	658	105	105	195	299	196	275	283	111	94	105	152	187	164	155
Phatr3_EG00154	0	0	0	0	0	1	0	0	0	0	0	0	0	1	1	5	5	4	1	2	6	2	0	0	0	0	0	0	0	0	0	0	0	0	1	0	0	0	0	0	0	0	0	0	0	1	0	0	0
Phatr3_EG00155	81	77	76	18	33	61	206	195	144	133	101	9	21	98	217	272	116	96	81	103	99	109	167	144	87	85	102	113	101	199	283	234	90	69	261	113	116	16	160	67	91	167	62	29	33	56	78	56	43
Phatr3_EG00156	0	0	0	0	0	1	0	1	4	0	0	1	0	0	0	1	3	0	1	2	0	0	0	0	0	1	0	0	0	0	0	0	0	0	0	0	0	0	0	0	0	0	0	0	0	0	0	0	0
Phatr3_EG00157	283	169	219	101	149	132	698	986	569	578	637	149	386	442	489	545	549	371	389	922	382	461	913	693	277	248	1102	1119	965	487	863	1067	504	516	135	394	304	649	1008	595	415	476	390	192	249	421	511	300	264
Phatr3_EG00158	19	10	26	9	15	19	28	31	9	28	12	13	28	4	14	44	53	18	22	41	18	21	18	5	14	16	13	11	15	10	15	16	12	11	33	8	10	12	28	20	16	28	18	7	15	12	13	9	15
Phatr3_EG00159	111	68	113	79	73	56	62	175	177	90	108	54	157	201	100	111	164	91	111	210	33	43	106	100	137	174	206	172	179	201	262	379	131	121	147	175	188	161	226	202	151	206	72	57	44	139	181	82	79
Phatr3_EG00160	0	0	0	0	0	0	0	0	0	0	0	0	0	0	0	0	0	0	0	0	0	0	0	0	0	0	0	0	0	0	0	0	0	0	0	0	0	0	0	0	0	0	0	0	0	0	0	0	0
Phatr3_EG00161	3467	3503	4520	6323	5217	4490	4908	5186	6146	4534	3110	5547	7612	10708	7605	8073	6627	3860	6431	7175	4887	4787	5405	6851	4999	6045	4268	3723	4163	9297	10183	16045	3386	4624	17811	7995	8500	5199	6330	5341	3025	4191	2834	4258	4294	3467	4278	3125	2614
Phatr3_EG00162	2	2	5	1	3	3	0	4	5	5	7	1	1	1	6	5	12	14	8	9	3	5	2	1	1	2	2	7	3	0	1	3	6	4	0	7	5	8	9	6	8	4	5	4	3	6	7	1	5
Phatr3_EG00163	26	16	23	3	8	1	139	159	83	52	98	1	13	11	90	130	46	41	16	37	13	20	176	84	16	28	49	37	56	43	94	112	48	31	21	44	29	49	43	33	32	92	12	9	11	31	29	9	11
Phatr3_EG00164	39	25	39	16	20	15	28	42	81	44	54	25	63	8	38	40	75	41	39	70	33	44	16	14	27	35	74	57	46	38	59	71	46	36	25	64	34	128	80	97	36	94	21	17	29	45	67	28	24
Phatr3_EG00165	0	0	0	1	0	0	2	0	0	3	2	1	7	1	0	0	1	1	1	0	2	0	0	0	0	0	0	1	1	0	0	1	0	0	0	0	0	0	1	2	0	0	1	1	0	3	6	0	1
Phatr3_EG00166	41	30	37	15	22	27	73	77	39	19	26	11	54	14	57	70	22	22	17	15	36	32	43	45	17	13	51	46	48	33	54	70	46	68	38	16	25	78	80	43	52	46	13	17	17	41	50	93	60
Phatr3_EG00167	0	0	0	0	0	0	0	0	0	0	1	0	0	0	0	0	1	0	0	0	0	0	0	0	0	0	3	0	0	0	0	0	0	0	0	1	0	1	0	0	0	0	0	0	3	0	1	0	0
Phatr3_EG00168	4	2	3	1	5	3	17	20	6	3	4	0	6	8	14	25	0	3	1	2	4	3	14	26	1	2	13	7	4	18	40	30	8	9	31	2	4	2	30	7	7	10	3	1	3	11	8	5	2
Phatr3_EG00169	11	9	28	5	17	10	21	16	25	22	11	9	22	19	30	18	18	12	10	11	13	14	47	35	14	26	40	41	31	69	76	69	27	38	56	23	27	39	66	34	19	47	29	16	15	24	31	38	19
Phatr3_EG00170	0	0	0	0	0	0	0	0	0	0	0	0	0	0	0	0	0	0	0	0	0	0	0	0	0	0	1	0	0	0	0	0	0	0	0	0	0	0	0	0	0	0	0	0	0	0	0	0	0
Phatr3_EG00171	2555	819	1884	1600	1831	1422	1488	1794	1410	1207	1150	934	3624	312	751	1140	502	354	1814	266	1315	1369	596	498	604	513	9528	8987	7026	200	678	782	4350	3728	980	982	962	5556	5931	4350	1782	1077	1574	1234	1268	1066	1368	2883	2669
Phatr3_EG00172	46	34	40	7	12	13	91	106	46	25	39	3	30	71	57	59	29	17	19	13	15	16	152	124	83	85	63	64	44	92	154	214	65	62	14	105	97	82	110	69	52	63	26	16	22	48	90	28	23
Phatr3_EG00173	0	0	0	0	0	0	0	0	0	0	0	0	0	0	0	0	3	3	4	1	1	3	0	0	0	0	0	0	0	0	0	0	0	0	0	0	0	1	0	0	1	0	0	0	2	1	1	0	0
Phatr3_EG00174	52	37	51	8	8	6	215	250	58	33	77	6	23	63	80	135	53	60	43	37	27	18	259	171	62	56	65	64	51	71	126	192	71	63	23	91	76	112	93	75	105	142	55	29	31	93	118	50	41
Phatr3_EG00175	6	11	3	1	0	0	8	10	13	3	11	1	3	4	7	9	13	6	3	2	3	2	33	22	8	9	10	6	10	6	21	31	12	9	2	11	5	9	6	9	15	11	0	2	6	10	9	7	1
Phatr3_EG00176	7	5	4	3	3	1	27	38	12	4	7	3	12	18	40	60	13	3	0	0	5	5	26	52	2	1	3	5	6	61	97	103	14	8	104	4	1	4	22	7	3	14	4	3	5	16	15	8	4
Phatr3_EG00177	65	45	62	24	39	44	65	69	58	59	39	24	84	34	54	54	59	43	64	30	29	14	53	38	31	52	65	53	52	52	59	76	81	68	70	55	59	97	145	92	62	147	59	51	63	75	100	70	59
Phatr3_EG00178	100	95	72	43	77	43	201	200	131	96	110	37	120	98	158	166	58	47	50	61	61	67	290	205	101	141	231	217	229	184	232	290	296	268	253	158	149	182	315	210	147	207	65	39	57	118	133	141	118
Phatr3_EG00179	35	37	32	21	21	24	88	122	23	47	34	30	63	50	94	86	32	16	29	40	52	76	465	202	24	60	91	79	53	169	441	489	144	132	258	66	39	76	141	91	84	94	86	48	48	67	80	51	42
Phatr3_EG00180	0	1	0	1	0	0	0	0	0	1	0	1	1	0	0	2	9	6	10	10	11	6	0	0	0	0	1	0	0	0	0	0	0	0	0	0	0	0	1	0	0	2	1	0	0	1	3	1	3
Phatr3_EG00181	1	0	2	0	0	0	6	1	1	1	2	1	1	0	0	1	3	0	0	0	0	0	0	1	1	0	0	0	0	0	1	2	0	1	0	1	0	3	0	3	1	1	2	1	0	3	5	0	0
Phatr3_EG00182	503	1114	567	486	129	144	667	461	588	807	578	607	847	198	486	531	691	467	284	859	174	162	741	338	714	874	570	517	493	191	613	710	776	267	271	1206	812	1397	902	852	670	1972	421	581	554	330	381	560	418
Phatr3_EG00183	5	5	7	1	4	2	14	10	13	7	9	0	1	16	8	15	9	4	6	4	3	1	30	8	5	8	6	5	9	9	33	29	5	14	0	14	15	21	17	9	7	18	1	5	2	16	16	5	4
Phatr3_EG00184	0	2	1	1	1	1	3	5	5	7	2	1	2	2	5	11	8	4	5	4	2	1	2	0	4	2	4	3	3	0	7	3	2	1	23	3	2	0	26	11	4	5	2	1	1	0	0	0	0
Phatr3_EG00185	55	16	28	12	23	30	43	39	270	20	204	14	33	10	26	40	69	49	42	26	25	32	21	13	9	20	25	22	33	27	39	35	31	34	33	23	12	31	62	35	23	45	51	32	32	19	25	31	25
Phatr3_EG00186	4830	4986	7491	7809	6894	7123	1356	1939	2058	1426	1209	5044	10288	4259	2393	2203	3281	2041	5504	1933	2811	3186	1999	2397	2765	3245	4535	4533	4658	3764	3827	4799	7084	8446	10211	4163	4677	7063	10227	6851	4350	9053	8343	12007	9805	7208	10747	9826	8127
Phatr3_EG00187	0	0	0	0	0	1	0	0	0	0	0	0	0	0	0	0	1	0	2	0	0	0	0	0	0	0	0	0	0	0	0	1	0	0	0	0	0	0	0	1	0	0	1	0	0	0	0	0	0
Phatr3_EG00188	126	88	68	99	17	18	81	64	386	46	248	27	65	129	97	122	61	39	47	31	15	12	100	89	45	47	35	25	30	93	97	139	89	49	149	80	71	154	237	121	39	84	74	80	80	41	49	78	69
Phatr3_EG00189	1696	2035	2069	1610	1546	678	1616	2706	1049	1963	1206	1689	1284	2294	757	579	1523	1117	1150	1556	1463	1714	2316	3004	1762	1712	2539	2638	2531	2626	4562	5961	1118	1624	1042	2761	2168	2208	3540	2197	1255	2946	1230	1443	1399	2381	3226	945	828
Phatr3_EG00190	0	0	0	0	0	0	0	0	0	0	0	0	0	0	0	0	0	0	0	0	0	0	0	0	0	0	0	0	0	0	0	0	0	0	0	0	0	0	0	0	0	0	0	0	0	0	0	0	0
Phatr3_EG00191	1637	1222	2069	2862	1750	1611	956	974	2106	1381	1246	1817	2098	227	552	671	980	621	1141	1588	678	638	1698	276	1428	1758	1354	1329	1488	219	253	311	1152	1495	1342	1839	2434	1130	1717	1117	362	710	1736	2434	2174	620	830	852	843
Phatr3_EG00192	1	1	1	1	0	0	0	0	3	1	0	2	0	0	0	0	4	0	4	0	3	0	0	0	0	0	0	0	0	0	0	0	0	0	0	2	2	3	1	0	0	1	2	2	1	4	0	0	0
Phatr3_EG00193	674	707	747	131	388	260	1937	2284	604	794	979	214	354	390	695	717	584	546	307	430	406	600	1903	1057	363	352	611	658	557	506	1093	1468	530	608	498	623	507	516	930	408	836	1175	239	189	221	797	1022	378	356
Phatr3_EG00194	8	24	30	3	3	4	20	6	2	1	1	1	3	2	5	8	23	12	33	36	23	30	0	0	5	3	2	0	1	0	1	0	39	59	0	1	15	18	1	10	47	67	27	17	24	97	95	10	8
Phatr3_EG00195	3753	912	2894	7455	11548	9682	139	131	3161	588	1981	4513	9880	63	160	196	540	328	3923	678	1931	2079	77	13	856	929	5784	5472	5077	15	28	37	4675	6222	221	1023	1205	10946	5241	7364	1662	543	5182	8927	7630	2879	3672	5607	4848
Phatr3_EG00196	0	0	0	0	0	0	0	0	0	0	0	0	0	0	0	0	0	0	0	0	0	0	0	0	0	0	0	0	0	0	0	0	0	0	0	0	0	0	0	0	0	0	0	0	0	0	0	0	0
Phatr3_EG00197	0	0	0	0	0	0	0	0	0	0	0	0	0	0	0	0	0	0	0	0	0	0	0	0	0	0	0	0	0	0	0	0	0	0	0	0	0	0	0	0	0	0	0	0	0	0	0	0	0
Phatr3_EG00198	417	300	248	105	259	167	929	1494	240	279	327	84	165	566	277	398	415	301	220	122	240	289	700	1097	155	169	152	187	188	730	926	965	121	146	28	246	150	119	280	125	274	474	128	82	82	416	590	154	105
Phatr3_EG00199	4	1	0	1	0	0	2	4	1	0	1	1	0	0	0	1	2	1	4	1	0	2	3	2	0	0	0	1	0	3	2	2	0	1	2	2	0	2	0	0	0	1	5	8	13	2	2	3	0
Phatr3_EG00200	4	7	6	3	3	2	8	3	22	4	19	4	11	4	5	4	9	9	6	2	3	3	0	2	4	6	1	2	3	1	1	2	5	0	0	5	3	1	3	0	2	2	1	1	3	1	1	3	2
Phatr3_EG00201	223	268	410	76	152	135	474	564	232	207	237	91	192	339	370	390	360	179	201	196	174	189	371	498	222	237	181	165	173	348	614	654	310	247	374	340	372	184	422	197	364	446	117	80	110	378	485	221	173
Phatr3_EG00202	0	0	0	0	0	0	1	0	0	0	0	0	0	0	0	2	0	0	1	0	0	1	0	0	0	0	0	1	0	1	1	0	1	0	3	1	0	0	0	0	0	0	0	0	0	0	0	0	0
Phatr3_EG00203	17	18	16	11	5	3	90	139	28	12	28	10	33	20	131	177	22	8	16	6	8	27	134	110	4	15	53	49	64	87	169	223	69	52	132	13	7	22	78	28	46	35	20	4	10	44	43	23	21
Phatr3_EG00204	9	1	12	10	4	3	9	16	11	4	12	5	4	24	10	7	16	6	20	10	13	15	17	14	12	5	8	12	1	24	14	10	14	16	8	11	13	8	6	9	11	9	6	15	11	17	15	16	17
Phatr3_EG00205	0	0	0	1	0	0	0	0	0	0	0	0	0	1	1	0	1	1	1	1	2	5	1	0	0	0	0	0	0	0	0	0	0	0	0	0	1	0	3	0	0	1	2	2	2	0	0	0	0
Phatr3_EG00206	0	0	0	0	0	1	0	0	0	0	1	2	2	3	3	0	0	0	0	1	0	0	2	2	0	0	0	0	1	0	2	1	0	0	5	0	0	0	1	0	0	1	0	0	0	1	0	0	0
Phatr3_EG00207	0	1	3	0	1	0	0	1	1	1	0	0	1	1	1	0	0	2	3	2	2	5	1	0	0	0	0	0	0	0	0	0	0	1	0	0	3	1	0	0	1	0	0	0	0	0	2	0	0
Phatr3_EG00208	35	12	23	6	7	6	50	56	44	26	45	1	9	4	18	40	22	21	23	11	5	8	18	14	12	10	15	11	12	18	26	43	21	12	19	22	25	61	39	30	20	21	4	8	13	29	40	16	9
Phatr3_EG00209	0	0	0	0	0	0	0	0	0	0	0	0	0	0	0	0	0	0	0	0	0	0	0	0	0	0	0	0	0	0	0	0	0	0	0	0	0	0	0	0	0	0	0	0	0	0	0	0	0
Phatr3_EG00210	20	2	3	6	7	2	9	4	4	11	4	5	14	1	1	0	2	2	0	2	4	3	3	0	2	1	1	1	0	1	0	3	4	6	2	1	1	1	1	3	0	1	10	5	1	4	3	1	0
Phatr3_EG00211	0	0	0	0	1	0	2	0	3	0	0	0	0	1	0	1	4	0	0	0	0	2	3	2	1	1	0	0	0	0	0	3	2	0	1	4	1	1	0	0	0	0	0	0	0	1	3	0	0
Phatr3_EG00212	16	29	27	8	2	6	93	53	7	4	10	1	7	2	26	40	10	9	4	6	6	2	20	23	1	3	0	4	1	20	26	29	11	4	6	8	4	4	9	7	4	9	2	2	4	19	23	17	9
Phatr3_EG00213	512	150	797	582	987	622	65	93	78	44	54	351	418	188	54	66	71	37	325	28	169	152	102	187	78	75	10	9	6	126	318	364	97	118	85	111	143	295	29	129	141	91	155	473	412	546	690	217	229
Phatr3_EG00214	5	14	8	10	7	10	35	44	34	19	25	4	38	9	49	47	31	24	8	10	42	52	64	46	5	3	64	53	34	33	79	106	27	45	65	6	7	5	51	35	22	21	17	7	20	18	18	26	13
Phatr3_EG00215	175	60	158	114	59	105	282	287	70	76	111	77	74	83	174	224	123	74	131	76	56	59	291	163	81	69	82	97	73	134	160	207	126	93	188	103	106	288	172	175	112	124	81	196	154	152	173	94	91
Phatr3_EG00216	0	0	0	0	0	0	0	0	0	0	0	0	0	0	0	0	0	0	0	0	0	0	0	0	0	0	0	0	0	0	0	0	0	0	0	0	0	0	0	0	0	0	0	0	0	0	0	0	0
Phatr3_EG00217	56	116	83	3	6	13	69	212	1128	26	508	0	2	211	420	193	133	68	50	42	45	46	187	25	44	51	1	0	4	36	11	17	2	1	3391	67	43	0	2	2	76	130	4	3	3	53	91	3	4
Phatr3_EG00218	8	11	9	5	4	4	121	102	67	48	57	4	6	2	108	143	40	31	19	27	11	12	97	9	18	29	28	25	29	20	26	37	15	5	61	12	14	13	16	11	23	48	5	9	8	4	9	4	4
Phatr3_EG00219	6	3	3	2	3	0	0	1	4	7	2	3	4	2	0	2	10	4	11	7	4	11	1	1	4	2	2	1	4	1	0	2	2	3	2	2	5	2	2	1	5	7	2	1	2	3	6	0	0
Phatr3_EG00220	95	127	145	189	60	72	198	225	58	170	96	143	100	281	73	118	223	159	220	195	165	180	209	234	202	291	86	88	50	163	120	185	42	66	10	299	247	41	90	46	150	136	180	108	145	98	157	88	65
Phatr3_EG00221	0	0	0	0	3	0	3	2	0	2	0	1	5	2	0	1	2	1	0	1	3	9	3	7	0	0	0	0	3	2	3	5	0	0	0	1	0	1	7	0	0	1	1	1	0	7	1	3	3
Phatr3_EG00222	0	0	0	0	0	0	0	0	0	0	0	0	0	0	0	0	0	0	0	0	0	0	0	0	0	0	0	0	0	0	0	0	0	0	0	0	0	0	0	0	0	0	0	0	0	0	0	0	0
Phatr3_EG00223	11	28	8	2	3	0	86	57	78	46	61	2	1	0	77	95	39	24	4	17	5	3	346	3	14	15	16	7	11	2	10	11	1	1	184	21	20	6	3	4	22	11	0	2	3	3	8	5	1
Phatr3_EG00224	8	4	9	1	0	7	22	13	9	6	12	4	2	0	14	14	15	10	4	12	6	5	17	5	10	8	15	13	8	2	2	9	11	11	1	12	16	6	22	24	7	15	2	3	3	9	2	4	5
Phatr3_EG00225	358	334	400	164	230	196	333	362	464	401	237	177	377	314	439	353	521	322	556	347	294	280	330	271	244	261	212	198	261	355	489	559	258	274	1934	373	365	142	282	183	345	424	218	173	177	271	335	264	241
Phatr3_EG00226	12	3	2	0	1	5	14	23	4	6	1	5	2	24	7	11	10	10	3	3	4	0	17	13	2	0	3	2	1	21	17	10	8	3	4	4	6	3	4	3	5	1	3	2	1	5	8	5	2
Phatr3_EG00227	28	15	18	2	8	10	77	75	47	36	32	8	19	62	115	99	23	14	20	25	8	23	74	70	29	16	35	20	41	101	128	102	40	20	143	38	22	22	47	22	39	48	9	7	11	36	33	19	18
Phatr3_EG00228	0	5	0	0	0	1	8	12	5	2	4	0	2	2	13	16	4	3	1	1	6	0	13	7	2	4	1	4	5	5	10	13	1	2	19	2	6	0	6	0	3	5	1	1	1	3	2	0	0
Phatr3_EG00229	27	23	37	3	2	3	132	144	56	27	53	5	14	45	85	123	46	35	14	24	15	12	166	80	47	32	25	30	26	48	98	128	29	18	40	60	72	15	35	20	46	65	6	7	10	35	38	15	15
Phatr3_EG00230	6	3	5	4	0	4	4	2	5	2	5	0	4	3	16	11	6	5	6	8	3	1	1	0	7	5	3	0	1	0	1	3	2	3	5	11	9	3	5	8	2	3	2	1	4	3	14	1	3
Phatr3_EG00231	0	0	0	0	0	0	0	2	0	0	0	0	0	1	1	1	0	0	0	1	0	1	0	3	1	0	1	0	0	0	1	0	0	0	0	1	1	1	1	0	1	0	0	0	0	2	0	2	0
Phatr3_EG00232	67	110	119	94	45	46	188	144	507	250	391	408	90	46	102	148	722	466	241	448	212	230	158	82	320	356	129	128	126	56	88	98	57	38	61	508	365	103	159	109	115	245	80	92	98	50	78	41	34
Phatr3_EG00233	2	3	5	1	1	1	3	0	7	7	6	4	6	3	0	2	2	3	2	3	0	0	0	0	1	0	0	0	2	1	1	1	0	0	4	4	0	0	2	0	3	3	1	0	1	3	10	9	2
Phatr3_EG00234	8	56	25	36	13	11	38	42	34	40	26	25	90	14	17	24	12	5	9	6	27	26	71	68	24	21	51	47	49	68	128	178	115	153	92	23	11	58	116	56	9	15	5	3	9	24	24	18	17
Phatr3_EG00235	0	0	0	0	0	0	0	0	0	0	0	1	0	0	0	0	0	0	0	0	0	0	0	0	0	2	0	0	0	0	0	0	0	0	0	1	0	0	0	1	0	0	0	0	0	0	0	0	0
Phatr3_EG00236	0	0	2	0	0	0	0	0	0	0	0	0	0	0	0	1	0	0	2	0	0	2	0	0	1	0	0	0	0	0	0	0	0	2	0	0	0	0	0	1	0	0	0	0	0	0	0	0	0
Phatr3_EG00237	33	6	17	51	2	6	79	124	38	25	27	63	9	26	45	52	30	23	42	12	10	8	197	47	7	14	7	13	12	43	84	100	14	6	59	18	12	15	15	12	11	20	30	34	38	25	43	16	11
Phatr3_EG00238	17	7	5	13	7	14	12	4	2	2	0	6	17	0	5	1	5	2	0	6	2	4	5	1	4	2	2	6	1	1	3	4	12	6	7	6	7	24	5	15	0	0	2	6	6	3	4	2	3
Phatr3_EG00239	4	0	2	1	0	0	0	0	0	0	0	0	1	2	0	1	0	1	4	0	0	3	1	0	2	1	0	1	0	3	0	1	2	1	2	0	4	3	1	0	1	2	1	1	0	1	0	2	0
Phatr3_EG00240	0	1	0	0	0	0	3	2	0	0	0	0	0	0	2	0	0	0	0	0	0	0	0	0	0	4	0	0	0	0	2	1	1	0	2	1	0	1	1	0	0	1	0	0	1	2	1	2	0
Phatr3_EG00241	3	6	5	1	0	0	23	23	20	5	12	0	4	10	31	22	13	5	2	3	1	3	25	22	1	3	2	4	6	12	30	25	2	7	40	6	5	4	7	1	9	17	1	2	1	12	10	0	6
Phatr3_EG00242	1	0	1	0	0	1	1	3	0	0	0	1	1	0	1	0	0	0	1	0	0	0	2	2	0	1	3	1	3	3	5	5	1	0	1	0	2	1	1	1	0	0	0	0	0	0	0	0	0
Phatr3_EG00243	0	0	0	0	0	0	0	0	0	0	0	0	0	0	0	1	0	0	0	0	0	0	0	0	0	0	0	0	0	0	0	0	0	0	0	1	0	0	0	0	0	0	0	0	0	0	0	0	1
Phatr3_EG00244	0	1	0	0	1	0	1	2	1	0	0	0	1	1	7	6	11	3	9	2	1	2	2	0	3	1	1	2	2	2	2	4	2	0	2	4	2	2	37	9	6	4	2	2	1	2	1	3	0
Phatr3_EG00245	0	0	0	0	0	0	0	0	0	0	0	0	0	0	0	0	0	0	0	0	0	0	0	0	0	0	0	0	0	0	0	0	0	0	0	0	0	0	0	0	0	0	0	0	0	0	0	0	0
Phatr3_EG00246	48	50	50	9	14	25	146	148	61	64	54	14	49	35	83	100	63	62	41	40	21	31	141	90	30	37	46	51	44	76	108	162	68	74	59	72	41	76	85	69	94	130	22	12	18	70	78	45	40
Phatr3_EG00247	0	0	0	0	0	0	0	0	0	0	0	0	0	0	0	0	0	0	0	0	0	0	0	0	0	0	0	0	0	0	0	0	0	0	0	0	0	0	0	0	0	0	0	0	0	0	0	0	0
Phatr3_EG00248	112	96	143	99	96	91	137	142	113	132	95	81	122	81	154	215	120	63	138	73	107	106	119	69	77	113	60	71	73	87	112	114	142	141	134	107	130	125	163	91	131	211	108	120	111	86	142	139	117
Phatr3_EG00249	1	4	1	1	2	4	1	2	13	11	7	1	14	0	1	0	7	2	5	3	3	2	0	1	4	3	3	2	2	0	1	0	1	3	2	0	1	1	0	1	0	3	5	5	2	2	3	5	2
Phatr3_EG00250	2	3	3	0	0	0	9	23	0	0	0	0	0	3	2	6	5	3	1	4	0	3	7	9	0	0	0	0	0	10	24	36	1	1	5	0	0	2	0	1	1	0	2	3	1	2	8	0	0
Phatr3_EG00251	9	1	0	5	1	2	13	11	14	5	10	3	4	4	10	18	6	7	7	3	4	3	15	4	2	5	8	17	20	2	3	18	10	11	0	3	5	9	8	4	4	2	1	2	3	9	9	5	8
Phatr3_EG00252	815	761	1194	3017	2933	2912	176	133	354	103	224	2732	2083	480	74	90	443	285	371	241	513	480	163	215	704	803	392	447	417	309	298	361	808	1155	142	1100	970	1454	659	971	370	623	686	1569	1315	414	541	884	845
Phatr3_EG00253	251	395	247	307	267	182	194	173	425	184	354	405	189	256	182	156	867	533	354	410	269	267	230	167	360	439	211	195	230	137	247	269	160	151	205	493	382	199	231	201	301	370	244	240	293	128	200	195	182
Phatr3_EG00254	32	34	36	22	23	14	39	42	21	30	12	23	41	19	44	54	25	6	16	11	7	6	34	38	21	25	22	32	25	27	73	83	84	87	65	33	34	218	218	150	22	25	16	12	9	23	21	23	20
Phatr3_EG00256	0	1	0	0	0	0	0	0	0	0	0	0	0	0	0	0	0	1	0	0	0	0	0	0	0	0	0	0	0	0	0	0	0	1	0	0	0	0	0	0	0	0	0	0	0	0	0	0	0
Phatr3_EG00257	114	67	142	18	26	7	202	261	76	29	65	13	62	72	68	63	55	37	17	24	23	19	199	207	101	88	65	53	46	147	296	386	159	92	140	126	145	101	145	71	77	97	19	15	18	70	105	37	17
Phatr3_EG00258	1	0	0	0	0	0	0	0	1	0	1	0	2	0	0	0	0	0	0	0	0	1	0	0	0	0	0	0	0	0	0	1	1	0	0	0	0	1	1	0	0	1	1	0	0	0	0	0	1
Phatr3_EG00259	20	25	22	8	15	3	47	51	21	23	9	12	9	23	37	33	20	13	12	9	6	10	47	73	13	12	9	15	17	78	137	131	15	13	112	22	14	5	26	21	14	3	4	8	5	6	10	0	5
Phatr3_EG00260	3770	5020	5557	7993	6940	5411	706	809	2481	3618	1646	5693	7514	469	564	704	7214	4545	5435	4740	6226	6118	651	378	3626	4603	3146	3311	3257	507	860	1111	4736	5043	472	5566	4570	5788	7101	5137	5020	8913	5390	7378	6400	2598	3421	4007	3453
Phatr3_EG00261	336	251	345	133	74	108	509	632	312	253	267	120	253	422	378	399	358	263	291	316	193	258	561	563	298	318	408	369	408	470	719	765	415	357	385	469	375	605	495	405	302	586	171	142	160	407	537	295	251
Phatr3_EG00262	84	41	61	21	45	40	130	171	100	67	83	26	108	64	142	164	73	41	59	48	45	43	154	143	56	68	74	90	83	192	282	318	94	91	74	100	109	178	187	139	63	116	37	29	19	118	122	59	57
Phatr3_EG00263	0	0	0	0	0	0	0	1	0	0	1	0	0	0	1	0	0	0	0	0	0	1	1	4	0	0	0	0	1	2	2	3	0	1	0	1	0	1	0	0	1	0	0	0	0	0	2	0	0
Phatr3_EG00264	0	0	0	0	0	0	0	0	0	0	0	0	1	0	1	0	3	0	0	0	1	4	0	0	0	0	0	0	0	0	0	0	0	0	0	0	0	0	0	0	0	2	0	0	0	0	0	1	0
Phatr3_EG00265	0	0	0	0	0	0	1	2	0	0	0	0	0	0	2	0	3	0	0	0	0	0	1	0	0	0	0	0	0	0	0	0	0	0	0	0	0	2	0	0	0	0	0	0	1	1	0	0	0
Phatr3_EG00266	0	0	0	0	0	0	0	0	0	0	0	0	0	0	0	0	0	0	0	0	0	0	0	0	0	0	0	0	0	0	0	0	0	0	0	0	0	0	0	0	0	0	0	0	0	0	0	0	0
Phatr3_EG00267	44	45	53	26	40	30	63	65	90	76	64	24	73	21	70	106	123	79	97	118	65	70	60	34	84	85	107	90	97	47	105	116	79	71	49	116	116	139	162	116	134	203	58	39	36	77	105	53	58
Phatr3_EG00268	13	22	13	12	11	5	11	19	13	16	21	7	34	11	11	2	26	24	21	14	14	10	9	9	14	11	31	18	20	14	16	18	11	16	20	23	16	18	24	17	18	50	9	18	11	36	37	28	21
Phatr3_EG00269	165	111	157	56	95	88	249	271	245	188	135	78	211	72	249	307	166	111	161	106	137	171	187	169	70	89	99	102	93	200	268	293	146	129	321	127	115	103	164	102	155	235	75	74	75	84	137	103	100
Phatr3_EG00270	74	37	55	21	55	20	111	139	96	63	66	24	74	35	82	126	51	33	58	44	34	46	127	94	58	47	57	70	54	112	147	220	82	73	27	92	83	152	166	108	57	103	25	15	15	90	163	60	47
Phatr3_EG00271	0	0	0	0	0	0	0	0	0	0	0	0	0	0	0	0	0	0	0	0	0	0	0	0	0	0	0	0	0	0	0	0	0	0	0	0	0	0	0	1	0	0	0	0	0	0	0	0	0
Phatr3_EG00272	348	283	372	133	124	122	520	720	497	330	403	152	302	706	375	407	549	381	463	439	211	236	545	623	418	460	398	386	372	723	822	1081	376	395	429	662	586	339	481	314	383	603	210	212	183	485	663	265	240
Phatr3_EG00273	112	66	85	20	47	40	199	238	180	113	175	27	67	83	120	175	261	177	118	144	73	74	204	182	129	166	123	135	97	121	267	293	73	91	28	224	154	161	163	109	120	227	50	23	34	111	168	49	39
Phatr3_EG00274	219	195	267	124	137	133	302	455	578	270	397	136	293	787	316	381	407	246	223	481	183	196	449	494	233	253	257	275	288	700	909	1047	293	343	409	352	328	235	408	246	266	472	158	107	143	444	567	229	196
Phatr3_EG00275	2	0	0	0	1	0	1	1	1	1	0	1	4	4	1	5	16	6	34	12	20	20	0	0	0	0	3	2	1	0	0	1	2	4	0	1	2	2	4	3	0	2	1	9	5	4	4	3	3
Phatr3_EG00276	59	52	49	10	13	12	162	208	79	36	85	15	32	228	136	147	87	60	35	45	32	22	193	253	39	32	60	42	31	217	253	320	37	61	49	60	41	23	89	52	93	121	28	17	37	94	136	34	39
Phatr3_EG00277	21	40	28	28	34	17	57	72	75	44	46	33	48	96	89	42	162	73	24	105	34	47	114	130	91	97	32	43	42	129	265	225	52	57	52	192	117	33	86	44	73	124	42	29	41	84	74	31	56
Phatr3_EG00278	0	0	0	0	0	0	1	0	0	0	1	0	0	0	0	0	1	0	0	0	0	0	1	0	0	0	0	0	0	0	1	0	0	0	1	0	0	0	0	0	0	0	0	0	0	0	0	0	0
Phatr3_EG00279	70	52	54	30	56	54	124	166	130	119	129	27	80	81	95	89	113	97	109	113	90	98	137	90	81	87	119	119	120	110	162	207	80	89	25	95	68	86	124	89	77	115	37	38	40	87	109	70	67
Phatr3_EG00280	2	3	11	1	2	7	0	1	4	1	1	2	8	0	1	1	4	7	6	5	5	5	0	1	3	5	2	3	1	0	1	2	12	7	1	3	2	6	9	5	3	7	1	6	1	4	12	10	1
Phatr3_EG00281	0	1	1	0	0	0	0	1	0	0	0	2	0	0	0	3	3	1	0	0	1	0	0	2	0	1	0	1	0	2	1	1	0	0	9	0	0	1	3	0	0	0	2	0	4	0	1	0	2
Phatr3_EG00282	107	77	94	26	34	41	193	245	226	161	169	30	90	109	210	181	299	179	167	250	67	85	251	180	175	183	156	135	134	209	374	493	82	77	282	256	205	155	174	130	143	231	69	50	46	133	154	38	45
Phatr3_EG00283	22	42	53	13	5	10	60	77	59	22	42	24	57	19	55	97	44	50	50	48	20	24	127	63	40	63	54	40	46	33	88	73	71	67	8	81	63	123	105	100	43	88	14	22	21	38	60	40	28
Phatr3_EG00284	30	8	27	3	3	1	79	82	33	9	23	2	16	51	67	86	22	14	9	13	8	9	69	53	8	7	5	6	11	96	122	140	23	25	84	13	10	15	22	13	33	55	5	1	9	50	52	18	19
Phatr3_EG00285	0	0	0	0	0	0	0	0	0	0	0	0	0	0	0	0	0	0	0	0	0	0	0	0	0	0	0	1	0	0	1	1	0	0	0	0	0	0	0	0	1	0	0	0	0	0	0	2	0
Phatr3_EG00286	1	4	5	7	0	0	26	26	5	8	8	6	0	8	43	26	34	5	4	6	7	2	27	6	9	8	13	7	11	16	20	21	0	2	13	5	14	2	3	5	7	12	7	7	6	5	8	2	1
Phatr3_EG00287	44	77	55	60	30	24	216	151	208	217	232	52	45	46	175	167	338	183	104	195	142	150	233	83	129	137	140	167	146	94	191	216	58	35	153	219	156	69	71	64	49	133	59	64	51	53	68	52	22
Phatr3_EG00288	19	29	17	32	23	27	6	3	16	23	6	31	17	22	7	10	54	32	34	50	20	19	5	10	18	16	16	2	9	13	10	11	9	10	32	20	16	8	16	12	15	20	61	43	30	5	13	18	15
Phatr3_EG00289	253	75	216	95	113	132	111	127	158	127	141	111	152	48	99	105	330	231	237	147	73	98	90	63	70	80	139	130	108	54	94	81	102	103	52	123	107	208	183	136	110	150	76	61	87	158	211	142	135
Phatr3_EG00290	2430	2081	2833	4714	3177	2651	798	828	1782	2162	1295	3885	2570	2838	763	791	4059	2504	4065	3659	2460	2384	971	971	2649	3484	1116	1105	1225	1282	1174	1303	1575	1769	1456	3903	3420	1828	1933	1656	2637	2955	3040	3884	3625	2551	3288	3259	2645
Phatr3_EG00291	157	119	190	96	138	131	187	210	184	178	138	77	208	115	256	301	212	140	254	157	164	142	122	148	113	118	173	172	158	202	191	263	162	210	317	141	166	114	255	170	126	232	106	54	76	269	354	187	131
Phatr3_EG00292	0	0	0	0	0	0	0	0	0	0	0	0	0	0	0	0	1	0	0	0	0	0	0	0	0	0	0	0	0	0	0	0	0	0	1	0	0	0	0	0	0	0	0	0	0	0	0	0	0
Phatr3_EG00293	4	2	8	1	3	1	9	15	14	7	12	0	5	7	23	18	6	8	3	11	2	2	15	9	3	11	6	2	6	15	16	35	3	6	3	10	15	12	4	7	4	7	5	3	3	17	34	5	7
Phatr3_EG00294	112	31	118	92	173	134	57	67	45	63	49	114	250	37	25	23	50	38	112	61	81	101	48	74	85	69	135	100	132	27	57	70	153	223	0	93	104	490	317	294	43	84	46	69	71	131	189	85	71
Phatr3_EG00295	2	1	0	2	4	1	2	0	8	4	10	8	5	0	0	1	7	2	2	2	4	3	0	1	2	2	1	6	3	0	0	3	0	0	0	3	4	0	2	6	0	2	4	2	3	1	1	4	1
Phatr3_EG00296	1342	1409	1992	5333	2448	2026	104	180	768	2133	648	5072	1734	3387	61	52	5528	3029	2233	3143	2165	2239	251	842	2457	3178	1339	1369	1386	1667	491	499	1286	1841	105	3993	2254	879	2607	1349	3180	1830	2980	2216	2882	554	773	923	710
Phatr3_EG00297	7	16	7	5	0	0	35	75	41	18	25	4	3	69	57	26	11	19	11	11	4	6	43	19	3	6	4	4	2	49	49	88	5	3	295	8	13	3	6	5	7	16	2	2	1	14	14	5	1
Phatr3_EG00298	0	0	0	0	0	0	0	0	0	0	0	0	0	0	0	0	0	0	0	0	0	0	0	0	0	0	0	0	0	0	0	0	0	0	0	0	0	0	0	0	0	0	0	0	0	0	0	0	0
Phatr3_EG00299	167	144	149	68	123	87	166	135	285	179	172	49	212	159	165	209	491	315	359	241	165	160	115	109	141	170	200	170	191	116	79	109	217	175	242	148	170	58	185	80	358	287	230	98	175	84	98	185	118
Phatr3_EG00300	0	0	0	0	0	0	1	1	0	0	0	0	0	2	1	0	0	0	0	1	0	0	2	1	0	0	0	1	0	0	2	0	0	0	1	0	0	0	1	0	0	0	0	0	0	0	3	0	0
Phatr3_EG00301	0	0	0	0	0	0	1	2	0	0	0	0	2	0	2	0	0	0	0	0	0	0	0	0	0	0	0	0	0	0	0	1	0	0	0	0	0	2	1	1	0	0	0	0	0	0	0	0	0
Phatr3_EG00302	1065	567	911	905	1232	1026	563	823	722	536	447	711	2173	988	464	666	657	387	1081	575	685	690	470	757	691	651	642	629	679	844	1357	1513	1204	1786	700	952	1057	1074	1856	1140	479	890	521	673	612	1069	1432	1109	939
Phatr3_EG00303	20	11	5	1	1	3	28	71	37	18	29	1	12	31	60	29	24	21	9	19	4	11	38	40	12	7	10	12	15	80	124	123	18	13	81	14	15	18	26	20	22	24	6	3	5	15	26	11	6
Phatr3_EG00304	0	0	0	0	0	0	0	0	0	0	0	0	0	0	0	0	0	0	0	0	0	0	0	0	0	0	0	0	0	0	0	0	0	0	0	0	0	0	0	0	0	0	0	0	0	0	0	0	0
Phatr3_EG00305	2	0	12	3	1	6	4	5	1	0	1	0	6	3	1	0	7	4	9	7	8	3	7	8	7	5	3	3	4	1	2	2	17	13	0	3	3	3	10	5	4	1	1	2	7	7	12	7	8
Phatr3_EG00306	21	4	7	1	4	6	152	181	67	91	38	1	2	11	179	231	28	14	3	10	8	7	329	115	0	5	5	12	13	118	204	285	11	11	229	12	4	16	7	10	28	42	2	2	4	38	30	5	4
Phatr3_EG00307	0	0	0	0	0	0	0	0	0	0	0	0	0	0	0	0	0	0	0	0	0	0	0	0	0	0	0	0	0	0	0	0	0	0	0	0	0	0	0	0	0	0	0	0	0	0	0	0	0
Phatr3_EG00308	19	19	16	1	4	3	95	92	47	30	51	4	24	7	70	63	39	32	7	20	7	9	49	16	4	5	25	28	29	12	28	35	38	25	26	7	13	34	52	24	46	27	6	3	8	23	25	11	7
Phatr3_EG00309	222	110	215	326	355	280	86	115	124	157	88	300	672	81	62	43	92	57	237	137	196	200	79	126	158	127	298	274	297	114	196	236	264	399	121	228	213	865	571	588	99	183	113	180	151	235	330	169	128
Phatr3_EG00310	1	2	3	8	1	2	1	5	0	2	2	1	3	2	0	0	4	1	4	7	2	3	4	0	1	4	1	0	0	1	0	0	2	0	2	4	7	4	1	0	2	4	4	3	5	6	2	5	0
Phatr3_EG00311	0	0	0	0	0	0	0	0	0	0	0	0	0	0	0	0	0	0	0	0	0	0	0	0	0	0	0	0	0	0	0	0	0	0	0	0	0	0	0	0	0	0	0	0	0	0	0	0	0
Phatr3_EG00312	0	0	0	0	0	0	0	0	0	0	0	0	0	0	0	0	0	0	0	0	0	0	0	0	0	0	0	0	0	0	0	0	0	0	0	0	0	0	0	0	0	0	0	0	0	0	0	0	0
Phatr3_EG00313	0	0	0	0	0	0	0	0	0	0	0	0	0	0	0	0	0	0	0	0	0	0	0	0	0	0	0	0	0	0	0	0	0	0	0	0	0	0	0	0	0	0	0	0	0	0	0	0	0
Phatr3_EG00314	44	138	55	22	13	19	85	136	194	121	112	14	26	91	79	60	84	58	37	32	23	43	82	88	23	44	43	43	41	230	178	185	91	54	243	32	28	9	42	24	75	143	13	7	4	31	27	40	22
Phatr3_EG00315	8	2	4	8	1	1	2	1	4	4	3	3	3	1	3	1	11	7	7	7	2	4	0	1	2	4	1	1	1	2	1	0	0	1	4	3	2	5	2	3	2	2	7	5	6	7	6	3	10
Phatr3_EG00316	33	31	19	4	17	26	160	141	60	43	64	7	45	53	99	137	27	26	20	12	38	48	134	75	5	8	40	36	28	116	123	125	30	34	85	12	10	11	28	13	45	34	10	3	17	29	45	34	12
Phatr3_EG00317	4	3	2	2	0	0	9	6	8	6	9	2	2	2	6	7	1	8	0	2	0	2	8	10	2	4	7	7	2	5	2	6	4	6	0	5	7	3	6	3	3	7	1	0	1	5	14	4	0
Phatr3_EG00318	0	0	1	0	1	0	0	0	0	1	0	0	0	0	0	0	0	0	0	1	0	0	0	0	0	1	0	0	0	1	0	0	0	1	4	0	0	0	0	0	0	0	2	0	0	0	0	0	0
Phatr3_EG00319	36	3	3	89	3	1	25	5	0	44	0	166	2	6	15	21	39	23	53	8	15	10	31	32	2	7	5	2	2	42	22	23	8	4	39	7	4	9	8	5	1	2	32	64	69	3	1	2	3
Phatr3_EG00320	25	21	40	6	5	6	99	122	86	34	48	5	12	77	147	210	80	59	45	28	23	22	188	66	4	8	22	17	24	108	103	144	18	18	150	18	10	15	40	14	42	91	14	9	15	49	88	14	12
Phatr3_EG00321	179	471	288	2310	1157	1152	14	20	170	195	138	2459	1635	614	23	25	689	460	321	692	1600	1614	28	120	874	1129	1390	1539	1426	192	100	121	873	1477	17	1383	869	895	2176	1214	373	1110	1561	2120	1806	228	403	943	772
Phatr3_EG00322	255	388	340	156	132	78	308	413	624	248	492	139	199	324	246	272	668	406	227	281	141	156	410	293	174	211	149	121	153	379	504	544	201	234	119	292	213	181	553	295	486	1015	334	266	315	574	681	282	208
Phatr3_EG00323	0	0	0	0	0	0	0	0	0	0	0	0	0	0	0	0	0	0	0	0	0	0	0	0	0	0	0	0	0	0	0	0	0	0	0	0	0	0	0	0	0	0	0	0	0	0	0	0	0
Phatr3_EG00324	0	0	0	0	0	0	0	0	0	0	0	0	0	0	0	0	0	0	0	0	0	0	0	0	0	0	0	0	0	0	0	0	0	0	0	0	0	0	0	0	0	0	0	0	0	0	0	0	0
Phatr3_EG00325	41	44	46	31	34	36	144	174	75	98	78	32	158	22	113	94	64	33	34	49	52	62	194	110	23	39	153	111	123	115	159	145	85	95	133	42	31	118	168	128	34	66	64	46	34	41	49	50	34
Phatr3_EG00326	3040	6271	4927	4849	1906	3512	612	931	2235	4253	1348	5281	1861	643	1466	1836	2975	1763	4150	4973	1533	1459	738	282	3418	4704	906	915	976	439	397	379	1259	1151	2395	5932	4913	1459	1650	1169	2554	10114	3444	4533	4063	827	1132	2296	2047
Phatr3_EG00327	1243	1195	1460	210	469	728	2887	3006	484	1528	682	212	594	1639	1789	1884	1477	1150	1366	1178	979	1326	2045	1779	601	883	1087	1111	980	1136	1956	2720	1836	1678	1006	948	647	967	1599	876	5377	3902	868	642	793	940	1277	874	855
Phatr3_EG00328	0	0	0	0	0	0	0	0	0	0	0	0	0	0	0	0	0	0	0	0	0	0	0	0	0	0	0	0	0	0	0	0	0	0	0	0	0	0	0	0	0	0	0	0	0	0	0	0	0
Phatr3_EG00329	215	206	262	123	180	160	237	289	91	217	49	126	251	144	163	156	221	147	257	157	150	175	191	240	120	146	327	321	339	183	443	474	411	446	137	187	185	257	523	274	362	515	252	140	197	252	328	259	201
Phatr3_EG00330	869	944	1322	488	285	413	1552	1771	1923	1321	1256	467	465	2332	1386	1551	2527	1514	1504	1551	1142	1176	1926	1445	1674	1968	412	356	390	1844	2022	2520	438	409	2405	2513	2445	272	1271	472	1670	2992	913	984	866	1058	1597	556	508
Phatr3_EG00331	0	0	0	0	0	0	0	0	0	0	0	0	0	0	0	0	0	0	0	0	0	0	0	0	0	0	0	0	0	0	0	0	0	0	0	0	0	0	0	0	0	0	0	0	0	0	0	0	0
Phatr3_EG00332	72	56	72	27	41	40	36	69	154	103	83	31	59	119	63	72	124	58	62	224	77	68	76	93	107	83	86	93	108	109	186	186	63	63	129	168	147	63	119	79	101	153	59	45	38	79	101	77	49
Phatr3_EG00333	1062	41	818	1260	131	33	285	67	21728	5215	20951	1727	645	2136	1786	1610	15577	9484	3125	14733	25393	26994	9518	18	284	77	34921	36433	36558	44	130	152	29	27	4139	272	500	338	243	231	34	67	474	501	548	3899	5054	105	122
Phatr3_EG00334	203	160	237	56	82	67	748	772	286	337	373	66	190	122	470	519	370	276	252	258	282	325	523	339	154	214	320	351	330	202	391	463	232	225	259	247	250	358	433	266	413	655	263	116	164	212	225	146	128
Phatr3_EG00335	172	107	176	70	164	110	412	484	393	168	270	88	255	186	420	378	130	79	156	93	129	108	457	225	94	89	306	357	334	292	272	323	414	442	330	113	109	188	483	245	286	310	234	147	171	238	286	325	246
Phatr3_EG00336	25	11	15	4	11	5	68	95	31	35	23	14	28	37	59	77	20	19	13	22	16	15	68	81	18	19	22	26	20	80	108	155	37	19	63	29	21	24	45	31	62	104	16	15	22	59	51	12	13
Phatr3_EG00337	103	108	116	35	89	95	170	161	233	104	137	59	172	93	167	213	148	105	130	94	96	111	117	100	88	93	109	114	123	143	180	225	156	125	295	92	96	104	186	142	188	299	110	65	76	118	155	97	89
Phatr3_EG00338	32	30	18	8	14	19	135	254	199	90	186	11	65	369	137	125	71	45	32	97	24	28	277	378	85	85	159	175	205	429	1031	1216	87	69	112	93	59	56	133	76	286	179	54	25	29	98	129	32	25
Phatr3_EG00339	2	0	0	0	1	0	2	0	3	3	0	0	0	0	1	1	1	0	0	0	0	1	1	2	1	1	2	4	1	1	2	2	1	2	0	0	2	1	1	2	0	0	0	0	0	0	1	1	1
Phatr3_EG00340	406	351	404	238	335	270	252	266	133	350	444	353	225	59	121	130	505	519	486	539	377	581	207	171	465	470	487	502	447	29	109	149	430	628	16	655	577	1298	560	613	563	1288	220	430	459	383	488	251	326
Phatr3_EG00341	0	0	0	0	0	0	0	0	0	0	0	0	0	0	0	0	2	0	0	0	0	0	0	0	0	0	0	0	0	0	0	0	0	0	0	0	0	0	0	0	0	0	2	0	0	0	0	0	0
Phatr3_EG00342	161	130	161	41	57	70	145	131	71	155	99	31	35	48	72	159	157	101	213	158	49	69	147	72	286	324	113	98	99	50	73	82	125	87	22	417	426	75	130	62	96	139	64	29	57	52	62	59	77
Phatr3_EG00343	0	0	0	0	0	0	0	0	0	0	0	0	0	0	0	0	0	0	0	0	0	0	0	0	0	0	0	0	0	0	0	0	0	0	0	0	0	0	0	0	3	0	0	0	0	0	2	0	0
Phatr3_EG00344	45	65	58	13	64	48	305	464	38	78	24	31	109	282	320	283	102	59	90	47	142	157	185	297	22	35	60	59	61	566	438	539	39	38	328	41	40	28	100	50	105	179	76	52	49	48	92	79	60
Phatr3_EG00345	580	859	833	1578	764	680	348	381	1126	720	718	1577	1171	619	436	498	1883	989	1011	1296	987	1019	308	344	738	1004	491	555	577	423	572	573	458	522	267	1287	985	690	766	581	1084	1420	861	1590	1391	437	595	871	762
Phatr3_EG00346	87	73	86	35	52	44	168	211	181	99	144	29	103	120	181	134	150	86	103	141	72	101	159	143	59	94	156	151	159	245	324	401	134	132	226	96	82	60	215	76	180	201	153	72	99	75	101	111	78
Phatr3_EG00347	50	118	56	17	11	20	248	368	366	95	315	12	15	320	433	451	265	159	137	77	28	40	176	75	81	98	69	52	63	71	93	66	36	18	571	130	117	34	25	31	175	217	74	46	56	46	61	99	62
Phatr3_EG00348	0	0	0	0	0	0	0	0	0	0	0	0	0	0	0	0	0	0	0	0	0	0	0	0	0	0	0	0	0	0	0	0	0	0	0	0	0	0	0	0	0	0	0	0	0	0	0	0	0
Phatr3_EG00349	64	115	88	80	22	21	121	116	186	141	133	65	63	100	154	170	306	182	181	255	153	125	146	100	196	218	100	96	95	100	126	129	143	89	116	269	200	40	144	68	300	324	145	95	122	59	75	74	63
Phatr3_EG00350	0	0	0	0	0	0	0	0	0	0	0	0	0	0	0	0	0	0	0	0	0	0	0	0	0	0	0	0	0	0	0	0	0	0	0	0	0	0	0	0	0	0	0	0	0	0	0	0	0
Phatr3_EG00351	2	2	2	0	0	0	6	10	3	4	3	0	1	15	2	8	0	0	1	1	1	0	1	8	5	1	5	2	3	13	16	28	5	4	7	3	2	4	2	1	1	3	0	1	0	3	4	2	2
Phatr3_EG00352	19	29	17	9	5	18	24	23	15	43	21	2	6	14	27	18	52	36	31	23	31	39	17	20	11	13	33	22	20	16	13	20	17	11	8	21	15	15	33	16	112	147	63	42	41	21	23	31	23
Phatr3_EG00353	1805	1081	1625	1584	2496	2486	1293	1664	783	878	436	1502	4300	1616	1309	1512	827	528	2490	662	1629	1628	873	1215	1130	1101	1668	1724	2052	1504	1564	2285	3126	3941	3106	1397	1873	1848	3891	2424	745	1274	1667	1583	1646	1665	2335	2815	2508
Phatr3_EG00354	0	0	0	0	0	0	0	0	0	0	0	4	0	0	0	0	0	0	0	0	0	0	0	0	0	0	0	0	0	0	0	0	0	0	0	0	0	1	0	0	0	0	0	5	0	0	0	0	0
Phatr3_EG00355	27	28	44	16	33	15	60	47	73	22	66	20	83	27	55	79	36	14	41	13	9	17	42	13	12	8	14	7	21	18	43	50	31	34	28	27	32	115	71	90	51	63	13	18	16	32	56	28	19
Phatr3_EG00356	0	0	0	0	0	0	0	0	0	0	0	0	0	0	0	0	0	0	0	0	0	0	0	0	0	0	0	0	0	0	0	0	0	0	0	0	0	0	0	0	0	0	0	0	0	0	0	0	0
Phatr3_EG00357	73	91	77	53	71	42	96	65	210	163	194	56	75	40	84	91	349	199	87	196	77	88	131	48	65	95	123	158	220	47	116	113	62	98	133	128	81	128	144	129	201	220	93	68	93	65	89	65	41
Phatr3_EG00358	495	548	718	240	160	228	610	665	1011	663	648	363	716	713	540	676	539	330	371	311	291	299	583	586	539	590	512	491	477	1068	977	1140	523	562	1221	724	730	590	880	581	1033	772	510	244	323	500	747	405	317
Phatr3_EG00359	23	49	31	33	3	5	173	193	126	140	80	49	17	49	123	164	242	136	71	68	45	42	327	114	18	31	34	29	21	122	139	187	18	16	198	30	26	27	66	19	28	73	34	36	39	40	79	19	18
Phatr3_EG00360	0	0	0	0	0	0	0	0	0	0	0	0	0	0	0	0	0	0	0	0	0	0	0	0	0	0	0	0	0	0	0	0	0	0	0	0	0	0	0	0	0	0	0	0	0	0	0	0	0
Phatr3_EG00361	0	0	0	0	0	0	0	0	0	0	0	0	0	0	0	0	0	0	0	0	0	0	0	0	0	0	0	0	0	0	0	0	0	0	0	0	0	0	0	0	0	0	0	0	0	0	0	0	0
Phatr3_EG00362	16	36	17	5	4	3	200	196	292	40	220	5	11	13	154	174	46	33	3	9	14	10	92	78	16	5	18	27	32	77	126	168	12	17	176	9	8	9	28	24	60	125	5	2	3	18	31	9	10
Phatr3_EG00363	1	1	1	0	0	1	85	61	3	6	1	0	0	5	39	59	6	1	1	3	0	0	64	16	2	3	0	0	1	3	9	10	0	0	1	0	3	0	2	3	2	3	2	0	1	0	0	2	0
Phatr3_EG00364	0	0	0	0	0	0	0	0	0	0	0	0	0	0	0	0	0	0	0	0	0	0	0	0	0	0	0	0	0	0	0	0	0	0	0	0	0	0	0	0	0	0	0	0	0	0	0	0	0
Phatr3_EG00365	81	60	71	12	13	10	515	443	66	91	43	8	134	46	230	242	59	39	19	50	16	16	442	381	19	20	34	20	24	414	410	527	62	78	340	26	15	233	79	120	54	103	15	13	11	76	61	33	19
Phatr3_EG00366	199	153	166	59	59	71	178	173	458	279	298	61	91	78	137	186	240	151	155	156	140	138	191	150	132	158	160	166	144	184	294	333	142	85	265	180	154	108	183	110	199	261	131	126	126	103	140	133	92
Phatr3_EG00367	167	409	272	244	257	208	339	343	232	504	380	257	478	371	194	216	392	289	188	171	829	1024	1284	1223	94	117	408	430	402	844	1321	1522	664	839	461	157	80	416	628	372	497	433	444	206	284	477	510	408	299
Phatr3_EG00368	295	169	123	35	80	65	1148	1045	200	528	193	70	119	66	512	522	563	384	95	161	139	176	728	449	102	127	347	364	302	337	276	403	169	102	51	184	98	201	468	287	503	332	114	55	94	51	133	33	24
Phatr3_EG00369	240	235	287	72	129	148	254	337	228	237	122	93	330	144	200	274	232	139	224	150	170	148	148	257	102	138	400	382	377	301	438	663	348	402	189	129	114	236	1257	483	374	686	172	110	124	467	610	306	275
Phatr3_EG00370	0	1	0	0	0	0	1	2	0	1	0	0	0	0	0	1	0	1	2	0	1	0	1	0	0	0	1	1	0	1	0	1	0	0	0	0	0	0	0	0	0	1	2	0	1	0	0	0	0
Phatr3_EG00371	0	0	0	0	0	0	0	0	0	0	0	0	0	0	0	0	0	0	0	0	0	0	0	0	0	0	0	0	0	0	0	0	0	0	0	0	0	0	0	0	0	0	0	0	0	0	0	0	0
Phatr3_EG00372	0	0	0	0	0	0	0	0	0	0	0	0	0	0	0	0	0	0	0	0	0	0	0	0	0	0	0	0	0	0	0	0	0	0	0	0	0	0	0	0	0	0	0	0	0	0	0	0	0
Phatr3_EG00373	964	705	1200	344	657	536	1512	2126	1962	1034	1139	388	1363	1275	1354	1359	1167	771	1088	776	650	656	945	1418	747	945	324	302	367	2065	2994	3194	325	376	4056	1152	992	154	714	295	730	1445	388	328	318	776	1156	411	306
Phatr3_EG00374	0	0	0	0	0	0	0	0	0	0	0	0	0	0	0	0	0	0	0	2	0	0	0	0	0	1	0	0	0	0	0	0	0	0	0	1	0	0	0	0	0	0	0	0	0	0	0	0	1
Phatr3_EG00375	286	413	226	671	102	150	108	93	1591	938	994	1136	345	48	145	148	1781	1177	503	1377	858	895	141	73	187	276	413	348	405	71	99	131	57	36	334	370	207	136	71	85	674	1270	457	905	736	118	115	292	258
Phatr3_EG00376	0	0	0	0	0	0	0	0	0	0	0	0	0	0	0	0	0	0	0	0	0	0	0	0	0	0	0	0	0	0	0	0	0	0	0	0	0	0	0	0	0	0	0	0	0	0	0	0	0
Phatr3_EG00377	3	5	1	0	1	2	9	23	10	5	9	1	4	3	5	6	4	0	5	6	2	4	22	14	2	4	10	4	1	20	26	41	4	2	5	6	7	2	3	6	5	3	0	2	4	1	5	3	3
Phatr3_EG00378	165	223	528	23	28	24	794	1216	182	215	205	18	100	183	252	271	194	122	66	140	50	48	421	636	265	316	76	70	56	363	803	905	110	30	267	448	474	43	165	74	322	510	34	52	46	284	362	104	107
Phatr3_EG00379	343	130	289	116	211	136	227	138	539	125	417	102	183	30	246	282	273	169	303	72	62	82	189	47	41	54	73	72	87	38	98	91	90	88	580	56	77	220	89	121	168	158	200	217	177	179	241	134	121
Phatr3_EG00380	21	5	1	24	27	21	5	5	4	7	1	25	54	0	0	5	2	2	3	6	7	7	2	1	0	1	1	6	3	1	3	2	14	2	5	0	2	8	16	8	1	0	13	17	15	1	1	4	0
Phatr3_EG00381	183	164	119	144	230	151	155	128	257	313	183	116	264	56	202	174	237	130	200	168	217	215	259	105	257	263	343	354	346	127	167	170	270	283	204	399	327	199	509	242	239	293	128	128	105	162	208	176	114
Phatr3_EG00382	16	14	10	2	5	10	29	31	59	19	31	8	13	9	24	29	26	17	10	16	10	16	25	14	10	7	17	11	20	19	31	35	4	13	55	12	14	12	18	10	9	23	9	9	14	13	5	11	5
Phatr3_EG00383	1	1	3	0	0	1	4	2	0	0	0	0	1	0	0	2	2	5	0	0	2	2	2	2	0	0	0	0	0	0	0	1	2	1	0	1	1	1	0	0	0	2	0	1	1	2	3	1	0
Phatr3_EG00384	37	21	38	8	18	31	73	93	24	54	42	11	21	4	23	35	58	33	27	29	46	55	58	42	6	24	71	90	62	20	18	47	48	48	0	16	20	26	58	35	42	57	25	9	16	24	42	54	38
Phatr3_EG00385	0	0	0	0	0	0	2	0	4	0	0	0	0	1	0	0	0	0	0	0	0	0	1	0	0	0	0	0	0	1	0	0	0	0	0	0	0	0	0	0	0	0	0	0	0	1	0	0	0
Phatr3_EG00386	0	0	0	0	0	0	0	0	1	1	1	0	0	0	1	0	0	0	1	0	0	0	0	0	0	0	0	1	0	0	2	1	0	0	2	0	0	0	1	1	0	2	1	0	0	1	0	0	0
Phatr3_EG00387	0	0	0	0	0	0	0	0	0	0	0	0	0	0	0	0	0	0	0	0	0	0	0	0	0	0	0	0	0	0	0	0	0	0	0	0	0	0	0	0	0	0	0	0	0	0	0	0	0
Phatr3_EG00388	811	299	775	617	1833	1686	394	604	715	203	384	423	950	727	314	370	443	246	516	282	171	180	497	523	262	311	211	217	235	933	864	970	576	562	1339	322	349	696	397	461	1141	642	1045	947	815	478	728	656	550
Phatr3_EG00389	2	11	14	4	1	0	2	0	4	3	2	3	1	2	4	1	17	18	20	33	45	61	0	0	0	0	0	0	0	0	0	0	15	25	0	1	6	11	1	7	4	11	14	8	10	11	13	5	3
Phatr3_EG00390	31	39	34	31	118	89	25	50	10	19	6	27	100	23	25	20	15	6	29	5	80	56	9	28	23	12	37	47	29	76	65	82	66	85	62	18	14	21	127	68	19	33	82	65	62	59	80	99	106
Phatr3_EG00391	103	71	73	52	47	41	132	138	125	105	99	67	120	70	78	70	84	49	88	67	70	60	88	147	106	106	132	128	122	171	267	287	96	108	156	150	138	182	248	177	79	131	79	62	52	101	171	48	46
Phatr3_EG00392	1	3	1	0	0	0	25	32	5	2	6	0	2	2	38	46	2	1	1	4	0	5	21	12	3	2	2	3	3	7	34	34	5	2	4	3	2	2	9	0	4	4	2	0	0	3	1	1	0
Phatr3_EG00393	0	2	3	1	0	1	0	0	0	0	0	0	0	0	0	0	0	0	0	0	0	0	0	1	0	0	0	0	0	0	0	0	0	0	2	1	0	0	3	1	0	0	0	0	0	1	0	0	0
Phatr3_EG00394	601	124	459	578	1834	1763	55	95	35	37	24	287	972	293	56	92	40	27	488	25	82	124	19	117	75	58	171	170	154	186	223	252	576	645	67	86	93	1177	553	761	574	177	687	647	673	328	531	484	452
Phatr3_EG00395	439	342	294	40	159	239	1132	1746	688	527	538	31	262	45	761	699	724	440	395	270	242	294	2506	746	204	313	219	269	261	554	1133	1420	412	243	1121	283	188	364	604	350	449	757	199	112	130	360	503	174	148
Phatr3_EG00396	109	125	117	43	34	27	239	259	226	118	182	64	66	112	150	189	276	192	143	113	83	68	186	197	160	200	103	96	81	174	149	201	93	99	66	233	244	109	145	111	211	251	79	84	78	148	184	67	83
Phatr3_EG00397	196	160	181	75	114	113	160	220	354	125	193	44	190	223	187	199	187	97	136	129	111	102	179	156	81	103	140	151	150	239	430	486	155	254	582	119	163	132	225	147	110	198	86	80	80	169	264	134	117
Phatr3_EG00398	184	60	76	12	37	50	221	213	68	215	85	10	96	22	73	99	90	67	52	29	51	40	238	56	16	11	380	436	336	57	295	396	276	144	114	14	18	241	303	205	370	126	50	29	38	50	74	47	45
Phatr3_EG00399	262	341	312	411	33	85	199	139	1532	573	1211	592	92	137	100	124	546	342	186	795	77	71	117	93	481	690	71	94	65	83	88	124	52	38	73	614	414	153	122	130	103	215	146	282	236	151	173	126	96
Phatr3_EG00400	2	0	2	1	0	0	0	3	0	0	4	5	1	0	1	2	0	0	2	0	0	5	1	1	1	0	1	0	1	2	1	1	2	0	2	0	1	0	1	0	0	1	0	1	1	1	0	0	0
Phatr3_EG00401	114	76	163	193	36	68	24	28	17	153	17	221	47	86	21	25	175	135	70	97	104	123	22	34	53	66	74	73	74	51	51	48	60	54	26	103	96	200	51	110	84	171	273	467	377	145	170	218	204
Phatr3_EG00402	249	408	523	2873	1022	901	336	463	461	242	304	2240	1386	408	167	207	352	186	197	421	572	575	202	409	696	848	68	65	87	408	550	650	110	64	414	1113	1126	451	294	321	428	733	392	1892	1364	353	488	399	329
Phatr3_EG00403	1219	580	1543	2880	2646	1803	1305	1877	864	191	664	2127	4402	622	881	1094	126	84	640	132	455	411	759	1073	322	311	1093	948	975	929	1506	1986	1999	2622	760	491	573	2985	2775	2199	1358	1171	2275	3532	3012	2009	2796	2726	2166
Phatr3_EG00404	131	211	159	91	77	69	172	207	167	118	158	94	95	330	148	160	411	272	252	222	148	154	199	252	173	185	76	93	63	280	438	450	107	107	139	213	234	128	173	112	376	499	188	165	154	261	344	210	174
Phatr3_EG00405	211	316	285	229	125	138	266	213	159	288	196	211	159	156	194	212	335	220	255	340	192	205	198	202	399	473	207	214	178	117	131	192	266	264	118	509	431	239	351	205	251	451	275	268	268	217	293	242	189
Phatr3_EG00406	3	0	1	0	1	1	2	0	0	0	0	0	0	0	1	0	0	0	0	1	0	0	3	0	0	0	0	0	0	3	0	1	0	0	0	0	0	1	0	0	0	0	0	0	0	1	0	1	1
Phatr3_EG00407	132	80	101	36	62	41	183	225	112	67	85	36	99	95	131	161	76	58	49	76	34	63	208	212	145	141	150	164	161	233	304	401	189	148	238	202	211	153	250	114	184	210	71	106	66	138	163	131	106
Phatr3_EG00408	1227	1065	1560	492	514	556	1045	1017	243	593	714	404	320	329	270	391	940	796	1219	592	487	657	644	748	1380	1410	542	557	552	170	251	323	1110	903	28	2028	1880	807	1189	652	1634	1979	429	690	735	1077	1579	948	873
Phatr3_EG00409	2	6	8	8	1	0	33	26	18	34	5	2	5	7	23	24	18	7	2	20	9	9	85	49	5	3	4	6	3	38	113	109	11	13	33	7	3	12	6	9	17	23	7	6	6	17	10	3	7
Phatr3_EG00410	339	272	327	67	94	120	989	1157	493	365	520	89	218	554	660	577	352	209	213	241	130	195	1390	802	258	226	363	417	415	583	1027	1165	408	393	491	360	319	300	564	319	458	536	167	113	136	392	515	291	263
Phatr3_EG00411	5	10	3	4	1	0	48	49	17	6	11	1	3	11	69	94	6	2	0	5	4	1	53	16	4	4	2	13	7	21	50	58	2	2	72	0	5	9	7	7	7	14	1	1	4	2	3	3	2
Phatr3_EG00412	198	217	209	64	117	122	367	343	293	258	212	91	207	195	445	476	278	182	231	158	166	150	280	242	131	134	253	239	270	331	458	562	247	248	758	164	176	180	318	184	221	349	158	127	137	229	264	187	167
Phatr3_EG00413	0	0	0	0	0	0	0	0	0	0	0	0	0	0	0	0	0	0	0	0	0	0	0	0	0	0	0	0	0	0	0	0	0	0	0	0	0	0	0	0	0	0	0	0	0	0	0	0	0
Phatr3_EG00414	0	0	0	0	0	0	0	0	0	0	0	0	0	0	0	0	0	0	0	0	0	0	0	0	0	0	0	0	0	0	0	0	0	0	0	0	0	0	0	0	0	0	0	0	0	0	0	0	0
Phatr3_EG00415	358	371	624	437	591	376	197	127	929	448	651	455	630	49	158	199	399	282	358	300	248	231	271	25	352	386	471	465	483	46	101	102	323	352	399	556	538	536	572	457	528	598	382	619	477	337	509	353	363
Phatr3_EG00416	1114	537	1394	889	3689	2710	1765	2408	71	237	39	1054	3675	1280	751	999	404	265	972	51	2314	2221	332	1735	179	229	337	374	354	2227	1696	2135	2300	2744	148	373	338	575	3127	1447	323	426	1262	1158	1240	1812	2458	2708	2598
Phatr3_EG00417	0	0	0	0	0	0	0	0	0	0	0	0	0	0	0	1	0	1	0	0	1	0	0	1	0	0	0	0	0	0	0	0	0	0	0	0	0	0	0	0	2	0	0	0	0	0	0	0	0
Phatr3_EG00418	0	0	0	0	0	0	0	0	0	0	0	0	0	0	0	0	0	0	0	0	0	0	0	0	0	0	0	0	0	0	0	0	0	0	0	0	0	0	0	0	0	0	0	0	0	0	0	0	0
Phatr3_EG00419	0	0	0	0	0	0	0	0	0	0	0	0	0	0	0	0	0	0	0	0	0	0	0	0	0	0	0	0	0	0	0	0	0	0	0	0	0	0	0	0	0	0	0	0	0	0	0	0	0
Phatr3_EG00420	27	7	24	17	34	13	99	112	26	12	29	101	54	50	3	3	13	6	4	2	10	12	50	52	10	3	25	28	20	66	62	87	21	17	15	7	11	24	43	28	1	1	23	19	19	8	16	4	5
Phatr3_EG00421	198	204	257	227	180	150	115	115	180	103	138	202	293	61	112	130	302	163	249	97	108	96	94	73	57	77	77	92	82	76	125	154	85	117	99	122	100	321	123	202	189	367	130	242	224	239	297	191	115
Phatr3_EG00422	4	4	2	2	1	2	10	12	1	4	1	3	2	0	9	2	2	1	2	4	5	3	7	6	3	2	1	5	4	14	33	32	5	3	3	2	0	8	8	5	5	5	3	2	3	7	2	2	1
Phatr3_EG00423	0	0	0	0	0	0	0	0	0	0	0	0	0	0	0	0	0	0	0	0	0	0	0	0	0	0	0	0	0	0	0	0	0	0	0	0	0	0	0	0	0	0	0	0	0	0	0	0	0
Phatr3_EG00424	499	517	685	152	131	167	904	1025	536	520	827	118	174	164	612	704	873	597	520	755	397	462	869	594	412	463	415	427	387	316	467	565	331	318	302	676	586	296	520	336	605	1039	328	260	306	503	708	266	276
Phatr3_EG00425	25	35	25	6	16	11	77	69	48	27	36	1	15	91	39	92	58	31	36	19	33	39	86	71	23	20	41	36	40	86	93	134	26	28	64	55	53	11	43	31	43	53	14	4	7	38	46	17	11
Phatr3_EG00426	0	0	0	0	0	0	0	0	0	0	0	0	0	0	0	0	0	1	0	0	0	0	0	0	0	0	0	0	0	0	0	0	0	0	0	0	0	0	0	0	0	0	0	0	0	0	0	0	0
Phatr3_EG00427	2	0	3	4	3	3	5	7	0	1	0	3	5	8	3	3	1	0	2	0	3	5	1	7	0	0	3	2	0	13	12	20	5	7	0	0	1	0	6	2	1	3	0	4	1	5	10	1	5
Phatr3_EG00428	0	0	0	0	0	0	0	0	0	0	0	0	0	0	0	0	0	0	0	0	0	0	0	0	0	0	0	0	0	0	0	0	0	0	0	0	0	0	0	0	0	0	0	0	0	0	0	0	0
Phatr3_EG00429	0	0	0	0	0	0	0	0	0	0	0	0	0	0	0	0	0	0	0	1	0	0	0	0	0	1	0	0	0	0	0	0	0	0	0	0	0	0	0	0	0	0	0	0	0	0	0	0	0
Phatr3_EG00430	134	71	173	96	104	95	48	52	69	52	88	94	96	20	25	37	135	103	199	156	165	161	38	32	131	146	125	132	91	15	25	31	156	153	0	208	211	91	215	88	158	135	129	109	125	137	159	123	115
Phatr3_EG00431	0	0	0	0	0	0	0	0	0	0	0	0	0	0	0	0	0	0	0	0	0	0	0	0	0	0	0	0	0	0	0	0	0	0	0	0	0	0	0	0	0	0	0	0	0	0	0	0	0
Phatr3_EG00432	38	59	40	34	83	54	36	53	20	59	54	46	66	46	41	33	75	42	38	37	155	198	126	90	20	26	58	67	72	37	86	146	106	177	2	34	15	53	119	52	65	68	53	32	41	84	110	76	54
Phatr3_EG00433	0	1	0	0	0	0	0	0	0	0	0	0	0	0	0	1	0	0	1	0	0	0	0	0	0	0	0	0	1	0	0	0	0	0	0	0	1	0	0	0	0	0	0	0	0	0	0	0	0
Phatr3_EG00434	0	0	2	0	0	0	0	0	0	0	0	0	0	0	0	0	0	0	0	0	0	0	0	0	0	0	0	0	0	0	0	0	0	1	0	0	0	0	0	0	0	0	0	0	0	0	0	0	0
Phatr3_EG00435	603	557	701	1293	693	754	628	722	1444	748	1139	1930	1129	407	478	595	728	483	664	614	1096	1160	579	513	605	652	1065	967	957	591	498	628	871	963	381	877	725	1142	1307	1006	512	1279	1298	1996	1751	796	1122	1308	1147
Phatr3_EG00436	0	0	0	0	0	0	0	0	0	0	0	0	0	0	0	0	0	0	0	0	0	0	0	0	0	0	0	0	0	0	0	0	0	0	0	0	0	0	0	0	0	0	0	0	0	0	0	0	0
Phatr3_EG00437	0	0	0	0	0	0	0	0	0	0	0	0	0	0	0	0	0	0	0	0	0	0	0	0	0	0	0	0	0	0	0	0	0	0	0	0	0	0	0	0	0	0	0	0	0	0	0	0	0
Phatr3_EG00438	40	18	14	13	15	19	53	47	37	25	28	7	37	2	30	22	38	7	15	8	14	29	135	24	6	8	44	38	40	31	44	40	43	41	42	12	4	58	53	38	13	25	22	16	15	25	29	22	15
Phatr3_EG00439	227	22	121	135	324	212	13	11	10	8	10	4	15	123	53	68	47	34	234	76	46	47	57	90	111	64	93	80	83	39	70	93	140	146	7	97	161	286	393	273	14	33	57	31	39	127	153	14	17
Phatr3_EG00440	0	0	0	0	0	0	0	0	0	0	0	0	0	0	0	0	0	0	0	0	0	0	0	0	0	0	0	0	0	0	0	0	0	0	0	0	0	0	0	0	0	0	0	0	0	0	0	0	0
Phatr3_EG00441	0	0	0	0	0	0	0	0	0	0	0	0	0	0	0	0	0	0	0	0	0	0	0	0	0	0	0	0	0	0	0	0	0	0	0	0	0	0	0	0	0	0	0	0	0	0	0	0	0
Phatr3_EG00442	45	77	58	278	382	289	147	199	99	41	68	427	810	54	142	169	178	113	66	64	94	80	96	39	56	77	106	108	93	43	100	108	120	205	115	95	81	280	210	179	59	118	170	233	239	42	66	271	248
Phatr3_EG00443	0	0	0	0	0	0	0	0	0	0	0	0	0	0	0	0	0	0	0	0	0	0	0	0	0	0	0	0	0	0	0	0	0	0	0	0	0	0	0	0	0	0	0	0	0	0	0	0	0
Phatr3_EG00444	0	0	0	0	0	0	1	0	0	0	0	0	0	0	0	2	0	0	3	0	2	0	0	0	0	0	0	0	0	0	1	0	0	1	0	0	1	1	0	0	0	2	1	0	2	0	2	0	1
Phatr3_EG00445	101	71	74	92	122	96	73	115	157	141	96	85	220	79	201	136	214	126	189	213	170	170	121	99	124	120	193	207	218	153	214	317	128	160	293	167	145	168	266	182	72	155	66	76	82	110	155	64	79
Phatr3_EG00446	0	0	0	0	3	0	0	0	1	0	0	0	0	0	0	2	1	0	0	1	0	0	0	0	0	0	0	0	1	2	0	0	0	0	0	0	1	0	0	0	1	0	0	0	0	0	0	0	0
Phatr3_EG00447	56	95	107	121	127	84	112	195	277	87	207	47	132	502	168	139	144	72	79	212	68	77	283	263	233	202	179	160	190	353	565	659	197	216	191	292	242	125	377	179	173	236	99	86	100	186	222	130	107
Phatr3_EG00448	235	206	238	267	158	99	323	503	358	420	394	279	302	322	341	318	680	469	230	614	342	349	567	519	284	301	411	436	365	511	751	856	326	294	244	499	356	393	496	365	377	526	224	231	231	386	406	245	199
Phatr3_EG00449	0	0	0	0	0	0	0	0	0	0	0	0	0	0	0	0	0	0	0	0	0	0	0	0	0	0	0	0	0	0	0	0	0	0	0	0	0	0	0	0	0	0	0	0	0	0	0	0	0
Phatr3_EG00450	0	0	0	0	0	0	0	0	0	0	0	0	0	0	0	0	0	0	0	0	0	0	0	0	0	0	0	0	0	0	0	0	0	0	0	0	0	0	0	0	0	0	0	0	0	0	0	0	0
Phatr3_EG00451	0	0	0	0	0	0	0	0	0	0	0	0	0	0	0	0	0	0	0	0	0	0	0	0	0	0	0	0	0	0	0	0	0	0	0	0	0	0	0	0	0	0	0	0	0	0	0	0	0
Phatr3_EG00452	2	2	4	4	2	10	11	5	7	3	6	7	13	11	2	2	3	2	3	6	6	1	5	6	6	7	6	2	4	8	9	8	4	13	1	5	4	15	4	3	1	5	10	7	4	7	4	12	14
Phatr3_EG00453	10	4	3	2	0	0	42	36	25	11	8	0	5	0	25	48	9	10	4	4	2	1	79	19	2	2	8	8	9	10	38	50	15	8	18	3	0	18	12	7	16	20	2	0	1	8	1	5	3
Phatr3_EG00454	0	0	0	0	0	0	0	0	0	0	0	0	0	0	0	0	0	0	0	0	0	0	0	0	0	0	0	0	0	0	0	0	0	0	0	0	0	0	0	0	0	0	0	0	0	0	0	0	0
Phatr3_EG00455	194	230	147	305	422	253	60	58	129	131	81	263	192	236	78	85	647	395	525	384	261	256	73	119	258	303	159	157	137	98	91	118	178	166	84	323	294	194	277	140	268	280	455	383	341	81	155	167	113
Phatr3_EG00456	60	40	71	29	43	38	55	107	99	26	50	17	93	204	74	91	45	20	42	45	23	24	59	136	48	58	38	44	47	208	197	275	94	78	89	76	78	58	112	59	51	112	34	44	28	101	155	56	45
Phatr3_EG00457	0	0	1	0	0	0	1	3	1	1	1	0	1	1	3	1	2	2	0	2	1	0	8	1	1	1	0	1	0	1	1	3	0	0	3	1	1	0	0	0	3	2	0	0	0	0	1	0	0
Phatr3_EG00458	0	0	0	0	0	0	0	0	0	0	0	0	0	0	0	0	0	0	0	0	0	0	0	0	0	0	0	0	0	0	0	0	0	0	0	0	0	0	0	0	0	0	0	0	0	0	0	0	0
Phatr3_EG00459	0	0	0	0	0	0	0	0	0	0	0	0	0	0	0	0	0	0	0	0	0	0	0	0	0	0	0	0	0	0	0	0	0	0	0	0	0	0	0	0	0	0	0	0	0	0	0	0	0
Phatr3_EG00460	4	3	3	2	0	0	2	7	2	8	1	4	2	2	0	2	9	2	4	3	13	18	1	11	1	0	0	3	6	10	10	13	1	1	4	4	0	0	7	1	1	7	5	6	1	0	5	2	10
Phatr3_EG00461	0	0	0	0	0	0	0	0	1	0	0	0	0	0	0	0	0	0	0	0	0	0	0	0	0	0	0	0	1	1	0	0	0	0	0	0	0	0	0	0	0	0	1	0	0	0	0	0	0
Phatr3_EG00462	47	24	29	5	10	4	138	152	149	136	126	3	44	34	207	229	222	131	35	126	39	21	379	69	16	23	91	91	90	97	120	142	52	39	341	23	17	29	39	26	52	105	18	11	15	44	55	18	29
Phatr3_EG00463	102	139	147	35	91	65	186	150	198	112	106	41	125	99	153	237	211	115	106	137	85	77	161	134	75	97	100	90	84	139	154	215	98	87	169	140	108	86	110	90	169	200	57	55	54	99	157	81	71
Phatr3_EG00464	0	0	0	0	0	0	0	0	0	0	0	0	0	0	0	0	0	0	0	0	0	0	0	0	0	0	0	0	0	0	0	0	0	0	0	0	0	0	0	0	0	0	0	0	0	0	0	0	0
Phatr3_EG00465	0	0	1	0	0	0	0	0	0	1	0	0	0	0	0	0	1	0	0	0	0	0	0	0	0	0	0	0	0	0	0	0	0	0	0	0	0	0	0	0	0	0	0	0	0	2	0	0	0
Phatr3_EG00466	0	0	0	0	0	0	0	0	0	0	0	0	0	0	0	0	0	0	0	0	0	0	0	0	0	0	0	0	0	0	0	0	0	0	0	0	0	0	0	0	0	0	0	0	0	0	0	0	0
Phatr3_EG00467	1	0	4	2	1	1	13	19	9	3	5	2	0	2	30	26	13	4	5	3	1	1	18	2	3	1	4	6	4	3	5	4	4	2	8	4	3	4	1	1	0	5	2	6	8	2	4	1	0
Phatr3_EG00468	91	103	107	10	13	18	342	390	192	121	156	19	59	207	231	227	209	149	73	114	96	104	271	271	104	136	123	131	97	387	489	513	76	65	283	160	153	39	171	81	207	277	28	29	36	116	168	41	43
Phatr3_EG00469	0	0	0	0	0	0	0	0	0	0	0	0	0	0	0	0	0	0	1	0	0	0	0	0	0	0	0	0	0	0	0	0	0	0	0	0	0	0	0	0	0	0	0	0	0	0	0	0	0
Phatr3_EG00470	78	71	100	19	83	67	71	61	16	59	39	20	32	63	44	52	282	242	280	127	51	60	47	81	136	139	45	38	40	27	15	20	87	57	3	127	140	28	93	41	217	111	103	60	80	59	82	71	61
Phatr3_EG00471	74	54	73	92	99	59	98	142	32	92	81	82	108	61	39	66	89	109	106	112	102	133	93	94	66	74	89	64	90	55	126	147	103	156	18	162	146	235	158	156	55	114	65	107	81	100	137	84	93
Phatr3_EG00472	57	64	79	41	43	29	182	184	159	103	129	39	94	143	178	155	160	54	55	100	64	65	264	169	94	72	70	73	88	123	272	345	130	106	52	196	155	125	174	102	110	115	43	33	50	157	153	82	65
Phatr3_EG00473	1	0	0	0	0	0	0	1	0	0	0	0	0	0	0	0	2	0	0	0	0	0	0	0	0	0	0	0	1	0	0	1	0	0	0	0	0	1	0	0	0	0	0	0	0	0	2	0	0
Phatr3_EG00474	0	0	0	0	0	0	0	0	0	0	0	0	0	0	0	0	0	0	0	1	0	0	0	0	0	0	0	0	0	0	0	0	0	0	0	0	0	0	0	0	0	0	0	0	0	0	0	0	0
Phatr3_EG00475	0	0	0	0	0	0	0	0	0	0	0	0	0	0	0	0	0	0	0	0	0	0	0	0	0	0	0	0	0	0	0	0	0	0	0	0	0	0	0	0	0	0	0	0	0	0	0	0	0
Phatr3_EG00476	0	0	0	0	0	0	0	1	0	1	1	0	0	0	0	1	0	0	0	0	0	0	0	0	0	0	0	0	0	0	0	0	0	0	0	0	0	0	0	0	0	0	0	0	0	0	0	0	0
Phatr3_EG00477	1	15	5	2	1	2	5	8	3	4	1	1	22	9	10	4	6	3	4	3	14	12	5	4	2	3	7	11	2	6	6	6	7	15	21	1	0	7	14	2	3	11	5	4	7	1	5	7	4
Phatr3_EG00478	0	0	0	0	0	0	0	0	0	0	0	0	0	0	0	0	0	0	0	0	0	0	0	0	0	0	0	0	0	0	0	1	0	0	0	0	0	0	0	0	0	0	0	0	0	0	0	0	0
Phatr3_EG00479	26	20	33	12	9	18	60	68	28	32	12	4	29	17	78	93	31	15	27	24	10	15	50	33	13	12	13	16	15	57	72	84	28	30	94	22	19	19	40	23	23	33	15	7	6	21	27	15	10
Phatr3_EG00480	6	1	1	1	9	11	2	0	10	4	8	3	5	1	2	1	1	1	2	4	8	2	0	0	1	3	1	1	2	0	0	0	8	6	0	4	4	8	8	2	4	4	3	11	3	3	4	7	2
Phatr3_EG00481	83	75	146	47	29	29	208	226	218	140	167	46	79	50	184	178	162	113	84	112	62	76	349	141	90	101	89	89	93	107	118	210	66	75	84	130	138	117	102	74	79	128	62	86	78	65	87	53	41
Phatr3_EG00482	0	0	0	0	0	0	0	0	0	0	0	0	0	1	0	0	0	0	0	0	0	0	0	0	0	1	0	0	0	0	0	0	0	0	0	0	0	0	0	0	0	0	0	0	0	0	1	0	0
Phatr3_EG00483	0	0	0	0	0	0	0	0	0	0	0	0	0	0	0	0	0	0	0	0	0	0	0	0	0	0	0	0	0	0	0	0	0	0	0	0	0	0	0	0	0	0	0	0	0	0	0	0	0
Phatr3_EG00484	472	127	158	138	122	88	49	73	2023	118	1432	59	237	63	38	57	1131	728	496	264	274	291	30	68	67	53	60	46	48	77	141	184	88	66	57	100	93	234	580	270	107	213	208	218	191	112	150	117	84
Phatr3_EG00485	0	0	0	0	0	0	0	0	0	0	1	0	0	0	1	0	0	0	0	0	0	0	1	0	0	0	0	0	0	0	0	0	0	0	0	0	0	0	0	0	1	0	0	0	0	0	1	0	0
Phatr3_EG00486	8	3	3	0	3	5	9	29	18	14	12	2	15	7	24	23	5	2	1	4	1	2	32	23	2	3	4	3	5	21	16	36	8	7	28	4	5	2	9	6	11	5	4	1	2	6	3	2	5
Phatr3_EG00487	0	0	0	0	0	0	0	0	0	0	0	0	0	0	0	0	0	0	0	0	0	0	0	0	0	0	0	0	0	0	0	0	0	0	0	0	0	0	0	0	0	0	0	0	0	0	0	0	0
Phatr3_EG00488	121	100	107	40	70	65	266	282	212	190	127	34	137	92	275	239	147	106	138	142	134	143	225	170	62	68	178	164	189	229	286	376	124	155	344	67	78	127	233	132	140	180	111	75	90	99	134	84	84
Phatr3_EG00489	0	0	0	0	0	0	0	0	0	0	0	0	0	0	0	0	0	0	0	0	0	0	0	0	0	0	0	0	0	0	0	0	0	0	0	0	0	0	0	0	0	0	0	0	0	0	0	0	0
Phatr3_EG00490	149	118	131	46	122	92	78	78	47	92	50	43	60	148	67	97	428	309	438	225	97	86	78	118	193	176	62	68	61	62	47	53	107	61	12	240	213	29	155	66	266	205	168	105	120	76	115	99	86
Phatr3_EG00491	2508	1504	2971	2604	6683	4430	3554	4224	608	1734	300	3006	8090	3230	4048	3651	2680	1265	3928	789	6178	5883	1123	3187	935	1137	1130	1173	1523	4686	7086	7459	4609	5159	3237	2171	1650	1537	7091	3342	1134	1910	2992	3100	3548	4112	5093	4607	3660
Phatr3_EG00492	0	0	0	0	0	0	0	0	0	0	0	0	0	0	0	0	0	0	0	0	0	0	0	0	0	0	0	0	0	0	0	0	0	0	0	0	0	0	0	0	0	0	0	0	0	0	0	0	0
Phatr3_EG00493	1	0	0	0	1	1	0	0	0	0	0	0	1	0	0	1	1	4	3	6	3	1	0	0	0	0	0	0	1	0	0	1	0	0	0	0	1	2	0	2	0	1	0	0	1	0	2	0	0
Phatr3_EG00494	830	1049	885	482	322	324	1025	1456	856	1573	1012	512	418	679	953	804	1663	1043	984	1287	1095	1162	1092	949	1050	1007	999	1026	1005	1019	1297	1578	656	605	541	1476	1108	524	1265	693	894	1846	409	383	337	669	901	347	353
Phatr3_EG00495	0	0	0	0	0	0	0	0	0	0	0	0	0	0	0	0	5	2	1	1	3	2	0	0	0	0	0	0	0	0	0	0	0	0	0	0	0	0	0	0	0	0	1	0	2	0	0	0	0
Phatr3_EG00496	0	0	0	0	0	0	0	0	0	0	0	0	0	0	0	0	1	0	0	0	0	0	0	0	0	0	0	0	0	0	0	0	0	0	0	0	0	0	0	0	0	0	0	0	0	0	0	1	0
Phatr3_EG00497	25	9	14	3	2	2	36	52	47	16	50	16	21	7	44	57	53	37	17	22	35	37	80	24	7	9	8	12	17	32	61	74	18	10	37	13	18	42	15	11	13	24	26	27	13	21	21	22	16
Phatr3_EG00498	173	211	230	117	70	68	105	94	192	160	149	128	124	221	91	117	590	303	383	294	189	217	221	189	304	344	157	155	187	177	262	266	166	99	115	589	449	136	242	164	331	367	166	149	167	287	411	368	315
Phatr3_EG00499	0	0	0	0	0	0	0	0	0	0	0	0	0	0	0	0	0	0	0	0	0	0	0	0	0	0	0	0	0	0	0	0	0	0	0	0	0	0	0	0	0	0	0	0	0	0	0	0	0
Phatr3_EG00500	0	0	0	0	0	0	0	0	0	0	0	0	0	0	0	0	0	0	0	0	0	0	0	0	0	0	0	0	0	0	0	0	0	0	0	0	0	0	0	0	0	0	0	0	0	0	0	0	0
Phatr3_EG00501	0	0	0	0	0	0	0	0	0	0	0	0	0	0	0	0	0	0	0	0	0	0	0	0	0	0	0	0	0	0	0	1	0	0	0	0	0	0	0	0	0	1	0	0	1	0	0	0	0
Phatr3_EG00502	0	0	0	0	0	0	0	0	0	0	0	0	0	0	0	0	0	0	0	0	0	0	0	0	0	0	0	0	0	0	0	0	0	0	0	0	0	0	0	0	0	0	0	0	0	0	0	0	0
Phatr3_EG00503	524	359	675	317	313	346	452	486	623	327	434	250	671	404	543	716	378	254	553	225	261	249	381	349	310	368	170	175	183	422	554	652	388	408	1012	609	676	527	442	372	435	718	266	310	307	455	562	416	368
Phatr3_EG00504	0	0	0	0	0	0	0	0	0	0	0	0	0	0	0	0	0	0	0	0	0	0	0	0	0	0	0	0	0	0	0	0	0	0	0	0	0	0	0	0	0	0	0	0	0	0	0	0	0
Phatr3_EG00505	0	0	0	0	0	0	0	0	0	0	0	0	0	0	0	0	0	0	0	0	0	0	0	0	0	0	0	0	0	0	0	0	0	0	0	0	0	0	0	0	0	0	0	0	0	0	0	0	0
Phatr3_EG00506	0	0	0	0	0	0	0	0	0	0	0	0	0	0	0	0	0	0	0	0	0	0	0	0	0	0	0	0	0	0	0	0	0	0	0	0	0	0	0	0	0	0	0	0	0	1	0	0	0
Phatr3_EG00507	0	0	1	0	0	1	0	0	0	0	0	0	0	0	0	0	0	1	0	0	1	0	0	0	0	0	0	0	0	0	0	0	1	0	0	0	0	0	0	0	0	0	2	0	0	1	3	0	0
Phatr3_EG00508	0	0	0	0	0	0	0	0	0	0	0	0	0	0	0	0	0	0	0	0	0	0	0	0	0	0	0	0	0	0	0	0	0	0	0	0	0	0	0	0	0	0	0	0	0	0	0	0	0
Phatr3_EG00509	0	0	0	0	0	0	0	0	0	0	0	0	0	0	0	0	0	0	0	0	0	0	0	0	0	0	0	0	0	0	0	0	0	0	0	0	0	0	0	0	0	0	0	0	0	0	0	0	0
Phatr3_EG00510	736	789	1341	1559	835	771	766	718	974	1147	731	1060	816	584	747	1233	1579	947	1726	2271	1009	915	908	571	1561	1741	550	612	652	487	758	816	869	754	405	2337	1901	443	964	542	948	1556	1050	1508	1451	875	1083	885	843
Phatr3_EG00511	602	799	812	132	294	187	1087	1196	191	492	697	134	133	99	384	617	792	853	601	334	528	871	697	391	541	486	376	448	379	60	84	106	630	633	16	797	754	356	739	316	880	1392	107	131	166	565	790	269	319
Phatr3_EG00512	0	1	0	0	0	0	0	0	0	0	0	0	0	0	0	1	0	0	0	0	0	0	0	0	0	0	0	0	0	0	0	0	0	0	0	0	0	0	0	0	0	0	0	0	0	0	0	0	0
Phatr3_EG00513	0	0	0	0	0	0	0	0	0	0	0	0	0	0	0	0	0	0	0	0	0	0	0	0	0	0	0	0	0	0	0	0	0	0	0	0	1	0	0	0	0	0	0	0	0	0	0	0	0
Phatr3_EG00514	0	0	0	0	0	0	0	0	0	0	0	0	0	0	0	0	1	0	0	0	0	0	0	0	0	0	0	0	0	0	0	0	0	0	0	0	0	0	0	0	1	0	0	0	0	0	0	0	1
Phatr3_EG00515	0	0	0	0	0	0	0	0	0	0	0	0	0	0	0	0	0	0	1	0	0	0	0	0	0	0	0	0	0	0	0	0	0	0	0	0	0	0	0	0	0	0	0	0	0	0	0	0	0
Phatr3_EG00516	0	0	0	0	0	0	0	0	0	0	0	0	0	0	0	0	3	0	2	3	0	1	0	0	0	0	0	0	0	0	0	0	0	0	0	0	0	0	1	0	0	0	0	1	0	0	1	0	1
Phatr3_EG00517	23	19	21	9	15	11	19	110	53	11	55	9	34	195	28	28	20	21	4	39	3	7	60	42	54	39	77	70	60	110	112	122	73	55	12	48	54	50	99	56	37	57	23	16	10	38	46	51	36
Phatr3_EG00518	1	1	0	1	0	0	0	0	0	0	0	2	0	1	1	1	0	0	1	0	1	0	0	0	1	1	1	0	0	0	0	0	0	0	2	3	0	0	0	0	0	0	2	1	3	5	2	2	0
Phatr3_EG00519	2	0	1	1	0	0	1	2	0	0	2	0	0	2	1	0	2	1	0	0	0	0	0	0	1	0	0	0	0	0	0	1	0	0	0	0	0	0	1	0	0	1	0	0	0	3	1	0	0
Phatr3_EG00520	0	0	0	0	0	0	0	0	0	0	0	0	0	0	0	0	0	0	0	0	0	0	0	0	0	0	0	0	0	0	0	0	0	0	0	0	0	0	0	0	0	0	0	0	0	0	0	0	0
Phatr3_EG00521	0	0	0	1	0	0	0	0	0	0	0	0	0	1	0	0	0	1	1	0	0	0	0	0	0	0	0	0	0	0	0	0	0	0	0	0	0	0	0	0	0	0	0	0	0	0	0	0	0
Phatr3_EG00522	52	54	85	51	33	39	146	180	29	117	84	48	83	37	71	128	194	172	73	83	280	360	283	237	45	42	133	129	84	50	106	173	207	215	8	71	44	122	215	100	160	104	90	45	83	105	137	100	89
Phatr3_EG00523	97	86	112	28	50	47	158	175	162	109	103	27	107	117	137	169	108	69	95	70	65	80	151	141	55	66	120	126	111	153	274	314	123	134	287	71	68	77	181	104	112	167	66	32	38	105	148	87	78
Phatr3_EG00524	0	0	1	0	0	0	1	0	1	1	1	0	0	0	2	4	1	4	1	2	2	0	0	0	1	1	1	0	0	0	0	0	0	0	0	1	1	1	1	1	2	3	0	0	1	2	1	0	0
Phatr3_EG00525	117	76	102	57	59	44	89	89	71	102	79	62	76	117	70	93	216	152	174	138	50	67	91	70	109	137	78	79	80	70	136	119	77	55	26	155	131	97	145	80	163	154	91	72	67	89	95	65	43
Phatr3_EG00526	1	1	0	4	1	0	0	0	2	1	0	0	1	0	1	1	9	13	42	12	11	24	0	0	0	0	0	1	0	0	0	0	1	0	0	1	0	0	2	0	3	3	2	2	1	1	4	3	0
Phatr3_EG00527	27	32	33	14	19	15	31	140	84	27	59	29	53	319	52	48	39	43	28	103	19	19	56	148	28	30	66	72	75	295	358	374	52	66	80	52	61	42	75	43	61	95	24	29	26	83	109	43	35
Phatr3_EG00528	6	3	1	0	2	3	4	8	2	6	0	0	1	6	17	14	15	8	3	5	3	2	5	12	4	5	5	1	3	9	6	13	4	6	5	9	5	4	5	5	1	7	4	4	7	3	2	1	1
Phatr3_EG00529	1	0	0	1	0	0	0	0	0	1	0	0	0	1	0	0	2	1	1	1	0	0	1	1	1	0	0	0	1	0	1	1	1	0	0	0	0	0	0	0	2	0	0	2	0	0	0	0	2
Phatr3_EG00530	23	12	32	18	25	21	25	29	54	52	34	12	65	35	58	51	41	36	23	26	37	39	97	55	26	39	48	56	53	78	104	134	56	45	213	50	54	103	106	78	36	47	28	22	23	34	50	29	14
Phatr3_EG00531	17	19	17	6	0	4	78	108	68	38	37	8	18	10	88	82	35	21	17	13	8	8	87	37	12	11	34	29	30	53	130	117	26	15	151	10	10	45	41	27	43	50	15	11	8	35	25	18	16
Phatr3_EG00532	0	0	0	0	0	0	0	0	0	0	0	0	0	0	0	0	0	0	0	0	0	0	0	0	0	0	0	0	0	0	0	0	0	0	0	0	0	0	0	0	0	0	0	0	0	0	0	0	0
Phatr3_EG00533	520	477	589	296	376	527	215	246	222	440	159	314	624	406	203	186	421	297	812	505	259	278	56	48	304	376	164	159	148	40	49	92	202	173	120	430	502	305	227	204	654	707	288	358	310	327	475	454	417
Phatr3_EG00534	35	24	33	6	23	15	103	102	104	42	110	10	35	15	67	107	58	28	25	38	29	35	105	59	39	39	72	71	73	40	56	69	66	59	24	53	48	68	98	60	50	78	18	17	6	44	73	31	25
Phatr3_EG00535	7	7	10	1	6	2	28	26	19	8	28	5	5	31	5	18	45	18	17	6	13	9	25	35	15	15	13	13	8	27	13	16	16	9	5	12	10	2	13	8	27	18	0	2	5	15	20	10	12
Phatr3_EG00536	2	6	2	1	0	3	25	39	23	7	13	1	12	11	34	36	6	9	6	8	1	5	33	16	14	2	10	7	4	22	26	49	6	2	8	10	7	9	5	1	13	18	2	1	1	6	13	1	6
Phatr3_EG00537	53	40	45	7	63	58	100	132	69	54	44	18	87	51	113	149	60	41	47	49	90	87	90	92	41	21	79	80	76	145	137	201	68	105	82	47	36	49	111	76	52	98	26	25	24	57	86	64	46
Phatr3_EG00538	5	8	7	1	2	7	36	43	15	6	11	4	8	55	39	18	4	2	7	1	6	4	22	33	9	8	9	7	4	73	103	105	4	8	57	9	11	7	11	4	7	15	3	4	0	9	17	4	5
Phatr3_EG00539	203	161	187	75	245	170	163	187	189	88	165	90	191	192	97	164	184	133	225	124	80	75	225	162	276	296	144	134	134	163	222	271	226	182	64	349	395	162	236	152	217	257	158	122	136	127	189	125	70
Phatr3_EG00540	1	9	2	6	3	0	10	19	19	11	3	3	13	0	13	21	12	5	2	2	12	12	15	18	2	2	13	24	9	12	17	29	9	20	18	7	0	8	16	4	12	15	5	5	9	6	5	8	4
Phatr3_EG00541	0	0	0	0	0	0	0	0	0	0	0	0	0	0	0	0	0	0	0	0	0	0	0	0	0	0	0	0	0	0	0	0	0	0	0	0	0	0	0	0	0	0	0	0	0	0	0	0	0
Phatr3_EG00542	0	0	0	0	0	0	0	0	0	0	1	0	0	0	0	1	1	1	0	0	1	0	0	0	0	0	0	0	0	0	0	0	0	0	5	1	0	0	0	1	0	0	0	0	0	0	0	2	0
Phatr3_EG00543	417	708	629	1226	815	1025	279	284	584	256	601	1004	1020	306	273	349	1008	652	635	657	538	548	302	265	531	614	359	355	339	243	291	303	567	644	198	892	795	1091	631	710	496	1193	586	1249	1125	456	573	715	656
Phatr3_EG00544	119	205	248	93	251	186	474	637	99	55	85	102	337	194	224	298	78	62	91	40	315	366	243	380	52	58	180	152	158	200	299	372	440	576	81	63	59	142	518	281	223	273	146	94	157	329	469	362	302
Phatr3_EG00545	5	3	1	0	1	0	19	8	10	2	6	0	8	8	16	19	4	4	3	5	2	2	18	7	1	0	4	4	2	9	20	32	10	5	30	3	4	11	5	8	4	5	0	0	0	5	10	1	0
Phatr3_EG00546	1	0	0	2	0	4	0	0	0	1	1	0	5	0	0	0	1	0	6	0	0	0	0	0	1	2	0	0	1	0	0	0	0	0	0	1	0	2	0	1	0	1	0	1	0	0	2	1	0
Phatr3_EG00547	16	50	32	60	16	12	48	64	69	121	52	38	79	44	83	57	83	53	44	64	159	185	175	162	26	23	82	74	74	214	338	457	95	101	325	30	20	47	94	77	65	58	44	36	47	44	51	28	34
Phatr3_EG00548	0	1	0	0	0	0	1	0	0	0	0	0	0	0	3	1	1	1	0	1	0	1	1	0	0	0	0	0	0	0	0	0	0	0	0	1	0	0	0	0	0	1	0	1	0	0	1	0	0
Phatr3_EG00549	572	557	417	450	524	485	1010	1094	571	817	550	435	587	192	713	704	1236	808	832	651	923	983	788	568	367	428	1004	1045	1034	527	771	862	737	869	505	547	274	646	1583	807	610	993	430	392	367	429	613	464	369
Phatr3_EG00550	30	29	17	5	10	6	76	104	50	16	38	7	29	43	68	104	22	17	20	11	21	16	93	78	18	10	30	23	18	95	129	153	46	40	103	20	25	26	61	26	41	34	9	5	6	23	31	21	10
Phatr3_EG00551	251	143	256	78	78	79	302	341	264	199	285	57	112	340	327	395	466	287	329	311	105	129	440	298	175	181	145	174	138	217	328	437	180	238	210	242	293	346	239	225	481	295	220	204	249	375	536	314	276
Phatr3_EG00552	60	66	71	22	53	33	132	140	49	43	42	10	53	68	77	73	101	70	44	36	61	49	109	92	82	67	84	62	75	105	136	174	89	75	86	88	73	52	143	61	94	113	40	24	25	67	87	46	53
Phatr3_EG00553	28	41	42	21	24	20	61	60	109	52	67	17	58	18	61	93	55	54	26	81	50	42	87	24	23	20	44	58	56	31	32	49	44	55	5	20	23	24	37	28	17	50	9	8	20	23	47	9	15
Phatr3_EG00554	364	160	345	1082	757	783	81	124	307	161	161	1416	1962	85	122	124	244	154	514	231	243	233	575	82	129	123	238	215	196	124	168	236	203	347	302	200	142	1047	337	599	184	253	218	627	492	310	382	357	295
Phatr3_EG00555	0	0	0	0	0	0	0	0	0	0	0	0	0	0	0	0	0	0	0	0	0	0	0	0	0	0	0	0	0	0	0	0	0	0	0	0	0	0	0	0	0	0	0	0	0	0	0	0	0
Phatr3_EG00556	209	189	242	65	109	94	332	447	232	218	191	61	186	220	222	235	193	161	168	178	150	156	344	314	155	164	331	322	320	319	438	587	295	306	168	205	204	253	385	217	198	336	112	60	106	188	270	198	180
Phatr3_EG00557	0	0	0	0	0	0	0	0	0	0	0	0	0	0	0	0	0	0	0	0	0	0	0	0	0	0	0	0	0	0	0	0	0	0	0	0	0	0	0	0	0	0	0	0	0	0	0	0	0
Phatr3_EG00558	179	139	141	64	53	77	666	661	216	310	284	69	140	69	304	370	318	217	184	234	171	187	572	241	84	118	308	300	276	143	255	356	302	263	97	149	144	186	390	239	190	247	128	89	104	140	162	173	129
Phatr3_EG00559	256	214	237	81	131	99	501	672	781	312	804	130	251	313	567	553	902	573	182	492	97	97	650	436	299	343	284	242	290	451	554	703	245	200	690	466	342	281	457	269	162	215	119	82	106	132	152	53	43
Phatr3_EG00560	220	216	330	147	215	198	429	451	549	266	376	204	444	687	1091	1592	737	521	625	628	506	611	784	668	648	726	643	559	607	902	780	1077	607	694	1826	903	976	501	965	622	231	442	160	162	181	268	325	253	239
Phatr3_EG00561	229	165	191	58	75	77	333	375	301	241	326	87	190	97	224	282	586	445	255	262	258	278	299	262	135	176	197	194	191	216	259	319	278	225	69	225	177	180	386	204	329	454	213	161	216	178	226	356	352
Phatr3_EG00562	0	0	0	0	0	0	0	0	0	0	0	0	0	0	0	0	0	0	0	0	0	0	0	0	0	0	0	0	0	0	0	0	0	0	0	0	0	0	0	0	0	0	0	0	0	0	0	0	0
Phatr3_EG00563	111	226	138	135	116	113	167	145	484	190	294	137	242	73	229	235	315	193	257	302	264	238	328	129	266	277	485	520	513	143	223	290	184	188	440	448	395	132	319	190	277	610	174	189	166	111	167	196	191
Phatr3_EG00564	15	29	12	15	14	13	42	37	28	24	25	19	22	22	57	88	42	22	21	46	18	22	64	33	37	49	19	27	25	39	73	70	33	33	44	49	57	25	68	37	20	42	11	21	15	39	40	16	14
Phatr3_EG00565	27	17	27	6	5	6	99	83	53	39	45	8	27	30	83	96	52	27	26	30	21	11	87	53	29	38	17	32	18	57	90	109	32	37	43	54	42	37	54	47	41	68	13	19	4	49	62	17	21
Phatr3_EG00566	0	0	0	0	0	0	0	0	0	0	0	0	0	0	0	0	0	0	0	0	0	0	0	0	0	0	0	0	0	1	1	1	0	0	0	0	0	0	0	0	0	0	0	0	0	0	0	0	0
Phatr3_EG00567	91	288	139	188	29	29	498	347	561	245	376	286	84	556	596	680	687	479	231	643	210	182	388	153	442	589	140	154	172	269	242	248	89	37	434	597	404	27	151	54	285	368	176	175	175	40	29	106	62
Phatr3_EG00568	94	88	98	40	52	72	163	177	151	130	96	40	99	175	264	285	170	136	132	174	55	61	151	135	134	132	91	79	79	190	278	305	64	66	429	181	148	67	107	79	109	217	46	47	37	96	142	55	58
Phatr3_EG00569	2	0	1	0	0	0	0	0	0	1	0	0	0	0	0	0	0	0	1	0	0	0	0	0	0	0	0	0	0	0	0	0	0	0	0	1	0	0	0	0	0	0	0	0	0	0	0	0	0
Phatr3_EG00570	2252	2049	2672	3361	1063	986	836	1234	941	2241	711	4587	1249	5029	447	479	3267	2162	3113	2852	1139	1098	539	1832	3947	4800	821	780	596	4109	1201	1539	715	738	432	5034	4204	1455	1351	1212	4310	2329	2386	2209	2197	1710	2715	1064	938
Phatr3_EG00571	35	26	37	6	8	7	231	399	86	70	180	8	24	71	132	169	60	41	34	91	23	30	299	242	74	89	136	167	144	134	108	165	124	84	4	111	69	115	141	73	100	142	17	18	12	74	101	32	30
Phatr3_EG00572	1369	1342	1901	2305	1257	1423	1517	1410	1404	1331	857	1867	1177	1400	2639	2896	1984	1434	3692	2386	1076	1096	1122	704	1974	2344	522	511	547	758	998	1153	795	534	3122	2541	2681	673	857	598	1317	2017	1731	1928	1855	785	1141	1053	744
Phatr3_EG00573	15	30	21	14	4	11	42	75	103	42	77	26	37	19	69	58	86	47	20	47	47	27	39	32	29	47	55	45	49	50	76	93	26	25	79	48	46	24	65	28	27	80	25	22	18	26	40	27	12
Phatr3_EG00574	0	0	1	1	0	1	0	0	4	2	0	1	0	0	1	0	0	1	0	1	1	0	0	0	0	0	0	0	0	0	0	0	0	0	0	0	0	0	0	0	0	0	0	0	0	0	1	0	0
Phatr3_EG00575	8	0	1	1	1	2	14	11	13	3	15	1	4	8	13	20	0	2	3	0	2	3	49	6	0	3	18	22	11	13	11	11	23	16	15	4	3	4	9	5	1	1	3	0	0	2	2	6	4
Phatr3_EG00576	0	2	3	0	0	0	3	9	0	1	1	0	0	16	1	2	0	0	0	0	0	1	2	7	0	1	0	0	0	27	10	13	0	0	5	0	0	0	0	0	0	0	0	2	0	1	0	0	0
Phatr3_EG00577	47	101	152	65	19	26	207	303	105	44	85	49	49	161	155	195	112	80	51	63	57	52	216	208	42	62	33	36	49	177	320	386	67	41	131	86	96	81	53	52	195	206	47	103	99	176	250	133	118
Phatr3_EG00578	123	222	192	114	57	69	130	133	191	145	139	148	192	209	133	187	399	262	241	305	199	215	179	149	283	336	135	154	160	136	193	250	138	128	91	386	321	119	236	139	264	479	163	153	157	179	214	145	141
Phatr3_EG00579	8	4	4	0	1	2	49	35	10	7	8	1	4	3	39	22	7	4	6	6	2	3	58	12	2	7	6	7	3	13	27	34	8	6	42	9	4	7	9	3	6	4	1	3	2	7	11	3	0
Phatr3_EG00580	2	7	3	0	0	1	3	3	7	5	2	0	2	3	12	12	4	9	0	9	5	3	2	0	0	0	1	2	2	1	0	1	0	2	32	5	4	4	0	2	1	6	1	2	6	5	2	2	2
Phatr3_EG00581	66	49	67	11	19	29	123	158	75	34	60	20	37	97	109	126	101	73	129	71	26	34	166	117	43	36	26	14	15	87	129	171	63	48	193	59	50	49	56	51	89	92	48	35	40	159	162	57	38
Phatr3_EG00582	178	304	365	82	56	51	259	172	1201	1221	761	73	55	50	427	491	668	390	267	474	160	139	249	96	185	260	81	94	91	109	135	207	30	26	680	250	140	78	75	63	609	652	59	85	83	71	99	49	31
Phatr3_EG00583	86	119	86	51	39	39	82	75	166	116	84	55	73	106	117	155	184	127	141	113	84	69	84	124	49	62	71	66	62	187	179	210	57	47	251	72	54	53	110	65	145	207	77	39	68	119	188	66	73
Phatr3_EG00584	281	123	262	349	1149	902	437	746	40	96	37	363	1322	309	128	215	204	111	368	40	1119	1025	129	368	87	101	222	200	95	515	365	464	600	781	31	116	92	199	1159	447	96	185	564	359	408	479	717	842	758
Phatr3_EG00585	3	4	1	1	0	1	6	1	5	11	3	1	0	0	2	3	3	5	0	5	0	2	6	0	0	1	0	0	1	1	1	0	0	0	15	2	0	1	0	0	1	3	0	0	0	2	2	2	0
Phatr3_EG00586	0	0	0	0	0	0	0	0	0	0	0	0	0	0	0	0	0	0	0	0	0	0	0	0	0	0	0	0	0	0	0	0	0	0	0	0	0	0	0	0	0	0	0	0	0	0	0	0	0
Phatr3_EG00587	7	2	3	1	0	1	16	18	41	10	38	3	8	15	24	19	18	13	7	13	1	1	11	4	0	0	3	3	8	6	18	27	2	2	21	1	0	1	1	5	10	12	2	6	2	5	6	1	2
Phatr3_EG00588	66	58	47	15	20	38	104	89	103	107	91	23	27	7	73	98	133	88	60	60	64	55	57	57	37	32	116	91	94	26	108	116	59	49	75	36	24	30	132	54	113	114	37	17	16	21	19	24	41
Phatr3_EG00589	51	31	54	23	33	20	122	212	86	35	58	19	83	94	154	183	61	29	43	37	30	28	251	116	43	63	58	58	43	183	207	250	157	149	153	72	81	80	167	81	37	77	52	37	33	87	110	75	66
Phatr3_EG00590	227	410	655	170	260	139	357	355	734	296	438	106	745	159	521	610	461	340	119	453	343	311	482	131	171	219	412	385	461	231	323	423	389	523	649	228	282	269	249	239	330	542	160	112	104	536	759	455	399
Phatr3_EG00591	56	26	65	48	34	30	67	105	42	39	51	29	35	93	30	50	68	43	60	57	52	53	97	77	51	70	54	61	64	51	70	104	59	52	3	87	57	61	114	66	50	96	43	50	54	87	102	62	64
Phatr3_EG00592	1	3	3	1	0	1	3	3	7	0	3	1	2	0	2	3	0	1	1	0	0	0	0	1	1	0	0	1	1	1	1	1	0	1	0	0	4	0	1	1	2	0	0	0	0	3	3	2	0
Phatr3_EG00593	0	0	0	0	0	0	0	0	0	0	0	0	0	0	0	0	0	0	0	0	0	0	0	0	0	0	0	0	0	0	0	0	0	0	0	0	0	0	0	0	0	0	0	0	0	0	0	0	0
Phatr3_EG00594	7	10	5	0	1	3	28	33	7	2	9	2	3	45	35	24	14	12	7	9	6	4	56	57	20	15	10	8	6	68	110	129	8	4	39	32	24	12	10	13	18	25	6	6	12	19	24	2	9
Phatr3_EG00595	0	0	0	0	0	0	0	0	0	0	0	0	0	0	0	0	0	0	0	0	0	0	0	0	0	0	0	0	0	0	0	0	0	0	0	0	0	0	0	0	0	0	0	0	0	0	0	0	0
Phatr3_EG00596	137	62	111	21	36	31	258	287	31	59	116	22	53	82	93	179	213	171	145	100	61	81	161	182	84	85	72	80	66	53	60	104	144	112	6	101	130	129	135	116	248	158	93	54	53	139	193	135	108
Phatr3_EG00597	312	378	474	120	125	115	312	288	344	232	246	126	312	476	317	338	589	409	758	308	190	238	274	404	199	230	224	186	168	488	392	551	257	198	252	265	228	254	244	207	766	728	223	225	246	647	823	454	418
Phatr3_EG00598	0	0	0	0	0	0	0	0	0	0	0	0	0	0	0	0	0	0	0	0	0	0	0	0	0	0	0	0	0	0	0	0	0	0	0	0	0	0	0	0	0	0	0	0	0	0	0	0	0
Phatr3_EG00599	130	173	139	57	85	68	258	306	138	103	118	91	88	238	150	267	346	220	208	134	109	122	188	178	167	176	65	56	61	212	184	195	116	118	44	236	230	95	216	116	211	298	79	67	71	204	253	96	61
Phatr3_EG00600	12	12	5	3	2	3	49	48	48	30	30	6	21	27	52	64	27	18	14	18	5	8	39	22	5	6	39	30	26	27	44	70	8	11	24	8	9	12	29	24	14	30	5	3	6	16	16	6	6
Phatr3_EG00601	0	0	0	0	0	0	0	0	0	0	0	0	0	0	0	0	0	0	0	0	0	0	0	0	0	0	0	0	0	0	0	0	0	0	0	0	0	0	0	0	0	0	0	0	0	0	0	0	0
Phatr3_EG00602	0	0	0	0	0	0	0	0	0	0	0	0	0	0	0	0	0	0	0	0	0	0	0	0	0	0	0	0	0	0	0	0	0	0	0	0	0	0	0	0	0	0	0	0	0	0	0	0	0
Phatr3_EG00603	168	116	134	55	112	118	255	320	213	135	143	61	175	133	257	319	107	87	127	70	103	113	293	194	96	90	167	137	143	196	203	311	159	159	314	135	140	163	234	174	122	205	65	66	72	171	166	112	90
Phatr3_EG00604	62	28	31	53	4	18	259	331	68	65	71	88	12	65	194	319	60	43	44	50	7	18	367	248	38	46	81	65	64	209	292	330	53	35	76	59	33	32	41	28	50	141	24	65	38	51	61	33	20
Phatr3_EG00605	5	41	5	0	1	0	22	8	92	150	40	2	4	4	11	12	26	26	2	75	4	2	10	0	45	86	55	75	57	2	5	11	2	0	6	51	26	2	6	7	0	6	0	1	1	0	3	2	1
Phatr3_EG00606	4	2	2	0	1	0	27	25	3	2	4	2	4	4	15	15	0	1	3	5	5	1	32	21	2	3	0	3	1	30	47	51	5	2	24	3	3	11	22	10	2	3	4	0	3	5	5	2	7
Phatr3_EG00607	126	93	200	45	44	54	270	294	72	104	119	35	62	104	194	204	136	98	122	113	81	119	288	225	134	136	138	130	96	133	212	233	124	160	121	183	205	133	182	99	155	226	72	68	85	140	201	108	107
Phatr3_EG00608	0	0	0	0	0	0	0	0	0	0	0	0	0	0	0	0	0	0	0	0	0	0	0	0	0	0	0	0	0	0	0	0	0	0	0	0	0	0	0	0	0	0	0	0	0	0	0	0	0
Phatr3_EG00609	240	308	244	352	158	96	176	186	552	324	528	385	243	184	276	256	1288	735	438	447	286	303	484	159	261	363	171	184	169	147	241	251	265	182	187	559	462	201	275	226	386	544	394	408	458	226	320	241	222
Phatr3_EG00610	7	2	3	7	1	5	6	11	8	11	5	11	4	6	5	19	10	5	2	7	2	2	11	14	1	5	6	11	6	12	9	17	1	3	1	4	1	5	4	5	2	6	1	6	10	5	8	1	6
Phatr3_EG00611	1	0	0	0	0	0	1	2	0	0	0	0	0	2	0	2	1	0	2	1	0	1	2	4	0	1	1	0	0	2	5	4	1	0	0	1	0	2	0	0	4	0	0	0	0	0	0	1	1
Phatr3_EG00612	0	0	0	0	0	0	0	0	0	0	0	0	0	0	0	0	0	0	0	0	0	0	0	0	0	0	0	0	0	0	0	0	0	0	0	0	0	0	0	0	0	0	0	0	0	0	0	0	0
Phatr3_EG00613	16	18	14	14	7	9	47	71	39	29	42	11	14	28	63	35	35	28	31	33	21	30	41	50	23	28	36	47	38	71	130	161	25	33	100	44	37	40	51	22	25	63	19	11	11	38	57	23	18
Phatr3_EG00614	0	0	0	0	0	0	0	0	0	0	0	0	0	0	0	0	0	0	0	0	0	0	0	0	0	0	0	0	0	0	0	0	0	0	0	0	0	0	0	0	0	0	0	0	0	0	0	0	0
Phatr3_EG00615	1223	990	1146	1915	664	990	1786	2252	1231	1286	1662	1706	813	873	1663	1541	2099	1472	2286	2424	959	1145	2089	954	2028	2231	1116	1167	1023	615	650	785	993	669	1154	2966	2694	419	1007	529	878	1355	1335	1653	1792	709	1029	879	815
Phatr3_EG00616	12028	6690	15010	18202	12669	12102	964	901	7144	8435	3978	14776	27121	354	1241	1797	7737	5830	15819	7975	10451	10493	436	174	3641	3823	11329	10299	10220	150	412	532	10702	13191	4555	5517	6491	18082	17678	14751	6779	13775	10839	15776	12871	11796	17200	13804	10368
Phatr3_EG00617	32	19	27	3	4	17	98	92	63	46	50	3	18	22	119	138	42	33	35	21	8	24	92	42	33	31	29	20	42	48	92	130	26	29	56	38	46	24	52	21	35	60	12	4	11	44	37	24	21
Phatr3_EG00618	0	0	0	0	0	0	0	0	0	0	0	0	0	0	0	0	0	0	0	0	0	0	0	0	0	0	0	0	0	0	0	0	0	0	0	0	0	0	0	0	0	0	0	0	0	0	0	0	0
Phatr3_EG00619	115	79	104	17	55	31	146	207	179	71	157	17	60	302	89	113	175	101	69	102	86	83	182	246	59	84	27	34	34	236	350	340	47	44	46	140	114	18	79	26	116	134	17	28	27	196	201	77	62
Phatr3_EG00620	58	59	78	52	28	32	162	191	108	38	86	50	47	258	95	115	151	106	88	101	25	31	157	174	184	205	41	44	48	155	193	215	64	39	116	262	257	79	86	53	204	182	75	61	53	85	134	59	46
Phatr3_EG00621	9	14	10	3	3	1	29	23	51	71	33	2	2	2	18	25	32	21	6	28	17	21	34	3	5	12	16	10	9	3	13	5	9	2	113	7	2	3	8	2	23	29	3	3	5	1	5	3	1
Phatr3_EG00622	134	139	158	64	83	65	292	387	174	130	149	66	163	150	224	207	229	176	149	179	159	177	253	234	147	180	215	244	229	217	333	346	214	179	172	262	269	182	245	169	260	348	211	142	182	168	233	220	228
Phatr3_EG00623	7	13	18	9	7	8	3	9	2	2	0	2	10	5	0	1	9	14	21	4	9	13	3	24	5	1	12	20	13	5	8	19	18	16	0	9	8	13	17	9	19	21	7	11	4	13	20	23	20
Phatr3_EG00624	3757	3049	2827	1007	2225	2238	8680	10056	6724	5541	8022	1552	2978	3885	7364	7149	9889	6259	4548	4820	5020	5533	7774	4123	1528	1947	3575	3624	3344	3047	3840	4654	3341	3052	3969	2228	1325	1008	3045	1570	4003	5909	1736	1006	1353	3135	4087	3111	2913
Phatr3_EG00625	0	0	0	0	0	0	0	0	0	0	0	0	0	0	0	0	0	0	2	0	1	0	0	0	0	0	0	0	0	0	0	0	0	0	0	0	0	0	0	0	0	0	0	0	0	0	0	0	0
Phatr3_EG00626	0	9	18	2	2	0	2	1	0	0	2	1	0	2	0	3	24	20	29	26	30	43	0	0	1	0	0	1	0	0	0	0	24	39	0	2	2	14	1	3	15	32	5	9	4	31	32	2	10
Phatr3_EG00627	118	46	150	134	181	106	34	46	36	71	68	132	81	110	17	34	242	165	192	98	84	99	78	51	99	116	38	58	43	18	24	17	100	96	2	203	151	65	108	81	148	76	135	122	153	79	112	98	84
Phatr3_EG00628	0	0	0	0	0	0	0	0	0	0	0	0	0	0	0	0	0	0	0	0	0	0	0	0	0	0	0	0	0	0	0	0	0	0	0	0	0	0	0	0	0	0	0	0	0	0	0	0	0
Phatr3_EG00629	10	9	16	6	11	7	29	30	33	13	21	14	28	20	20	25	33	26	15	29	24	16	33	46	13	18	16	19	30	18	14	26	42	44	1	28	16	36	48	45	26	37	10	6	11	29	39	22	25
Phatr3_EG00630	0	1	0	0	0	0	6	12	3	0	1	0	2	3	16	17	5	0	0	0	1	0	45	7	1	1	3	1	14	4	20	30	3	0	14	0	0	1	11	4	1	1	3	0	2	0	1	1	0
Phatr3_EG00631	0	0	0	0	0	0	0	0	0	0	0	0	1	0	0	0	0	0	0	0	0	0	0	0	0	0	0	0	0	0	0	0	0	0	0	0	0	0	0	0	0	0	0	0	0	0	1	0	0
Phatr3_EG00632	0	0	0	0	0	0	0	0	0	0	0	0	0	0	0	0	1	0	1	0	0	0	0	0	0	0	0	0	0	0	0	0	0	0	0	0	0	0	0	0	0	0	0	0	0	1	0	0	0
Phatr3_EG00633	53	48	60	49	19	18	45	42	72	28	46	30	45	32	57	43	50	29	18	26	10	13	38	40	12	22	21	28	27	73	124	134	33	34	71	33	27	182	52	82	72	123	17	53	46	79	102	48	33
Phatr3_EG00634	0	0	0	0	0	0	0	0	0	0	0	0	0	0	0	0	0	0	0	0	0	0	1	0	0	0	0	1	1	0	0	0	0	0	0	0	0	0	0	0	0	0	0	0	1	0	0	0	0
Phatr3_EG00635	0	0	0	0	0	0	0	0	0	0	0	0	0	0	0	0	0	0	0	0	0	0	0	0	0	0	0	0	0	0	0	0	0	0	0	0	0	0	0	0	0	0	0	0	0	0	0	0	0
Phatr3_EG00636	20	6	13	5	6	3	56	47	15	19	31	5	27	6	20	22	21	21	8	12	13	15	39	34	11	13	26	22	17	12	26	17	20	20	12	28	19	57	29	17	29	27	3	10	8	14	12	8	8
Phatr3_EG00637	61	149	95	271	126	106	137	183	226	277	153	237	236	524	147	116	241	146	118	111	496	484	404	600	53	39	91	107	55	671	1024	1027	185	184	1125	69	29	150	211	160	179	238	174	165	144	237	263	133	103
Phatr3_EG00638	0	0	0	0	0	0	0	0	0	0	0	0	0	0	0	0	0	0	0	0	0	0	0	0	0	0	0	0	0	0	0	0	0	0	0	0	0	0	0	0	0	0	0	0	0	0	0	0	0
Phatr3_EG00639	0	0	0	0	0	0	0	0	0	0	0	0	0	0	0	0	0	0	0	0	0	0	0	0	0	0	0	0	0	0	0	0	0	0	0	0	0	0	0	0	0	0	0	0	0	0	0	0	0
Phatr3_EG00640	28	38	38	29	19	22	62	90	94	41	71	21	62	174	94	133	297	169	82	157	41	26	63	67	113	107	69	64	73	164	146	188	42	23	144	110	96	74	66	57	140	122	62	50	48	69	108	37	33
Phatr3_EG00641	0	0	0	0	0	0	0	0	0	0	0	0	0	0	0	0	0	0	0	0	0	0	0	0	0	0	0	0	0	0	0	0	0	0	0	0	0	0	0	0	0	0	0	0	0	0	0	0	0
Phatr3_EG00643	703	611	699	858	627	568	329	306	835	492	564	704	417	320	390	481	1695	1106	1516	1017	537	582	341	228	757	931	186	184	184	228	242	280	306	286	352	998	967	380	480	317	613	1063	679	869	823	330	452	377	339
Phatr3_EG00644	28	36	40	58	24	19	17	17	36	58	15	42	23	34	18	22	61	42	66	92	15	19	26	21	64	75	21	18	18	34	51	55	14	8	69	95	65	37	20	25	23	50	53	59	57	21	20	29	9
Phatr3_EG00645	1039	1532	1556	1165	316	527	1822	1868	1876	1686	1979	984	656	579	1742	1484	1850	1107	1573	2760	316	389	2994	864	2181	2600	642	704	620	462	1055	1238	1110	735	1065	3675	2788	663	785	652	1301	2004	839	1055	1058	860	1057	1018	821
Phatr3_EG00646	0	0	0	0	0	0	0	0	0	0	0	0	0	0	0	0	0	0	0	0	0	0	0	0	0	0	0	0	0	0	0	0	0	0	0	0	0	0	0	0	0	0	0	0	0	0	0	0	0
Phatr3_EG00647	0	0	0	0	0	0	0	0	0	0	0	0	0	0	0	0	0	0	0	0	0	0	0	0	0	0	0	0	0	0	0	0	0	0	0	0	0	0	0	0	0	0	0	0	0	0	0	0	0
Phatr3_EG00648	0	0	0	0	0	0	0	0	0	0	0	0	0	0	0	0	0	0	0	0	0	0	0	0	0	0	0	0	0	0	0	0	0	0	0	0	0	0	0	0	0	0	0	0	0	0	0	0	0
Phatr3_EG00649	150	153	198	135	151	165	266	303	178	148	240	144	170	137	172	205	333	246	187	249	170	191	245	161	307	359	199	205	173	86	140	174	240	204	110	523	462	311	338	280	216	355	174	195	241	184	243	190	168
Phatr3_EG00650	0	0	0	0	0	0	0	0	0	0	0	0	0	0	0	0	0	0	0	0	0	0	0	0	0	0	0	0	0	0	0	0	0	0	0	0	0	0	0	0	0	0	0	0	0	0	0	0	0
Phatr3_EG00651	2	15	12	5	3	0	8	17	8	4	17	7	3	15	13	13	29	19	15	15	8	14	45	12	11	20	12	4	4	0	2	3	9	4	0	24	17	4	11	10	15	17	15	20	12	15	17	7	7
Phatr3_EG00652	0	0	0	0	0	0	0	0	0	0	0	0	0	0	0	0	0	0	0	0	0	0	0	0	0	0	0	0	0	0	0	0	0	0	0	0	0	0	0	0	0	0	0	0	0	0	0	0	0
Phatr3_EG00654	75	78	58	23	30	28	156	164	235	118	130	30	46	68	180	253	191	130	82	158	94	108	134	67	95	93	148	136	142	123	109	144	68	83	226	116	122	33	149	62	74	182	38	14	36	60	81	73	36
Phatr3_EG00655	906	924	927	644	635	822	1087	1078	1360	1806	1164	610	1004	405	728	731	1442	955	917	1465	988	1100	1092	836	1185	1313	1347	1411	1336	772	947	1095	1134	977	796	1882	1216	1054	1829	1112	697	1272	575	459	420	437	564	657	566
Phatr3_EG00656	0	0	0	0	0	0	0	0	0	0	0	0	0	0	0	0	0	0	0	0	0	0	0	0	0	0	0	0	0	0	0	0	0	0	0	0	0	0	0	0	0	0	0	0	0	0	0	0	0
Phatr3_EG00657	88	85	90	48	100	76	83	86	75	64	54	35	117	87	77	78	123	59	73	92	64	48	71	63	96	82	56	74	64	80	112	144	147	166	166	147	134	105	146	143	98	126	47	49	68	138	162	102	95
Phatr3_EG00658	0	0	0	0	0	0	0	0	0	0	0	0	0	0	0	0	1	2	3	2	0	2	0	0	0	0	0	0	0	0	0	0	0	0	0	0	0	0	0	0	0	1	0	0	0	0	0	0	0
Phatr3_EG00659	0	0	0	0	0	0	0	0	0	0	0	0	0	0	0	0	0	0	0	0	0	0	0	0	0	0	0	0	0	0	0	0	0	0	0	0	0	0	0	0	0	0	0	0	0	0	0	0	0
Phatr3_EG00660	0	0	0	0	0	0	0	0	1	2	2	1	0	0	1	0	5	2	13	11	5	3	0	0	0	2	0	0	0	0	0	0	1	0	1	0	0	0	0	0	0	0	1	0	0	1	0	0	2
Phatr3_EG00661	0	0	0	0	0	0	0	0	0	0	0	0	0	0	0	0	0	0	0	0	0	0	0	0	0	0	0	0	0	0	0	0	0	0	0	0	0	0	0	0	0	0	0	0	0	0	0	0	0
Phatr3_EG00662	0	0	0	0	0	0	0	0	0	0	0	0	0	0	0	0	0	0	0	0	0	0	0	0	0	0	0	0	0	0	0	0	0	0	0	0	0	0	0	0	0	0	0	0	0	0	0	0	0
Phatr3_EG00663	20	14	15	9	12	8	29	30	27	21	21	8	32	18	31	33	42	23	23	10	22	20	12	21	12	13	15	21	27	24	38	44	23	15	57	20	34	25	17	18	33	39	8	17	20	18	20	13	9
Phatr3_EG00664	101	63	99	33	43	45	242	276	410	223	201	37	65	79	302	316	202	149	148	147	87	84	215	80	88	89	144	147	135	94	99	123	67	60	601	108	122	69	110	56	56	158	51	30	24	64	89	58	38
Phatr3_EG00665	41	35	53	28	24	28	23	40	11	15	15	45	24	97	23	56	57	48	70	39	21	24	34	49	32	56	15	16	13	62	57	96	32	24	4	44	38	64	24	39	64	81	29	41	30	72	102	50	43
Phatr3_EG00666	48	24	32	17	47	29	76	79	32	43	29	22	77	38	65	73	21	15	28	14	27	31	20	33	13	11	32	36	39	38	75	83	32	26	22	22	24	57	62	42	25	61	38	22	24	36	53	30	22
Phatr3_EG00667	1	0	1	1	2	2	0	1	2	1	0	4	4	0	6	5	21	23	51	41	32	37	0	0	0	3	0	0	0	0	0	0	1	4	0	1	1	1	4	3	2	4	2	5	4	8	8	5	2
Phatr3_EG00668	18	20	35	22	11	5	43	89	80	26	43	9	22	118	65	63	32	25	8	35	21	26	40	46	19	26	33	25	40	61	107	119	34	32	106	33	36	13	41	21	35	44	14	13	9	40	32	18	23
Phatr3_EG00669	0	0	0	0	0	0	0	0	0	0	0	0	0	0	0	0	0	0	0	0	0	0	0	0	0	0	0	0	0	0	0	0	0	0	0	0	0	0	0	0	0	0	0	0	0	0	0	0	0
Phatr3_EG00670	24	20	22	10	17	10	36	52	33	22	21	15	23	37	35	43	80	45	25	26	16	17	24	41	27	31	17	15	25	58	110	97	19	23	48	38	29	33	38	37	35	77	29	24	18	41	54	22	21
Phatr3_EG00671	64	39	49	8	25	16	199	235	71	53	68	2	40	55	125	128	64	66	44	45	25	40	152	158	53	57	62	65	61	87	155	189	94	53	60	82	78	86	112	70	117	117	26	17	21	71	76	32	31
Phatr3_EG00672	115	76	42	31	94	75	259	294	141	129	108	18	271	26	111	149	148	110	37	49	57	48	231	79	63	50	252	241	229	67	155	206	345	310	125	74	83	182	343	189	128	197	31	23	19	45	63	120	91
Phatr3_EG00673	1	0	0	1	0	0	1	0	0	0	0	0	0	0	0	0	0	0	0	0	0	0	0	0	0	0	0	0	0	0	0	0	0	0	0	0	0	0	0	0	0	0	0	0	0	0	0	0	0
Phatr3_EG00674	0	0	0	0	0	0	0	0	0	0	0	1	0	0	0	0	0	0	0	0	0	0	0	0	0	1	1	0	0	0	0	0	0	0	0	0	1	0	0	0	0	0	0	1	0	0	0	0	0
Phatr3_EG00675	0	0	0	0	0	0	0	0	0	0	0	0	0	0	0	0	0	0	0	0	0	0	0	0	0	0	0	0	0	0	0	0	0	0	0	0	0	0	0	0	0	0	0	0	0	0	0	0	0
Phatr3_EG00676	0	0	2	1	1	0	3	1	0	0	0	0	2	0	0	0	3	0	3	0	1	0	0	0	0	2	1	0	0	0	0	2	0	0	0	2	2	3	0	2	1	0	1	1	0	1	3	0	1
Phatr3_EG00677	30	19	25	8	13	7	44	42	49	45	43	12	24	47	49	62	85	35	41	39	38	23	56	47	30	29	30	9	23	49	41	77	28	25	60	49	57	27	30	26	31	45	10	13	14	32	26	11	14
Phatr3_EG00678	5	0	0	2	1	0	1	0	2	2	1	1	1	0	0	0	0	0	1	0	0	1	0	0	0	0	1	0	0	0	0	0	0	0	0	2	0	0	1	3	0	0	0	0	0	0	0	0	0
Phatr3_EG00679	273	384	269	917	372	410	182	177	418	577	384	945	872	145	126	98	810	530	538	883	838	937	308	154	347	507	758	783	698	127	173	222	193	242	238	573	390	629	543	542	353	839	430	869	687	278	398	382	384
Phatr3_EG00680	0	0	0	0	1	0	3	5	0	0	0	0	0	0	0	0	0	0	0	0	0	0	2	0	0	0	0	0	1	1	1	1	0	1	2	0	0	0	0	1	0	0	0	0	0	0	0	0	0
Phatr3_EG00681	419	500	426	285	303	308	1058	1292	338	498	419	270	409	344	889	810	897	623	490	405	982	1205	1153	985	255	246	573	559	507	774	914	1203	803	885	540	359	236	677	983	663	572	682	407	249	314	516	568	485	413
Phatr3_EG00682	210	172	181	64	77	88	232	267	214	242	225	92	223	83	174	162	317	203	159	186	145	117	166	139	102	135	182	186	164	134	204	249	221	196	129	159	141	163	269	160	248	365	98	113	87	231	323	166	126
Phatr3_EG00683	0	0	0	0	0	0	0	0	0	0	0	0	0	0	0	0	0	0	0	0	0	0	0	0	0	0	0	0	0	0	0	0	0	0	0	0	0	0	0	0	0	0	0	0	0	0	0	0	0
Phatr3_EG00684	187	202	213	60	89	77	429	461	464	227	264	60	227	206	487	505	220	129	190	127	122	121	390	339	144	145	204	170	175	444	418	570	209	206	686	188	196	154	328	171	228	437	89	76	101	204	268	170	129
Phatr3_EG00685	95	65	98	49	77	56	107	123	50	42	40	51	175	55	101	121	88	54	83	54	33	35	95	110	75	80	53	62	55	98	115	152	115	105	41	116	120	170	154	123	86	106	69	74	59	115	119	91	93
Phatr3_EG00686	0	0	0	0	0	0	0	1	0	0	1	0	0	1	0	0	0	0	0	0	0	0	0	1	1	0	0	0	0	0	2	0	0	0	0	0	0	0	0	0	0	0	0	0	0	0	0	0	0
Phatr3_EG00687	0	0	0	0	0	0	0	0	0	0	0	0	0	0	0	0	0	0	0	0	0	0	0	0	0	0	0	0	0	0	0	0	0	0	0	0	0	0	0	0	0	0	0	0	0	0	0	0	0
Phatr3_EG00688	219	195	273	154	185	144	284	269	398	264	195	164	292	264	415	543	403	196	247	435	272	300	342	222	247	288	231	215	268	316	422	516	278	325	524	441	396	244	353	261	251	383	145	179	181	305	376	242	192
Phatr3_EG00689	3	0	0	0	0	0	0	0	2	1	1	1	0	0	0	2	4	1	3	3	0	1	2	0	0	0	0	0	0	0	0	3	0	1	0	1	0	1	0	0	1	1	1	0	0	2	0	1	1
Phatr3_EG00691	30	60	43	39	39	31	19	14	24	45	14	41	41	22	18	14	72	43	34	54	22	24	15	10	25	32	12	11	20	17	19	33	26	19	24	39	40	26	21	20	34	68	33	65	38	24	47	30	34
Phatr3_EG00692	0	0	0	0	0	0	0	0	0	0	0	0	0	0	0	0	0	0	0	0	0	0	0	0	0	0	0	0	0	0	0	0	0	0	0	0	0	0	0	0	0	0	0	0	0	0	0	0	0
Phatr3_EG00693	2	2	7	2	3	3	7	2	2	2	5	2	1	2	3	6	4	3	3	2	3	5	5	8	4	6	1	4	2	2	0	4	5	13	0	8	14	4	10	6	6	5	1	2	4	4	9	5	1
Phatr3_EG00694	0	9	11	1	2	3	9	6	3	3	4	1	1	9	5	8	20	8	4	7	3	3	51	6	2	4	4	3	6	3	4	7	4	8	1	1	3	6	2	10	2	11	3	2	1	5	7	4	3
Phatr3_EG00695	0	0	0	0	0	0	0	0	0	0	0	0	0	0	0	0	0	0	0	0	0	0	0	0	0	0	0	0	0	0	0	0	0	0	0	0	0	0	0	0	0	0	0	0	0	0	0	0	0
Phatr3_EG00696	18	10	24	5	6	10	42	58	28	24	20	5	19	19	47	59	25	12	14	16	18	13	34	31	20	7	21	29	21	41	58	75	34	20	63	19	17	25	35	21	24	29	14	7	9	22	29	19	15
Phatr3_EG00697	9	7	13	5	1	4	8	12	34	6	21	3	9	15	10	17	32	17	16	23	8	14	14	4	6	12	0	3	2	4	14	32	3	1	15	9	8	8	2	4	29	12	16	10	10	9	11	3	3
Phatr3_EG00698	19	14	17	13	11	4	17	43	31	18	26	19	38	8	37	20	24	27	11	26	14	14	43	24	18	12	54	41	37	43	70	86	24	29	83	22	14	21	49	29	20	66	17	18	7	22	36	17	14
Phatr3_EG00699	0	0	0	0	0	0	0	0	0	0	0	0	0	0	0	0	0	0	0	0	0	0	0	0	0	0	0	0	0	0	0	0	0	0	0	0	0	0	0	1	0	0	0	0	0	1	1	0	0
Phatr3_EG00700	28	22	21	9	10	3	60	71	49	43	31	4	21	27	68	68	29	16	15	6	9	16	53	33	8	19	26	25	27	59	61	91	22	24	51	17	19	25	34	22	41	43	12	7	10	24	35	20	18
Phatr3_EG00701	68	35	59	19	18	14	112	104	165	66	119	20	99	31	109	129	74	43	66	45	36	38	109	55	32	49	80	97	124	45	102	126	95	78	79	39	40	137	115	119	108	132	47	12	26	74	112	69	63
Phatr3_EG00702	52	50	43	23	29	32	153	139	118	86	62	19	57	64	272	290	98	49	78	63	58	73	125	68	43	38	61	56	71	99	128	169	64	58	284	66	60	36	103	52	70	106	36	34	27	52	60	52	30
Phatr3_EG00704	221	179	160	87	65	74	394	716	447	269	492	92	165	408	333	371	363	243	184	435	164	194	877	560	326	364	422	445	343	504	726	864	371	371	245	437	409	301	546	305	266	455	175	126	142	325	425	199	184
Phatr3_EG00705	1	0	2	0	0	0	11	6	4	2	5	0	0	0	1	6	2	3	0	2	2	0	4	1	0	1	2	3	0	1	2	3	3	0	28	1	1	2	5	2	2	4	4	3	7	1	2	3	4
Phatr3_EG00706	0	0	0	0	0	0	0	0	0	0	0	0	0	0	0	0	0	0	0	0	0	0	0	0	0	0	0	0	0	0	0	0	0	0	0	0	0	0	0	0	0	0	0	0	0	0	0	0	0
Phatr3_EG00707	4081	1227	2537	4543	9416	7807	556	422	240	2539	167	4341	11243	54	557	643	1876	1185	9228	502	7569	7186	131	90	382	583	3191	2982	2944	44	58	52	7133	6528	465	675	451	2153	5900	3319	1169	2689	4792	4521	4521	2692	3865	7203	6157
Phatr3_EG00708	0	0	0	0	0	0	0	0	0	0	0	0	0	0	0	0	0	0	0	0	0	0	0	0	0	0	0	0	0	0	0	0	0	0	0	0	0	0	0	0	0	0	0	0	0	0	0	0	0
Phatr3_EG00709	63	80	45	92	15	34	109	46	768	108	491	171	68	19	62	82	109	69	20	96	15	27	42	2	27	60	10	12	20	1	6	5	18	6	11	46	16	16	41	21	44	193	93	285	201	9	14	172	127
Phatr3_EG00710	1	0	1	0	0	0	0	0	0	0	0	0	0	0	0	0	0	0	2	0	0	0	0	0	0	0	0	0	0	0	0	0	0	0	0	0	0	0	0	0	0	0	0	0	0	0	2	0	0
Phatr3_EG00711	0	0	0	0	0	0	0	0	0	0	0	0	0	0	0	0	0	0	0	0	0	0	0	0	0	0	0	0	0	0	0	0	0	0	0	0	0	0	0	0	0	0	0	0	0	0	0	0	0
Phatr3_EG00712	0	0	0	0	0	0	0	0	0	0	0	0	0	0	0	0	0	0	0	0	0	0	0	0	0	0	0	0	0	0	0	0	0	0	0	0	0	0	1	0	0	0	0	0	0	0	0	0	0
Phatr3_EG00713	223	248	282	75	105	99	331	344	749	422	451	86	227	457	351	326	606	282	233	470	257	275	522	252	212	248	252	301	300	308	556	548	268	253	555	394	289	135	368	209	406	444	116	94	119	302	326	246	203
Phatr3_EG00714	3	3	2	1	0	0	3	6	11	13	7	0	4	0	4	10	6	8	2	3	2	1	6	2	2	7	2	2	1	0	2	3	0	0	3	3	3	1	1	2	4	1	0	1	0	2	0	1	1
Phatr3_EG00715	120	253	273	365	243	146	31	88	140	99	107	314	306	518	47	26	133	93	133	106	119	102	133	278	174	222	110	119	140	484	485	542	163	187	130	265	189	232	261	204	187	322	169	252	195	261	349	198	186
Phatr3_EG00716	168	96	162	37	161	116	622	605	108	183	302	67	129	67	235	391	211	205	187	154	166	196	387	302	128	122	225	264	213	44	121	225	320	378	19	161	198	369	438	280	261	292	78	61	89	178	217	153	184
Phatr3_EG00717	16	53	103	5	5	9	16	17	1	3	10	2	8	2	23	25	55	41	64	54	67	86	3	1	2	4	0	2	2	1	0	0	107	140	0	8	7	39	3	22	37	50	31	35	35	53	67	11	17
Phatr3_EG00718	1600	1969	1956	144	407	924	1572	2119	716	2247	647	262	767	111	474	424	1131	712	472	361	779	825	1104	406	285	515	583	580	569	249	635	722	1683	692	614	405	232	322	858	440	5207	3199	274	140	185	555	720	542	431
Phatr3_EG00719	304	271	244	89	56	60	679	726	598	488	480	89	114	185	252	323	253	149	127	128	77	95	923	540	144	152	184	201	183	401	558	726	246	186	644	225	175	226	258	211	315	565	138	111	115	441	578	212	176
Phatr3_EG00720	43	30	14	6	8	8	55	71	82	38	78	15	18	43	49	53	90	40	25	23	21	22	83	101	20	28	13	16	13	78	183	202	27	35	58	48	27	12	41	28	61	81	13	5	16	47	54	27	23
Phatr3_EG00721	0	0	0	0	0	0	0	0	0	0	0	0	0	0	0	0	0	0	0	0	0	0	0	0	0	0	0	0	0	0	0	0	0	0	0	0	0	0	0	0	0	0	0	0	0	0	0	0	0
Phatr3_EG00722	70	40	51	17	10	17	222	245	70	70	78	10	34	106	126	158	129	110	98	59	51	66	193	182	36	54	60	49	50	92	148	197	63	39	34	99	70	61	79	54	88	107	51	25	30	67	91	44	33
Phatr3_EG00723	0	0	0	0	0	0	0	1	0	0	2	0	0	0	1	1	1	2	1	1	0	2	0	0	0	0	0	0	2	0	1	0	0	0	0	0	0	0	0	0	0	1	0	0	0	2	2	1	0
Phatr3_EG00724	8	19	7	7	2	4	17	29	9	11	5	2	9	8	21	16	4	4	5	2	7	4	45	30	15	22	10	17	17	25	38	64	22	27	99	25	25	15	25	14	17	15	19	11	13	11	14	9	8
Phatr3_EG00725	0	0	0	0	0	0	0	0	0	0	0	0	0	0	0	0	0	0	0	0	0	0	0	0	0	0	0	0	0	0	0	0	0	0	0	0	0	0	0	0	0	0	0	0	0	0	0	0	0
Phatr3_EG00726	20	12	11	0	1	0	121	140	54	28	43	0	10	20	102	100	24	28	2	10	10	7	116	64	11	9	36	35	26	63	138	168	21	20	123	14	20	23	38	20	23	33	5	4	2	18	18	4	2
Phatr3_EG00727	4	1	1	0	2	1	18	15	11	5	3	0	3	3	12	21	2	0	1	0	3	2	16	6	1	3	2	2	1	7	18	23	2	1	9	1	6	4	6	4	4	3	0	3	0	1	4	4	1
Phatr3_EG00728	0	0	0	0	0	0	0	0	0	0	0	0	0	0	0	0	0	0	0	0	0	0	0	0	0	0	0	0	0	0	0	0	0	0	0	0	0	0	0	0	0	0	0	0	0	0	0	0	0
Phatr3_EG00729	456	214	423	120	156	164	694	758	339	517	694	135	215	79	244	312	386	286	261	315	308	353	541	362	373	325	482	491	423	209	292	431	381	361	200	506	398	527	627	412	398	515	213	206	198	361	448	325	308
Phatr3_EG00730	0	0	0	0	0	0	0	0	0	0	0	0	0	0	0	0	0	0	0	0	0	0	0	0	0	0	0	0	0	0	0	0	0	0	0	0	0	0	0	0	0	0	0	0	0	0	0	0	0
Phatr3_EG00731	210	149	192	39	58	68	401	509	228	175	211	83	122	166	302	326	240	199	195	135	181	213	377	353	108	115	181	205	193	283	334	432	254	246	231	186	166	259	322	203	224	371	104	70	85	235	327	176	130
Phatr3_EG00732	0	0	0	0	0	0	0	0	0	0	0	0	0	0	0	0	0	0	0	0	0	0	0	0	0	0	0	0	0	0	0	0	0	0	0	0	0	0	0	0	0	0	0	0	0	0	0	0	0
Phatr3_EG00733	2	2	2	2	0	0	8	14	1	1	3	2	3	5	7	9	7	1	3	1	2	7	8	5	0	0	2	3	4	3	6	4	5	6	2	0	0	2	2	3	7	2	7	4	2	3	4	1	4
Phatr3_EG00734	0	0	0	0	0	1	0	0	0	0	0	0	0	1	0	0	0	0	0	0	0	0	0	0	0	0	0	0	0	0	0	0	0	0	0	0	0	1	0	0	0	0	0	0	0	0	0	0	0
Phatr3_EG00735	17	14	13	11	23	15	13	16	15	30	11	21	43	7	9	14	23	19	27	24	22	20	10	5	11	23	6	3	9	9	21	17	7	5	15	21	19	8	20	10	16	32	14	8	14	24	20	15	5
Phatr3_EG00736	109	64	75	57	156	78	47	42	36	41	36	48	99	110	61	68	198	103	182	91	26	34	64	91	50	70	28	33	42	61	80	104	89	77	85	79	99	96	100	79	123	120	115	78	118	90	136	91	73
Phatr3_EG00737	4006	2623	3817	10368	8481	7795	251	302	2426	2289	1458	7606	8711	727	240	284	3872	2382	6055	3356	4421	4395	136	235	1955	2273	2438	2239	2410	252	272	328	2477	3181	206	2902	2729	5064	3897	3480	2035	3674	3855	7100	5865	2327	3450	3510	3053
Phatr3_EG00738	1	0	0	0	0	0	3	2	1	1	1	0	0	1	3	4	2	0	2	1	0	0	2	0	0	0	1	0	0	1	4	1	0	0	5	1	1	0	0	1	0	1	0	1	0	1	0	0	0
Phatr3_EG00739	3	0	0	1	1	3	1	3	0	1	0	0	3	0	0	0	1	0	0	0	1	0	2	0	1	0	0	2	2	1	0	0	2	1	0	2	1	1	2	1	0	1	0	0	2	0	2	3	2
Phatr3_EG00740	1586	2179	1394	8558	3008	2851	165	147	2646	1655	1707	8615	5102	227	155	169	4701	2857	2893	4591	4062	4502	96	111	1259	1754	1224	1247	1238	166	160	183	809	1069	254	1917	1431	3029	1646	2077	1315	3574	1555	5367	3970	1132	1603	1476	1447
Phatr3_EG00741	0	1	1	1	1	0	1	2	1	0	0	0	0	1	1	0	0	2	2	1	0	4	0	0	0	0	0	0	0	0	0	0	0	1	0	0	0	0	1	0	0	1	0	1	1	1	3	0	1
Phatr3_EG00742	143	157	208	262	113	104	87	76	210	118	141	171	92	48	73	82	301	167	328	353	157	181	93	47	343	448	180	196	163	43	35	61	125	99	36	439	411	88	188	81	192	439	193	224	236	107	178	115	91
Phatr3_EG00743	523	374	443	147	195	160	1159	1394	599	641	726	150	466	248	453	475	529	380	337	378	362	423	1060	813	325	348	868	783	749	591	952	1258	692	712	415	538	463	672	1058	659	714	1028	334	207	244	635	754	420	359
Phatr3_EG00744	1	0	0	0	0	0	0	0	0	0	0	0	1	0	0	0	0	0	0	0	0	0	0	0	0	0	0	0	0	0	0	0	0	0	0	0	0	1	1	0	0	1	0	0	0	0	0	0	0
Phatr3_EG00745	0	0	0	0	0	0	0	0	0	0	0	0	0	0	0	0	0	0	0	0	0	0	0	0	0	0	0	0	0	0	0	0	0	0	0	0	0	0	0	0	0	0	0	0	0	0	0	0	0
Phatr3_EG00746	2	4	1	0	0	1	0	7	0	1	0	0	0	3	0	2	8	4	2	1	2	1	6	4	0	0	0	0	1	3	3	1	0	1	0	0	2	1	0	0	1	2	0	0	1	1	3	0	0
Phatr3_EG00747	332	171	349	134	242	225	119	318	42	79	32	88	263	219	115	111	98	47	155	47	107	96	145	279	45	51	127	119	145	361	601	729	488	649	134	80	92	420	523	343	224	238	162	154	164	496	650	394	345
Phatr3_EG00748	0	0	0	0	0	0	0	0	0	0	0	0	0	0	0	0	0	0	0	0	0	0	0	0	0	0	0	0	0	0	0	0	0	0	0	0	0	0	0	0	0	0	0	0	0	0	0	0	0
Phatr3_EG00749	523	309	369	221	424	396	814	888	292	418	227	326	724	284	282	306	274	160	306	220	278	288	929	736	254	228	685	629	800	591	866	1080	809	928	736	400	266	387	1043	585	410	506	422	280	320	581	745	645	555
Phatr3_EG00750	35	58	64	26	46	41	68	88	95	82	49	45	71	74	92	76	73	51	64	47	42	56	91	57	46	56	59	38	48	87	209	157	39	53	522	53	43	24	66	36	56	96	56	25	39	64	59	50	33
Phatr3_EG00751	0	0	0	0	0	0	0	0	0	0	0	0	0	0	0	0	0	0	0	0	0	0	0	0	0	0	0	0	0	0	0	0	0	0	0	0	0	0	0	0	0	0	0	0	0	0	0	0	0
Phatr3_EG00752	8	0	1	1	2	1	18	11	4	3	6	1	4	1	3	7	1	4	2	3	2	0	13	4	0	1	1	2	1	6	5	7	3	0	8	0	1	0	1	1	0	0	1	0	1	0	0	0	0
Phatr3_EG00753	3	0	2	1	1	2	0	0	0	0	0	0	0	0	1	1	1	0	0	1	0	0	0	0	1	0	0	0	0	0	0	0	0	0	0	0	2	0	0	0	0	1	0	0	1	0	0	0	2
Phatr3_EG00754	42	30	62	12	18	18	72	74	65	69	48	17	50	32	38	25	89	62	32	41	44	44	48	51	29	54	21	34	36	58	62	95	39	34	44	60	44	110	47	75	74	81	28	26	30	57	63	21	38
Phatr3_EG00755	0	0	0	0	0	0	0	0	0	0	0	0	0	0	0	0	0	0	0	0	0	0	0	0	0	0	0	0	0	0	0	0	0	0	0	0	0	0	0	0	0	0	0	0	0	0	0	0	0
Phatr3_EG00756	0	0	0	0	0	0	0	0	0	0	0	0	0	0	0	0	0	0	0	0	0	0	0	0	0	0	0	0	0	0	0	0	0	0	0	0	0	0	0	0	0	0	0	0	0	0	0	0	0
Phatr3_EG00757	0	0	0	0	0	0	0	0	0	0	0	0	0	0	0	0	0	0	0	0	0	0	0	0	0	0	0	0	0	0	0	0	0	0	0	0	0	0	0	0	0	0	0	0	0	0	0	0	0
Phatr3_EG00758	0	0	0	0	0	0	0	0	0	0	0	0	0	0	0	0	0	0	0	0	0	0	0	0	0	0	0	0	0	0	0	0	0	0	0	0	0	0	0	0	0	0	0	0	0	0	0	0	0
Phatr3_EG00759	4391	2990	12351	17501	13258	11036	2255	2704	771	667	589	12409	9056	5486	565	590	703	420	957	691	959	971	725	2425	6256	5764	743	726	719	1221	1696	2068	3115	4038	1039	9577	11372	12404	10403	8341	2309	1516	5121	15503	12133	5503	7649	4813	4206
Phatr3_EG00760	237	229	288	132	145	145	350	416	430	311	311	77	156	237	267	369	327	239	311	270	105	106	464	212	368	402	133	121	125	197	263	274	199	134	449	483	506	58	197	101	368	335	166	151	178	131	176	137	125
Phatr3_EG00761	134	65	128	19	91	53	249	286	112	97	86	22	149	56	184	183	81	64	76	49	64	51	214	137	34	28	130	132	144	125	231	254	204	200	84	41	61	228	289	191	204	142	51	27	30	130	131	120	92
Phatr3_EG00762	0	0	0	0	0	0	0	0	0	0	0	0	0	0	0	0	0	0	0	0	0	0	0	0	0	0	0	0	0	0	0	0	0	0	0	0	0	0	0	0	0	0	0	0	0	0	0	0	0
Phatr3_EG00763	0	0	0	0	0	0	0	0	0	0	0	0	0	0	0	0	0	0	0	0	0	0	0	0	0	0	0	0	0	0	0	0	0	0	0	0	0	0	0	0	0	0	0	0	0	0	0	0	0
Phatr3_EG00764	56	61	84	40	48	40	90	92	100	59	60	23	77	25	61	72	56	50	28	35	9	11	103	57	34	33	22	24	23	61	126	142	54	35	99	57	53	88	38	60	109	89	31	31	48	73	101	39	33
Phatr3_EG00765	117	92	108	139	154	138	92	79	113	221	119	198	338	59	42	44	218	140	240	229	172	193	9	8	30	36	27	35	24	14	16	23	29	25	2	52	34	54	46	39	118	199	99	123	77	150	183	111	97
Phatr3_EG00766	34	32	71	46	11	9	49	45	81	42	59	33	37	56	54	67	72	35	43	88	23	25	30	52	69	57	20	27	22	66	126	113	32	38	47	90	74	37	38	22	51	72	39	61	58	52	48	35	30
Phatr3_EG00767	13	8	8	4	3	6	3	6	3	22	1	3	5	0	2	6	7	9	6	25	2	1	1	2	0	1	0	0	1	1	1	0	2	1	0	0	3	2	4	1	1	5	2	3	3	3	1	2	0
Phatr3_EG00768	0	0	0	0	0	0	0	0	0	0	0	0	0	0	0	0	0	0	0	0	0	0	0	0	0	0	0	0	0	0	0	0	0	0	0	0	0	0	0	0	0	0	0	0	0	0	0	0	0
Phatr3_EG00769	136	188	165	217	65	75	370	384	201	414	209	175	122	292	213	179	297	208	131	213	345	374	647	841	114	108	280	226	241	548	767	957	253	240	344	182	100	358	545	354	169	323	162	256	238	319	382	222	201
Phatr3_EG00770	14	6	6	3	10	11	14	17	4	5	14	2	3	4	15	13	7	2	8	5	4	5	32	12	2	3	4	3	7	1	5	3	12	8	0	5	4	5	8	3	16	20	6	1	8	11	3	4	5
Phatr3_EG00771	0	0	0	0	0	0	0	0	0	0	0	0	0	0	0	0	0	0	0	0	0	0	0	0	0	0	0	0	0	0	0	0	0	0	0	0	0	0	0	0	0	0	0	0	0	0	0	0	0
Phatr3_EG00772	283	329	189	36	15	11	1252	382	3110	892	2545	34	37	26	601	626	988	599	409	482	422	456	941	73	232	291	1580	1509	1460	33	88	107	59	40	568	337	360	107	183	92	188	461	125	64	97	327	359	61	49
Phatr3_EG00773	4	0	1	0	2	1	12	19	14	1	7	0	2	3	17	14	13	5	3	1	2	2	18	15	4	0	3	6	4	8	22	28	5	1	8	6	1	5	6	4	4	10	0	2	1	4	5	0	4
Phatr3_EG00774	6	0	1	5	4	1	1	3	7	2	2	6	5	0	1	0	5	3	9	2	2	1	4	1	4	4	4	6	2	2	1	3	3	6	4	1	10	6	7	7	3	3	4	6	7	1	8	4	3
Phatr3_EG00775	25	39	40	10	11	20	55	55	212	60	256	22	10	1	60	46	441	347	174	222	342	456	147	9	32	51	67	59	70	26	25	23	29	22	31	49	44	38	32	27	374	770	49	51	66	183	263	69	41
Phatr3_EG00776	35	23	30	8	13	25	80	91	22	38	21	9	44	86	35	46	16	29	30	28	25	22	55	95	28	26	63	70	41	93	179	203	69	43	16	31	38	41	125	44	60	99	34	31	20	50	84	46	33
Phatr3_EG00777	57	26	35	4	16	12	133	134	52	41	27	3	52	2	162	124	30	18	31	19	17	17	112	30	7	10	66	56	46	25	64	66	91	49	175	8	8	38	60	34	49	38	17	15	20	27	28	30	17
Phatr3_EG00778	24	20	19	19	11	32	37	87	175	30	98	23	76	138	48	75	26	23	20	60	23	20	62	77	36	65	145	147	127	169	168	212	77	73	134	61	53	60	125	55	32	56	16	11	17	24	43	40	29
Phatr3_EG00779	1230	1408	1480	2290	1422	1442	741	762	1444	1331	1593	2652	1959	366	335	374	2238	1593	1355	1662	1841	2041	697	402	1551	1781	1948	2022	1811	287	427	551	1400	1866	350	2574	1950	2156	2066	1620	1522	3163	1928	2597	2443	1294	1618	1546	1424
Phatr3_EG00780	8	0	1	1	0	0	3	5	2	2	1	8	1	2	4	7	7	1	2	3	3	1	4	4	0	0	3	0	0	1	2	4	1	0	5	5	1	0	0	0	0	8	1	6	6	4	3	0	0
Phatr3_EG00781	27	13	22	3	3	3	70	78	46	21	39	9	42	13	77	74	11	8	6	13	6	3	78	61	11	8	25	32	41	61	114	129	42	34	28	23	14	59	61	52	25	37	10	7	4	24	39	12	16
Phatr3_EG00782	224	260	427	89	102	107	698	743	381	443	488	107	245	189	472	481	469	313	415	520	340	413	540	437	341	363	312	298	340	284	469	586	312	273	187	534	498	331	517	299	297	484	149	92	101	282	416	174	174
Phatr3_EG00783	0	0	0	0	0	0	0	0	1	0	0	0	0	0	4	6	4	2	5	8	3	1	0	0	0	0	1	0	0	0	0	1	0	1	0	1	0	1	0	0	3	5	6	3	3	7	8	1	2
Phatr3_EG00784	143	85	119	52	92	102	219	195	156	120	80	77	130	83	256	301	267	183	267	180	194	189	104	125	86	114	164	152	143	97	146	234	138	94	116	132	147	85	265	119	105	163	88	84	85	136	209	108	84
Phatr3_EG00785	7	4	0	1	0	0	14	23	10	14	6	0	1	2	26	21	50	30	13	13	3	3	26	9	1	2	4	4	6	9	12	27	2	2	37	5	2	4	2	1	11	9	3	1	1	2	0	2	0
Phatr3_EG00786	331	189	324	31	129	81	428	899	117	125	98	53	194	422	323	297	248	128	209	56	121	144	429	540	44	37	100	104	77	434	787	817	159	182	217	69	70	139	236	146	228	286	93	31	73	499	629	196	153
Phatr3_EG00787	0	0	0	0	0	0	0	0	0	0	0	0	0	0	0	0	0	0	0	0	0	0	0	0	0	0	0	0	0	0	0	0	0	0	0	0	0	0	0	0	0	0	0	0	0	0	0	0	0
Phatr3_EG00788	8	1	5	14	13	10	3	1	11	10	15	6	23	1	5	18	94	56	164	96	76	78	0	0	5	2	2	2	3	1	2	0	9	4	0	3	2	14	11	11	16	12	16	19	14	16	26	17	12
Phatr3_EG00789	0	0	0	0	0	0	0	0	0	0	0	0	0	0	0	0	0	0	0	0	0	0	0	0	0	0	0	0	0	0	0	0	0	0	0	0	0	0	0	0	0	0	0	0	0	0	0	0	0
Phatr3_EG00790	0	0	0	0	0	0	0	0	0	0	0	0	0	0	0	0	0	0	0	0	0	0	0	0	0	0	0	0	0	0	0	0	0	0	0	0	0	0	0	0	0	0	0	0	0	0	0	0	0
Phatr3_EG00791	7	17	7	0	2	2	56	48	9	18	13	0	7	23	32	63	14	8	8	9	11	10	34	12	3	2	9	13	9	9	35	36	20	7	14	4	1	11	15	8	38	29	2	3	7	4	8	6	7
Phatr3_EG00792	33	12	8	3	4	5	79	65	421	29	288	4	16	20	64	87	97	64	39	22	23	25	65	28	16	25	20	11	16	42	85	107	6	6	54	21	18	6	11	6	23	48	10	4	8	26	34	10	6
Phatr3_EG00793	0	0	0	0	0	0	0	0	0	0	0	0	0	0	0	0	1	0	0	0	0	1	1	1	0	0	0	0	0	0	1	0	0	0	0	0	0	0	0	0	1	1	0	0	0	0	0	0	0
Phatr3_EG00794	247	194	279	438	249	237	550	546	467	422	470	352	316	139	523	533	800	551	626	890	728	832	524	332	173	210	922	883	815	239	263	404	310	416	283	336	262	609	570	490	257	586	382	590	538	266	426	409	421
Phatr3_EG00795	3	0	2	1	0	0	5	2	1	0	3	5	4	0	1	2	0	1	0	0	3	1	16	34	1	0	1	2	1	32	18	35	2	3	4	1	2	1	3	3	0	3	0	0	1	5	8	3	3
Phatr3_EG00796	0	0	0	0	0	0	0	0	0	0	0	0	0	0	0	0	0	0	0	0	0	0	0	0	0	0	0	0	0	0	0	0	0	0	0	0	0	0	0	1	0	0	0	0	0	0	0	0	0
Phatr3_EG00797	325	262	277	115	151	160	418	397	485	285	338	99	307	243	541	782	611	368	463	415	469	454	454	294	212	215	380	352	346	396	489	588	287	334	441	304	272	214	560	284	419	600	205	170	173	273	396	254	228
Phatr3_EG00798	18	14	18	3	23	18	77	52	29	28	41	17	35	2	19	28	56	38	40	22	35	43	32	8	13	21	42	64	33	2	1	5	42	48	3	22	26	66	61	32	22	29	15	13	10	22	24	33	31
Phatr3_EG00799	0	0	0	0	0	0	0	0	0	0	0	0	0	0	0	0	0	0	0	0	0	0	0	0	0	0	0	0	0	0	0	0	0	0	0	0	0	0	0	0	0	0	0	0	0	0	0	0	0
Phatr3_EG00800	137	172	273	6	89	51	203	171	11	52	149	6	25	2	67	102	123	249	147	49	81	227	72	53	129	124	53	99	54	4	6	8	249	291	8	163	221	187	161	59	302	271	17	27	55	162	207	136	195
Phatr3_EG00801	0	0	1	0	0	0	0	0	0	0	1	1	0	0	1	0	1	5	0	2	0	1	0	0	0	0	0	0	0	0	0	0	0	0	0	0	0	0	0	0	0	1	0	1	2	7	0	0	0
Phatr3_EG00802	0	0	0	0	0	0	0	0	0	0	0	0	0	0	0	0	0	0	0	0	0	0	0	0	0	0	0	0	0	1	0	0	0	0	0	0	0	0	0	0	0	0	0	0	0	0	1	0	0
Phatr3_EG00803	0	0	0	0	0	0	0	0	0	0	0	0	0	0	0	0	0	0	0	0	0	0	0	0	0	0	0	0	0	0	0	0	0	0	0	0	0	0	0	0	0	0	0	0	0	0	0	0	0
Phatr3_EG00804	0	2	1	0	1	0	0	3	0	3	0	0	0	1	3	2	4	1	1	1	0	0	0	2	0	0	0	0	0	1	0	2	0	0	0	0	0	1	0	0	0	2	0	0	0	1	2	1	0
Phatr3_EG00805	1920	2348	3057	1030	1293	1266	1812	1898	740	3136	2644	1306	913	314	1102	1409	4008	3917	3545	4688	2914	4662	1076	823	2584	2663	2733	2989	2206	289	542	768	2448	2703	74	3655	3091	3196	3208	2074	2186	3903	1083	1328	1532	1638	2298	1670	1832
Phatr3_EG00806	0	0	0	0	0	0	0	0	0	0	1	0	1	0	0	0	0	2	0	0	0	0	0	0	0	0	0	0	0	0	0	0	0	0	0	0	0	0	0	0	0	0	0	0	0	0	0	1	0
Phatr3_EG00807	0	0	0	0	0	0	0	0	0	0	0	0	0	0	0	0	0	0	0	0	0	0	0	0	0	0	0	0	0	0	0	0	0	0	0	0	0	0	0	0	0	0	0	0	0	0	0	0	0
Phatr3_EG00808	49	60	42	7	17	11	175	249	19	66	12	16	36	42	200	213	149	102	50	38	102	108	106	98	2	1	68	65	67	109	140	183	52	44	165	4	2	10	45	19	44	102	20	13	12	44	84	39	28
Phatr3_EG00809	72	50	84	20	50	45	291	312	302	96	236	23	104	34	407	486	154	118	92	69	86	58	249	109	44	50	98	96	89	94	163	208	126	136	246	109	68	95	111	107	88	143	53	34	46	64	92	81	86
Phatr3_EG00810	300	278	316	124	228	207	503	480	515	334	303	161	407	320	705	822	603	334	469	358	427	432	454	440	168	209	113	136	188	564	911	965	277	329	1149	302	331	197	352	226	289	446	182	127	138	375	456	209	202
Phatr3_EG00811	27	36	59	31	10	12	70	111	97	34	71	40	42	131	73	110	76	42	65	80	14	21	58	62	82	90	33	34	38	127	137	149	44	46	86	79	85	37	66	31	56	86	31	36	22	65	75	36	36
Phatr3_EG00812	107	95	105	17	33	30	203	290	159	130	94	22	101	121	158	177	216	154	124	94	90	105	104	121	42	52	52	67	72	160	209	273	72	70	106	71	60	53	78	52	215	158	57	25	38	111	149	58	55
Phatr3_EG00813	0	0	0	1	0	0	0	0	0	0	0	0	0	0	0	0	0	0	1	1	2	0	0	0	0	0	0	1	0	0	0	0	0	0	0	0	0	0	0	0	0	0	0	0	0	0	0	0	0
Phatr3_EG00814	0	0	0	0	0	0	0	0	0	0	0	0	0	0	0	0	0	0	0	0	0	0	0	0	0	0	0	0	0	0	0	0	0	0	0	0	0	0	0	0	0	0	0	0	0	0	0	0	0
Phatr3_EG00815	31	29	29	10	15	6	94	109	53	19	34	9	44	20	121	158	36	33	27	16	20	23	92	51	18	14	33	38	34	75	124	141	44	30	109	20	18	55	55	41	37	76	16	2	4	32	42	17	14
Phatr3_EG00816	85	73	74	14	2	14	525	552	236	95	175	8	17	205	557	588	250	140	58	86	63	60	390	433	42	48	70	73	88	526	568	700	37	36	303	69	64	29	93	46	98	169	53	30	32	107	151	32	23
Phatr3_EG00817	0	0	0	0	0	0	0	0	0	0	0	0	0	0	0	0	0	0	0	0	0	0	0	0	0	0	0	0	0	0	0	0	0	0	0	0	0	0	0	0	0	0	0	0	0	0	0	0	0
Phatr3_EG00818	78	202	248	142	33	32	172	172	112	65	80	270	82	995	110	119	749	466	327	318	186	181	119	475	139	164	26	18	19	630	248	289	79	39	22	195	134	56	43	42	206	298	204	227	260	328	398	335	307
Phatr3_EG00819	0	0	0	0	0	0	0	0	0	0	0	0	0	0	0	0	0	0	0	1	0	0	0	0	0	0	0	0	0	0	0	0	0	0	0	0	0	0	0	0	0	0	0	0	0	0	0	0	0
Phatr3_EG00820	26	31	22	6	15	11	91	108	55	22	46	7	38	33	105	111	54	33	27	47	33	29	90	98	25	25	56	44	55	100	101	158	88	63	60	29	34	21	100	41	56	52	25	5	18	64	88	42	46
Phatr3_EG00821	0	0	0	0	0	0	0	0	0	0	0	0	0	0	0	0	0	0	0	0	0	0	0	0	0	0	0	0	0	0	0	0	0	0	0	0	0	0	0	0	0	0	0	0	0	0	0	0	0
Phatr3_EG00822	0	0	0	0	0	0	0	0	0	0	0	0	0	0	0	0	6	2	2	0	1	7	0	0	0	0	0	0	0	0	0	0	1	0	1	0	0	0	0	0	0	0	0	0	0	0	2	0	0
Phatr3_EG00823	0	0	0	0	0	0	0	0	0	0	0	0	0	0	0	0	0	0	0	0	0	0	0	0	0	0	0	0	0	0	0	0	0	0	0	0	0	0	0	0	0	0	0	0	0	0	0	0	0
Phatr3_EG00824	1	0	0	0	0	0	5	5	0	1	0	0	0	0	0	7	0	0	0	0	0	0	0	0	0	0	0	0	1	0	0	0	0	0	2	0	0	0	0	2	0	0	0	0	0	0	0	0	0
Phatr3_EG00825	0	0	0	0	0	0	0	0	0	0	0	0	0	0	0	0	0	0	0	0	0	0	0	0	0	0	0	0	0	0	0	0	0	0	0	0	0	0	0	0	0	0	0	0	0	0	0	0	0
Phatr3_EG00826	0	0	0	1	1	0	0	1	0	0	0	1	2	0	0	0	3	3	4	3	3	6	0	0	0	0	0	0	0	0	0	0	0	0	0	0	1	1	3	0	0	0	0	3	0	0	1	1	0
Phatr3_EG00827	0	0	0	0	0	0	0	0	0	0	0	0	0	0	0	0	0	0	0	0	0	0	0	0	0	0	0	0	0	0	0	0	0	0	0	0	0	0	0	0	0	0	0	0	0	0	0	0	0
Phatr3_EG00828	33	28	32	21	16	16	63	41	73	58	71	23	30	4	40	88	207	138	121	83	54	61	63	17	47	67	55	51	45	7	14	21	34	41	38	68	70	36	70	25	55	80	27	18	32	18	28	27	19
Phatr3_EG00829	3	0	0	0	0	0	1	0	0	0	2	0	0	0	3	0	1	1	0	1	1	0	0	2	2	1	1	2	1	0	0	0	2	2	6	0	1	0	1	0	0	2	3	2	0	1	1	3	1
Phatr3_EG00830	0	0	0	0	0	0	0	0	0	0	0	0	0	0	0	0	0	0	0	0	0	0	0	0	0	0	0	0	0	0	0	0	0	0	0	0	0	0	0	0	0	0	0	0	0	0	0	0	0
Phatr3_EG00831	1	0	0	1	0	0	0	0	0	0	1	1	1	0	0	0	12	4	11	6	5	6	0	1	1	0	0	0	0	0	0	0	0	0	0	1	0	1	2	0	0	1	0	2	0	1	1	0	2
Phatr3_EG00832	0	0	0	0	0	0	0	0	0	0	0	0	0	0	0	0	0	0	0	0	0	0	0	0	0	0	0	0	0	0	0	0	0	0	0	0	0	0	0	0	0	0	0	0	0	0	0	0	0
Phatr3_EG00833	27	55	35	18	14	16	68	66	66	54	41	21	56	35	111	73	110	46	76	77	49	48	57	64	39	38	57	44	48	110	111	133	41	37	157	41	40	40	51	37	45	76	35	11	21	40	70	20	20
Phatr3_EG00834	0	0	0	0	0	0	0	0	0	0	0	0	0	0	0	0	0	0	0	0	0	0	0	0	0	0	0	0	0	0	0	0	0	0	0	0	0	0	0	0	0	0	0	0	0	0	0	0	0
Phatr3_EG00835	61	84	108	13	20	13	337	317	343	103	237	21	114	107	383	534	143	76	128	123	42	47	431	160	83	114	43	37	35	186	194	322	89	55	199	128	151	67	59	52	98	150	24	31	29	73	84	33	21
Phatr3_EG00836	0	0	0	0	0	0	0	0	0	0	0	0	0	0	0	0	0	0	0	0	0	0	0	0	0	0	0	0	0	0	0	0	0	0	0	0	0	0	0	0	0	0	0	0	0	0	0	0	0
Phatr3_EG00837	0	0	0	0	0	0	0	0	0	0	0	0	0	0	0	0	0	0	0	0	0	0	0	0	0	0	0	0	0	0	0	0	0	0	0	0	0	0	0	0	0	0	0	0	0	0	0	0	0
Phatr3_EG00838	0	0	0	0	0	0	0	0	0	0	0	0	0	0	0	0	0	0	0	0	0	0	0	0	0	0	0	0	0	0	0	0	0	0	0	0	0	0	0	0	0	0	0	0	0	0	0	0	0
Phatr3_EG00839	0	0	0	0	0	0	0	0	0	0	0	0	0	0	0	0	0	0	0	0	0	0	0	0	0	0	0	0	0	0	0	0	0	0	0	0	0	0	0	0	0	0	0	0	0	0	0	0	0
Phatr3_EG00840	0	0	0	0	0	0	0	0	0	0	0	0	0	0	0	0	1	0	1	0	0	0	0	0	1	0	0	0	0	0	0	0	0	0	0	0	1	0	0	0	0	0	0	0	0	0	0	0	0
Phatr3_EG00841	254	181	109	39	53	69	834	841	536	357	555	51	96	111	756	930	886	668	282	352	225	236	836	354	124	138	167	196	156	263	383	535	212	114	410	202	119	82	180	117	319	460	119	64	63	106	152	122	91
Phatr3_EG00842	0	0	0	0	0	0	0	0	0	0	0	0	0	0	0	0	0	0	0	0	0	0	0	0	0	0	0	0	0	0	0	0	0	0	0	0	0	0	0	0	0	0	0	0	0	0	0	0	0
Phatr3_EG00843	0	0	1	0	0	0	1	0	0	0	0	1	1	1	0	0	1	0	0	0	0	0	0	0	0	0	3	0	0	0	0	1	0	0	0	1	0	0	0	0	0	0	0	0	1	0	0	0	1
Phatr3_EG00844	0	0	0	0	0	0	0	0	0	0	0	0	0	0	0	0	0	0	0	0	0	0	0	0	0	0	0	0	0	0	0	0	0	1	0	0	0	0	0	0	0	0	0	0	0	0	0	0	0
Phatr3_EG00845	0	0	0	0	0	0	0	0	0	0	0	0	0	0	0	0	0	0	0	0	0	0	0	0	0	0	0	0	0	0	0	0	0	0	0	0	0	0	0	0	0	0	0	0	0	0	0	0	0
Phatr3_EG00846	0	0	4	1	1	0	5	10	1	0	0	0	0	0	3	2	1	0	1	0	0	0	8	1	0	0	0	0	0	2	2	4	3	1	0	1	1	1	0	1	0	1	0	0	0	0	0	4	0
Phatr3_EG00847	2	0	0	4	3	3	2	0	1	2	1	1	9	0	0	0	8	5	7	1	4	6	0	0	1	1	1	4	0	0	0	0	3	2	0	0	0	4	1	1	0	2	0	1	0	3	4	0	0
Phatr3_EG00848	0	0	0	0	0	0	0	0	0	0	0	0	0	0	0	0	0	0	0	0	0	0	0	0	0	0	0	0	0	0	0	0	0	0	0	0	0	0	0	0	0	0	0	0	0	0	0	0	0
Phatr3_EG00849	928	630	1031	1635	790	873	450	523	394	294	263	1441	1733	354	413	424	700	395	730	373	547	519	374	348	233	249	519	515	502	517	466	669	858	987	389	434	368	1214	848	990	358	893	706	1354	1067	792	1039	1210	973
Phatr3_EG00850	80	46	72	8	15	26	234	266	76	50	106	5	54	82	172	185	104	69	59	60	39	52	186	137	37	36	78	49	57	91	158	197	101	92	174	57	61	67	106	57	128	116	35	25	22	91	99	59	45
Phatr3_EG00851	68	87	95	43	37	22	111	113	141	109	101	48	123	76	184	159	156	97	103	144	80	91	115	98	74	95	81	76	82	147	190	241	66	70	314	131	130	78	137	77	66	168	24	32	31	68	98	61	50
Phatr3_EG00852	0	0	0	0	0	0	0	0	0	0	0	0	0	0	0	0	0	0	0	0	0	0	0	0	0	0	0	0	0	0	0	0	0	0	0	0	0	0	0	0	0	0	0	0	0	0	0	0	0
Phatr3_EG00853	5	3	3	0	1	0	37	28	20	9	6	1	3	7	59	31	9	9	8	12	5	3	16	14	0	5	10	14	8	27	12	17	7	5	151	3	4	2	7	9	10	4	5	1	1	1	4	2	5
Phatr3_EG00854	19	45	36	93	74	69	18	14	37	16	39	91	80	26	21	25	82	53	64	93	65	53	16	13	54	49	45	33	42	24	13	28	29	52	40	56	49	43	49	40	20	57	43	72	50	35	39	25	23
Phatr3_EG00855	11	35	25	14	7	4	346	342	98	41	77	16	25	95	505	651	96	51	29	12	78	69	260	252	7	9	51	77	74	279	287	360	44	42	345	6	3	14	57	26	35	61	19	13	15	41	61	22	14
Phatr3_EG00856	304	626	618	592	320	364	430	573	386	197	274	654	623	874	206	333	1078	663	795	620	843	917	773	775	492	546	366	382	315	926	903	1034	405	326	178	636	568	289	676	350	825	1083	621	819	698	885	1225	981	904
Phatr3_EG00857	15	4	19	8	1	4	18	26	14	13	12	18	11	7	30	22	26	21	20	16	18	20	17	10	8	11	20	25	16	9	17	22	12	7	22	14	8	46	10	19	14	15	13	14	17	13	21	7	10
Phatr3_EG00858	0	0	0	0	0	0	0	0	0	0	0	0	0	0	0	0	0	0	0	0	0	0	0	0	0	0	0	0	0	0	0	0	0	0	0	0	0	0	0	0	0	0	0	0	0	0	0	0	0
Phatr3_EG00859	0	0	0	0	0	0	0	0	0	0	0	0	0	0	0	0	0	0	0	0	0	0	0	0	0	0	0	0	0	0	0	0	0	0	0	0	0	0	0	0	0	0	0	0	0	0	0	0	0
Phatr3_EG00860	0	0	0	0	0	0	0	0	0	0	0	0	0	0	0	0	0	0	0	0	0	0	0	0	0	0	0	0	0	0	0	0	0	0	0	0	0	0	0	0	0	0	0	0	0	0	0	0	0
Phatr3_EG00861	0	0	0	0	0	0	0	0	0	0	0	0	0	0	0	0	1	0	0	0	0	0	0	0	0	0	0	0	1	0	0	0	0	0	0	0	0	0	0	0	0	0	0	0	0	0	0	0	0
Phatr3_EG00862	552	354	544	106	222	212	968	1065	381	390	417	125	495	426	719	762	481	308	519	270	296	357	754	579	273	284	412	401	386	421	613	787	690	591	459	425	404	507	719	403	468	607	217	135	190	451	655	382	340
Phatr3_EG00863	0	0	0	0	0	0	0	0	0	0	0	0	0	0	0	0	0	0	0	0	0	0	0	0	0	0	0	0	0	0	0	0	0	0	0	0	0	0	0	0	0	1	0	0	0	0	0	0	0
Phatr3_EG00864	1	0	3	0	0	1	2	1	4	1	0	0	0	0	1	4	0	1	3	3	0	0	0	0	2	0	0	0	0	0	0	1	0	0	2	3	1	2	2	0	0	2	0	0	0	1	0	2	0
Phatr3_EG00865	13	12	8	6	6	6	42	38	43	34	13	4	18	121	48	43	46	32	33	36	34	19	38	35	13	14	32	39	37	43	57	73	13	17	96	32	17	46	55	29	15	25	8	3	4	15	19	9	12
Phatr3_EG00866	6	1	3	6	11	7	0	2	15	16	10	8	43	3	1	1	6	2	8	0	4	4	0	0	0	1	5	2	0	0	0	0	3	1	0	0	1	1	7	1	2	3	0	1	1	2	1	3	2
Phatr3_EG00867	0	0	0	0	0	0	0	0	0	0	0	0	0	0	0	0	0	1	0	0	0	0	0	0	0	0	0	0	0	0	0	0	0	0	0	0	0	0	0	0	0	0	0	0	0	0	0	0	0
Phatr3_EG00868	219	179	275	124	131	127	273	342	156	241	201	150	175	142	131	173	369	263	313	226	246	254	221	215	206	249	185	182	160	148	164	242	167	174	114	362	311	352	278	252	290	414	144	186	186	247	289	158	127
Phatr3_EG00869	126	147	158	98	128	92	177	223	278	162	192	124	277	127	197	207	207	114	175	120	134	124	173	140	89	103	156	129	124	182	261	302	203	189	167	137	169	153	218	128	178	280	83	64	79	143	161	133	114
Phatr3_EG00870	251	194	272	115	220	195	410	485	360	314	179	132	429	277	523	566	348	233	331	230	291	301	479	339	125	124	169	156	189	490	571	639	260	322	864	151	157	182	388	243	210	382	129	121	126	307	439	243	215
Phatr3_EG00871	1	1	0	1	0	1	18	18	2	1	1	1	1	10	13	5	4	5	4	2	5	7	2	4	0	2	0	1	1	7	10	11	2	3	1	1	0	0	3	0	2	1	0	2	1	3	2	2	3
Phatr3_EG00872	0	0	0	0	0	0	0	0	0	0	0	0	0	0	0	0	0	0	0	0	0	0	0	0	0	0	0	0	0	0	0	0	0	0	0	0	0	0	0	0	0	0	0	0	0	0	0	0	0
Phatr3_EG00873	1448	867	1572	1711	1327	1210	393	399	507	752	353	1482	1088	548	453	696	1566	952	2689	1619	514	532	338	361	1327	1734	372	321	324	361	275	315	678	523	311	1747	1646	847	694	583	1287	1119	1275	1318	1199	483	721	723	579
Phatr3_EG00874	0	0	0	0	0	0	0	0	0	0	0	0	0	0	0	0	0	0	0	0	0	0	0	0	0	0	0	0	0	0	0	0	0	0	0	0	0	0	0	0	0	0	0	0	0	0	0	0	0
Phatr3_EG00875	1032	858	1034	1134	1438	1044	2087	2167	1470	1528	1138	865	2479	1010	1531	1916	1147	746	1084	1126	1140	1151	2442	1753	931	1011	2453	2281	2031	2022	2194	3166	1824	1994	2281	1231	1095	2485	3776	2457	1160	1653	932	838	868	1040	1400	1397	1126
Phatr3_EG00876	207	215	242	28	64	92	370	416	270	146	242	33	170	180	245	258	198	147	108	84	115	133	369	212	60	66	193	182	171	155	415	479	330	225	333	106	98	161	298	184	772	365	113	70	68	248	260	153	130
Phatr3_EG00877	0	0	0	0	0	0	0	0	0	0	0	0	0	0	0	0	0	0	0	0	0	0	0	0	0	0	0	0	0	0	0	0	0	0	0	0	0	0	0	0	0	0	0	0	0	0	0	0	0
Phatr3_EG00878	94	87	126	45	65	65	90	139	95	80	85	41	155	79	84	74	144	89	88	63	63	73	81	118	56	68	42	54	50	125	158	238	91	73	79	86	92	155	126	118	148	169	56	77	45	91	133	69	65
Phatr3_EG00879	111	101	128	20	30	31	317	388	131	102	129	22	105	156	267	291	134	111	79	80	42	72	375	236	83	87	122	109	129	222	334	426	142	95	183	117	134	144	150	140	224	243	60	22	40	162	205	80	58
Phatr3_EG00880	0	0	0	0	0	0	0	0	0	0	0	0	0	0	0	0	0	0	0	0	0	0	0	0	0	0	0	0	0	0	0	0	0	0	0	0	0	0	0	0	0	0	0	0	0	0	0	0	0
Phatr3_EG00881	7	9	4	2	9	0	18	32	21	18	10	3	11	46	35	23	11	7	2	8	10	6	39	38	3	5	22	21	35	58	111	105	18	21	81	11	8	17	41	18	15	22	8	4	6	15	21	12	3
Phatr3_EG00882	0	0	0	0	0	0	0	0	0	0	0	0	0	0	0	0	0	0	0	0	0	0	0	0	0	0	0	0	0	0	0	0	0	0	0	0	0	0	0	0	0	0	0	0	0	0	0	0	0
Phatr3_EG00883	89	51	63	11	44	34	187	207	138	63	87	16	79	55	221	244	61	57	51	38	63	56	189	119	24	22	96	106	83	162	214	284	108	98	315	50	69	68	119	75	69	122	24	21	27	102	132	81	55
Phatr3_EG00884	0	0	0	0	0	0	0	0	0	0	0	0	0	0	0	0	0	0	0	0	0	0	0	0	0	0	0	0	0	0	0	0	0	0	0	0	0	0	0	0	0	0	0	0	0	0	0	0	0
Phatr3_EG00885	35	770	126	3	12	11	25	70	518	38	256	2	3	76	59	46	149	80	46	38	251	261	29	53	17	23	59	58	60	104	126	149	33	10	975	46	19	6	24	14	759	1340	5	4	7	33	40	644	495
Phatr3_EG00886	269	290	314	212	217	177	221	265	280	345	222	198	335	100	201	208	591	412	363	533	427	432	197	204	205	272	469	462	387	258	373	434	321	404	161	312	257	694	617	512	350	517	221	157	162	228	329	228	199
Phatr3_EG00887	388	378	394	787	527	405	167	162	677	340	456	665	698	289	295	225	1247	706	616	763	722	678	220	142	368	436	508	515	570	182	193	205	404	468	287	647	493	510	623	493	477	892	541	877	833	422	612	497	469
Phatr3_EG00888	0	0	1	0	0	0	1	0	2	0	0	1	0	1	0	1	2	0	0	0	0	0	2	1	0	0	0	0	0	0	0	0	0	0	0	0	0	1	2	1	0	0	0	0	0	0	0	0	0
Phatr3_EG00889	36	60	23	18	23	15	190	271	168	64	123	21	35	149	204	210	99	66	42	80	50	43	248	175	82	100	96	90	84	175	295	327	53	54	233	95	89	55	118	59	63	157	25	24	23	47	88	35	32
Phatr3_EG00890	134	127	184	77	65	66	215	196	285	223	203	69	141	177	220	236	302	211	164	182	96	89	190	186	148	195	139	126	128	186	247	330	155	136	211	254	249	171	176	134	247	346	83	87	84	180	265	102	104
Phatr3_EG00891	0	0	0	0	0	0	0	0	0	0	0	0	0	0	0	0	0	0	0	0	0	0	0	0	0	0	0	0	0	0	0	0	0	0	0	0	0	0	0	0	0	0	0	0	0	0	0	0	0
Phatr3_EG00892	71	62	73	27	26	31	163	174	104	214	81	20	107	18	147	230	110	77	57	88	74	88	192	50	38	55	200	236	181	51	143	192	157	141	101	74	49	179	307	204	152	164	47	21	25	42	75	66	50
Phatr3_EG00893	0	0	0	0	0	0	0	0	0	0	0	0	0	0	0	0	0	0	0	0	0	0	0	0	0	0	0	0	0	0	0	0	0	0	0	0	0	0	0	0	0	0	0	0	0	0	0	0	0
Phatr3_EG00894	0	0	0	0	0	0	0	0	0	0	0	0	0	0	0	0	0	0	0	0	0	0	0	0	0	0	0	0	0	0	0	0	0	0	0	0	0	0	0	0	0	0	0	0	0	0	0	0	0
Phatr3_EG00895	0	0	0	0	0	0	0	0	0	0	0	0	0	0	0	0	0	0	0	0	0	0	0	0	0	0	0	0	0	0	0	0	0	0	0	0	0	0	0	0	0	0	0	0	0	0	0	0	0
Phatr3_EG00896	0	0	0	0	0	0	0	0	0	0	0	0	0	0	0	0	0	0	0	0	0	0	0	0	0	0	0	0	0	0	0	0	0	0	0	0	0	0	0	0	0	0	0	0	0	0	0	0	0
Phatr3_EG00897	1	2	1	1	0	0	1	1	0	0	0	0	0	3	0	0	1	0	0	1	1	0	0	1	0	1	1	1	0	0	0	0	1	4	0	3	2	0	2	0	0	1	1	1	0	1	3	2	3
Phatr3_EG00898	9	15	10	1	2	3	7	10	5	14	6	6	4	16	78	11	25	12	13	7	10	15	2	8	6	7	3	5	6	2	11	3	4	4	6	9	13	17	7	8	26	17	11	13	11	14	21	5	18
Phatr3_EG00899	21	12	8	5	6	14	45	37	11	13	19	5	5	11	18	15	39	25	20	8	18	7	27	19	16	14	12	17	6	5	8	12	23	21	2	23	8	10	24	14	29	31	2	4	6	20	14	17	13
Phatr3_EG00900	0	0	0	0	0	0	0	0	0	0	0	0	0	0	0	0	0	0	0	0	0	0	0	0	0	0	1	0	0	0	0	0	0	0	0	0	0	0	0	1	0	0	0	0	0	0	0	0	0
Phatr3_EG00901	85	104	108	27	35	29	250	257	161	146	93	40	74	142	286	410	167	88	128	96	146	132	149	139	38	62	92	69	89	192	207	286	75	106	556	61	82	20	124	55	83	142	31	20	23	71	124	67	51
Phatr3_EG00902	60	57	51	11	16	26	270	286	121	89	114	12	87	90	260	273	115	66	48	82	57	76	314	247	72	71	188	166	176	198	318	422	117	112	139	93	56	113	247	116	84	161	25	17	19	79	100	42	41
Phatr3_EG00903	0	0	0	0	0	0	0	0	0	0	0	0	0	0	0	0	0	0	0	0	0	0	0	0	0	0	0	0	0	0	0	0	0	0	0	0	0	0	0	0	0	0	0	0	0	0	0	0	0
Phatr3_EG00904	5	0	0	1	0	0	1	0	0	1	0	1	3	0	0	0	0	0	0	0	1	0	0	0	0	0	1	1	0	0	0	0	0	1	0	0	0	3	0	0	0	0	0	0	0	0	2	0	0
Phatr3_EG00905	0	0	0	0	0	0	0	0	0	0	0	0	0	0	0	0	0	0	0	0	0	0	0	0	0	0	0	0	0	0	0	0	0	0	0	0	0	0	0	0	0	0	0	0	0	0	0	0	0
Phatr3_EG00906	29	29	35	8	21	8	109	116	125	41	100	12	18	23	106	132	122	54	52	40	25	25	139	82	20	32	32	39	27	94	123	110	54	36	75	32	30	23	54	23	77	122	39	21	15	48	68	40	35
Phatr3_EG00907	147	106	181	61	112	122	187	207	127	113	87	33	231	32	172	182	98	68	73	60	84	89	154	91	46	45	126	132	155	121	140	161	214	186	206	98	78	241	244	186	195	216	64	71	47	146	181	168	113
Phatr3_EG00908	2	3	5	2	2	2	2	6	3	5	2	5	3	8	1	3	12	10	10	9	5	5	7	7	3	2	5	5	7	6	3	3	7	3	0	9	4	5	3	5	4	9	6	9	8	13	6	5	4
Phatr3_EG00909	6	16	21	1	11	5	12	13	9	4	6	4	6	7	16	22	37	29	19	19	10	10	9	12	27	35	7	11	12	12	20	22	11	10	5	28	34	11	24	7	20	35	11	9	15	16	20	22	15
Phatr3_EG00910	0	0	0	0	0	0	0	0	0	0	0	0	0	0	0	0	0	0	0	0	0	0	0	0	0	0	0	0	0	0	0	0	0	0	0	0	0	0	0	0	0	0	0	0	0	0	0	0	0
Phatr3_EG00911	38	28	31	13	7	16	89	103	53	89	48	25	38	39	86	81	77	45	57	63	42	44	74	107	44	42	53	62	39	69	126	154	49	33	42	64	56	63	58	47	43	82	13	14	17	37	48	25	30
Phatr3_EG00912	12	20	30	9	5	2	98	96	69	41	43	28	14	35	82	112	68	62	17	26	26	34	97	66	11	16	30	22	28	94	74	94	19	22	43	37	32	17	25	16	45	72	31	13	21	46	51	17	23
Phatr3_EG00913	1	0	0	0	0	0	0	1	0	0	0	0	1	0	0	0	0	0	0	0	0	0	0	0	0	0	0	0	0	0	0	0	0	0	0	0	0	0	0	0	0	0	0	0	0	0	0	0	0
Phatr3_EG00914	471	287	445	46	56	83	571	530	220	908	193	62	414	11	280	344	570	362	85	165	188	214	356	77	94	149	234	271	203	32	179	243	758	231	191	149	102	262	301	237	1663	642	131	93	89	130	96	137	91
Phatr3_EG00915	2	0	1	2	0	0	2	1	2	0	0	0	1	0	0	0	0	0	0	0	0	0	3	0	0	0	1	1	2	1	4	3	1	0	4	0	1	0	2	1	0	0	0	2	0	0	0	0	2
Phatr3_EG00916	0	0	0	0	1	0	0	0	0	0	0	0	0	0	0	0	0	0	0	0	0	0	0	0	0	0	0	0	0	0	0	0	0	1	0	0	0	0	0	0	0	0	0	0	0	0	2	0	0
Phatr3_EG00917	0	0	0	0	0	0	0	0	0	0	0	0	0	0	0	0	0	0	0	0	0	0	0	0	0	0	0	0	0	0	0	1	0	0	1	1	0	0	0	0	0	0	0	0	0	0	0	0	0
Phatr3_EG00918	0	0	0	0	0	0	0	0	0	0	0	0	0	0	0	0	0	0	0	0	0	0	0	0	0	0	0	0	0	0	0	0	0	0	0	0	0	0	0	0	0	0	0	0	0	0	0	0	0
Phatr3_EG00919	1	0	0	0	0	0	0	1	0	0	0	0	1	0	0	7	0	1	1	1	1	0	0	1	1	1	0	0	0	0	2	0	0	0	0	0	1	0	0	0	0	0	2	1	0	0	2	0	0
Phatr3_EG00920	204	210	273	162	232	141	383	367	403	256	255	174	302	327	455	496	404	267	340	415	242	244	355	281	211	235	243	232	206	394	442	606	206	275	580	293	284	217	377	207	224	436	197	192	209	224	330	169	158
Phatr3_EG00921	38	18	33	14	27	17	106	115	39	36	97	23	27	24	27	48	54	36	41	35	26	49	89	62	22	21	30	46	31	17	32	27	40	41	1	21	22	79	22	33	23	59	29	34	32	41	62	27	32
Phatr3_EG00922	24	3	8	17	40	8	30	27	2	11	13	10	26	17	10	2	4	2	5	4	4	8	36	28	20	6	18	21	25	26	30	39	26	38	4	41	41	81	33	52	4	2	8	8	15	23	32	9	6
Phatr3_EG00923	0	0	0	0	0	0	0	0	0	0	0	0	0	0	0	0	0	0	0	0	0	0	0	0	0	0	0	0	0	0	0	0	0	0	0	0	0	0	0	0	0	0	0	0	0	0	0	0	0
Phatr3_EG00924	57	21	29	38	9	14	26	48	21	316	9	63	37	26	39	52	167	104	63	32	65	64	71	59	14	21	68	60	58	75	91	116	51	54	100	27	25	50	81	48	19	46	75	45	44	33	41	31	37
Phatr3_EG00925	438	874	433	336	274	216	574	394	631	273	507	294	205	309	402	499	407	255	531	596	75	81	442	164	687	982	154	161	139	112	123	140	260	119	294	758	763	96	280	162	274	484	278	211	221	75	130	157	129
Phatr3_EG00926	48	45	63	21	14	15	116	141	144	56	73	25	71	69	103	119	104	91	56	65	37	48	110	87	67	52	44	57	44	102	185	180	49	33	130	60	78	92	65	60	128	153	30	25	25	62	89	46	31
Phatr3_EG00927	42	24	31	6	22	8	337	282	54	60	51	7	40	69	210	231	95	75	25	88	29	41	381	210	38	31	60	66	62	201	268	324	70	61	146	59	41	52	119	66	66	60	22	13	16	52	72	22	21
Phatr3_EG00928	55	30	41	10	24	23	130	115	46	44	52	20	42	37	62	83	45	42	37	33	42	44	101	75	29	25	107	76	93	47	75	94	75	53	19	28	41	75	93	66	55	78	31	19	20	46	75	43	35
Phatr3_EG00929	0	0	0	0	0	0	0	0	0	0	0	0	0	0	0	0	0	0	0	0	0	0	0	0	0	0	0	0	0	0	0	0	0	0	0	0	0	0	0	0	0	0	0	0	0	0	0	0	0
Phatr3_EG00930	13	14	24	2	4	4	89	77	10	18	40	2	4	25	48	70	28	19	17	24	4	13	109	41	19	26	16	15	14	16	26	30	22	10	14	26	32	26	22	16	31	44	12	2	7	19	25	10	10
Phatr3_EG00931	651	530	858	542	675	538	983	1096	899	497	602	466	921	758	905	1141	714	438	956	498	681	717	775	704	471	498	474	394	517	871	998	1217	675	776	1034	658	714	487	899	504	505	895	427	511	453	756	1057	648	535
Phatr3_EG00932	62	47	47	27	41	27	90	124	46	57	42	30	41	144	104	102	107	85	69	47	44	35	119	163	47	62	83	74	72	163	230	299	67	55	129	90	93	55	98	59	56	132	29	56	51	49	67	40	22
Phatr3_EG00934	0	0	2	0	0	2	0	1	1	0	2	1	1	5	2	2	0	0	1	0	0	3	0	1	1	0	0	1	1	2	4	6	2	0	0	0	0	0	2	1	1	0	0	0	0	1	0	0	0
Phatr3_EG00935	0	0	1	0	0	0	1	0	0	0	0	0	0	0	0	0	0	0	0	0	0	0	0	0	0	0	0	0	0	1	0	0	0	0	0	0	0	1	0	2	0	0	0	0	0	0	0	0	0
Phatr3_EG00936	1	0	0	0	0	0	1	1	0	0	0	1	2	0	0	0	0	0	0	0	0	0	0	0	0	0	0	0	0	0	0	0	1	1	0	0	0	4	0	1	0	1	0	0	0	0	0	0	0
Phatr3_EG00937	0	0	0	0	0	0	0	0	0	0	0	0	0	0	0	0	0	0	0	0	0	0	0	0	0	0	0	0	0	0	0	0	0	0	0	0	0	0	0	1	0	1	0	0	0	0	0	0	0
Phatr3_EG00938	71	17	39	21	117	55	101	96	14	15	38	19	67	6	12	18	9	4	14	8	25	31	108	46	45	25	29	68	47	5	13	11	141	205	2	57	120	444	165	137	11	30	17	26	34	84	91	25	26
Phatr3_EG00939	30	25	28	14	6	16	115	102	139	74	103	26	66	6	99	113	64	40	17	44	14	18	126	34	24	39	50	40	60	27	98	93	34	59	54	57	29	54	77	57	27	38	9	21	8	21	34	12	18
Phatr3_EG00940	385	288	455	248	340	280	553	644	613	309	397	246	622	360	643	876	560	367	557	419	412	426	510	396	252	317	350	293	270	497	606	881	365	431	1097	359	402	286	545	305	313	614	298	258	277	481	659	388	302
Phatr3_EG00941	86	94	147	57	99	115	49	101	33	58	78	66	53	121	32	38	189	139	132	224	77	47	70	116	304	349	78	82	63	30	74	99	109	83	0	462	475	142	165	90	141	167	78	77	92	166	201	58	73
Phatr3_EG00942	71	96	41	35	48	38	198	182	452	145	323	64	136	46	232	228	87	63	75	126	71	49	173	80	74	94	66	65	86	73	146	184	79	65	293	128	65	97	138	107	117	167	57	48	52	92	144	59	48
Phatr3_EG00943	0	1	0	0	0	1	0	2	2	2	0	0	0	1	1	0	2	1	0	2	0	0	2	4	0	0	0	0	0	8	6	7	0	0	3	0	1	0	1	0	0	2	1	0	3	0	1	1	0
Phatr3_EG00944	0	0	0	1	0	0	0	0	0	0	0	0	0	0	0	0	0	0	0	0	0	0	0	0	0	0	0	0	0	0	0	0	0	0	0	0	0	0	0	0	0	0	0	0	0	0	0	0	0
Phatr3_EG00945	243	282	437	310	312	260	303	375	342	151	232	274	365	405	431	469	441	278	468	349	206	224	213	226	323	400	156	116	114	268	290	342	250	222	476	413	532	215	324	190	280	427	201	292	252	231	343	275	247
Phatr3_EG00946	0	0	0	0	0	0	0	0	0	0	0	0	0	0	0	0	0	0	0	0	0	0	0	0	0	0	0	0	0	0	0	0	0	0	0	0	0	0	0	0	0	0	0	0	0	0	0	0	0
Phatr3_EG00947	0	0	0	0	0	0	0	0	0	0	0	0	0	0	0	0	0	0	0	0	0	0	0	0	0	0	0	0	0	0	0	0	0	0	0	0	0	0	0	0	0	0	0	0	0	0	0	0	0
Phatr3_EG00948	1	0	1	0	0	0	7	5	16	1	4	0	1	2	5	6	1	1	0	0	0	2	4	2	1	0	2	1	3	3	1	5	1	2	0	0	0	1	2	0	0	1	0	0	0	1	1	0	1
Phatr3_EG00949	395	629	1052	422	200	221	382	383	360	287	273	437	389	368	233	257	925	602	507	578	381	363	234	237	746	1006	232	253	271	181	286	334	210	179	252	1271	1217	380	519	319	566	916	279	534	426	486	713	606	486
Phatr3_EG00950	197	166	202	56	98	91	504	414	176	378	143	103	139	93	466	585	395	286	340	253	185	184	363	234	138	149	130	134	132	212	362	331	214	154	417	172	174	121	237	147	308	383	118	86	94	146	181	137	129
Phatr3_EG00951	975	1418	1394	979	494	510	1537	1551	1537	2097	2374	1406	706	430	862	981	4906	3738	1907	3854	2500	3135	1422	1106	2436	2824	1805	1970	1804	796	1057	1272	1299	1461	258	4071	2876	1825	2324	1380	1610	3501	1023	1094	1158	1243	1727	1014	871
Phatr3_EG00952	35	38	38	11	15	11	123	141	143	52	115	12	35	52	141	117	105	69	29	65	48	34	128	83	38	34	38	55	67	90	205	212	58	33	209	89	60	37	63	39	66	102	21	16	22	52	54	34	25
Phatr3_EG00953	0	0	0	0	0	0	0	0	0	0	0	0	0	0	0	0	0	0	0	0	0	0	0	0	0	0	0	0	0	0	0	0	0	0	0	0	0	0	0	0	0	0	0	0	0	0	0	0	0
Phatr3_EG00954	109	79	105	138	46	52	50	53	39	72	19	123	68	25	32	48	105	67	162	70	71	80	13	26	97	120	18	32	36	24	31	38	42	32	32	165	170	135	56	63	99	142	88	175	164	73	90	92	81
Phatr3_EG00955	0	0	0	0	0	0	0	0	0	0	0	0	0	0	0	0	0	0	0	0	0	0	0	0	0	0	0	0	0	0	0	0	0	0	0	0	0	0	0	0	0	0	0	0	0	0	0	0	0
Phatr3_EG00956	55	46	44	48	35	30	49	52	80	33	69	39	59	39	60	48	91	57	41	48	62	52	98	55	31	48	64	59	47	69	89	88	50	76	57	64	58	71	78	58	53	78	31	33	35	50	59	57	55
Phatr3_EG00957	321	299	497	256	214	212	471	1178	909	323	679	227	471	2496	606	590	586	369	377	726	275	336	602	1756	526	508	593	505	475	3391	3622	4479	448	468	990	621	678	314	733	373	282	554	222	216	218	733	1033	355	281
Phatr3_EG00958	10	4	9	4	4	4	4	10	2	16	0	7	8	4	4	5	17	9	11	11	17	12	3	3	2	1	5	3	2	0	1	2	5	4	0	1	1	9	2	4	6	15	8	12	10	16	17	26	11
Phatr3_EG00959	2	4	1	0	6	3	17	15	27	11	32	2	6	3	21	36	7	3	3	7	7	3	27	3	4	2	7	11	17	7	9	20	2	4	10	1	4	2	13	4	8	6	2	0	1	5	5	4	5
Phatr3_EG00960	61	40	57	77	55	46	49	34	24	61	20	62	55	39	20	16	79	29	117	50	52	50	27	19	42	80	30	31	42	27	41	49	64	57	55	101	92	68	72	70	49	75	74	108	105	51	63	65	48
Phatr3_EG00961	184	254	294	713	280	171	272	214	334	200	294	842	669	237	168	195	265	166	159	316	342	374	224	253	409	416	405	409	347	330	241	319	415	550	223	685	599	495	667	502	241	490	285	453	409	290	431	305	227
Phatr3_EG00962	4	9	2	1	3	3	13	29	32	18	12	1	16	1	27	39	9	7	2	5	4	3	36	3	5	4	13	12	17	3	16	24	2	9	44	1	4	3	10	1	8	8	4	1	1	4	5	3	2
Phatr3_EG00963	0	0	0	0	0	0	0	0	0	0	0	0	0	0	0	0	0	0	0	0	0	0	0	0	0	0	0	0	0	0	0	0	0	0	0	0	0	0	0	0	0	0	0	0	0	0	0	0	0
Phatr3_EG00965	2	2	2	10	14	4	5	7	6	6	4	7	11	4	2	10	26	28	52	21	26	31	2	1	2	2	2	4	1	3	3	1	6	12	2	1	5	20	13	18	0	6	5	5	6	2	6	3	4
Phatr3_EG00966	151	141	194	29	59	76	239	300	381	187	215	37	114	143	375	405	276	185	155	153	162	190	206	169	93	103	114	111	110	246	286	382	118	107	575	127	120	76	185	88	158	292	74	65	81	171	175	138	88
Phatr3_EG00967	1	8	4	1	0	1	31	22	6	10	5	0	1	10	16	25	13	6	1	11	5	11	19	12	0	0	6	7	4	9	18	12	3	2	0	1	0	1	1	1	11	15	3	5	3	10	9	6	3
Phatr3_EG00968	0	0	0	0	0	0	0	0	0	0	0	0	0	0	0	0	0	0	0	0	0	0	0	0	0	0	0	0	0	0	0	0	0	0	0	0	0	0	0	0	0	0	0	0	0	0	0	0	0
Phatr3_EG00969	0	0	0	0	0	0	0	0	0	0	0	0	0	0	0	0	0	0	0	0	0	0	0	0	0	0	0	0	0	0	0	0	0	0	0	0	0	0	0	0	0	0	0	0	0	0	0	0	0
Phatr3_EG00970	0	0	0	0	0	0	0	0	0	0	0	0	0	0	0	0	0	0	0	0	0	0	0	0	0	0	0	0	0	0	0	0	0	0	0	0	0	0	0	0	0	0	0	0	0	0	0	0	0
Phatr3_EG00971	0	0	0	1	0	0	0	4	0	0	0	0	0	3	1	2	0	0	0	0	0	0	2	0	0	2	0	2	0	1	5	5	0	0	1	1	1	0	0	0	0	0	0	0	0	0	0	0	0
Phatr3_EG00972	0	0	0	0	0	0	0	0	0	0	0	0	0	0	0	0	0	0	0	0	0	0	0	0	0	0	0	0	0	0	0	0	0	0	0	0	0	0	0	0	0	0	0	0	1	0	0	0	0
Phatr3_EG00973	0	0	0	0	0	0	0	0	0	0	0	0	0	0	0	0	0	0	0	0	0	0	0	0	0	0	0	0	0	0	0	0	0	0	0	0	0	0	0	0	0	0	0	0	0	0	0	0	0
Phatr3_EG00974	0	0	0	0	0	0	0	0	0	0	0	0	0	0	0	0	0	0	0	0	0	0	0	0	0	0	0	0	0	0	0	0	0	0	0	0	0	0	0	0	0	0	0	0	0	0	0	0	0
Phatr3_EG00975	22	26	23	2	6	2	110	84	44	42	29	1	10	12	100	136	50	37	27	34	16	17	73	61	26	34	15	13	15	44	62	82	23	11	147	43	25	2	22	7	39	46	6	8	5	10	17	7	9
Phatr3_EG00976	19	10	15	24	12	12	14	19	27	16	30	14	17	28	10	4	18	10	11	17	10	14	10	20	6	7	17	23	18	10	22	54	18	24	39	20	23	56	36	34	8	16	7	21	13	14	25	14	10
Phatr3_EG00977	0	0	0	0	0	0	0	0	0	0	0	0	0	0	0	0	0	0	0	0	0	0	0	0	0	0	0	0	0	0	0	0	0	0	0	0	0	0	0	0	0	0	0	0	0	0	0	0	0
Phatr3_EG00978	51	19	20	5	4	10	111	145	24	32	30	4	34	24	99	97	42	24	18	13	13	16	136	95	16	6	28	46	33	69	187	178	57	40	52	10	16	54	64	33	47	49	33	14	19	42	42	27	13
Phatr3_EG00979	340	850	578	528	92	123	1693	1001	2262	1104	1447	641	185	1356	4827	5590	4218	2610	1064	3337	1351	1373	3627	667	1208	1664	661	706	617	2606	2104	2564	138	143	8449	1604	935	122	196	130	782	1490	474	514	531	196	260	263	277
Phatr3_EG00980	120	139	96	90	41	31	40	51	420	96	282	126	81	22	45	71	511	335	179	238	89	114	57	21	99	122	25	23	27	21	39	51	28	22	70	158	112	104	25	47	126	361	28	115	92	111	131	22	20
Phatr3_EG00981	4	1	1	0	1	0	20	14	3	1	3	0	0	2	4	7	5	5	3	1	2	0	14	7	0	2	4	4	2	1	2	4	4	6	0	1	1	7	9	2	5	1	2	2	1	7	5	2	3
Phatr3_EG00982	0	0	0	0	0	0	0	0	0	0	0	0	0	0	0	0	0	0	0	0	0	0	0	0	0	0	0	0	0	0	0	0	0	0	0	0	0	0	0	0	0	0	0	0	0	0	0	0	0
Phatr3_EG00983	0	0	0	2	0	0	2	0	1	1	0	2	1	0	2	0	2	0	1	1	0	0	0	1	0	0	0	0	0	0	2	4	1	0	4	0	0	0	0	0	1	1	2	0	2	1	1	1	0
Phatr3_EG00984	0	0	0	0	0	0	1	0	0	0	0	0	0	0	0	1	0	0	0	0	0	0	0	0	0	0	0	0	0	0	0	0	0	0	0	0	0	0	0	0	0	0	0	0	0	0	0	0	0
Phatr3_EG00985	0	0	0	0	0	0	0	0	0	0	0	0	0	0	0	0	0	0	0	0	0	0	0	0	0	0	0	0	0	0	0	0	0	0	0	0	0	0	0	0	0	0	0	0	0	0	0	0	0
Phatr3_EG00986	0	0	0	0	0	0	0	0	0	0	0	0	0	0	0	0	0	0	0	0	0	0	0	0	0	0	0	0	0	0	0	0	0	0	0	0	0	0	0	1	0	0	0	0	0	0	0	0	0
Phatr3_EG00987	14	11	7	2	2	3	36	41	33	25	22	4	21	9	24	21	24	7	7	12	9	10	41	22	16	9	23	26	19	26	28	45	19	15	28	7	11	19	21	20	13	24	8	4	5	12	16	9	6
Phatr3_EG00988	0	0	0	0	0	0	0	0	0	0	0	0	0	0	0	0	0	0	0	0	0	0	0	0	0	0	0	0	0	0	0	0	0	0	0	0	0	1	0	0	0	0	0	0	0	0	0	0	0
Phatr3_EG00989	0	0	0	0	0	0	0	0	0	0	0	0	0	0	0	0	0	0	0	0	0	0	0	0	0	0	0	0	0	0	0	0	0	0	0	0	0	0	0	0	0	0	0	0	0	0	0	0	0
Phatr3_EG00990	3	1	0	0	0	0	2	0	0	2	0	0	1	3	2	1	1	0	1	0	0	2	7	0	0	1	0	1	1	5	1	0	0	0	1	0	0	1	0	0	0	0	0	0	0	0	0	1	0
Phatr3_EG00991	89	100	108	45	54	28	117	122	96	48	74	49	81	365	78	89	179	90	62	43	57	52	314	253	76	76	60	51	60	425	286	311	63	111	124	106	109	114	138	92	134	114	84	49	61	99	126	78	44
Phatr3_EG00992	0	0	0	0	0	0	0	0	0	0	0	0	0	0	0	0	0	0	0	0	0	0	0	0	0	0	0	0	0	0	0	0	0	0	0	0	0	0	0	0	0	0	0	0	0	0	0	0	0
Phatr3_EG00993	0	0	0	0	0	0	0	0	0	0	0	0	0	0	0	0	0	0	0	0	0	0	0	0	0	0	0	0	0	0	0	0	0	0	0	0	0	0	0	0	0	0	0	0	0	0	0	0	0
Phatr3_EG00994	16	18	18	0	1	3	96	107	44	12	35	2	8	72	92	183	15	16	4	8	5	7	98	79	6	10	11	9	6	91	116	130	11	12	83	10	6	8	12	7	22	33	3	2	7	15	33	6	0
Phatr3_EG00995	12	17	14	9	2	1	44	46	78	59	48	17	7	11	27	48	44	20	20	34	11	13	57	38	6	6	5	4	9	18	58	69	7	18	129	8	6	18	17	9	21	29	3	13	8	50	34	21	14
Phatr3_EG00996	13	19	20	16	2	3	14	15	4	11	10	18	4	4	4	7	18	8	14	27	1	3	12	2	35	36	4	1	2	0	3	1	2	1	0	59	54	4	1	3	9	24	11	15	16	9	15	7	3
Phatr3_EG00997	9	13	17	5	9	5	9	18	5	19	6	2	10	34	5	13	19	5	14	19	4	8	23	15	6	12	13	14	9	27	39	40	14	20	0	15	6	7	23	1	18	23	10	5	5	22	13	4	10
Phatr3_EG00998	0	0	0	0	0	0	0	0	0	0	0	0	0	0	0	0	0	0	0	0	0	0	0	0	0	0	0	0	0	0	0	0	0	0	0	0	0	0	0	0	0	0	0	0	0	0	0	0	0
Phatr3_EG00999	128	382	286	213	226	218	449	527	374	276	331	248	666	406	432	458	335	226	170	214	856	928	848	763	103	130	427	408	445	633	603	781	726	1009	717	173	87	262	572	339	351	430	214	150	162	436	592	418	400
Phatr3_EG01000	0	0	0	0	0	0	0	0	0	0	0	0	0	0	0	0	0	0	0	0	0	0	0	0	0	0	0	0	0	0	0	0	1	0	0	0	0	0	0	0	0	0	0	0	0	0	0	0	0
Phatr3_EG01001	0	0	0	0	0	0	0	0	0	0	0	0	0	0	0	0	0	0	0	0	0	0	0	0	0	0	0	0	0	0	0	0	0	0	0	0	0	0	0	0	0	0	0	0	0	0	0	0	0
Phatr3_EG01002	0	0	0	0	0	0	0	0	0	0	0	0	0	0	0	0	0	0	0	0	0	0	0	0	0	0	0	0	0	0	0	0	0	0	0	0	0	0	0	0	0	0	0	0	0	0	0	0	0
Phatr3_EG01003	0	0	0	0	0	0	0	0	0	0	0	0	0	0	0	0	0	0	0	1	0	0	0	0	0	0	0	0	0	0	0	0	0	0	0	0	0	0	0	2	0	0	0	0	0	0	0	0	0
Phatr3_EG01004	286	278	278	401	394	257	346	401	252	222	298	298	658	141	191	229	400	322	351	252	258	241	279	331	161	175	331	316	290	244	326	403	339	457	93	253	224	1273	642	768	448	810	247	472	397	342	451	271	252
Phatr3_EG01005	62	35	96	43	53	46	119	80	95	92	91	54	90	28	66	100	142	98	86	103	82	93	115	75	81	81	90	86	68	40	49	70	60	59	21	149	115	192	141	123	72	112	55	69	61	62	102	45	37
Phatr3_EG01006	54	119	56	27	25	11	593	652	172	83	114	27	57	168	670	685	156	118	50	52	113	108	459	384	35	33	117	120	123	390	452	525	48	88	345	51	39	32	149	71	108	213	46	28	50	129	146	49	32
Phatr3_EG01007	0	0	0	0	0	0	0	0	0	0	0	0	0	0	0	0	0	0	0	0	0	0	0	0	0	0	0	0	0	0	0	0	0	0	0	0	0	0	0	0	0	0	0	0	0	0	0	0	0
Phatr3_EG01008	2	3	6	0	2	2	9	10	7	12	2	3	10	7	8	4	9	3	9	7	11	0	2	0	1	4	0	0	4	2	2	3	1	3	4	2	5	1	2	2	5	15	7	5	5	11	9	1	4
Phatr3_EG01009	0	0	0	0	0	0	0	0	0	0	0	0	0	0	0	0	0	0	0	0	0	0	0	0	0	0	0	0	0	0	0	0	0	0	0	0	0	0	0	0	0	0	0	0	0	0	0	0	0
Phatr3_EG01010	14	10	19	1	3	4	43	157	352	25	295	5	19	151	108	105	56	37	33	327	16	8	258	136	185	146	163	157	173	271	224	244	33	25	125	153	144	27	61	27	123	139	17	9	11	66	90	46	25
Phatr3_EG01011	0	0	0	0	0	0	0	0	0	0	0	0	0	0	0	0	0	0	0	0	0	0	0	0	0	0	0	0	0	0	0	0	0	0	0	0	0	0	0	0	0	0	0	0	0	0	0	0	0
Phatr3_EG01012	277	162	298	149	139	124	198	339	243	141	171	110	267	370	247	319	292	191	434	205	134	100	226	349	218	244	109	86	88	506	397	544	155	202	240	280	316	170	143	140	266	278	130	165	145	287	404	170	178
Phatr3_EG01013	84	111	93	170	95	57	217	170	245	93	214	241	178	49	179	235	357	267	193	199	214	196	279	75	134	174	199	184	134	59	110	150	103	66	67	231	228	180	184	139	133	250	144	235	166	94	127	92	91
Phatr3_EG01014	1	0	2	1	0	0	3	0	1	0	0	0	0	0	0	0	2	1	0	0	0	1	0	0	0	0	0	0	0	0	0	1	0	0	3	0	0	0	0	1	1	0	0	0	0	1	1	2	0
Phatr3_EG01015	0	0	0	0	0	0	0	0	0	0	0	0	0	0	0	0	0	0	0	0	0	0	0	0	0	0	0	0	0	0	0	0	0	0	0	0	0	0	0	0	0	0	0	0	0	0	0	0	0
Phatr3_EG01016	11	9	7	2	1	0	19	21	13	14	23	2	6	11	15	19	39	13	11	14	3	3	25	15	17	13	5	2	3	6	7	13	7	2	0	20	14	4	8	2	32	10	6	1	1	11	13	1	4
Phatr3_EG01017	43	81	57	21	23	18	210	263	83	75	106	19	77	60	258	182	90	74	45	40	83	105	171	135	63	47	135	123	108	143	206	262	84	81	198	77	66	144	155	110	96	114	42	35	52	71	86	50	45
Phatr3_EG01018	43	34	37	10	6	8	91	73	88	60	59	9	17	26	131	135	112	58	24	38	41	39	100	41	25	26	45	40	43	85	92	104	45	21	156	37	50	29	36	15	94	127	16	14	13	31	45	31	15
Phatr3_EG01019	8	14	14	5	5	5	9	15	14	22	8	6	6	1	11	6	22	27	28	21	5	8	11	3	12	7	20	16	14	2	0	2	8	11	6	8	12	14	14	13	13	28	16	7	10	11	13	8	12
Phatr3_EG01020	8	13	4	10	2	4	4	1	35	11	15	13	5	1	12	12	48	32	18	27	17	14	10	1	6	12	21	10	26	2	7	7	1	4	48	13	10	0	15	0	7	27	2	2	3	13	10	3	2
Phatr3_EG01021	7	15	13	5	3	7	33	22	34	14	18	5	5	26	27	27	35	25	19	41	4	4	27	11	18	18	16	3	9	14	34	27	1	5	31	24	36	2	6	5	23	23	8	8	9	10	13	2	3
Phatr3_EG01022	359	275	365	140	163	125	322	381	396	206	312	151	258	321	324	515	837	514	490	408	173	191	310	265	221	276	113	147	110	317	268	351	259	178	255	354	317	247	223	189	758	460	235	197	204	269	374	200	156
Phatr3_EG01023	14	18	35	20	24	17	31	26	35	26	24	26	55	8	27	18	39	21	21	22	31	27	18	13	35	20	43	44	61	13	32	21	25	48	42	43	31	100	70	73	33	45	15	28	20	29	36	33	32
Phatr3_EG01024	0	0	0	0	0	1	0	0	0	0	0	0	0	0	0	0	0	0	0	0	0	0	0	0	0	0	0	0	0	0	0	0	0	0	0	0	0	0	0	0	0	0	0	0	0	0	0	0	0
Phatr3_EG01025	103	72	102	173	91	86	114	171	115	130	78	197	207	77	125	169	163	107	92	73	179	194	141	149	53	56	114	130	124	165	241	302	171	159	230	77	67	237	173	167	131	260	160	409	310	155	196	215	202
Phatr3_EG01026	125	250	210	80	17	28	360	327	199	202	128	90	79	257	294	288	349	251	161	302	97	84	278	204	331	400	148	154	150	188	260	371	94	57	217	467	463	101	156	104	352	345	114	66	94	104	193	90	58
Phatr3_EG01027	0	0	0	0	0	0	0	0	0	0	1	0	0	0	1	0	7	3	15	4	13	9	0	0	0	0	0	0	1	0	0	1	1	0	0	0	0	0	0	0	0	0	1	0	2	0	0	4	0
Phatr3_EG01028	0	0	0	0	0	0	0	0	0	0	0	0	0	0	0	0	0	0	0	0	0	0	0	0	0	0	0	0	0	0	0	0	0	0	0	0	0	0	0	0	0	0	0	0	0	0	1	0	0
Phatr3_EG01029	0	0	0	0	0	0	0	0	0	0	0	0	0	0	0	0	0	0	0	0	0	0	0	0	0	0	0	0	0	1	0	0	0	0	0	0	0	0	0	1	0	0	0	0	0	0	0	0	0
Phatr3_EG01030	720	491	668	2998	1883	1515	278	403	550	271	324	2045	2384	736	268	258	1049	707	1084	743	1139	1142	211	420	395	499	751	677	731	490	604	693	804	1334	225	642	533	1743	1141	1189	457	1146	1167	2844	2198	945	1348	1078	904
Phatr3_EG01031	0	0	0	0	0	0	0	0	0	0	0	0	0	0	0	0	0	0	0	0	0	0	0	0	0	0	0	0	0	0	0	0	0	0	0	0	0	0	0	0	0	0	0	0	0	0	0	0	0
Phatr3_EG01032	28	25	19	2	3	6	97	99	27	47	20	3	8	39	81	101	233	192	45	41	81	76	121	47	11	28	13	12	11	13	29	53	9	6	121	28	21	7	15	11	149	85	65	28	32	20	25	28	27
Phatr3_EG01033	51	74	86	12	11	8	477	442	32	62	100	12	15	44	229	362	147	120	63	50	77	148	298	175	32	33	51	67	53	45	76	97	66	56	7	36	30	20	83	25	137	201	43	26	41	131	150	54	57
Phatr3_EG01034	871	787	1100	866	1010	732	1031	1596	988	1112	1323	897	1459	590	703	795	1443	1166	1205	1869	1473	1690	1349	1174	1408	1520	1871	2058	1867	911	1213	1581	1820	2109	657	1936	1546	2552	2972	1924	1105	2066	664	783	860	1134	1567	1336	1186
Phatr3_EG01035	1	0	0	1	1	1	1	0	0	6	1	2	0	0	0	0	1	2	2	3	2	4	0	0	0	1	0	3	0	0	0	0	0	0	0	0	1	1	1	3	0	2	0	4	4	2	0	1	4
Phatr3_EG01036	0	0	0	0	0	0	0	0	0	0	0	0	0	0	0	0	0	0	0	0	0	0	0	0	0	0	0	0	0	0	0	0	0	0	0	0	0	0	0	0	0	0	0	0	0	0	0	0	0
Phatr3_EG01037	169	122	117	66	75	89	325	357	460	176	358	91	201	273	482	509	478	289	238	270	241	220	402	354	125	147	206	205	230	448	689	887	181	245	868	178	156	145	278	142	201	323	111	64	96	193	260	180	142
Phatr3_EG01038	1	1	0	2	1	0	1	0	3	2	0	2	0	0	2	1	2	0	5	1	0	3	0	2	0	1	0	0	1	0	0	0	1	0	0	5	4	0	1	0	1	1	2	1	1	0	0	2	0
Phatr3_EG01039	51	18	44	7	33	16	53	85	20	13	10	9	50	48	40	51	24	21	37	18	20	25	43	60	7	21	10	6	2	64	81	101	27	24	44	24	22	34	25	8	16	47	12	9	11	53	73	18	16
Phatr3_EG01040	28	53	77	8	3	9	47	51	6	44	12	7	5	21	46	61	26	18	34	33	6	12	45	45	19	32	9	10	2	51	72	87	29	7	98	23	29	16	32	22	44	63	17	20	14	23	25	19	14
Phatr3_EG01041	106	75	143	59	73	54	161	224	170	92	123	41	138	75	178	192	81	60	64	61	56	65	190	153	81	90	129	120	113	193	231	282	138	137	256	108	118	225	201	157	80	158	91	74	68	152	177	118	91
Phatr3_EG01042	23	26	30	4	5	5	22	33	11	15	14	7	15	159	29	35	10	11	39	15	9	10	11	14	14	15	4	6	4	21	21	25	8	6	20	15	18	21	4	8	52	46	30	31	35	44	67	34	29
Phatr3_EG01044	504	325	576	686	598	514	223	192	715	361	516	575	1173	105	220	306	607	382	607	419	578	542	169	110	206	205	634	493	495	92	192	228	545	670	241	374	343	1065	621	666	380	690	375	651	527	468	638	511	468
Phatr3_EG01045	187	220	221	460	405	427	91	97	388	85	274	447	398	288	98	172	707	453	438	516	529	543	128	123	360	487	367	355	349	140	123	146	238	327	23	518	471	386	418	356	276	489	477	611	488	200	357	311	295
Phatr3_EG01046	279	174	247	104	120	107	931	1051	454	319	484	101	337	328	646	669	312	223	193	245	190	224	897	668	219	183	372	388	367	562	613	858	342	350	542	286	291	343	443	308	354	516	140	104	149	299	294	222	192
Phatr3_EG01047	0	0	0	0	0	0	0	0	0	0	0	0	0	0	0	0	0	0	0	0	0	0	0	0	0	0	0	0	0	0	0	0	0	0	0	0	0	0	0	0	0	0	0	0	0	0	0	0	0
Phatr3_EG01048	97	77	108	59	46	42	158	185	206	130	137	37	131	60	145	197	181	118	114	91	67	74	242	123	72	70	120	112	82	133	267	358	130	101	157	99	100	110	151	95	122	233	77	34	70	86	143	74	63
Phatr3_EG01049	466	459	601	358	516	436	787	801	798	705	478	318	841	279	764	1185	909	611	577	584	728	752	539	304	250	348	658	553	521	362	475	586	597	523	642	387	358	778	766	613	723	943	528	411	439	388	568	538	462
Phatr3_EG01050	7	7	5	4	1	2	25	23	46	14	41	3	2	0	37	43	25	19	11	20	11	5	12	6	3	12	5	6	5	13	21	32	3	6	20	5	5	9	6	6	13	16	2	5	10	3	1	3	2
Phatr3_EG01051	118	204	156	87	98	83	507	489	466	201	319	113	231	302	811	745	356	257	190	186	362	380	607	401	87	120	243	248	235	617	593	782	201	261	1376	112	106	73	263	150	202	268	143	90	116	172	219	133	122
Phatr3_EG01052	106	45	95	31	36	34	97	146	205	79	127	30	65	154	133	140	120	87	76	100	59	54	120	97	40	64	92	86	101	165	165	206	58	81	138	83	74	95	99	77	86	145	39	30	43	74	131	54	51
Phatr3_EG01053	0	0	0	0	0	0	0	0	1	0	0	0	0	0	0	0	1	0	0	0	0	0	0	0	0	0	0	0	0	0	0	0	0	0	0	0	0	0	0	0	0	0	0	0	0	0	0	0	0
Phatr3_EG01054	111	57	53	39	34	30	160	128	362	252	224	90	158	7	161	180	191	119	133	152	142	167	97	34	62	76	123	132	146	35	57	54	62	55	307	112	68	78	130	81	73	133	75	53	56	48	75	75	58
Phatr3_EG01055	0	0	0	0	0	0	0	0	0	0	0	0	0	0	0	0	0	0	0	0	0	0	0	0	0	0	0	0	0	0	0	0	0	0	0	0	0	0	0	0	0	0	0	0	0	0	0	0	0
Phatr3_EG01056	0	0	0	0	0	0	0	0	0	0	0	0	0	0	0	0	0	0	0	0	0	0	0	0	0	0	0	0	0	0	0	0	0	0	0	0	0	0	0	0	0	0	0	0	0	0	0	0	0
Phatr3_EG01057	0	0	0	0	0	0	0	0	0	0	0	0	0	0	0	0	0	0	0	0	0	0	0	0	0	0	0	0	0	0	0	0	0	0	0	0	0	0	0	0	0	0	0	0	0	0	0	0	0
Phatr3_EG01058	0	0	0	0	0	0	0	0	0	0	0	0	0	0	0	0	0	0	0	0	0	0	0	0	0	0	0	0	0	0	0	0	0	0	0	0	0	0	0	0	0	0	0	0	0	0	0	0	0
Phatr3_EG01060	301	395	398	69	58	83	1017	945	550	485	377	91	215	187	1327	1397	859	540	419	340	333	321	671	310	158	251	247	215	253	316	536	643	256	193	2377	233	265	191	283	181	718	570	291	122	172	172	208	165	119
Phatr3_EG01061	0	0	0	0	0	0	0	0	0	0	0	0	0	0	0	0	0	0	0	0	0	0	0	0	0	0	0	0	0	0	0	0	0	0	0	0	0	0	0	0	0	0	0	0	0	0	0	0	0
Phatr3_EG01062	0	0	0	0	0	0	0	0	0	0	0	0	0	0	0	0	0	0	0	0	0	0	0	0	0	0	0	0	0	0	0	0	0	0	0	0	0	0	0	0	0	0	0	0	0	0	0	0	0
Phatr3_EG01063	68	45	41	37	44	36	96	70	107	120	60	37	131	19	92	110	101	58	105	64	91	69	59	55	40	42	63	65	99	62	129	132	55	84	124	55	49	94	109	76	41	90	20	26	31	40	52	35	24
Phatr3_EG01064	0	0	0	0	0	0	0	0	0	1	3	1	1	0	1	0	2	1	3	1	2	2	1	0	1	0	0	0	0	0	0	0	0	0	0	0	0	0	0	0	0	0	0	0	0	0	0	0	0
Phatr3_EG01065	0	0	0	0	0	0	0	0	0	0	0	0	0	0	0	0	0	0	0	0	0	0	0	0	0	0	0	0	0	0	0	0	0	0	0	0	0	0	0	0	0	0	0	0	0	0	0	1	0
Phatr3_EG01066	417	480	606	413	361	333	1063	1204	791	599	559	246	445	851	1069	1361	864	512	685	689	529	516	1093	1024	320	433	602	540	617	1327	1429	1778	388	390	1074	471	462	272	607	336	475	1030	393	390	401	536	751	345	280
Phatr3_EG01067	104	100	101	136	31	51	68	103	127	129	63	610	63	53	160	150	241	177	323	782	185	171	17	10	245	375	34	37	56	6	21	11	27	29	121	323	233	70	96	76	52	120	139	298	255	53	103	200	141
Phatr3_EG01068	0	0	0	0	0	0	0	0	0	0	0	0	0	0	0	0	1	0	0	1	0	0	0	0	0	0	0	0	0	0	0	0	0	0	1	0	0	0	0	0	0	0	0	0	0	0	0	0	0
Phatr3_EG01069	134	72	102	22	77	47	338	325	79	126	115	46	95	64	173	274	98	67	84	69	91	112	205	209	80	82	133	143	146	95	150	192	287	235	40	134	119	226	332	201	147	154	59	43	56	124	149	116	85
Phatr3_EG01070	10	6	4	0	8	12	17	14	8	7	5	4	11	5	4	8	3	0	6	2	2	9	11	3	5	2	25	16	18	12	8	24	11	12	7	4	4	7	33	15	2	3	9	2	7	1	3	8	2
Phatr3_EG01071	512	309	565	183	180	203	979	1099	445	679	561	183	350	233	442	467	396	299	346	304	388	494	852	909	344	360	525	581	447	629	846	1060	615	580	430	638	443	816	905	659	308	502	154	110	117	275	402	260	217
Phatr3_EG01072	12	5	10	1	2	1	25	14	13	3	13	0	5	7	16	11	7	6	7	11	5	7	22	18	8	1	7	6	6	16	23	31	0	2	16	4	10	5	6	3	5	16	5	3	1	4	1	6	3
Phatr3_EG01073	0	0	0	0	0	0	0	0	0	0	0	0	0	0	0	0	0	0	0	0	0	0	0	0	0	0	0	0	0	0	0	0	0	0	0	0	0	0	0	0	0	0	0	0	0	0	0	0	0
Phatr3_EG01074	29	30	37	12	20	32	57	44	106	54	58	11	50	103	42	55	80	30	36	57	42	42	61	81	19	32	34	29	35	64	100	166	38	51	65	68	57	24	74	44	37	61	12	16	15	41	54	33	19
Phatr3_EG01075	56	72	60	12	33	18	347	439	68	20	59	12	39	507	303	379	34	24	44	15	24	16	210	317	10	12	16	20	26	388	401	482	43	50	282	26	13	15	112	38	57	149	31	42	52	150	188	39	36
Phatr3_EG01076	0	0	0	0	0	0	0	0	0	0	0	0	0	0	0	0	0	0	0	0	0	0	0	0	0	0	0	0	0	0	0	0	0	0	0	0	0	0	0	0	0	0	0	0	0	0	0	0	0
Phatr3_EG01077	38	26	27	7	18	4	58	59	80	48	61	8	18	39	49	67	34	41	26	24	10	13	43	38	19	23	39	31	28	35	88	78	28	30	57	31	31	11	35	20	27	66	10	7	12	15	28	9	6
Phatr3_EG01078	70	314	192	243	160	82	552	713	232	134	184	229	234	453	605	694	317	205	137	117	376	372	428	849	77	81	240	269	231	876	1171	1295	293	322	483	116	66	151	421	221	243	402	154	140	159	399	472	200	178
Phatr3_EG01079	4	7	0	1	2	1	10	2	4	4	4	1	0	2	4	7	2	2	1	3	2	3	3	7	1	3	2	2	1	0	8	12	1	0	0	2	2	4	5	4	3	6	0	0	3	3	6	0	0
Phatr3_EG01080	0	0	0	0	0	0	0	0	0	0	0	0	0	0	0	0	0	0	0	0	0	0	0	0	0	0	0	0	0	0	0	0	0	0	0	0	0	0	0	0	0	0	0	0	0	0	0	0	0
Phatr3_EG01081	0	3	2	0	0	0	0	0	0	0	0	0	0	0	0	0	0	0	1	0	1	2	0	0	0	0	0	0	0	0	0	0	2	2	0	0	0	1	0	0	1	1	0	0	0	0	2	1	1
Phatr3_EG01082	0	0	0	0	0	0	0	0	0	0	0	0	0	0	0	0	0	0	0	0	0	0	0	0	0	0	0	0	0	0	0	0	0	0	0	0	0	0	0	0	0	0	0	0	0	0	0	0	0
Phatr3_EG01083	73	54	91	170	105	73	98	96	136	43	81	328	148	29	87	117	186	129	120	214	187	177	40	32	59	67	88	82	88	27	38	52	134	102	83	72	96	255	134	219	43	88	147	307	260	78	77	105	93
Phatr3_EG01084	161	169	241	560	345	351	84	98	130	86	312	588	311	130	41	49	527	429	282	413	534	669	58	74	331	395	372	355	296	41	28	31	242	373	1	620	416	358	422	325	228	342	516	637	752	208	367	314	316
Phatr3_EG01085	38	122	51	42	41	28	212	283	124	102	85	50	73	145	318	381	132	88	51	34	114	150	279	298	13	23	111	131	107	317	362	424	83	106	293	33	15	35	141	74	96	152	38	35	31	84	112	77	54
Phatr3_EG01086	790	267	453	66	465	625	1605	2198	442	222	288	82	610	2781	1146	1090	171	107	350	55	190	205	1712	1213	202	216	8	8	17	1153	1137	1272	194	251	4032	299	299	140	163	101	98	206	59	53	45	281	432	123	111
Phatr3_EG01087	0	0	0	0	0	0	0	0	0	0	0	0	0	0	0	1	0	0	0	0	0	0	0	0	0	0	0	0	0	0	0	0	0	0	1	0	0	0	1	0	0	0	0	0	0	0	0	0	0
Phatr3_EG01088	11	5	2	5	8	5	6	7	6	10	1	7	8	6	5	5	7	2	7	6	2	3	1	0	9	7	3	7	7	2	1	2	2	2	4	9	6	7	2	1	14	17	6	5	5	2	9	6	5
Phatr3_EG01089	0	0	0	0	0	0	0	0	0	0	0	0	0	0	0	0	0	0	0	0	0	0	0	0	0	0	0	0	0	0	0	0	0	0	0	0	0	0	0	0	0	0	0	0	0	0	0	0	0
Phatr3_EG01090	220	204	220	61	76	89	571	804	218	286	250	79	189	311	302	251	203	145	152	184	168	185	701	717	262	271	278	256	186	584	849	1119	332	355	357	335	400	311	425	302	224	338	117	82	112	226	279	179	141
Phatr3_EG01091	168	170	232	130	193	158	133	184	89	138	131	140	162	205	82	55	155	143	202	115	123	162	130	196	174	197	200	188	160	209	229	283	198	226	159	283	316	397	285	238	121	246	68	117	125	111	178	110	113
Phatr3_EG01092	0	0	0	0	0	0	0	0	0	0	0	0	0	0	0	0	0	0	0	0	0	0	0	0	0	0	0	0	0	0	0	0	0	0	0	0	0	0	0	0	0	0	0	0	0	0	0	0	0
Phatr3_EG01093	0	0	0	0	0	0	0	0	0	0	0	0	0	0	0	0	0	0	0	0	0	0	0	0	0	0	0	0	0	0	0	0	0	0	0	0	0	0	0	0	0	0	0	0	0	0	0	0	0
Phatr3_EG01094	12	0	1	5	6	4	23	13	3	6	5	4	16	14	9	7	9	8	4	4	1	5	2	1	3	3	2	3	2	2	1	4	7	5	0	8	17	4	6	5	0	4	3	10	3	1	1	5	1
Phatr3_EG01095	378	446	636	867	406	329	267	521	1083	433	698	730	974	900	267	303	456	258	305	559	245	249	715	496	1077	1293	494	555	575	973	866	888	552	579	468	1544	1406	810	997	693	400	562	287	373	331	320	512	344	263
Phatr3_EG01097	0	0	0	0	0	0	0	0	0	0	0	0	0	0	0	0	0	0	0	0	0	0	0	0	0	0	0	0	0	0	0	0	0	0	0	0	0	0	0	0	0	0	0	0	0	0	0	0	0
Phatr3_EG01098	17	23	32	23	18	6	48	55	34	24	44	11	30	41	27	46	53	22	12	36	12	19	68	59	44	48	32	31	27	43	124	115	30	31	56	90	62	41	42	36	17	35	11	21	16	48	63	26	33
Phatr3_EG01099	9730	10135	14019	41015	8206	9007	2440	3308	4239	17653	3451	46394	17182	27065	822	985	5170	3580	8300	7912	4748	4956	3609	4015	22408	27265	3508	3410	3232	10642	3733	4393	2480	3895	948	30081	24334	8926	13206	8179	6191	4778	9147	9941	9419	1021	1514	1518	1301
Phatr3_EG01100	0	0	0	0	0	0	0	0	0	0	0	0	0	0	0	0	0	0	0	0	0	0	0	0	0	0	0	0	0	0	0	0	0	0	0	0	0	0	0	0	0	0	0	0	0	0	0	0	0
Phatr3_EG01101	6	6	2	1	1	2	13	10	4	0	6	2	1	5	4	4	8	9	9	3	2	4	8	17	7	5	3	4	2	7	14	16	6	1	2	7	7	10	5	3	2	11	1	2	4	5	10	7	4
Phatr3_EG01102	25	31	21	10	8	8	103	84	38	39	34	7	21	59	51	57	43	12	25	20	14	10	86	77	35	42	19	23	21	71	69	115	21	24	95	63	47	24	28	17	29	47	11	16	15	26	26	6	18
Phatr3_EG01103	1	0	0	0	0	0	0	0	0	0	0	0	0	0	0	0	1	0	0	0	0	0	0	0	0	0	0	0	0	0	0	1	0	0	1	0	1	0	0	0	0	0	0	0	0	0	0	0	0
Phatr3_EG01104	41	30	38	13	30	14	146	155	99	36	70	11	52	37	101	112	45	34	26	26	32	24	136	117	57	57	49	61	51	144	212	289	73	64	105	86	64	97	102	79	49	80	19	11	8	47	59	38	21
Phatr3_EG01105	173	256	250	191	302	250	399	380	591	283	674	198	287	166	197	306	551	406	286	261	382	466	627	261	255	268	518	534	426	144	146	232	339	388	44	362	256	328	528	268	300	446	319	288	325	231	305	242	244
Phatr3_EG01106	7	14	9	10	21	8	11	11	0	5	1	9	22	5	7	7	6	4	4	3	7	3	11	10	5	4	11	10	12	5	11	16	17	15	49	5	4	9	14	4	5	4	16	11	8	4	5	8	6
Phatr3_EG01107	143	175	230	225	203	218	317	345	141	176	327	223	204	168	80	163	239	194	212	168	135	200	396	232	299	317	237	214	187	90	145	171	229	217	33	451	420	271	407	280	166	281	122	156	149	162	215	116	117
Phatr3_EG01108	194	101	109	40	92	71	358	434	61	81	34	53	186	92	241	343	54	42	90	27	79	76	287	356	38	47	366	369	352	347	453	494	253	254	238	67	52	224	499	274	98	125	64	30	45	106	153	146	126
Phatr3_EG01109	0	0	0	0	0	0	0	0	0	0	0	0	0	0	0	0	0	0	0	0	0	0	0	0	0	0	0	0	0	0	0	0	0	0	0	0	0	0	0	0	0	0	0	0	0	0	0	0	0
Phatr3_EG01110	2	0	3	1	0	0	13	3	3	0	1	0	0	1	2	7	2	2	5	4	1	1	6	4	3	1	0	1	0	2	6	9	1	1	0	5	7	1	3	1	2	8	1	3	1	1	4	3	0
Phatr3_EG01111	111	63	109	26	32	32	260	290	254	109	207	18	104	101	186	209	143	114	51	63	54	51	254	186	53	74	116	113	113	215	266	383	120	122	268	87	89	108	145	83	144	167	35	36	29	102	129	59	46
Phatr3_EG01112	53	30	59	41	19	22	61	53	32	36	36	42	26	31	16	22	99	55	61	70	51	55	62	88	124	137	107	105	50	47	41	57	50	38	0	166	176	84	108	70	57	54	24	34	38	54	74	23	26
Phatr3_EG01113	1020	1150	1128	815	214	374	1286	1323	714	1657	854	574	363	389	495	537	1115	769	689	1253	544	652	1247	907	1313	1735	696	707	644	511	644	848	999	715	524	1857	1352	887	1106	694	515	1009	440	610	620	313	396	402	386
Phatr3_EG01114	0	0	0	0	0	0	0	0	0	0	0	0	0	1	2	0	6	3	1	3	1	1	0	0	0	0	0	0	0	0	0	0	0	0	0	3	0	0	0	0	0	1	1	1	2	0	0	0	0
Phatr3_EG01115	16	20	27	27	1	5	21	16	8	34	4	20	19	23	11	3	20	13	20	42	18	16	29	18	31	62	32	41	47	43	50	60	21	11	103	62	68	24	42	25	16	34	13	17	9	10	13	7	8
Phatr3_EG01116	0	0	0	0	0	0	0	1	0	0	0	0	0	0	0	0	0	0	0	0	0	0	0	0	0	0	0	1	0	0	0	0	0	0	0	0	0	0	0	0	0	0	0	0	0	0	0	0	0
Phatr3_EG01117	0	0	0	0	0	0	0	0	0	0	0	0	0	0	0	0	0	0	0	0	0	0	0	0	0	0	0	0	0	0	0	0	0	0	0	0	0	0	0	0	0	0	0	0	0	0	0	0	0
Phatr3_EG01118	133	71	145	49	71	82	113	125	75	70	46	50	135	61	45	41	43	41	30	19	25	25	74	93	48	72	64	53	63	107	121	147	94	110	66	99	111	145	117	110	66	76	22	30	36	37	62	53	36
Phatr3_EG01119	66	97	81	27	38	36	81	114	122	82	93	36	73	64	71	105	106	69	44	68	77	55	95	99	99	99	76	83	63	120	180	163	75	62	184	145	168	52	120	91	57	137	30	17	18	35	51	33	41
Phatr3_EG01120	440	239	393	139	107	110	532	729	405	130	266	99	140	1074	401	519	481	302	734	271	88	108	615	488	403	483	96	83	94	425	442	572	109	101	903	536	691	114	87	77	194	285	159	176	141	151	211	109	105
Phatr3_EG01121	1	8	1	0	1	1	1	1	3	4	2	1	0	1	2	1	0	4	0	0	3	0	2	2	2	1	1	0	0	0	0	1	0	1	4	0	2	1	0	0	3	6	1	0	0	3	5	3	1
Phatr3_EG01122	1	1	0	0	0	0	0	0	0	0	0	0	0	0	0	0	0	1	0	0	0	0	0	0	0	0	0	0	0	0	0	0	0	0	0	1	0	0	0	0	0	0	0	0	0	0	0	0	0
Phatr3_EG01123	46	21	49	6	7	10	178	241	57	21	31	21	18	129	118	158	57	37	21	21	24	27	152	162	13	19	16	36	18	198	247	278	26	31	175	30	34	17	53	26	31	65	36	38	46	49	36	16	17
Phatr3_EG01124	0	0	0	0	0	0	0	0	0	0	0	0	0	0	0	0	0	0	0	0	0	0	0	0	0	0	0	0	0	0	0	0	0	0	0	0	0	0	0	0	0	0	0	0	0	0	0	0	0
Phatr3_EG01125	854	1147	1863	442	380	369	1072	1141	397	325	356	294	366	1477	290	268	1000	660	685	562	248	261	525	1042	1341	1832	260	289	263	477	1045	1257	580	257	454	1927	2128	545	1018	513	998	1029	328	417	347	692	1199	756	606
Phatr3_EG01126	0	0	0	0	0	0	0	0	0	0	0	0	0	0	0	0	0	0	0	0	0	0	0	0	0	0	0	0	0	0	0	0	0	0	0	0	0	0	0	0	0	0	0	0	0	0	0	0	0
Phatr3_EG01127	4	1	5	0	0	2	0	2	0	1	3	0	1	1	2	0	0	0	5	0	0	0	1	0	1	1	0	0	1	0	0	4	1	1	1	1	5	0	1	2	2	1	1	1	0	0	1	2	0
Phatr3_EG01128	400	463	542	221	174	189	735	788	781	639	484	285	430	424	655	938	436	277	554	429	320	314	756	472	444	523	497	447	440	658	831	922	467	460	1710	781	798	283	688	365	336	654	218	157	142	305	390	225	224
Phatr3_EG01129	37	55	43	16	12	10	62	40	98	26	76	34	28	50	32	46	96	46	50	37	13	23	74	65	50	62	17	12	23	81	90	144	24	18	138	70	84	37	41	26	60	78	30	29	15	33	50	12	17
Phatr3_EG01130	0	0	0	0	0	0	0	0	0	0	0	0	0	0	0	0	0	0	0	0	0	0	0	0	0	0	0	0	0	0	0	0	0	0	0	0	0	0	0	0	0	0	0	0	0	0	0	0	0
Phatr3_EG01131	0	0	0	0	0	0	0	0	0	0	0	0	0	0	0	0	0	0	0	0	0	0	0	0	0	0	0	0	0	0	0	0	0	0	0	0	0	0	0	0	0	0	0	0	0	0	0	0	0
Phatr3_EG01132	6	3	5	0	3	1	19	22	17	13	11	4	7	9	25	29	12	11	17	7	9	13	22	14	4	3	6	6	8	11	16	18	4	5	35	5	8	10	12	5	10	13	3	4	5	3	7	3	9
Phatr3_EG01133	70	121	87	37	46	27	146	130	419	130	271	44	91	22	129	200	221	136	77	133	60	65	384	80	136	154	269	245	281	77	175	240	161	124	185	180	111	229	274	168	149	351	58	69	58	73	65	93	79
Phatr3_EG01134	0	0	0	0	0	0	0	0	0	0	0	0	0	0	0	0	0	0	0	0	0	0	0	0	0	0	0	0	0	0	0	0	0	0	0	0	0	0	0	0	0	0	0	0	0	0	0	0	0
Phatr3_EG01135	60	50	78	18	27	13	90	116	166	94	76	18	39	209	105	114	120	46	47	76	49	38	262	101	61	79	30	16	36	132	244	262	32	43	324	115	105	10	43	40	40	60	11	10	12	40	67	11	16
Phatr3_EG01136	673	548	553	364	429	476	1140	1406	627	928	630	320	515	690	599	560	694	440	572	451	502	601	1192	1163	253	304	987	1003	923	1279	1371	1504	685	672	990	472	344	522	812	521	587	897	338	228	282	519	631	426	394
Phatr3_EG01137	0	1	1	0	0	1	3	1	0	0	0	0	0	0	0	3	1	2	0	0	0	0	1	5	0	0	0	0	0	1	1	2	0	0	0	0	3	0	0	1	0	1	0	0	0	0	0	1	0
Phatr3_EG01138	0	0	0	0	0	0	0	0	0	0	0	0	0	0	0	0	0	0	0	0	0	0	0	0	0	0	0	0	0	0	0	0	0	0	0	1	0	0	0	0	0	0	0	0	0	0	0	0	0
Phatr3_EG01139	1649	1248	2094	1025	1435	1392	2760	3099	2795	2243	1752	1207	2333	2119	2035	2500	1709	1138	1879	1233	1372	1372	2404	1964	1083	1179	1292	1153	1164	2778	2922	3885	1449	1725	4575	1585	1511	1107	2002	1128	960	1848	718	692	676	1210	1704	916	790
Phatr3_EG01140	169	146	249	103	185	159	194	206	65	227	186	128	200	52	46	79	128	123	113	165	138	173	120	127	210	219	232	234	223	53	73	84	212	192	5	285	233	496	386	279	148	163	39	71	48	100	145	80	80
Phatr3_EG01141	0	0	0	0	0	0	0	0	0	0	0	0	0	0	0	0	0	0	0	0	0	0	0	0	0	0	0	0	0	0	0	0	0	0	0	0	0	0	0	0	0	0	0	0	0	0	0	0	0
Phatr3_EG01142	0	0	0	0	0	0	0	0	0	0	0	0	0	0	0	0	0	0	0	0	0	0	0	0	0	0	0	0	0	0	0	0	0	0	0	0	0	0	0	0	0	0	0	0	0	0	0	0	0
Phatr3_EG01143	0	1	0	0	0	0	0	0	0	0	0	0	0	0	0	0	0	0	0	0	0	0	0	0	0	0	1	0	1	0	0	0	0	0	0	0	0	0	0	0	0	0	0	0	0	0	0	0	0
Phatr3_EG01144	0	0	0	0	0	0	0	0	0	0	0	0	0	0	0	0	0	0	0	0	0	0	0	0	0	0	0	0	0	0	0	0	0	0	0	0	0	0	0	0	0	0	0	0	0	0	0	0	0
Phatr3_EG01145	283	186	278	63	108	97	707	865	455	263	355	66	198	280	358	386	201	194	195	121	108	132	1390	598	154	131	225	206	184	578	631	814	240	232	504	195	216	198	244	173	180	241	108	66	106	224	257	104	96
Phatr3_EG01146	15	13	15	3	7	2	55	52	58	40	29	3	28	19	42	33	20	14	8	16	4	12	57	43	23	19	42	29	21	45	60	69	14	16	133	27	26	27	40	17	31	29	6	3	4	13	13	9	3
Phatr3_EG01147	0	0	0	0	0	0	0	0	0	0	1	1	0	0	0	0	0	0	0	0	0	0	0	0	0	0	0	0	0	0	0	0	0	0	0	0	2	0	0	0	0	0	0	0	0	1	1	0	0
Phatr3_EG01148	35	26	24	9	10	13	38	51	108	16	68	14	22	57	44	44	56	49	63	31	8	9	41	53	25	21	18	11	13	57	53	81	18	9	99	30	39	18	14	16	75	46	21	11	20	30	50	20	21
Phatr3_EG01149	248	132	203	61	56	55	544	703	192	251	209	67	138	198	471	390	156	111	163	170	129	182	602	577	158	163	271	276	261	586	732	1002	269	276	337	264	226	458	395	363	157	239	96	72	77	150	161	118	105
Phatr3_EG01150	0	0	0	0	0	0	0	0	0	0	0	0	0	0	0	1	0	0	0	1	0	0	0	0	0	0	0	0	0	0	0	0	0	0	0	0	0	0	0	0	0	0	0	0	0	0	0	0	0
Phatr3_EG01151	0	0	0	0	0	0	0	0	0	0	0	0	0	0	0	0	0	0	0	0	0	0	0	0	0	0	0	0	0	0	0	0	0	0	0	0	0	0	0	0	0	0	0	0	0	0	0	0	0
Phatr3_EG01152	1	0	1	1	2	0	0	0	0	1	1	0	0	0	1	0	0	0	0	0	0	1	0	0	0	0	0	1	0	1	2	7	0	0	0	0	0	1	2	0	1	0	1	0	1	3	1	0	0
Phatr3_EG01153	0	0	0	0	0	0	0	0	0	0	0	0	0	0	0	0	0	0	0	0	0	0	0	0	0	0	0	0	0	0	0	0	0	0	0	0	0	0	0	0	0	0	0	0	0	0	0	0	0
Phatr3_EG01154	1	1	3	1	0	0	1	4	2	0	2	0	0	0	2	3	1	1	0	0	0	0	4	1	0	1	0	2	0	0	2	2	0	0	5	0	2	5	0	1	1	0	0	1	0	0	0	0	0
Phatr3_EG01155	1	1	0	0	1	1	4	7	0	0	0	0	8	0	2	2	0	0	0	1	1	1	2	0	0	0	0	1	0	0	1	2	0	0	0	0	1	5	0	3	0	0	0	1	1	1	0	1	3
Phatr3_EG01156	0	0	0	0	0	0	0	0	0	0	0	0	0	0	0	0	0	0	0	0	0	0	0	0	0	0	0	0	0	0	0	0	0	0	0	0	0	0	0	0	0	0	0	0	0	0	0	0	0
Phatr3_EG01157	8	10	10	5	24	15	50	49	80	34	49	12	44	29	38	45	6	12	10	18	11	16	26	13	9	7	20	24	40	22	32	45	12	13	63	16	12	14	19	14	8	21	5	5	5	5	8	6	4
Phatr3_EG01158	0	0	0	0	0	0	0	2	0	0	0	0	0	0	0	0	0	0	0	0	0	0	0	0	0	0	0	0	0	0	0	0	0	0	0	0	1	0	0	0	0	0	0	0	0	1	0	0	0
Phatr3_EG01159	60	58	79	18	23	43	121	98	151	82	111	14	64	39	101	177	90	57	79	76	55	46	118	79	63	59	56	53	59	118	176	169	52	58	233	90	121	59	68	47	60	123	36	23	40	45	82	49	37
Phatr3_EG01160	1	1	0	0	0	0	0	0	0	1	0	1	0	0	0	0	0	0	0	0	1	0	0	0	0	0	2	1	1	0	0	0	0	0	0	1	1	1	0	0	1	0	0	0	0	0	0	0	1
Phatr3_EG01161	61	43	52	17	8	8	75	87	54	76	48	9	42	74	65	81	102	58	75	71	25	40	62	101	68	105	45	41	35	114	138	191	48	35	26	99	77	59	84	75	92	133	41	19	26	76	90	39	40
Phatr3_EG01162	163	238	283	49	81	68	340	289	217	232	165	46	177	258	256	318	253	169	248	160	124	140	238	339	163	153	131	120	155	312	356	536	230	130	333	209	244	86	177	118	390	472	119	84	77	392	583	223	178
Phatr3_EG01163	0	0	0	0	0	0	0	0	0	0	0	0	0	0	0	0	0	0	0	0	0	0	0	0	0	0	0	0	0	0	0	0	0	0	0	0	0	0	0	0	0	0	0	0	0	0	0	0	0
Phatr3_EG01164	1134	794	858	379	651	600	1856	2260	1484	1023	953	354	755	1832	1575	1724	1591	1062	1281	977	1068	1078	2132	1668	608	741	1120	1089	1042	2125	2306	3106	819	1017	1726	761	652	412	1278	666	835	1731	530	356	395	1192	1687	696	535
Phatr3_EG01165	0	0	0	0	0	0	0	0	0	0	0	0	0	0	0	0	0	0	0	0	0	0	0	0	0	0	0	0	0	0	0	0	0	0	0	0	0	0	0	0	0	0	0	0	0	0	0	0	0
Phatr3_EG01166	44	40	52	7	4	4	78	77	28	49	28	13	35	61	37	65	65	57	54	55	30	27	58	67	39	62	32	36	24	51	61	82	37	36	8	86	102	70	68	49	75	89	20	11	15	51	78	35	24
Phatr3_EG01167	0	0	0	0	0	0	0	0	0	0	0	0	0	0	0	0	0	0	0	0	0	0	0	0	0	0	0	0	0	0	0	0	0	0	0	0	0	0	0	0	0	0	0	0	0	0	0	0	0
Phatr3_EG01168	0	0	0	0	0	0	0	1	0	2	0	0	0	0	0	0	0	0	1	1	1	0	0	0	0	0	0	0	0	0	0	0	0	1	0	0	0	0	0	1	1	0	2	0	0	0	0	0	0
Phatr3_EG01169	3	4	1	1	0	1	11	12	7	2	7	0	9	0	1	14	1	2	1	1	6	11	6	12	0	2	11	20	6	4	11	23	7	12	5	0	0	3	7	1	6	4	4	1	3	2	1	6	3
Phatr3_EG01170	53	32	46	13	20	16	126	152	93	58	60	6	68	56	141	127	65	46	45	27	26	33	149	107	30	44	76	75	66	104	150	181	75	39	155	55	40	88	110	84	69	117	26	28	23	72	97	40	44
Phatr3_EG01171	77	61	65	14	9	39	217	214	224	81	145	29	79	76	224	261	125	81	82	63	56	50	157	114	70	90	63	53	52	134	207	255	65	54	241	120	134	67	104	63	85	184	42	30	30	68	98	48	28
Phatr3_EG01172	238	176	216	79	199	161	232	253	203	263	140	108	302	167	252	317	242	176	292	207	230	232	241	207	134	142	294	275	270	279	378	418	287	317	248	171	165	205	438	245	184	403	159	95	110	211	329	246	178
Phatr3_EG01173	0	0	0	0	0	0	0	0	0	0	0	0	0	0	0	0	0	0	0	0	0	0	0	0	0	0	0	0	0	0	0	0	0	0	0	0	0	0	0	0	0	0	0	0	0	0	0	0	0
Phatr3_EG01174	434	321	460	181	301	283	714	694	767	556	501	239	504	474	1134	1212	714	460	658	502	480	514	612	562	347	363	380	344	410	871	980	1290	382	469	1850	469	463	299	585	329	403	728	281	225	260	481	564	351	317
Phatr3_EG01175	0	0	0	0	0	0	0	0	0	0	0	0	0	0	0	0	0	0	0	0	0	1	0	0	0	0	0	0	0	0	0	0	0	0	0	0	0	0	0	0	0	0	0	0	0	0	0	0	0
Phatr3_EG01176	0	0	0	0	0	0	0	0	4	1	1	0	5	0	1	0	1	0	1	1	1	5	0	0	0	1	2	0	0	0	0	0	0	0	0	1	0	0	3	0	2	4	1	0	0	2	1	0	1
Phatr3_EG01177	431	387	432	376	431	343	198	193	538	376	353	326	392	451	279	387	1146	659	1119	667	245	231	156	194	442	538	211	195	222	256	165	183	296	226	398	568	520	157	328	185	625	580	524	394	461	190	272	356	318
Phatr3_EG01178	0	0	0	0	0	0	0	0	0	0	0	0	0	0	0	0	0	1	0	0	0	0	0	0	0	0	0	0	0	0	0	0	0	0	0	1	0	0	0	0	0	0	0	0	0	0	0	0	0
Phatr3_EG01179	0	2	1	0	0	1	2	0	2	0	0	3	4	1	0	2	1	0	4	2	4	0	0	0	0	1	0	0	0	0	1	0	0	0	0	0	0	2	0	0	1	3	1	0	1	2	2	1	0
Phatr3_EG01180	17	24	19	10	2	3	17	29	25	32	9	6	19	35	21	24	33	29	39	35	12	13	19	38	24	30	12	16	16	35	47	74	21	14	61	37	15	19	38	18	36	54	12	11	8	23	28	20	16
Phatr3_EG01181	218	187	207	109	244	200	245	282	152	231	106	114	302	166	283	355	277	189	225	202	218	255	315	331	140	160	296	273	319	354	497	602	350	411	352	226	216	260	558	278	204	340	152	123	149	212	294	251	244
Phatr3_EG01182	0	0	0	0	0	0	0	0	0	0	0	0	0	0	0	0	0	0	0	0	0	0	0	0	0	0	0	0	0	0	0	0	0	0	0	0	0	0	0	0	0	0	0	0	0	0	0	0	0
Phatr3_EG01183	0	0	0	0	0	0	0	0	0	0	0	0	0	0	0	0	0	0	0	0	0	0	0	0	0	0	0	0	0	0	0	0	0	0	0	0	0	0	0	0	0	0	0	0	0	0	0	0	0
Phatr3_EG01184	28	79	37	34	37	17	75	95	154	44	140	33	56	208	48	89	236	120	64	159	63	69	82	90	41	61	41	50	63	79	212	240	99	106	83	71	64	39	78	52	104	156	35	28	37	89	98	39	39
Phatr3_EG01185	0	8	3	0	0	0	4	1	3	2	2	1	1	3	1	1	13	2	2	3	1	0	2	2	6	12	2	1	0	2	3	4	0	0	0	6	6	0	0	2	5	11	2	0	3	5	1	2	0
Phatr3_EG01186	0	0	0	0	0	0	0	0	0	0	0	0	0	0	0	0	0	0	0	0	0	0	0	0	0	0	0	0	0	0	0	0	0	0	0	0	0	0	0	0	0	0	0	0	0	0	0	0	0
Phatr3_EG01187	0	0	0	0	0	0	0	0	0	0	0	0	0	0	0	0	0	0	0	0	0	0	0	0	0	0	0	0	0	0	0	0	0	0	0	0	0	0	0	0	0	0	0	0	0	0	0	0	0
Phatr3_EG01188	137	126	194	32	29	36	330	353	195	111	174	26	96	169	207	265	269	168	100	149	74	83	247	254	136	169	109	106	135	234	384	454	118	78	244	274	223	112	175	96	222	244	80	74	55	171	191	72	59
Phatr3_EG01189	0	0	0	0	0	0	0	0	0	0	0	0	0	0	0	0	0	0	0	0	0	0	0	0	0	0	0	0	0	0	0	0	0	0	0	0	0	0	0	0	0	0	0	0	0	0	0	0	0
Phatr3_EG01190	0	0	0	0	0	0	0	0	0	0	0	0	0	0	0	1	0	0	1	0	0	0	0	0	0	0	0	0	0	0	0	0	0	0	0	0	0	0	0	0	0	0	0	0	0	1	1	0	1
Phatr3_EG01191	0	0	0	0	0	0	0	0	0	0	1	0	0	0	0	0	0	0	0	0	0	0	0	0	0	0	0	0	0	0	0	0	0	0	0	0	0	0	0	0	0	0	0	0	0	0	0	0	0
Phatr3_EG01192	0	0	1	0	0	0	0	0	0	1	1	0	1	0	1	1	0	0	1	1	1	0	0	2	1	0	0	0	0	0	3	1	2	0	0	0	2	0	1	1	1	1	0	0	0	0	0	0	0
Phatr3_EG01193	0	0	0	0	0	0	0	0	0	0	0	0	0	0	0	0	0	0	0	0	0	0	0	0	0	0	0	0	0	0	0	0	0	0	0	0	0	0	0	0	0	0	0	0	0	0	0	0	0
Phatr3_EG01194	0	0	1	0	1	0	3	2	0	1	0	0	0	0	0	3	0	0	0	3	0	0	0	3	0	0	0	0	0	0	0	0	0	1	1	0	0	0	0	0	0	0	0	0	0	0	0	1	0
Phatr3_EG01195	2	0	1	0	0	0	0	2	0	1	2	0	1	0	3	6	2	0	0	0	0	0	6	0	0	0	0	0	0	2	1	3	0	0	5	0	0	1	0	0	1	1	0	0	0	1	1	0	0
Phatr3_EG01196	0	0	0	0	0	0	0	0	0	0	0	0	0	0	0	0	0	0	0	0	0	0	0	0	0	0	0	0	0	0	0	0	0	0	0	0	0	0	0	0	0	0	0	0	0	0	0	0	0
Phatr3_EG01197	26	23	27	15	8	10	47	51	25	25	25	13	26	21	42	28	24	17	25	13	10	13	38	23	11	13	19	26	17	33	47	72	25	18	41	20	16	22	28	24	24	28	14	9	15	20	16	17	10
Phatr3_EG01198	65	25	50	13	16	16	117	103	59	39	51	6	32	30	62	79	72	41	23	22	26	31	97	78	31	27	37	31	29	74	100	130	30	27	35	48	43	46	49	42	68	66	24	40	27	62	71	23	24
Phatr3_EG01199	31	5	8	57	44	21	5	7	9	5	11	80	76	4	2	5	8	6	9	5	23	12	2	2	4	4	33	21	24	0	1	2	0	2	1	7	14	47	18	24	2	5	10	51	31	27	35	21	13
Phatr3_EG01200	165	264	222	221	202	191	534	565	345	350	304	314	674	409	432	458	477	303	212	230	807	862	935	656	118	158	463	453	473	566	668	791	446	657	627	212	135	238	638	379	364	410	259	203	236	375	459	375	315
Phatr3_EG01201	0	0	0	0	0	0	0	0	1	0	0	0	0	0	0	0	0	0	0	0	0	0	1	0	0	0	0	0	0	0	0	0	0	0	0	1	0	0	0	0	0	0	0	0	0	0	0	0	0
Phatr3_EG01202	14	4	3	4	13	12	36	36	60	21	44	8	24	14	20	31	5	3	4	13	13	8	18	10	3	6	23	22	19	7	12	7	7	11	9	5	8	11	14	8	6	5	3	4	1	6	14	7	4
Phatr3_EG01203	42	39	51	31	22	38	43	70	62	68	53	34	77	51	54	67	88	58	89	90	64	83	42	43	60	62	74	63	57	29	60	89	42	59	58	64	70	60	65	67	50	102	45	56	56	74	97	51	53
Phatr3_EG01204	226	123	214	40	63	52	566	671	262	177	289	39	161	257	352	419	173	127	124	147	99	130	515	411	147	131	198	173	179	370	459	560	191	192	241	196	239	190	291	188	564	538	115	77	79	221	302	152	124
Phatr3_EG01205	64	107	72	43	22	18	107	93	204	98	112	48	70	73	148	235	229	148	102	100	140	115	84	58	73	73	113	122	141	95	101	114	92	76	487	115	103	64	100	62	119	210	34	37	39	90	91	74	68
Phatr3_EG01206	287	299	451	383	231	276	324	372	432	247	272	440	553	177	480	512	576	440	474	445	432	376	224	127	244	359	263	253	288	175	165	251	260	232	957	441	503	261	332	248	307	621	273	387	297	194	294	280	192
Phatr3_EG01207	7	3	2	2	7	0	15	17	6	1	7	3	12	4	4	20	1	2	6	1	1	4	10	5	1	1	5	2	3	5	18	13	5	5	21	3	9	17	11	12	8	9	2	0	2	11	9	7	2
Phatr3_EG01208	66	38	86	33	25	22	180	187	155	69	169	29	54	164	114	120	200	114	86	160	51	62	319	191	120	128	94	77	78	186	295	298	110	92	105	192	151	104	109	88	131	172	76	59	62	142	178	84	74
Phatr3_EG01209	46	42	43	10	8	9	90	105	78	35	84	6	24	96	60	63	84	48	53	51	29	28	95	93	51	59	53	42	54	85	96	127	24	22	31	70	47	23	48	30	64	87	18	16	15	46	65	16	17
Phatr3_EG01210	0	0	0	0	0	0	0	0	0	0	0	0	0	0	0	0	0	0	0	0	0	0	0	0	0	0	0	0	0	0	0	0	0	0	0	1	0	0	0	0	0	1	0	0	0	0	0	0	0
Phatr3_EG01211	0	0	0	0	0	0	0	0	0	0	0	0	0	0	0	0	0	0	0	0	0	0	0	0	0	0	0	0	0	0	0	0	0	0	0	0	0	0	0	0	0	0	0	0	0	0	0	0	0
Phatr3_EG01212	8	2	0	2	0	1	14	4	13	6	7	2	1	3	27	33	10	3	6	3	3	1	8	1	1	3	2	2	2	0	2	1	0	1	17	2	7	2	1	1	1	2	3	2	2	0	2	2	0
Phatr3_EG01213	0	0	0	0	0	0	0	0	0	0	0	0	0	0	0	0	0	0	0	0	0	0	0	0	0	0	0	0	0	0	0	0	0	0	0	0	0	0	0	0	0	0	0	0	0	0	0	0	0
Phatr3_EG01214	0	0	0	0	0	0	0	0	0	0	0	0	0	0	0	0	0	0	0	0	0	0	0	0	0	0	0	0	0	0	0	0	0	0	0	0	0	0	0	0	0	0	0	0	0	0	0	0	0
Phatr3_EG01215	0	0	0	0	0	0	0	0	0	0	0	0	0	0	0	0	0	0	0	0	0	0	0	0	0	0	0	0	0	0	0	0	0	0	0	0	0	0	0	0	0	0	0	0	0	0	0	0	0
Phatr3_EG01216	0	0	1	0	0	0	0	0	0	0	1	0	0	0	1	2	3	4	2	1	2	1	2	0	2	3	0	0	0	0	0	1	2	0	0	0	6	1	3	2	0	0	1	3	1	0	3	2	0
Phatr3_EG01217	0	0	0	0	0	0	0	0	0	0	0	0	0	0	1	0	0	0	0	0	0	0	0	0	0	0	0	0	0	0	0	0	0	0	0	0	0	0	0	0	0	0	0	0	0	0	0	1	0
Phatr3_EG01218	0	0	0	0	0	0	0	0	0	0	0	0	0	0	0	0	0	0	0	0	0	0	0	0	0	0	0	0	0	0	0	0	0	0	0	0	0	0	0	0	0	0	0	0	0	0	0	0	0
Phatr3_EG01219	449	280	607	139	213	231	1145	1219	535	383	526	142	410	294	717	801	499	319	442	336	296	296	814	578	338	357	349	312	342	430	492	642	493	523	447	563	444	583	619	428	430	660	245	171	216	559	701	416	344
Phatr3_EG01220	0	0	0	0	0	0	0	0	0	0	0	0	0	0	0	0	0	0	0	0	0	0	0	0	0	0	0	0	0	0	0	0	0	0	0	0	0	0	0	0	0	0	0	0	0	0	0	0	0
Phatr3_EG01221	43	34	39	21	25	30	42	43	39	53	25	15	47	13	39	41	81	63	53	56	26	40	39	41	41	39	33	42	49	19	50	88	53	70	10	43	35	78	63	62	34	60	36	32	19	58	67	27	29
Phatr3_EG01222	52	24	23	35	53	36	23	41	43	30	32	29	88	40	14	8	44	13	61	31	45	40	34	59	38	35	7	17	8	40	109	93	38	65	45	79	52	51	49	42	32	35	30	26	46	48	48	33	23
Phatr3_EG01223	41	25	29	29	51	41	23	62	15	24	20	26	48	16	10	11	39	26	51	24	26	48	28	45	41	38	11	5	7	13	31	45	49	66	0	59	68	57	43	46	20	26	18	33	39	51	44	27	26
Phatr3_EG01224	2	2	2	1	0	1	2	2	2	1	2	1	0	0	0	1	0	0	0	0	0	2	1	0	1	1	5	2	3	0	0	2	4	1	0	1	3	10	11	12	6	2	0	0	0	1	4	1	4
Phatr3_EG01225	24	11	19	5	11	13	37	38	71	33	58	3	36	11	10	17	20	12	14	13	17	18	27	11	8	10	20	21	20	15	39	45	40	40	18	17	15	43	71	28	20	32	8	6	4	25	40	15	13
Phatr3_EG01226	4	2	3	4	1	0	0	0	7	8	4	0	1	0	3	3	6	4	5	5	5	4	0	0	2	4	2	0	2	0	0	1	1	0	1	4	1	3	8	4	2	9	7	1	5	2	2	3	3
Phatr3_EG01227	796	894	1001	505	476	442	629	590	1131	1096	829	581	759	223	645	774	1451	875	1279	1178	805	832	649	336	693	968	654	683	651	414	490	582	678	544	476	927	798	638	765	498	740	1097	476	523	478	442	558	498	379
Phatr3_EG01228	5	9	0	3	2	4	15	15	26	10	7	3	12	3	27	39	10	4	4	3	29	18	27	18	1	3	35	28	43	18	16	54	22	20	31	8	5	6	36	11	13	15	7	5	4	14	6	20	9
Phatr3_EG01229	5	3	0	4	2	1	4	4	12	10	1	2	3	1	6	6	6	4	4	11	2	8	10	3	7	1	2	3	7	9	9	15	1	2	23	3	4	2	2	2	6	13	5	1	5	9	11	2	2
Phatr3_EG01230	10	5	9	2	1	7	18	26	14	3	9	1	4	0	20	30	8	3	3	5	4	10	19	15	3	3	5	11	9	7	9	24	14	7	5	6	6	15	14	4	8	10	2	1	2	14	14	9	8
Phatr3_EG01231	0	0	0	0	0	0	0	0	0	0	0	0	0	0	0	0	0	0	0	0	0	0	0	0	0	0	0	0	0	0	0	0	0	0	0	0	0	0	0	0	0	0	0	0	0	0	0	0	0
Phatr3_EG01232	0	0	0	0	0	0	0	0	0	0	0	0	0	0	0	0	0	0	0	0	0	0	0	0	0	0	0	0	0	0	0	0	0	0	0	0	0	0	0	0	0	0	0	0	0	0	0	0	0
Phatr3_EG01233	0	0	0	0	0	0	0	0	0	0	0	0	0	0	0	0	0	0	0	0	0	0	0	0	0	0	0	0	0	0	0	0	0	0	0	0	0	0	0	0	0	0	0	0	0	0	0	0	0
Phatr3_EG01234	0	0	0	0	0	0	0	0	0	0	0	0	0	0	3	0	16	10	19	14	7	12	0	0	0	0	0	0	0	0	0	1	0	0	0	1	0	0	0	0	0	0	1	0	0	0	0	0	0
Phatr3_EG01235	0	0	0	0	0	0	0	0	0	0	0	0	0	0	0	0	0	0	0	0	0	0	0	0	0	0	0	0	0	0	0	0	0	0	0	0	0	0	0	0	0	0	0	0	0	0	0	0	0
Phatr3_EG01236	230	155	201	211	241	298	182	189	566	239	424	203	213	107	119	125	387	300	487	299	204	192	136	135	144	166	78	83	89	145	189	222	93	92	78	175	166	143	143	124	351	289	266	197	234	203	286	86	78
Phatr3_EG01237	0	0	0	0	0	0	0	0	0	0	0	0	0	0	0	0	0	0	0	0	0	0	0	0	0	0	0	0	0	0	0	0	0	0	0	0	0	0	0	0	0	0	0	0	0	0	1	0	0
Phatr3_EG01238	0	0	0	0	0	0	0	0	0	0	0	0	0	0	0	0	0	0	0	0	0	0	0	0	0	0	0	0	0	0	0	0	0	0	0	0	0	0	0	0	0	0	0	0	0	0	0	0	0
Phatr3_EG01239	1	0	0	0	0	0	0	0	0	0	0	0	0	0	0	0	0	0	0	0	0	0	0	0	0	0	0	0	0	0	0	0	0	0	0	0	0	0	0	0	0	0	0	0	0	0	0	0	0
Phatr3_EG01240	0	0	0	0	0	0	0	0	0	0	0	0	0	0	0	0	0	1	0	0	0	0	0	0	0	0	0	0	0	0	0	0	0	0	0	0	0	0	0	0	0	0	0	0	0	0	0	0	0
Phatr3_EG01241	0	0	0	0	0	0	0	0	0	0	0	0	0	0	0	0	0	0	0	0	0	0	0	0	0	0	0	0	0	0	0	0	0	0	0	0	0	0	0	0	0	0	0	0	0	0	0	0	0
Phatr3_EG01242	9	3	2	1	7	6	12	13	3	4	5	2	10	2	0	5	2	5	7	4	3	3	19	15	4	4	2	2	3	6	12	15	15	7	6	11	12	7	7	8	3	6	1	0	1	4	2	4	3
Phatr3_EG01243	0	0	0	0	0	0	0	0	0	0	0	0	0	0	0	0	0	0	0	0	0	0	0	0	0	0	0	0	0	0	0	0	0	0	0	0	0	0	0	0	0	0	0	0	0	0	0	0	0
Phatr3_EG01244	0	0	0	0	0	0	0	0	0	0	0	0	0	0	0	0	0	0	0	0	0	0	0	0	0	0	0	0	0	0	0	0	0	0	0	0	0	0	0	0	0	0	0	0	0	0	0	0	0
Phatr3_EG01245	0	0	0	0	0	0	0	0	2	0	0	0	1	0	3	0	1	0	1	0	0	1	0	0	0	0	1	0	0	0	0	0	0	0	0	1	0	0	0	1	0	0	1	0	0	0	1	0	2
Phatr3_EG01246	0	0	0	0	0	0	0	0	0	0	0	0	0	0	0	0	0	0	0	0	0	0	0	0	0	0	0	0	0	0	0	0	0	0	0	0	0	0	0	0	0	0	0	0	0	0	0	0	0
Phatr3_EG01247	0	0	0	0	0	0	0	0	0	0	0	0	0	0	0	0	0	0	0	0	0	0	0	0	0	0	0	0	0	0	0	0	0	0	0	0	0	0	0	0	0	0	0	0	0	0	0	0	0
Phatr3_EG01248	0	0	0	0	0	0	0	0	0	0	0	0	0	0	0	0	0	0	0	0	0	0	0	0	0	0	0	0	0	0	0	0	0	0	0	0	0	0	0	0	0	0	0	0	0	0	0	0	0
Phatr3_EG01249	0	0	0	0	0	0	0	0	0	0	0	0	0	0	0	0	0	0	0	0	0	0	0	0	0	0	0	0	0	0	0	0	0	0	0	0	0	0	0	0	0	0	0	0	0	0	0	0	0
Phatr3_EG01250	0	4	10	0	0	0	0	0	0	0	1	1	0	0	0	0	0	2	1	4	1	5	0	0	0	0	0	0	0	0	0	0	3	12	0	0	0	1	1	2	6	14	7	4	12	3	10	4	1
Phatr3_EG01251	99	37	71	39	230	83	32	28	85	24	28	21	50	99	268	169	288	183	1927	295	364	140	20	19	53	44	8	14	25	23	34	36	11	23	395	50	80	50	19	28	35	50	19	28	24	160	193	22	14
Phatr3_EG01252	2	0	1	0	0	1	0	1	1	3	2	6	4	4	4	10	46	38	80	48	48	44	1	0	0	0	0	0	2	0	0	1	0	0	0	0	0	2	3	2	0	3	0	2	4	5	2	4	0
Phatr3_EG01253	0	1	2	2	1	0	5	0	1	1	2	2	2	0	0	0	0	0	1	1	0	2	2	0	0	2	0	1	0	1	3	0	1	0	1	1	1	0	0	0	0	1	0	1	1	1	0	0	0
Phatr3_EG01254	0	0	0	0	0	0	0	0	0	1	0	0	0	0	0	0	0	0	1	1	0	0	0	0	0	0	0	0	0	0	0	0	0	0	0	0	0	0	0	0	0	0	0	0	1	0	1	0	0
Phatr3_EG01255	0	0	0	0	0	0	0	0	0	0	0	0	0	0	0	0	0	0	0	0	0	0	0	0	0	0	0	0	0	0	0	0	0	0	0	0	0	0	0	0	0	0	0	0	1	2	0	0	0
Phatr3_EG01256	17	34	24	16	15	6	69	69	128	73	95	15	28	10	55	61	41	40	27	42	16	21	128	20	33	51	71	80	70	31	60	66	50	21	73	57	44	60	93	46	38	101	22	13	20	12	15	27	12
Phatr3_EG01257	9	0	0	3	5	4	0	0	5	0	1	5	11	1	3	9	41	23	87	28	41	41	0	0	0	1	3	2	2	0	2	0	1	2	0	5	1	1	3	2	2	4	2	2	4	4	13	5	5
Phatr3_EG01258	0	0	0	0	0	0	0	0	0	0	0	0	0	0	0	0	0	0	0	0	0	0	0	0	0	0	0	0	0	0	0	0	0	0	0	0	0	0	0	0	0	0	0	0	0	0	0	0	0
Phatr3_EG01259	1	1	0	0	0	1	0	0	1	3	1	0	2	0	0	1	7	5	22	13	7	13	0	0	0	0	0	0	0	0	0	0	0	0	0	0	0	2	0	0	0	0	6	2	2	0	2	2	3
Phatr3_EG01260	0	0	0	0	0	0	0	0	0	0	0	0	0	0	0	0	0	0	0	0	0	0	0	0	0	0	0	0	0	0	0	0	0	0	0	0	0	0	0	0	0	0	0	0	1	0	0	0	0
Phatr3_EG01261	0	0	0	2	2	0	0	3	0	2	0	1	0	2	3	1	6	2	0	4	24	19	0	0	0	0	0	0	0	0	0	1	4	4	0	1	1	1	0	0	1	3	4	12	1	3	11	2	2
Phatr3_EG01262	1	1	7	2	2	0	20	18	23	11	14	2	1	0	17	4	4	6	0	6	0	0	24	4	5	4	13	11	10	4	10	7	9	5	27	7	2	9	6	5	3	20	5	2	2	1	4	5	1
Phatr3_EG01263	86	68	94	34	52	54	271	260	216	198	138	65	170	101	182	251	99	100	94	113	65	58	207	104	105	126	75	60	75	105	113	156	64	78	159	146	122	72	90	54	98	127	52	31	33	55	73	58	36
Phatr3_EG01264	0	0	0	0	0	0	0	0	0	0	0	0	0	0	0	0	0	0	0	0	0	0	0	0	0	0	0	0	0	0	0	0	0	0	0	0	0	0	0	0	0	0	0	0	0	0	0	0	0
Phatr3_EG01265	0	0	0	0	0	0	1	0	0	1	0	0	0	0	1	0	0	0	0	0	0	0	0	0	0	1	0	0	0	0	0	0	0	0	0	0	0	0	0	0	0	0	0	0	0	0	0	0	1
Phatr3_EG01266	8	5	4	15	12	8	4	8	6	3	2	13	20	3	21	26	112	85	195	100	101	107	1	2	3	4	4	2	0	3	0	1	2	2	1	1	3	4	4	11	6	9	11	14	15	14	28	13	12
Phatr3_EG01267	0	0	0	1	0	0	0	0	0	0	0	0	0	0	2	0	0	0	0	0	0	0	0	0	0	0	0	0	0	1	1	1	0	0	0	0	0	0	0	0	0	1	0	0	0	0	0	0	0
Phatr3_EG01268	15	29	10	16	3	3	18	139	170	84	194	14	14	282	36	28	56	53	40	245	18	29	53	99	46	47	184	220	193	205	306	341	54	53	30	57	29	40	71	37	34	87	24	12	16	34	45	56	37
Phatr3_EG01269	0	0	0	0	0	0	0	0	0	0	0	0	0	0	0	0	0	0	0	0	0	0	0	0	0	0	0	0	0	0	0	0	0	0	0	0	0	0	0	0	0	0	0	0	0	0	0	0	0
Phatr3_EG01270	0	0	0	0	0	0	0	0	0	0	0	0	0	0	0	0	0	0	0	0	0	0	0	0	0	0	0	0	0	0	0	0	0	0	0	0	0	0	0	0	0	0	0	0	0	0	0	0	0
Phatr3_EG01271	20	14	17	78	48	37	1	5	7	13	9	10	10	4	3	3	71	36	35	61	34	40	1	0	3	4	0	2	3	0	2	0	5	8	3	2	3	38	7	22	1	3	16	20	22	2	4	2	1
Phatr3_EG01272	0	0	0	0	0	0	0	0	0	0	0	0	0	0	0	0	0	0	0	0	0	0	0	0	0	0	0	0	0	0	0	0	0	0	0	0	0	0	0	0	0	0	0	0	0	0	0	0	0
Phatr3_EG01273	0	0	0	0	0	0	0	0	0	0	0	0	0	0	0	0	0	0	0	0	0	0	0	0	0	0	0	0	0	0	0	0	0	0	0	0	0	0	0	0	0	0	0	0	0	0	0	0	0
Phatr3_EG01274	0	0	0	0	0	0	0	0	0	0	0	0	0	0	0	0	0	0	0	0	0	0	0	0	0	0	0	0	0	0	0	0	0	0	0	0	0	0	0	0	0	0	0	0	0	0	0	0	0
Phatr3_EG01275	7238	3234	5586	2724	8435	6494	7374	8857	8600	5467	5702	3104	10792	8585	6317	8644	6229	3239	7352	2797	5515	5739	7697	8300	2589	2760	2209	2172	2817	10210	16723	17379	5330	6814	16863	4507	3964	2814	5869	3597	2642	4256	2305	2139	2455	5367	6834	4555	4030
Phatr3_EG01276	0	0	0	0	0	0	0	0	0	0	0	0	0	0	0	0	0	0	0	0	0	0	0	0	0	0	0	0	0	0	0	0	0	0	0	0	0	0	0	0	0	0	0	0	0	0	0	0	0
Phatr3_EG01277	0	0	0	0	0	0	0	0	0	0	0	0	0	0	0	0	0	0	0	0	0	0	0	0	0	0	0	0	0	0	0	0	0	0	0	0	0	0	0	0	0	0	0	0	0	0	0	0	0
Phatr3_EG01278	4590	1746	3464	904	4865	4014	741	760	9798	4413	6206	1298	6084	455	659	848	5844	3435	6095	2157	5160	5789	246	494	2447	2772	342	353	438	556	706	667	1076	1271	598	4401	3246	699	1781	853	2107	3391	1056	885	900	2679	3637	1227	994
Phatr3_EG01279	61	59	74	16	26	38	162	173	148	78	85	10	60	71	115	164	94	88	49	56	38	51	193	97	41	39	91	120	76	177	233	251	108	90	177	41	53	107	138	93	84	120	47	21	30	86	76	45	39
Phatr3_EG01280	257	272	306	196	111	115	440	435	478	414	332	190	205	201	677	765	584	397	330	470	219	191	358	189	376	479	319	311	298	181	278	295	245	203	925	544	499	260	335	241	375	614	199	172	174	179	234	201	173
Phatr3_EG01281	110	334	165	209	71	60	334	235	629	337	402	333	139	239	234	306	925	589	241	566	582	567	422	459	328	411	444	398	394	358	361	404	187	159	274	459	310	165	350	177	261	502	217	200	224	142	182	135	104
Phatr3_EG01282	19	26	31	2	20	11	73	100	60	20	35	2	22	75	84	71	24	15	7	11	11	8	90	79	12	11	22	11	15	79	157	181	43	40	150	12	23	29	39	16	56	76	5	2	2	30	61	31	21
Phatr3_EG01283	19	92	63	93	62	37	69	101	105	49	74	100	99	131	151	212	237	179	61	72	259	270	55	110	21	38	55	72	66	196	265	248	66	87	173	27	20	41	97	61	66	177	41	94	59	104	114	65	62
Phatr3_EG01284	2	5	3	1	0	0	1	0	9	0	2	0	1	2	0	2	1	4	1	5	1	2	1	1	1	1	0	1	0	0	0	0	1	2	0	1	1	3	2	1	1	3	2	1	1	4	12	2	1
Phatr3_EG01285	8	36	21	48	8	13	36	41	78	86	48	39	75	81	41	30	41	37	18	36	51	67	184	129	13	14	30	39	42	177	320	439	28	47	602	19	10	49	49	50	33	46	34	18	24	39	49	27	21
Phatr3_EG01286	4831	4604	7560	19323	4746	4301	4005	4847	7760	11126	6506	19037	12128	15722	1508	1790	4555	3078	4064	4757	3997	4319	5204	6396	12449	13330	3627	3459	3402	11381	6597	9655	2414	4718	1673	19872	16056	8982	14318	8144	2201	3843	5119	8155	7168	4064	5855	1484	1427
Phatr3_EG01287	3163	1701	3404	3922	3472	3466	1840	2443	1108	949	1119	2955	3083	1108	1209	1522	2060	1435	2917	1343	1372	1453	1773	2227	1277	1376	1022	1006	913	1704	2149	2560	2946	3353	750	1991	1969	3991	2767	2711	2199	2828	3045	4881	4204	3119	4280	3933	3505
Phatr3_EG01288	0	0	0	0	0	0	0	0	0	0	0	0	0	0	0	0	0	0	0	0	0	0	0	0	0	0	0	0	0	0	0	0	0	0	0	0	0	0	0	0	0	0	0	0	0	0	0	0	0
Phatr3_EG01289	0	0	0	0	0	0	0	0	0	0	0	0	0	0	0	0	0	0	0	0	0	0	0	0	0	0	0	0	0	0	0	0	0	0	0	0	0	0	0	0	0	0	0	0	0	0	0	0	0
Phatr3_EG01290	42	68	56	61	58	52	100	113	118	79	85	54	116	92	103	135	111	42	34	90	147	138	197	126	29	45	65	54	65	126	197	221	144	173	136	60	49	32	137	78	56	52	33	36	46	63	60	76	91
Phatr3_EG01291	60	57	59	18	43	52	100	109	53	82	34	28	46	44	122	146	103	57	75	49	41	57	36	54	29	40	59	48	71	61	91	76	94	113	237	51	46	42	92	67	57	125	20	30	24	70	76	70	49
Phatr3_EG01292	0	0	0	0	0	0	0	0	0	0	0	0	0	0	0	0	0	0	0	0	0	0	0	0	0	0	0	0	0	0	0	0	0	0	0	0	0	0	0	0	0	0	0	0	0	0	0	0	0
Phatr3_EG01293	0	0	0	0	0	0	0	0	0	0	0	0	0	0	0	0	0	0	0	0	0	0	0	0	0	0	0	0	0	0	0	0	0	0	0	0	0	0	0	0	0	0	0	0	0	0	0	0	0
Phatr3_EG01294	0	0	0	0	0	0	0	0	0	0	0	0	0	0	0	0	0	0	0	0	0	0	0	0	0	0	0	0	0	0	0	0	0	0	0	0	0	0	0	0	0	0	0	0	0	0	0	0	0
Phatr3_EG01295	9	18	14	3	5	4	88	107	48	20	29	2	5	23	73	83	34	16	7	12	6	11	33	36	6	14	15	3	10	67	61	71	5	7	73	14	25	1	5	9	24	47	4	5	4	13	20	1	2
Phatr3_EG01296	488	492	386	394	224	221	831	968	780	724	952	711	537	231	772	720	1278	776	614	957	542	675	894	457	630	631	597	534	586	481	829	901	491	429	487	1035	759	647	806	637	559	1253	372	375	412	460	571	298	277
Phatr3_EG01297	0	0	0	0	0	0	0	0	0	0	0	0	0	1	0	0	0	0	0	0	0	0	0	1	0	0	0	0	0	1	0	1	0	0	0	0	0	0	0	0	0	0	0	0	0	0	1	0	0
Phatr3_EG01298	2	3	1	0	1	1	1	3	9	0	11	1	0	0	11	6	4	0	2	3	3	2	4	2	0	4	1	3	0	4	2	0	7	1	3	6	1	2	3	1	2	3	1	2	2	1	4	2	0
Phatr3_EG01299	84	101	136	19	32	25	228	261	35	53	98	14	14	50	61	103	153	121	95	53	68	83	120	88	33	54	35	56	34	12	10	14	69	49	1	59	35	59	80	35	124	185	22	15	23	137	170	44	53
Phatr3_EG01300	0	0	0	0	0	0	0	0	0	0	0	0	0	0	0	0	0	0	0	0	0	0	0	0	0	0	0	0	0	0	0	0	0	0	0	0	0	0	0	0	0	0	0	0	0	0	0	0	0
Phatr3_EG01301	59	88	103	140	103	97	210	223	195	266	198	153	189	268	147	164	233	144	93	163	308	287	904	733	82	77	177	171	147	556	635	793	191	228	104	121	58	285	242	255	154	152	163	113	144	246	238	99	93
Phatr3_EG01302	0	0	0	0	0	0	0	0	0	0	0	0	0	0	0	2	1	4	1	2	0	0	0	0	0	0	0	0	0	0	0	0	0	0	0	0	0	0	1	0	1	0	1	0	0	0	0	0	0
Phatr3_EG01303	0	0	0	0	0	0	0	0	0	0	0	0	0	0	0	0	0	0	0	0	0	0	0	0	0	0	0	0	0	0	0	0	0	0	0	0	0	0	0	0	0	0	0	0	0	0	0	0	0
Phatr3_EG01304	158	213	213	214	209	127	201	276	749	177	484	217	418	139	262	317	600	365	378	357	258	225	430	186	315	351	97	80	103	295	352	371	212	279	276	493	390	197	253	188	214	550	264	453	362	325	416	261	205
Phatr3_EG01305	38	35	39	22	25	24	48	62	49	48	50	16	61	29	22	47	49	38	67	52	25	28	46	54	57	55	40	44	47	18	42	51	34	47	6	81	78	51	69	47	51	45	27	25	19	39	60	25	18
Phatr3_EG01306	0	0	0	0	0	0	0	0	0	0	0	0	0	0	0	0	0	0	0	0	0	0	0	0	0	0	0	0	0	0	0	0	0	0	0	0	0	0	0	0	0	0	0	0	0	0	0	0	0
Phatr3_EG01307	52	35	31	8	37	22	91	115	67	43	41	6	31	12	60	90	66	35	35	24	30	33	65	47	20	14	51	45	46	36	57	86	50	53	27	24	36	52	109	70	66	70	20	17	8	32	48	26	14
Phatr3_EG01308	0	0	0	0	0	0	0	0	0	0	0	0	0	0	0	0	0	0	0	0	0	0	0	0	0	0	0	0	0	0	0	0	0	0	0	0	0	0	0	0	0	0	0	0	0	0	0	0	0
Phatr3_EG01309	0	0	0	0	0	0	0	0	0	0	0	0	0	0	0	0	0	1	0	0	0	1	0	0	0	0	0	0	0	0	0	0	0	0	0	0	0	0	0	0	0	0	0	0	0	0	0	0	0
Phatr3_EG01310	18	12	18	13	16	15	8	7	5	8	8	14	41	20	11	5	15	11	14	5	7	10	8	9	5	3	5	9	7	10	20	27	13	20	4	8	8	45	12	28	7	19	20	27	24	38	38	15	22
Phatr3_EG01311	0	0	0	0	0	0	0	1	1	0	0	0	0	0	0	2	11	8	18	9	5	17	1	0	0	1	0	0	0	0	0	0	0	0	0	0	0	1	0	0	2	0	0	1	0	0	0	0	1
Phatr3_EG01312	14	10	24	15	4	3	1	0	1	15	3	6	3	3	1	1	4	2	4	20	7	6	0	0	6	8	5	8	2	5	2	5	6	1	7	6	12	8	2	6	5	17	10	21	13	5	10	12	12
Phatr3_EG01313	0	0	0	0	0	0	0	0	0	0	0	0	0	0	0	0	0	0	0	0	0	0	0	0	0	0	0	0	0	0	0	0	0	0	0	0	0	0	0	0	0	0	0	0	0	0	0	0	0
Phatr3_EG01314	250	318	345	44	85	79	620	599	234	255	195	60	168	259	400	431	385	233	338	169	143	171	373	497	177	155	153	167	149	416	514	724	274	250	261	169	229	244	377	214	477	683	142	103	111	428	599	216	174
Phatr3_EG01315	351	358	310	98	160	109	840	927	1278	734	1263	89	324	45	572	602	952	603	391	547	358	329	1169	217	258	297	846	905	781	152	272	349	481	427	451	289	365	204	786	397	630	968	302	137	223	308	383	247	197
Phatr3_EG01316	178	157	203	60	89	78	259	329	230	122	170	64	175	170	279	228	157	84	122	75	76	101	256	254	151	111	147	166	162	267	349	477	195	219	300	175	171	181	268	173	191	310	87	61	64	191	235	172	140
Phatr3_EG01317	0	0	0	0	0	0	0	0	0	0	0	0	0	0	0	0	1	0	0	0	0	0	0	0	0	0	0	0	0	0	0	0	0	0	0	0	0	0	0	0	0	0	0	0	0	0	0	0	0
Phatr3_EG01318	151	62	146	26	65	48	252	282	100	66	82	23	120	80	181	219	82	54	75	47	57	63	202	181	52	45	94	112	95	165	230	263	117	124	180	101	97	131	160	98	164	197	92	46	78	118	151	115	97
Phatr3_EG01319	114	42	94	73	79	81	142	161	117	72	72	67	168	55	130	196	117	66	64	42	34	43	157	104	43	39	39	33	27	78	204	228	71	63	166	103	68	173	92	111	112	160	58	103	58	98	135	76	63
Phatr3_EG01320	109	59	118	86	82	72	235	294	184	123	178	67	146	155	213	173	210	154	207	150	109	123	251	161	83	96	172	159	165	192	287	343	100	105	153	115	106	235	103	163	108	217	118	113	101	144	189	100	98
Phatr3_EG01321	91	89	125	80	98	81	145	169	216	111	140	69	147	108	92	123	171	125	164	184	73	92	196	146	202	199	163	154	160	153	194	204	127	87	96	251	252	161	196	151	159	166	94	71	70	126	145	92	67
Phatr3_EG01322	33	22	34	15	15	7	65	53	22	28	36	17	30	37	56	61	66	33	10	42	23	34	90	53	26	22	64	39	69	25	49	61	74	67	0	22	18	40	89	62	52	37	21	10	15	43	48	33	45
Phatr3_EG01323	0	0	1	0	0	0	0	0	0	0	0	0	0	0	0	0	1	0	0	0	0	0	0	0	0	0	0	1	2	0	0	0	2	0	0	0	0	2	0	0	4	0	0	0	0	0	1	0	0
Phatr3_EG01324	16	8	17	11	4	5	13	13	37	15	38	8	3	6	6	10	79	54	38	12	16	24	12	9	13	15	5	7	4	6	9	12	5	1	0	22	13	6	12	4	21	47	12	13	22	11	16	7	9
Phatr3_EG01325	374	741	678	1304	1212	862	699	531	1078	657	850	1369	926	136	694	697	1514	1040	1239	1931	1378	1445	694	254	1246	1517	1622	1668	1680	141	130	148	1397	1402	644	1558	1432	647	2189	989	320	761	1127	1027	1054	221	289	1104	918
Phatr3_EG01326	726	469	617	977	1251	776	449	438	533	325	301	759	1601	425	403	512	601	374	829	350	577	542	237	505	362	431	433	460	505	462	617	817	632	1072	801	462	538	812	996	746	313	583	394	808	721	567	861	631	579
Phatr3_EG01327	9	1	1	0	0	1	0	4	0	4	1	0	0	0	0	0	7	9	5	3	4	1	1	0	0	0	1	0	1	0	0	0	1	2	0	1	0	1	0	2	4	7	7	1	8	2	2	3	2
Phatr3_EG01328	0	0	0	0	0	0	0	0	0	0	0	0	0	0	0	0	0	0	0	0	0	0	0	0	0	0	0	0	0	0	0	0	0	0	0	0	0	0	0	0	0	0	0	0	0	0	0	1	0
Phatr3_EG01329	0	0	0	0	0	0	0	0	0	0	0	0	0	0	0	0	0	0	0	0	0	0	0	0	0	0	0	0	0	0	0	0	0	0	0	0	0	0	0	0	0	0	0	0	0	0	0	0	0
Phatr3_EG01330	169	216	216	14	25	29	254	266	231	165	138	32	82	171	212	240	173	119	120	97	65	55	206	185	141	173	67	77	63	188	204	243	137	68	147	175	194	67	119	62	263	341	57	45	52	133	166	99	70
Phatr3_EG01331	32	30	64	30	27	16	84	80	55	44	70	42	61	125	44	55	185	125	74	97	111	110	122	93	71	64	75	89	58	70	50	70	55	44	3	104	79	50	108	57	87	73	35	37	27	53	64	15	18
Phatr3_EG01332	1	0	1	0	0	0	1	1	0	2	0	0	0	0	0	0	1	0	0	0	1	0	1	0	0	1	0	0	0	0	0	0	0	0	0	0	0	0	0	0	1	0	1	3	2	0	2	0	0
Phatr3_EG01333	741	750	1136	1579	894	787	1092	1137	1498	1112	938	1306	1377	682	1318	1712	1518	1017	1538	1902	1123	1157	1242	697	1191	1311	1196	1195	1189	847	993	1194	855	1010	1603	1683	1630	1136	1415	936	758	1874	994	1476	1284	818	1080	946	826
Phatr3_EG01334	231	192	274	113	247	199	508	519	490	263	331	146	338	252	468	718	431	245	350	202	402	466	413	395	138	161	233	233	273	508	696	696	313	388	434	191	192	177	404	235	220	440	275	167	215	322	388	388	296
Phatr3_EG01335	0	0	0	0	0	0	0	0	0	0	0	0	0	0	0	1	0	0	0	0	0	0	0	0	0	0	0	0	0	0	1	1	0	0	2	0	0	0	0	0	0	0	0	0	0	0	0	0	0
Phatr3_EG01336	120	49	88	67	92	97	63	93	48	45	42	39	174	53	61	62	48	28	74	21	38	31	73	81	30	35	30	30	35	88	100	111	80	93	77	44	51	205	87	115	70	85	39	70	48	111	140	92	71
Phatr3_EG01337	16	2	5	0	3	3	10	13	6	6	9	0	3	13	23	22	9	1	3	9	0	4	18	29	10	5	15	14	15	39	69	79	18	8	18	6	3	11	19	12	17	29	2	2	3	22	38	4	9
Phatr3_EG01338	2	0	1	0	0	1	1	4	2	2	5	0	1	1	9	3	0	2	0	3	2	0	1	1	0	0	0	1	2	2	7	15	3	0	12	2	4	0	0	4	3	5	0	2	0	0	3	1	2
Phatr3_EG01339	0	0	0	0	0	0	0	0	0	0	0	0	0	0	0	0	0	0	0	0	0	0	0	0	0	0	0	0	0	0	0	0	0	0	0	0	0	0	0	0	0	0	0	0	0	0	0	0	0
Phatr3_EG01340	49	11	106	120	178	77	19	10	301	225	192	109	201	13	20	23	96	66	38	60	72	45	42	4	19	16	102	105	81	8	12	15	20	29	31	24	27	292	30	158	65	12	115	148	141	87	141	26	18
Phatr3_EG01341	0	0	0	0	0	0	0	0	0	0	0	0	0	0	0	0	0	0	0	0	0	0	0	0	0	0	0	0	0	0	0	0	0	0	0	0	0	0	0	0	0	0	0	0	0	0	0	0	0
Phatr3_EG01342	13	32	14	0	4	11	8	9	7	10	2	2	14	10	28	13	6	6	13	3	7	7	4	9	0	6	4	4	4	20	11	21	18	12	154	10	5	5	9	5	7	18	9	6	4	3	5	12	10
Phatr3_EG01343	88	39	46	10	15	17	289	331	139	103	115	11	76	91	154	154	74	60	74	35	42	62	202	210	56	65	66	52	41	124	248	233	81	66	50	94	90	69	112	65	110	115	35	16	25	74	106	27	35
Phatr3_EG01344	0	0	0	0	0	0	0	0	0	0	0	0	0	0	0	0	0	0	0	0	0	0	0	0	0	1	0	0	0	0	0	0	0	0	0	0	0	0	0	0	0	0	0	0	0	0	0	0	0
Phatr3_EG01345	6	1	4	7	9	5	2	1	2	4	3	1	6	1	2	6	94	78	109	69	77	56	0	0	2	4	0	2	2	0	0	1	1	1	0	2	2	10	1	4	7	5	10	9	14	9	10	8	8
Phatr3_EG01346	0	0	0	0	0	0	0	0	0	1	0	0	0	0	0	0	0	0	0	1	0	0	0	0	0	0	0	0	0	0	0	0	0	0	0	0	0	0	0	0	0	0	0	0	0	0	0	1	0
Phatr3_EG01347	102	89	163	36	80	53	155	127	249	151	148	31	91	130	240	218	133	121	131	89	88	71	130	84	72	85	62	66	69	154	165	235	71	84	369	113	128	59	92	63	109	175	52	43	42	99	141	69	48
Phatr3_EG01348	11	12	17	5	0	2	25	64	27	19	34	9	12	67	25	20	15	9	8	16	9	6	54	103	14	11	36	32	30	212	226	270	27	27	69	13	13	26	39	42	18	37	8	10	8	26	45	20	18
Phatr3_EG01349	0	0	0	0	0	0	0	0	0	0	0	0	0	0	0	0	0	0	0	0	0	0	0	0	0	0	0	0	0	0	0	0	0	0	0	0	0	0	0	0	0	0	0	0	0	0	0	0	0
Phatr3_EG01350	111	128	149	135	94	75	293	311	575	185	483	217	376	151	318	369	365	214	168	196	213	201	298	206	125	143	168	164	202	235	270	342	194	187	308	189	209	247	232	173	171	344	146	166	183	193	260	180	125
Phatr3_EG01351	0	0	0	0	0	0	1	0	0	0	0	0	0	1	0	0	0	0	0	0	0	1	0	0	0	0	0	0	0	0	0	0	0	0	0	0	0	1	0	0	0	0	0	1	0	0	0	0	1
Phatr3_EG01352	73	129	106	77	44	47	95	167	341	73	232	101	147	181	126	135	176	110	91	113	95	103	113	120	142	186	130	112	123	194	232	252	113	138	137	201	218	141	230	108	143	301	83	103	88	150	185	111	84
Phatr3_EG01353	56	13	36	34	6	4	43	90	13	19	4	93	53	23	23	22	32	26	45	11	20	17	15	27	8	3	17	25	28	42	60	89	40	30	23	5	7	82	65	49	29	55	28	81	50	75	111	43	30
Phatr3_EG01354	0	0	0	0	0	1	0	1	2	3	1	1	5	1	2	5	14	7	37	16	17	21	0	0	0	2	0	0	0	0	0	0	0	0	0	0	0	0	1	0	2	0	1	7	2	2	4	2	0
Phatr3_EG01355	0	0	0	0	0	0	0	0	0	0	0	0	0	0	1	0	0	2	7	2	2	3	0	0	0	1	0	0	0	0	0	0	0	2	0	0	0	0	0	0	1	0	0	1	2	1	0	1	0
Phatr3_EG01356	0	0	0	0	0	0	0	0	0	0	0	0	0	0	0	0	0	0	0	0	0	0	0	0	0	0	0	0	0	0	0	0	0	0	0	0	0	0	0	0	0	0	0	0	0	0	0	0	0
Phatr3_EG01357	0	0	0	0	0	0	0	0	0	0	0	0	0	0	0	0	0	0	0	0	0	0	0	0	0	0	0	0	0	0	0	0	0	0	0	0	0	0	0	0	0	0	0	0	0	0	0	0	0
Phatr3_EG01358	5	9	12	29	31	13	36	29	35	14	19	30	21	11	23	41	34	16	15	16	45	46	21	31	6	18	45	31	22	21	43	47	15	49	17	10	12	29	40	29	16	29	13	25	19	22	28	16	11
Phatr3_EG01359	2	13	14	0	0	2	6	8	6	31	4	8	1	21	5	11	41	17	10	9	5	4	8	10	3	4	13	13	13	14	15	22	8	8	6	11	7	11	8	5	20	42	7	9	7	9	16	11	11
Phatr3_EG01360	32	123	66	38	69	37	191	235	104	89	65	49	149	220	266	314	153	75	39	28	236	272	372	342	24	53	251	267	278	384	412	536	165	209	503	39	36	53	316	136	166	200	85	51	78	134	226	152	117
Phatr3_EG01361	0	0	0	0	0	0	0	0	0	0	0	0	0	0	0	0	0	0	0	0	0	0	0	0	0	0	0	0	0	0	0	0	0	0	0	0	0	0	0	0	0	0	0	0	0	0	0	0	0
Phatr3_EG01362	18	25	20	10	9	9	57	74	55	19	29	8	47	50	87	86	70	45	17	46	20	19	145	62	33	55	49	49	44	101	221	207	63	50	162	50	47	87	81	57	68	112	25	15	13	40	40	45	42
Phatr3_EG01363	0	0	0	0	0	0	0	0	0	0	0	0	0	0	0	0	0	0	0	0	0	0	0	0	0	0	0	0	0	0	0	0	0	0	0	0	0	0	0	0	0	0	0	0	0	0	0	0	0
Phatr3_EG01364	115	181	163	134	125	124	415	454	362	245	266	149	348	266	543	702	393	227	185	182	330	351	681	564	128	154	602	527	519	539	627	827	549	705	697	264	140	298	644	371	373	542	290	176	181	358	436	388	348
Phatr3_EG01365	249	224	337	274	351	235	255	253	170	161	129	182	501	190	209	276	246	164	271	182	229	231	338	415	258	227	384	376	337	434	691	838	653	807	301	449	372	1063	891	780	291	458	199	271	237	414	491	342	281
Phatr3_EG01366	6	5	3	1	0	1	5	5	19	4	14	1	3	8	19	4	5	3	4	2	1	5	19	9	6	7	5	9	6	6	13	16	7	2	71	11	8	5	6	7	3	11	5	4	0	4	2	3	6
Phatr3_EG01367	119	128	159	51	84	59	337	351	352	206	187	49	136	418	341	303	228	122	128	164	66	88	645	494	290	346	165	156	222	526	727	821	279	233	780	487	485	158	311	169	270	385	109	101	108	231	302	210	183
Phatr3_EG01368	103	47	86	17	20	18	269	326	65	55	62	16	105	91	241	234	64	42	39	30	22	19	318	423	27	35	127	115	91	385	539	710	185	148	247	65	49	367	226	202	123	131	50	29	36	127	137	95	51
Phatr3_EG01369	0	3	0	0	2	1	11	7	4	0	0	1	0	5	2	3	3	1	5	3	2	0	4	7	1	0	1	2	2	10	11	15	0	4	13	1	0	0	1	0	1	4	1	2	1	0	2	0	0
Phatr3_EG01370	12	10	25	4	4	6	31	32	33	15	21	8	5	21	36	60	31	24	21	42	9	7	63	26	35	29	21	20	16	27	41	55	20	18	28	76	43	16	29	22	45	47	12	5	12	35	29	9	13
Phatr3_EG01371	29	23	30	7	28	17	33	37	80	36	46	15	47	12	29	40	46	25	21	42	27	19	53	44	32	44	44	57	57	23	82	80	33	43	65	70	47	59	53	46	19	42	10	17	14	39	34	27	22
Phatr3_EG01372	0	0	0	0	0	0	0	0	0	0	0	0	0	0	0	0	0	0	0	0	0	0	0	0	0	0	0	0	0	0	0	0	0	0	0	0	0	0	0	0	0	0	0	0	0	0	0	0	0
Phatr3_EG01373	114	139	156	48	62	54	214	211	202	76	154	68	137	273	223	205	257	147	171	161	81	88	416	302	239	257	153	181	196	347	419	507	204	177	437	336	412	241	290	192	190	326	74	79	65	177	214	116	92
Phatr3_EG01374	706	535	954	1471	1052	783	943	970	1229	764	762	1432	1579	775	989	1443	1215	793	1397	1264	984	973	1483	704	1333	1642	1134	1154	948	869	922	1114	1167	1247	3485	2045	2170	1718	1701	1286	573	1000	845	1098	1015	587	838	739	591
Phatr3_EG01375	71	62	100	10	17	22	201	250	153	86	153	18	53	277	160	187	200	98	86	116	41	35	359	321	134	161	65	74	88	365	371	452	98	104	261	208	178	81	124	65	114	250	38	33	33	160	160	44	42
Phatr3_EG01376	236	83	101	23	8	10	53	168	1041	50	671	23	16	88	138	189	299	234	222	229	8	4	1294	38	62	95	20	19	12	38	71	104	45	59	448	79	116	104	35	51	85	248	30	30	34	88	139	16	18
Phatr3_EG01377	32	25	16	29	17	18	32	86	133	50	88	30	51	335	38	40	67	41	27	181	39	43	161	128	157	163	221	235	212	297	295	336	84	80	104	195	167	110	200	133	66	107	36	27	31	42	47	39	50
Phatr3_EG01378	0	0	0	0	0	0	0	0	0	0	0	0	0	0	0	0	1	0	0	0	0	0	1	0	0	0	0	0	0	0	1	0	0	0	0	0	0	0	0	0	0	0	0	0	0	0	0	1	0
Phatr3_EG01379	24	118	32	23	16	28	17	18	48	58	26	13	41	35	55	77	166	108	42	199	227	211	56	34	72	100	309	261	266	29	92	102	208	211	89	103	81	151	385	227	106	237	156	71	115	85	118	98	102
Phatr3_EG01380	208	224	281	132	195	165	421	426	335	291	203	159	372	389	419	678	332	224	299	318	290	280	543	495	340	449	318	289	388	644	862	1056	381	386	933	430	435	248	694	359	191	458	105	105	114	263	310	172	175
Phatr3_EG01381	31	41	28	8	11	2	78	98	27	36	22	8	18	62	90	111	26	29	30	26	22	18	100	147	32	33	35	32	36	181	252	236	22	29	73	38	41	38	54	32	44	107	13	9	11	46	57	13	15
Phatr3_EG01382	1	1	0	1	1	0	1	1	1	0	0	1	2	1	0	1	5	4	22	3	3	8	0	0	0	0	0	0	0	0	0	1	0	2	0	1	2	4	0	1	1	0	1	0	2	1	4	1	1
Phatr3_EG01383	0	0	0	0	0	0	0	0	0	0	0	0	0	0	0	0	0	0	0	0	0	0	0	0	0	0	0	0	0	0	0	0	0	0	0	0	0	0	0	0	0	0	0	0	0	0	0	0	0
Phatr3_EG01384	0	0	0	0	0	0	0	0	0	0	0	0	0	0	0	0	0	0	0	0	0	0	0	0	0	0	0	0	0	0	0	0	0	0	0	0	0	0	0	0	0	0	0	0	0	0	0	0	0
Phatr3_EG01385	132	207	251	35	60	70	265	292	348	237	239	55	193	156	252	355	319	189	106	157	172	194	222	182	103	124	244	218	224	261	295	382	260	234	416	150	178	201	330	186	305	372	86	39	59	161	207	117	124
Phatr3_EG01386	0	0	0	0	0	0	0	0	0	0	0	0	0	0	0	0	0	0	0	0	0	0	0	0	0	0	0	0	0	0	0	0	0	0	0	0	0	0	0	0	0	0	0	0	0	0	0	0	0
Phatr3_EG01387	14	8	2	4	19	18	39	57	71	27	50	3	25	128	46	28	105	71	27	7	34	24	51	40	12	14	12	8	16	47	21	20	16	18	104	17	6	16	10	13	36	35	32	14	16	14	10	25	14
Phatr3_EG01388	6	33	16	11	5	4	52	48	45	26	82	19	4	9	26	32	103	71	37	41	60	72	110	17	44	58	101	85	81	10	18	34	13	21	0	76	62	38	71	50	12	50	32	41	40	31	48	20	18
Phatr3_EG01389	26	38	30	29	11	12	58	72	68	53	50	17	29	53	87	76	73	48	43	53	43	50	128	72	46	70	50	68	54	119	168	178	60	43	460	94	69	35	65	33	38	73	40	22	20	36	49	31	23
Phatr3_EG01390	234	110	272	90	190	119	117	181	146	93	133	78	164	445	92	107	685	346	271	565	90	81	179	263	395	508	123	134	152	200	270	295	294	320	71	563	415	451	325	327	445	198	130	132	156	326	328	198	168
Phatr3_EG01391	2	0	3	4	1	9	2	0	0	3	2	3	9	2	2	4	12	10	36	8	14	25	0	0	2	1	1	0	0	0	0	0	4	2	0	0	0	10	6	2	1	3	0	2	5	4	2	1	3
Phatr3_EG01392	0	0	0	0	0	0	0	0	0	0	0	0	0	0	0	0	0	0	0	0	0	0	0	0	0	0	0	0	0	0	0	0	0	0	0	0	0	0	0	0	0	0	0	0	0	0	0	0	0
Phatr3_EG01393	61	47	49	14	14	31	120	188	73	44	39	8	49	14	125	135	27	23	32	8	24	19	184	61	12	14	71	59	59	65	104	131	158	96	212	15	20	115	146	101	96	188	32	16	20	60	75	81	83
Phatr3_EG01394	221	184	245	127	169	173	272	337	306	172	184	118	282	170	352	490	278	166	274	209	188	193	323	271	263	260	237	219	241	366	389	499	245	278	692	327	391	271	460	276	317	482	210	211	212	271	405	241	219
Phatr3_EG01395	0	0	0	0	0	0	0	0	0	0	0	0	0	0	0	0	0	0	0	0	0	0	0	0	0	0	0	0	0	0	0	0	0	0	0	0	0	0	0	0	0	0	0	0	0	0	0	0	0
Phatr3_EG01396	14	8	10	8	5	4	163	169	78	46	95	2	35	5	116	166	25	19	11	29	18	14	227	75	41	34	147	128	88	41	90	154	80	57	27	41	56	43	143	69	27	51	5	5	8	10	18	23	10
Phatr3_EG01397	1	0	0	2	0	0	0	0	2	1	1	0	1	0	2	4	23	24	30	12	23	24	0	0	1	0	0	0	0	0	0	0	0	0	0	0	2	1	1	1	1	1	2	0	1	2	3	0	3
Phatr3_EG01398	47	55	59	31	18	12	83	128	313	106	217	18	47	287	159	194	117	90	58	183	45	63	397	214	229	242	227	251	247	446	492	589	134	139	271	285	284	95	294	122	115	195	48	36	35	124	130	69	74
Phatr3_EG01399	0	0	0	0	0	0	0	0	0	0	0	0	0	0	0	0	0	0	0	0	0	0	1	0	0	0	0	0	0	0	0	0	0	0	0	0	0	0	0	0	0	0	0	0	0	0	0	0	0
Phatr3_EG01400	73	33	34	14	20	15	60	63	95	88	84	21	52	35	45	75	88	73	59	57	85	75	53	28	52	56	114	110	119	24	50	87	55	60	158	96	92	52	63	51	60	102	12	14	13	48	49	29	29
Phatr3_EG01401	224	221	239	164	217	137	480	530	526	287	475	180	496	250	386	473	492	330	331	246	287	307	424	337	188	209	321	342	304	300	394	488	302	412	295	282	240	499	506	410	288	637	164	135	146	333	462	248	208
Phatr3_EG01402	181	82	176	109	66	105	426	399	168	193	243	157	135	226	259	278	384	359	249	171	362	410	738	652	310	349	554	500	486	412	419	602	265	268	229	551	504	386	419	338	101	225	522	419	408	193	218	329	314
Phatr3_EG01403	100	60	123	131	51	94	315	364	290	636	153	983	524	30	145	174	72	51	105	386	235	275	390	185	1275	1314	234	216	231	190	240	272	279	178	941	3104	2654	438	942	539	47	216	162	199	176	69	89	64	61
Phatr3_EG01404	1	1	7	0	5	2	6	1	1	2	3	2	3	6	8	11	4	2	7	4	4	3	8	6	4	7	1	5	3	11	8	8	4	8	9	6	5	0	6	5	8	9	6	4	2	3	2	1	7
Phatr3_EG01405	0	0	0	0	0	0	0	0	0	0	0	0	0	0	0	0	0	0	0	0	0	0	0	0	0	0	0	0	0	0	0	0	0	0	0	0	0	0	0	0	0	0	0	0	0	0	0	0	0
Phatr3_EG01406	0	0	0	0	0	0	0	0	0	0	0	0	0	0	0	0	0	0	0	0	0	0	0	0	0	0	0	0	0	0	0	0	0	0	0	0	0	0	0	0	0	0	0	0	0	0	0	0	0
Phatr3_EG01407	0	0	0	0	0	0	3	1	0	0	0	0	0	0	1	0	0	0	0	1	0	0	0	1	0	0	0	1	0	0	1	0	0	0	0	1	0	0	1	0	0	0	1	3	0	0	0	2	0
Phatr3_EG01408	28	23	30	21	36	29	92	98	68	46	63	18	61	58	86	62	58	37	38	53	38	30	145	111	58	63	120	110	114	181	304	307	95	72	155	77	87	199	193	149	50	69	34	20	19	36	48	27	22
Phatr3_EG01409	198	310	306	227	237	204	296	333	321	250	229	177	421	813	321	318	247	160	292	264	205	218	502	826	538	539	359	370	413	1003	1529	1692	529	550	472	776	663	763	871	666	386	691	98	135	143	524	660	320	270
Phatr3_EG01410	378	573	922	290	140	134	460	566	321	293	233	194	198	1155	293	287	676	407	421	409	294	269	425	980	833	1101	390	407	439	793	1551	1883	419	381	766	1467	1342	236	1125	487	591	901	187	301	241	821	1185	561	466
Phatr3_EG01411	5	6	4	0	3	1	25	44	14	5	5	1	6	6	33	41	7	6	2	5	2	4	73	28	5	6	13	20	12	51	104	96	16	17	106	4	6	13	21	11	9	19	5	3	4	12	13	1	1
Phatr3_EG01412	1357	1358	1479	1121	1013	729	922	1332	3380	2063	2891	1260	1848	711	765	924	2670	1637	2097	2160	1049	1102	2972	946	2041	2330	1844	1756	1685	1055	1535	1811	1736	1720	1511	2898	2304	3654	3330	2742	1493	2629	906	1043	968	1246	1577	730	603
Phatr3_EG01413	0	0	0	0	0	0	0	0	0	0	0	0	0	0	0	0	0	0	0	0	0	0	0	0	0	0	0	0	0	0	0	0	0	0	0	0	0	0	0	0	0	0	0	0	0	0	0	0	0
Phatr3_EG01414	0	0	0	0	0	0	0	0	0	0	0	1	0	2	1	1	0	0	0	3	2	0	0	0	0	1	0	0	0	0	0	1	0	0	0	0	0	0	1	0	0	0	2	0	0	0	0	0	1
Phatr3_EG01415	7	5	5	2	3	1	1	7	3	0	5	1	5	2	0	4	7	8	6	2	3	4	19	4	7	1	11	6	6	3	5	11	12	6	1	4	8	9	16	8	9	3	6	4	1	7	6	6	5
Phatr3_EG01416	244	152	266	176	191	153	240	238	358	154	217	137	312	867	352	413	646	424	397	144	294	275	182	285	252	310	187	181	181	366	301	477	376	419	512	337	320	340	335	311	190	291	169	267	243	184	255	208	230
Phatr3_EG01417	1201	1495	1465	1335	1332	1242	1101	1368	674	1248	1234	1205	1372	410	550	791	1931	1586	1525	1978	1919	2322	1495	1455	1913	2239	3256	3168	2847	690	1255	1688	2972	3530	111	3062	2252	5324	5906	3893	1614	2928	811	1056	1068	1272	1713	1397	1318
Phatr3_EG01418	0	0	0	0	0	0	0	0	0	0	0	0	0	0	0	0	0	0	0	0	0	0	0	0	0	0	0	0	0	0	0	0	0	0	0	0	0	0	0	0	0	0	0	0	0	0	0	0	0
Phatr3_EG01419	130	129	104	170	104	98	257	279	475	163	338	220	269	171	220	293	484	363	137	258	291	320	375	301	194	245	439	432	324	336	407	512	321	351	403	310	256	270	588	322	172	462	201	237	214	191	225	191	142
Phatr3_EG01420	142	146	186	37	47	52	197	208	325	156	242	51	74	126	194	228	372	239	248	236	111	143	273	210	275	322	122	107	126	264	263	295	132	120	119	407	383	63	196	109	204	297	67	66	61	126	203	75	66
Phatr3_EG01421	7626	2575	5444	5024	6384	6819	831	1132	1684	1892	1118	3809	9305	541	1178	1406	2954	1926	9288	2157	3167	3170	906	591	2123	1833	6240	5892	5954	503	947	1230	10542	15727	4153	2620	3095	10515	12319	8855	2098	2963	4278	4209	4019	5228	7557	6942	5889
Phatr3_EG01422	67	45	97	16	34	21	201	212	166	75	113	18	82	77	270	330	122	79	71	74	67	85	318	149	69	95	161	165	172	150	208	248	145	125	351	149	129	95	187	100	110	200	59	42	32	114	159	128	81
Phatr3_EG01423	900	727	707	234	118	155	1699	1924	2620	858	1538	264	282	1197	1847	2308	3208	1911	2154	1661	960	936	2472	1281	1515	1960	453	441	467	1693	1754	2176	249	212	5713	1945	1804	130	423	227	1160	1594	523	414	451	496	689	345	226
Phatr3_EG01424	814	457	550	763	1249	955	289	361	547	349	432	661	1093	248	225	355	1231	801	933	536	894	914	733	356	760	997	1433	1336	1006	366	574	788	1536	1499	675	1081	1094	1685	2272	1630	804	997	993	1087	1012	649	813	938	753
Phatr3_EG01425	49	24	53	24	27	42	160	113	23	54	23	27	70	61	124	159	76	40	56	186	49	53	182	73	9	10	78	94	87	51	104	119	129	94	239	19	15	63	81	68	45	83	42	40	45	86	140	53	44
Phatr3_EG01426	0	0	0	0	0	0	0	0	0	0	0	0	0	0	0	0	0	0	0	0	1	0	1	0	0	0	0	1	0	2	0	0	0	0	0	0	0	2	3	0	0	0	0	0	0	1	1	1	0
Phatr3_EG01427	0	0	0	0	0	0	0	0	0	0	0	0	0	0	0	0	0	0	0	0	0	0	0	0	0	0	0	0	0	0	0	0	0	0	0	0	0	0	0	0	0	0	0	0	0	0	0	0	0
Phatr3_EG01428	7	7	7	10	5	0	11	26	13	8	9	6	6	83	17	6	6	8	6	21	3	5	9	23	15	17	21	18	23	58	86	115	6	10	8	33	16	34	17	18	5	21	10	14	10	24	18	19	12
Phatr3_EG01429	0	3	0	2	1	0	1	18	55	6	29	1	5	74	7	13	5	1	2	38	2	3	29	34	19	19	17	23	26	74	98	115	10	7	22	50	32	0	16	4	27	13	4	7	1	11	9	5	4
Phatr3_EG01430	0	1	1	0	0	0	2	0	1	1	0	0	0	0	6	8	36	12	9	11	3	7	0	0	6	5	0	0	0	0	0	0	0	1	0	4	11	2	1	2	7	3	0	1	0	8	16	5	2
Phatr3_EG01431	0	0	0	0	0	0	0	0	0	0	0	0	0	0	0	1	0	0	0	1	0	0	0	0	0	0	0	0	0	0	0	0	0	0	0	0	0	0	0	0	0	0	0	0	2	0	0	0	0
Phatr3_EG01432	0	0	0	0	0	0	0	0	0	0	0	0	0	0	1	0	2	0	0	1	0	0	0	0	0	0	0	0	0	0	0	0	0	0	0	0	0	1	0	0	0	0	0	0	0	0	0	0	1
Phatr3_EG01433	79	100	97	64	20	28	68	95	187	59	123	73	40	180	125	172	173	124	154	201	52	44	137	176	200	231	49	72	73	287	255	232	72	42	188	247	250	39	116	54	298	287	79	101	86	137	186	124	86
Phatr3_EG01434	0	0	0	0	0	0	1	0	0	0	0	0	0	0	0	0	2	0	0	1	1	0	0	0	0	0	0	0	0	0	0	0	0	0	0	0	0	0	0	0	0	0	0	0	0	0	0	0	0
Phatr3_EG01435	0	0	0	0	0	0	0	0	0	0	0	0	0	0	1	0	1	0	0	0	0	0	0	0	0	0	0	0	0	0	0	0	0	1	0	0	0	0	0	0	0	0	0	0	0	0	1	0	0
Phatr3_EG01436	141	143	137	75	31	57	380	396	347	200	211	86	106	185	451	372	459	260	234	334	96	98	335	163	345	432	116	112	150	288	644	816	134	102	648	456	473	270	305	238	235	372	164	174	167	176	259	83	52
Phatr3_EG01437	0	0	0	0	0	0	0	0	0	0	0	0	0	0	0	0	0	0	0	0	0	0	0	0	0	0	0	0	0	0	0	0	0	0	0	0	0	0	0	0	0	0	0	0	0	0	0	1	0
Phatr3_EG01438	0	0	0	0	0	0	0	0	0	0	0	0	0	0	0	0	0	0	0	0	0	0	0	0	0	0	0	0	0	0	1	0	0	0	0	0	0	0	0	0	0	0	0	0	0	0	0	0	0
Phatr3_EG01439	0	0	0	0	0	0	0	0	0	0	0	0	0	0	0	0	0	0	0	0	0	0	0	0	0	0	0	0	0	0	0	0	0	0	0	0	0	0	0	0	0	0	0	0	0	0	0	0	0
Phatr3_EG01440	8	17	15	16	4	5	7	4	27	30	8	20	8	19	9	5	45	27	4	44	26	13	3	9	17	13	19	21	13	9	13	8	9	8	7	19	18	34	9	10	7	35	22	32	21	17	12	3	14
Phatr3_EG01441	0	0	0	0	0	0	0	1	0	0	0	0	1	0	9	0	21	8	5	12	2	5	0	0	6	5	1	0	1	1	0	1	0	0	1	5	4	3	0	0	3	1	0	0	0	7	7	6	2
Phatr3_EG01442	144	118	162	58	132	65	242	256	162	94	109	56	220	103	267	271	113	55	128	67	114	108	228	162	66	80	167	111	168	167	297	298	208	255	269	90	85	158	367	217	174	243	81	52	66	192	213	179	143
Phatr3_EG01443	0	0	0	0	0	0	0	0	0	0	0	0	0	0	0	0	0	0	0	0	0	0	0	0	0	0	0	0	0	0	0	0	0	0	0	0	0	0	0	0	0	0	0	0	0	0	0	0	0
Phatr3_EG01444	0	0	0	0	0	0	0	0	0	0	0	0	0	0	1	0	0	0	0	0	0	0	0	0	0	0	0	0	0	0	0	0	0	0	0	0	0	0	0	0	0	0	0	0	0	0	0	0	0
Phatr3_EG01445	0	0	0	0	1	0	0	1	0	0	0	0	0	0	0	0	0	1	0	3	1	2	0	0	0	0	0	0	0	0	0	0	0	0	0	0	0	0	0	0	0	0	0	0	0	0	0	0	0
Phatr3_EG01447	252	255	105	366	65	87	257	236	9003	249	5363	650	268	52	65	79	483	331	97	130	81	87	115	4	51	50	215	180	252	7	18	13	40	32	200	45	53	195	192	129	105	182	83	172	132	51	69	186	180
Phatr3_EG01448	257	245	281	65	196	155	391	313	243	396	282	93	230	52	264	254	345	301	239	234	277	343	285	134	153	206	379	398	417	98	210	322	425	431	302	225	188	624	667	499	472	445	112	84	106	197	300	218	165
Phatr3_EG01449	1003	521	1059	702	1893	1359	787	506	4970	1459	3232	460	1044	105	954	1386	1540	932	2115	1046	1562	1645	1502	161	494	477	1689	1577	1342	148	190	214	856	1016	2562	609	590	846	1238	825	744	1040	1060	1137	1177	876	1226	935	896
Phatr3_EG01450	0	0	0	0	0	0	0	0	0	0	0	0	0	0	0	0	0	0	0	0	0	0	0	0	0	0	0	0	0	0	0	0	0	0	0	0	0	0	0	0	0	0	0	0	0	0	0	0	0
Phatr3_EG01451	121	226	364	553	358	334	162	191	124	104	112	773	662	364	97	158	91	76	98	120	133	143	147	293	351	412	86	122	79	310	304	355	290	371	99	581	584	796	546	494	181	308	203	328	300	409	487	190	174
Phatr3_EG01452	0	1	0	0	0	0	1	2	0	0	0	0	0	0	0	2	1	1	0	0	0	0	8	0	0	0	0	0	0	1	3	4	0	0	0	0	2	0	0	0	0	0	0	0	0	2	1	0	0
Phatr3_EG01453	422	202	372	554	274	515	216	221	229	118	232	489	54	401	154	296	1250	770	929	955	797	821	432	263	645	758	496	560	535	195	105	127	238	398	38	907	710	99	646	264	428	424	650	901	853	384	499	549	519
Phatr3_EG01454	0	0	0	0	0	0	0	0	0	4	0	0	0	0	0	0	0	0	1	1	0	0	0	0	0	1	0	0	0	0	0	0	0	1	1	0	1	0	0	2	1	0	0	0	1	2	1	0	0
Phatr3_EG01455	574	571	746	286	552	429	1162	1207	1168	1042	691	323	887	1442	1246	1592	1420	701	990	860	909	894	1170	1099	415	529	401	378	530	1356	2055	2349	729	767	2520	720	550	285	1067	530	917	1260	332	321	377	1135	1398	732	663
Phatr3_EG01456	62	63	77	24	19	33	153	158	126	71	82	13	91	41	161	189	46	38	54	50	29	27	114	83	82	80	62	61	72	79	132	175	69	58	176	111	119	115	156	87	97	119	27	35	26	66	95	56	55
Phatr3_EG01458	77	58	78	28	28	43	139	155	93	79	78	22	69	42	194	303	100	86	59	74	38	46	120	72	46	52	71	65	57	97	148	205	77	58	118	44	71	75	100	63	92	133	42	31	25	60	75	63	39
Phatr3_EG01459	316	254	364	143	327	329	408	474	503	346	315	187	413	204	489	550	433	233	436	240	348	351	495	293	184	189	389	395	425	379	543	632	452	513	500	248	238	357	618	369	269	494	329	220	246	354	520	365	313
Phatr3_EG01460	42	23	19	4	9	13	126	118	50	45	29	9	41	25	107	119	15	12	19	23	11	10	98	90	17	16	66	48	49	67	152	188	77	43	126	35	18	47	140	56	34	49	7	7	3	14	29	26	17
Phatr3_EG01461	209	257	418	95	158	190	200	365	300	187	224	100	213	587	116	148	852	492	338	216	994	1007	98	593	206	307	97	83	119	469	838	1022	243	156	106	511	444	41	666	191	333	512	140	166	141	362	494	545	503
Phatr3_EG01462	27	36	42	6	7	8	169	276	38	24	26	12	17	135	105	147	29	18	27	27	17	23	165	135	29	36	27	21	25	129	179	224	43	16	117	36	33	30	51	33	50	52	15	13	22	46	50	19	28
Phatr3_EG01463	12	42	30	5	1	4	50	77	22	17	35	1	23	15	42	42	47	24	13	22	8	12	47	49	22	39	14	8	9	30	46	71	19	20	8	31	45	30	32	29	23	55	4	7	9	33	60	9	15
Phatr3_EG01464	185	193	229	129	169	143	212	263	167	167	125	114	138	238	215	205	308	182	157	217	166	191	277	255	239	221	144	153	160	185	440	499	198	225	201	399	276	246	261	231	307	321	117	145	172	291	320	157	145
Phatr3_EG01465	2	8	4	6	1	3	19	13	12	16	6	1	6	2	17	24	28	8	13	8	8	11	24	11	1	1	24	10	16	6	9	16	3	5	11	4	2	2	6	5	6	8	14	11	16	7	11	10	8
Phatr3_EG01466	3	8	15	5	3	1	19	89	152	6	111	5	10	259	24	22	1	6	8	80	5	1	130	97	42	53	91	79	84	218	246	304	12	24	20	46	44	23	45	19	25	31	7	4	4	21	39	10	9
Phatr3_EG01467	1832	1680	2738	638	2119	1594	1558	1650	366	1285	2043	817	929	183	551	894	2237	2457	2438	1857	2212	3832	1063	720	2268	2021	2653	3125	2649	91	199	315	3397	3810	40	3234	3032	3524	4122	2141	2223	3519	806	1073	1474	2311	3270	2261	2286
Phatr3_EG01468	3954	1518	3849	13382	10796	10067	111	142	343	206	291	9258	10725	416	88	76	536	353	3175	329	1688	1716	109	98	788	631	578	627	546	131	225	244	3438	5231	105	1013	1322	8893	3752	5147	967	1159	3259	10142	7601	2734	3914	6161	5364
Phatr3_EG01469	11	25	22	7	4	10	65	66	89	22	48	6	7	40	63	55	72	50	29	38	22	18	101	73	43	30	37	30	42	72	80	93	30	22	22	43	36	13	53	19	41	41	12	6	14	27	33	3	5
Phatr3_EG01470	31	19	17	4	9	7	39	60	60	14	45	5	8	32	93	86	32	28	17	22	15	12	65	35	17	29	37	41	39	62	56	100	32	41	299	26	28	14	57	19	25	44	7	6	12	20	39	26	22
Phatr3_EG01471	163	85	100	32	95	100	360	341	94	126	61	40	187	55	253	243	101	51	90	37	102	113	319	231	30	29	259	226	254	301	468	569	271	277	274	35	31	150	504	243	135	174	73	42	46	109	131	149	129
Phatr3_EG01472	0	0	0	0	0	0	0	0	0	0	0	0	0	0	0	0	0	0	1	0	0	0	0	0	0	0	0	0	0	0	0	0	0	0	0	0	0	0	0	0	0	0	0	0	0	0	0	0	0
Phatr3_EG01473	41	44	50	9	13	12	115	115	89	62	56	22	52	53	127	186	87	45	52	44	37	48	88	85	43	46	53	45	43	102	122	162	69	49	127	68	79	36	76	52	82	120	24	12	27	43	68	32	28
Phatr3_EG01474	1	1	1	0	0	0	0	0	0	1	0	0	0	0	0	0	1	0	0	1	0	0	0	0	0	0	0	0	0	0	0	0	0	0	0	0	0	0	0	0	0	0	0	0	0	0	0	0	0
Phatr3_EG01475	98	33	34	4	24	21	205	295	35	16	44	7	23	158	114	139	31	22	35	12	22	21	82	388	11	13	15	16	11	385	434	478	18	21	82	16	14	8	38	16	73	125	7	8	4	97	125	32	24
Phatr3_EG01476	2103	1886	2496	2755	2652	2059	1165	1440	2192	3825	2288	2520	2878	878	1144	885	3753	2681	3678	5219	4058	4538	1383	1193	2902	3157	4968	5067	4781	941	1732	2164	2744	3384	733	4573	3480	4041	5453	3625	1776	3944	2106	2533	2419	2058	2826	2245	2021
Phatr3_EG01477	329	143	122	18	64	146	487	503	481	170	380	36	325	89	322	455	371	242	121	99	381	424	260	409	18	21	366	365	336	568	643	843	469	361	185	31	18	117	569	213	84	140	76	43	42	136	135	147	127
Phatr3_EG01478	10	7	7	1	7	2	44	63	45	9	32	3	18	27	63	41	16	11	8	19	7	8	83	69	12	8	16	14	14	49	122	111	26	28	37	26	6	14	22	23	29	30	9	4	6	19	13	6	14
Phatr3_EG01479	184	127	157	95	108	83	314	350	224	200	212	81	195	137	192	249	191	131	176	221	126	142	197	151	96	98	192	202	219	145	210	288	146	111	120	136	135	212	256	153	91	142	66	75	76	117	147	86	75
Phatr3_EG01480	0	0	0	0	0	0	0	0	0	0	0	0	0	0	0	0	0	0	0	0	0	0	0	0	0	0	0	0	0	0	0	0	0	0	0	0	0	0	0	0	0	0	0	0	0	0	0	0	0
Phatr3_EG01481	109	162	86	26	28	29	239	241	174	123	92	31	67	115	222	241	132	88	53	53	61	54	262	139	52	84	97	91	100	164	177	292	134	82	270	63	82	94	177	87	162	176	65	37	33	91	108	62	44
Phatr3_EG01482	130	148	215	63	72	81	251	342	201	154	123	56	196	245	324	364	209	160	180	150	156	140	208	168	100	140	129	118	104	221	218	274	198	142	301	151	154	105	249	132	209	277	101	81	56	143	218	144	89
Phatr3_EG01483	87	80	98	17	31	43	183	174	93	62	64	19	67	102	141	165	112	83	74	55	36	39	116	160	82	74	84	82	70	150	216	246	98	86	130	112	136	66	126	67	99	180	35	25	30	93	152	56	45
Phatr3_EG01484	0	0	0	0	0	0	0	0	0	0	0	0	0	0	0	0	0	0	0	0	0	0	0	0	0	0	0	0	0	0	0	0	0	0	0	0	0	0	0	0	0	0	0	0	0	0	0	0	0
Phatr3_EG01485	0	0	0	0	0	0	0	0	0	0	0	0	0	0	0	0	0	0	0	0	0	0	0	0	0	0	0	0	0	0	0	0	0	0	0	0	0	0	0	0	0	0	0	0	0	0	0	0	0
Phatr3_EG01486	509	517	673	838	534	492	372	453	1179	555	742	872	919	440	399	527	1029	661	860	920	746	672	501	240	733	795	587	557	568	337	358	423	403	403	728	1049	1048	524	617	474	571	982	490	644	592	402	579	404	360
Phatr3_EG01487	459	446	554	467	350	236	365	400	487	482	328	481	320	626	318	261	1560	1027	1046	990	423	472	373	441	756	919	419	351	377	561	591	654	384	269	504	1066	934	489	588	450	807	852	637	578	551	407	554	307	267
Phatr3_EG01488	173	63	134	31	103	95	237	249	89	128	53	46	195	81	153	186	86	51	87	40	79	84	144	200	27	36	183	140	169	237	477	509	184	207	411	52	42	149	268	156	113	122	93	46	63	88	103	100	87
Phatr3_EG01489	227	261	348	59	50	62	221	231	93	123	96	67	140	237	84	158	261	210	197	128	48	65	96	278	98	146	62	41	41	131	237	296	144	83	38	216	187	177	123	127	468	332	102	118	109	260	308	266	194
Phatr3_EG01490	0	0	0	0	0	0	0	0	0	0	0	0	0	0	0	0	0	0	0	0	0	0	0	0	0	0	0	0	0	0	0	0	0	0	0	0	0	0	0	0	0	0	0	0	0	0	0	0	0
Phatr3_EG01491	214	184	217	66	152	145	251	281	163	114	107	46	215	104	230	230	178	101	105	99	92	106	232	161	52	62	160	155	149	185	246	347	266	280	270	88	106	316	425	269	258	299	83	76	75	156	223	167	143
Phatr3_EG01492	8646	8871	8537	5146	5125	4430	7611	8882	4080	12322	9905	5646	4205	3233	4504	5133	12810	11388	10250	12368	9851	14307	6360	5344	8516	9047	10255	10997	8982	2458	4287	5909	8630	9176	1608	11665	9516	8497	11101	6702	7778	15218	4689	4663	5278	7015	9233	5131	4999
Phatr3_EG01494	64	45	58	27	54	54	60	59	36	48	32	35	73	48	43	61	94	58	78	65	58	66	99	50	51	37	84	88	80	80	100	115	68	136	62	75	66	147	149	113	52	89	56	55	60	145	121	58	62
Phatr3_EG01495	96	70	136	27	47	41	148	151	77	81	51	35	96	78	121	147	84	76	98	63	50	56	91	104	55	69	80	74	77	110	155	236	97	117	247	82	79	76	138	69	85	151	41	47	40	96	123	99	75
Phatr3_EG01496	697	464	730	465	574	514	231	211	170	619	128	305	1089	590	112	200	373	260	600	226	228	186	136	258	253	297	219	254	211	264	179	268	563	508	146	374	319	539	599	400	911	565	357	313	321	383	471	405	348
Phatr3_EG01497	53	33	36	10	15	16	196	244	103	59	111	12	34	38	157	149	172	141	29	58	39	64	320	152	35	44	66	78	50	117	156	206	29	42	114	70	55	40	52	31	92	142	30	16	21	73	74	36	24
Phatr3_EG01498	138	135	102	42	14	32	186	253	226	126	143	22	30	106	289	332	83	48	194	104	18	10	352	73	130	154	65	50	67	112	121	163	57	20	1094	154	255	19	51	27	148	192	67	48	41	32	52	50	56
Phatr3_EG01499	22	12	20	1	6	8	80	78	19	10	11	1	14	32	88	109	14	7	15	2	6	4	59	56	9	6	2	3	1	64	101	143	9	22	117	5	12	19	22	10	16	36	2	1	1	19	27	5	5
Phatr3_EG01500	74	79	90	16	49	46	153	195	118	67	66	19	99	131	146	185	65	31	78	58	41	41	107	163	80	64	80	74	74	240	292	416	115	97	104	89	98	98	157	111	118	162	50	28	24	120	172	77	66
Phatr3_EG01501	0	0	0	0	0	0	0	0	0	0	0	0	0	0	0	0	0	0	0	0	0	0	0	0	0	0	0	0	0	0	0	0	0	0	0	0	0	0	0	0	0	0	0	0	0	0	0	0	0
Phatr3_EG01502	637	551	721	288	335	352	710	863	547	572	395	304	671	383	500	627	687	456	474	437	342	386	649	601	354	400	579	600	617	632	914	1208	716	749	554	588	462	1077	1016	885	727	1093	309	271	271	561	724	542	430
Phatr3_EG01503	62	46	25	28	83	50	6	27	496	49	416	177	32	1	4	2	56	36	27	46	12	11	4	3	17	14	43	45	37	0	3	0	33	40	0	7	12	13	30	14	8	15	17	58	34	27	24	49	52
Phatr3_EG01504	6	3	4	0	3	1	13	36	40	20	30	0	3	7	31	48	11	5	2	10	3	6	152	18	2	0	13	12	11	16	34	36	9	6	30	1	2	11	18	9	11	11	2	1	1	15	5	0	4
Phatr3_EG01505	59	100	84	47	43	29	94	89	138	78	83	64	84	136	126	161	147	86	155	108	60	55	138	112	126	146	67	53	60	126	168	208	84	60	172	152	177	61	99	70	119	184	40	65	56	112	134	77	50
Phatr3_EG01506	0	0	0	0	0	0	0	0	0	0	0	0	0	0	0	0	0	0	0	0	0	0	0	0	0	0	0	0	0	0	0	0	0	0	0	1	0	0	0	0	0	0	0	0	0	0	0	0	0
Phatr3_EG01507	143	174	189	42	73	57	234	273	186	123	149	53	143	295	289	331	297	182	201	119	127	146	253	273	139	155	126	139	119	282	354	384	181	179	347	198	199	141	252	150	260	375	117	78	82	247	355	155	171
Phatr3_EG01508	530	610	268	98	49	98	653	736	670	404	852	154	211	108	404	426	587	462	254	367	226	271	456	164	356	514	141	149	161	107	215	258	366	254	187	511	345	161	313	154	361	1175	129	114	133	198	230	191	194
Phatr3_EG01509	26	19	13	9	2	4	154	122	150	60	67	2	23	15	161	210	61	46	21	22	9	14	121	80	10	17	65	38	59	106	184	259	44	35	200	13	17	33	45	27	37	78	4	4	2	28	39	21	14
Phatr3_EG01510	0	0	0	0	0	0	0	0	0	0	0	0	0	0	0	0	0	0	0	0	0	0	0	0	0	0	0	0	0	0	0	0	0	0	0	0	0	0	0	0	0	0	0	0	0	0	0	0	0
Phatr3_EG01511	0	0	0	0	0	0	0	0	0	0	0	0	0	0	0	0	0	0	0	0	0	0	0	0	0	0	0	0	0	0	0	0	0	0	0	0	0	0	0	0	0	0	0	0	0	0	0	0	0
Phatr3_EG01512	345	258	323	96	200	199	572	570	304	301	248	151	354	341	371	437	363	254	306	214	206	264	442	444	220	248	262	318	290	449	477	593	391	361	340	353	311	315	489	307	356	516	181	154	139	320	426	284	253
Phatr3_EG01513	47	29	42	3	9	9	141	155	41	39	74	7	25	57	86	92	39	23	37	35	20	22	104	112	32	24	31	44	31	74	136	119	56	59	61	46	28	45	55	44	56	82	9	9	8	50	65	30	33
Phatr3_EG01514	9	9	16	5	2	5	5	6	6	4	6	6	6	9	5	8	6	13	14	8	8	6	5	10	9	12	2	4	4	8	22	22	10	7	19	11	8	10	8	6	7	8	9	16	4	11	8	4	7
Phatr3_EG01515	0	0	0	0	0	0	0	0	0	0	0	0	0	0	0	0	0	0	0	0	0	0	0	0	0	0	0	0	0	0	0	0	0	0	0	0	0	0	0	0	0	0	0	0	0	0	0	0	0
Phatr3_EG01516	10	8	10	7	10	11	2	7	2	7	3	4	10	8	5	5	11	15	12	12	7	7	1	7	4	5	4	2	6	8	2	12	9	8	2	11	13	9	10	6	6	10	5	9	7	9	8	7	8
Phatr3_EG01517	22	20	20	2	5	5	62	97	59	28	38	4	27	29	92	94	40	34	11	17	18	6	83	58	12	22	35	34	29	61	108	117	32	10	131	26	12	21	34	29	39	65	11	3	5	30	47	9	15
Phatr3_EG01518	63	26	23	14	7	9	127	156	46	49	42	14	17	26	86	90	35	26	23	12	15	20	111	78	13	15	42	44	35	60	91	135	65	20	59	25	19	36	77	37	43	49	22	20	17	20	30	43	34
Phatr3_EG01519	196	165	203	44	72	73	338	383	160	155	106	36	123	345	312	353	216	154	172	146	130	124	321	272	136	146	166	154	132	382	365	460	170	188	459	178	191	80	243	102	169	341	80	49	55	186	256	144	128
Phatr3_EG01520	47	36	61	9	20	26	165	172	66	28	75	10	31	54	145	151	55	35	33	34	11	22	170	132	52	51	28	30	23	138	163	203	68	52	155	76	64	52	56	46	88	93	20	17	22	65	74	48	25
Phatr3_EG01521	20	6	7	2	2	3	46	48	47	12	23	9	8	13	50	58	31	17	12	11	6	9	61	46	10	10	13	5	10	39	85	107	10	9	68	15	17	17	36	11	11	36	10	5	6	15	18	5	6
Phatr3_EG01522	0	0	0	0	0	0	0	0	0	0	0	0	0	0	0	0	0	0	0	0	0	0	0	0	0	0	0	0	0	0	0	0	0	2	0	0	0	0	0	0	0	0	0	0	0	0	0	0	0
Phatr3_EG01523	137	119	161	56	98	90	329	315	240	236	152	51	175	103	303	404	254	146	139	164	103	152	245	189	101	119	175	172	177	229	402	463	169	153	484	166	143	116	291	132	142	265	93	64	52	94	135	91	90
Phatr3_EG01524	644	657	867	601	158	162	3541	2652	1092	1475	674	782	329	1415	1546	1770	1327	839	835	886	776	843	3033	3298	286	296	424	411	471	3282	3230	3901	466	552	2558	306	143	790	975	648	451	541	490	600	499	1197	1476	570	405
Phatr3_EG01525	128	178	173	101	58	66	236	214	384	210	273	98	119	97	230	253	500	315	238	364	101	120	292	202	215	237	197	196	175	191	294	355	160	119	324	315	270	133	223	140	190	397	119	114	151	146	217	128	98
Phatr3_EG01526	1167	1177	1586	461	403	410	1156	962	1682	1559	1929	464	838	151	791	779	1993	1451	825	918	784	938	1022	327	573	716	706	698	665	171	388	475	661	544	692	930	838	1527	870	862	1799	1878	604	582	609	750	855	606	540
Phatr3_EG01527	181	208	190	25	18	21	865	872	354	436	286	26	50	73	601	719	451	279	153	214	132	153	852	308	68	82	151	190	159	244	446	524	109	71	515	110	66	48	138	78	510	437	51	24	23	134	159	70	53
Phatr3_EG01528	0	0	0	0	0	0	0	0	0	0	0	0	0	0	0	0	0	0	0	0	0	0	0	0	0	0	0	0	0	0	0	0	0	0	0	0	0	0	0	0	0	0	0	0	0	0	0	0	0
Phatr3_EG01529	58	2	66	899	3292	1883	2	3	0	1	0	1059	4732	3	1	0	1	3	234	0	302	266	1	0	16	20	115	88	100	0	3	5	2034	3277	0	14	11	941	3216	1716	0	7	1709	1236	1413	863	1158	2561	2101
Phatr3_EG01530	0	0	0	0	0	0	0	0	0	0	0	0	0	0	0	0	0	0	0	0	0	0	0	0	0	0	0	0	0	0	0	0	0	0	0	0	0	0	0	0	0	0	0	0	0	0	0	0	0
Phatr3_EG01531	0	0	0	0	0	0	0	0	0	0	0	0	0	0	0	0	0	0	0	0	0	0	0	0	0	0	0	0	0	0	0	0	0	0	0	0	0	0	0	0	0	0	0	0	0	0	0	0	0
Phatr3_EG01532	0	0	0	0	0	0	0	0	0	0	0	0	0	0	0	0	0	0	0	0	0	0	0	0	0	0	0	0	0	0	0	0	0	0	0	0	0	0	0	0	0	0	0	0	0	0	0	0	0
Phatr3_EG01533	167	130	225	14	25	35	365	385	157	147	126	18	44	201	235	288	225	143	139	109	98	98	285	242	121	159	82	70	72	239	302	395	50	39	207	179	208	48	180	79	323	304	45	26	43	129	176	50	33
Phatr3_EG01534	43	16	30	24	44	33	23	31	1	10	2	16	26	3	16	11	8	11	10	5	15	19	17	22	9	5	40	61	37	14	25	39	87	128	22	12	4	180	143	116	17	16	35	29	20	61	101	55	46
Phatr3_EG01535	14	17	15	2	10	3	58	49	30	21	19	4	17	20	42	60	10	11	4	7	8	9	43	36	6	13	21	13	9	53	64	88	16	18	53	11	24	7	27	23	18	27	8	1	3	22	24	5	9
Phatr3_EG01536	0	0	0	0	0	0	0	0	0	0	0	0	0	0	0	0	0	0	0	0	0	0	0	0	0	0	0	0	0	0	0	0	0	0	0	0	0	0	0	0	0	0	0	0	0	0	0	0	0
Phatr3_EG01537	173	178	245	73	101	144	543	523	282	401	205	108	391	272	301	466	243	184	173	162	165	182	385	356	213	244	243	260	275	371	518	658	236	241	154	315	256	301	487	293	337	446	103	71	86	179	220	132	131
Phatr3_EG01538	0	1	0	1	1	0	3	1	0	4	0	1	0	2	6	2	2	0	1	3	1	1	3	1	0	1	0	2	1	2	4	6	1	3	4	1	2	2	0	0	0	2	1	1	3	0	1	1	0
Phatr3_EG01539	0	0	0	0	0	0	0	0	0	0	0	0	0	0	0	0	0	0	0	0	0	0	0	0	0	0	0	0	0	0	0	0	0	0	0	0	0	0	0	0	0	0	0	0	0	0	0	0	0
Phatr3_EG01540	120	108	102	24	59	60	420	432	245	108	164	44	134	107	358	422	105	42	73	51	114	149	258	276	67	71	164	135	155	239	333	441	177	177	197	107	87	90	220	113	121	209	85	25	53	130	131	179	134
Phatr3_EG01541	110	58	110	76	33	49	112	113	76	117	42	45	20	62	90	118	287	233	128	158	148	172	119	96	49	66	81	75	63	88	139	170	38	66	47	99	60	68	55	39	66	186	163	129	156	124	141	87	76
Phatr3_EG01542	40	21	36	6	8	7	101	99	29	45	17	8	19	11	65	84	52	27	21	16	22	27	108	71	17	19	38	49	50	109	170	215	60	31	95	30	18	78	57	43	31	65	31	20	21	59	42	43	31
Phatr3_EG01543	873	543	804	239	301	429	727	1196	1021	915	817	322	785	905	418	518	727	500	675	732	366	416	1491	797	795	943	2296	2269	2146	983	1368	1516	2000	2176	606	1072	921	1438	2830	1570	852	893	434	200	288	648	808	904	798
Phatr3_EG01544	166	187	199	230	43	62	203	262	304	305	279	225	134	224	141	181	411	256	136	187	202	250	1255	752	220	225	289	278	240	510	774	1126	237	263	483	286	262	485	324	341	141	253	197	193	197	231	240	151	108
Phatr3_EG01545	8	3	7	2	2	3	18	33	4	3	6	2	11	20	9	6	7	4	7	2	2	3	29	44	6	11	5	11	10	16	33	38	27	33	4	16	18	12	28	12	12	10	4	1	0	25	32	11	12
Phatr3_EG01546	0	0	0	0	0	0	0	0	0	0	0	0	0	0	0	0	0	0	0	0	0	0	0	0	0	0	0	0	0	0	0	0	0	0	0	0	0	0	0	0	0	0	0	0	0	0	0	0	0
Phatr3_EG01547	2	0	3	0	3	2	5	1	4	4	4	0	2	8	3	1	0	1	1	2	0	0	5	4	0	0	0	0	0	26	18	27	0	0	17	1	1	2	3	0	2	0	0	0	0	2	2	1	0
Phatr3_EG01548	121	86	75	38	82	82	402	469	369	163	230	35	163	190	510	609	125	77	96	69	136	111	502	343	99	114	206	198	191	486	587	755	192	203	878	130	120	127	359	180	110	175	72	35	51	124	148	112	97
Phatr3_EG01549	227	169	173	42	58	71	413	471	244	314	232	35	186	124	365	353	355	220	111	222	174	196	746	389	195	248	579	596	527	328	581	797	437	333	627	333	267	394	741	440	396	475	113	63	107	173	208	262	206
Phatr3_EG01550	188	105	71	27	6	11	230	260	350	232	334	29	60	56	152	165	290	194	83	76	27	48	470	227	54	87	69	79	87	146	302	352	170	80	368	123	27	141	120	68	135	238	44	23	37	72	46	48	42
Phatr3_EG01551	0	0	0	0	0	0	0	0	0	0	0	0	0	0	0	0	0	0	0	0	0	0	0	0	0	0	0	0	0	0	0	0	0	0	0	1	0	0	0	0	0	0	0	0	0	0	0	0	1
Phatr3_EG01552	236	187	287	61	76	85	358	383	543	292	318	76	249	141	418	441	271	203	316	244	217	229	395	360	313	331	579	552	560	467	618	705	410	391	971	413	423	268	594	313	249	408	147	96	103	212	277	262	201
Phatr3_EG01553	34	25	35	2936	1298	1262	10	6	62	42	43	2445	1808	78	18	20	31	11	11	46	1406	1341	56	86	115	120	2152	1915	2017	259	219	263	667	870	49	163	163	1743	2017	1462	7	4	1440	2027	1690	27	23	517	418
Phatr3_EG01554	7	13	9	0	0	1	52	49	95	22	64	0	4	8	99	53	27	23	9	8	4	5	126	35	6	2	3	2	6	47	60	102	8	3	412	3	10	10	3	5	7	18	1	1	0	3	10	4	3
Phatr3_EG01555	0	0	0	0	0	0	0	0	0	0	0	0	0	0	0	0	0	0	0	0	0	0	0	0	0	0	0	0	0	0	0	0	0	0	0	0	0	0	0	0	0	0	0	0	0	0	0	0	0
Phatr3_EG01556	0	0	0	0	0	0	0	0	0	0	0	0	0	0	0	0	0	0	0	0	0	0	0	0	0	0	0	0	0	0	0	0	0	0	0	0	0	0	0	0	0	0	0	0	0	0	0	0	0
Phatr3_EG01557	0	0	0	0	0	0	0	0	0	0	0	0	0	0	0	0	0	0	0	0	0	0	0	0	0	0	0	0	0	0	0	0	0	0	0	0	0	0	0	0	0	0	0	0	0	0	0	0	0
Phatr3_EG01558	37	66	49	28	33	23	76	89	75	66	49	25	47	89	109	109	108	55	52	36	48	38	115	99	63	92	66	62	73	144	206	239	66	68	196	84	73	48	82	40	56	121	44	30	32	57	77	30	44
Phatr3_EG01559	19	22	26	12	14	14	178	160	119	48	99	10	88	16	177	184	33	21	11	37	23	31	202	74	35	36	196	155	138	86	141	163	103	116	179	45	53	45	236	83	42	59	13	10	11	25	29	68	56
Phatr3_EG01560	0	0	0	0	0	0	0	0	0	0	0	0	0	0	0	0	0	0	0	0	0	0	0	0	0	0	0	0	0	0	0	0	0	0	0	0	0	0	0	0	0	0	0	0	0	0	0	0	0
Phatr3_EG01561	0	0	0	0	0	0	0	0	0	0	0	0	0	0	0	0	0	0	0	0	0	0	0	0	0	0	0	0	0	0	0	0	0	0	0	0	0	0	0	0	0	0	0	0	0	0	0	0	0
Phatr3_EG01562	0	0	0	0	0	0	0	0	0	0	0	0	0	0	0	0	0	0	0	0	0	0	0	0	0	0	0	0	0	0	0	0	0	0	0	0	0	0	0	0	0	0	0	0	0	0	0	0	0
Phatr3_EG01563	241	314	398	212	118	159	439	406	372	349	230	267	351	209	444	483	550	390	453	616	499	505	564	191	841	942	590	550	500	346	296	364	513	433	935	1311	1170	618	876	557	377	629	226	217	191	280	379	259	202
Phatr3_EG01564	5	5	7	1	1	6	4	3	12	9	1	4	8	2	1	5	6	2	7	4	6	10	7	3	0	3	17	7	6	0	4	6	19	13	5	5	4	10	15	12	8	2	4	4	2	3	11	8	11
Phatr3_EG01565	28	19	16	4	10	5	49	33	54	36	34	5	10	8	62	68	29	16	21	13	26	25	45	23	5	11	11	17	19	17	34	38	10	13	70	16	14	5	11	10	18	26	8	4	4	11	8	9	3
Phatr3_EG01566	1	3	1	6	13	7	0	0	0	1	0	1	4	0	0	0	5	4	4	6	13	16	0	0	0	0	2	4	0	0	0	1	1	0	0	0	1	1	4	2	0	2	7	12	8	1	0	17	21
Phatr3_EG01567	0	0	0	0	0	0	0	0	0	0	0	0	0	0	0	0	0	0	0	0	0	0	0	0	0	0	0	0	0	0	0	0	0	0	0	0	0	0	0	0	0	0	0	0	0	0	0	0	0
Phatr3_EG01568	192	98	167	71	32	80	100	67	33	141	24	7	48	3	142	111	420	227	117	471	14	20	24	39	43	48	6	9	8	28	31	37	48	23	115	31	27	13	41	24	86	117	31	31	30	53	60	69	66
Phatr3_EG01569	299	335	275	181	251	221	647	563	495	576	231	178	331	204	841	364	461	244	389	323	232	250	613	321	198	323	272	250	320	444	383	656	375	352	3244	362	222	115	324	181	281	517	182	134	166	188	222	232	180
Phatr3_EG01570	313	255	273	142	170	117	616	839	757	504	514	126	321	251	579	552	812	520	543	362	820	803	810	775	287	368	709	722	701	1220	1449	1676	337	318	1311	523	307	337	762	411	303	655	434	286	301	336	498	401	351
Phatr3_EG01571	0	0	0	0	0	0	0	0	0	0	0	0	0	0	0	0	0	0	0	0	0	0	0	0	0	0	0	0	0	0	0	0	0	0	0	0	0	0	0	0	0	0	0	0	0	0	0	0	0
Phatr3_EG01572	0	0	0	0	0	0	1	0	0	1	0	0	0	0	0	1	0	1	0	0	1	1	0	0	0	0	0	0	0	0	0	0	0	0	0	1	0	0	0	0	0	0	0	0	0	0	0	0	0
Phatr3_EG01573	0	0	0	0	0	0	0	0	0	0	0	0	0	0	0	0	0	0	0	0	0	0	0	0	0	0	0	0	0	0	0	0	0	0	0	0	0	0	0	0	0	0	0	0	0	0	0	0	0
Phatr3_EG01574	0	0	0	0	0	0	0	0	0	0	0	0	0	0	0	0	0	0	0	0	0	0	0	1	0	0	0	0	0	0	0	0	0	0	0	0	0	1	0	0	0	0	0	0	0	2	0	0	0
Phatr3_EG01575	5	9	5	10	0	1	25	16	33	31	14	10	0	10	32	25	25	20	10	21	3	3	42	22	15	12	11	10	3	21	23	29	10	1	70	19	15	6	4	6	0	5	7	11	21	9	5	1	0
Phatr3_EG01576	0	0	0	0	0	0	0	0	0	0	0	0	0	0	0	0	0	0	0	0	0	0	0	0	0	0	0	0	0	0	0	0	0	0	0	0	0	0	0	0	0	0	0	0	0	0	0	0	0
Phatr3_EG01577	0	0	0	0	1	0	0	0	0	0	0	0	0	0	0	0	1	0	0	0	0	0	0	0	0	0	0	0	0	0	0	0	0	0	0	0	0	0	0	0	0	0	0	0	0	0	0	0	0
Phatr3_EG01578	3	5	6	3	1	2	2	2	0	3	0	0	5	0	5	2	15	22	7	29	3	0	3	0	4	1	1	0	2	0	5	4	2	1	12	4	2	0	2	1	3	2	1	2	0	1	1	6	3
Phatr3_EG01579	6	6	4	3	4	1	2	1	0	0	0	12	1	12	1	2	25	12	6	11	4	12	2	6	6	6	1	1	2	4	7	8	7	3	0	3	3	2	1	3	30	12	9	15	18	10	17	24	18
Phatr3_EG01580	0	0	0	0	0	0	0	0	0	0	0	0	0	0	0	0	0	0	0	0	0	0	0	0	0	0	0	0	0	0	0	0	0	0	0	0	0	0	0	0	0	0	0	0	0	0	0	0	0
Phatr3_EG01581	0	0	0	0	0	0	0	0	0	0	0	0	0	0	2	0	0	0	0	0	0	0	0	0	0	0	0	0	0	0	0	0	0	0	0	0	0	0	0	0	0	0	0	0	0	0	0	0	0
Phatr3_EG01582	560	455	665	272	374	353	757	884	869	531	531	320	684	620	1012	1224	664	407	729	456	588	547	1132	951	510	556	546	521	481	1356	1677	2105	639	657	2338	868	781	551	932	606	542	889	423	377	360	638	870	480	366
Phatr3_EG01583	0	0	0	0	0	0	0	0	0	0	0	0	0	0	0	0	0	0	0	0	0	0	0	0	0	0	0	0	0	0	0	0	0	0	0	0	0	0	0	0	0	0	0	0	0	0	0	0	0
Phatr3_EG01584	335	711	439	4411	809	547	211	185	2315	1211	1511	5475	1622	969	258	211	4714	2126	660	5237	3180	2881	1065	267	1626	2321	1746	1836	2305	300	599	633	736	951	809	3478	1662	942	1614	1067	798	1214	1102	2237	2179	522	506	989	860
Phatr3_EG01585	83	101	125	229	195	145	50	73	201	151	153	172	206	75	70	88	243	112	155	259	201	194	200	106	214	322	198	193	249	76	147	175	186	173	266	492	389	294	326	277	150	112	98	153	150	85	106	122	92
Phatr3_EG01586	151	84	138	74	80	101	199	230	178	160	121	62	126	71	156	170	217	138	189	135	133	131	285	211	118	136	234	218	175	238	363	408	234	244	294	194	152	206	308	204	108	196	90	80	75	100	162	95	94
Phatr3_EG01587	0	0	0	0	0	0	0	0	0	0	0	0	0	0	0	0	0	0	0	0	0	0	0	0	0	0	0	0	0	0	0	0	0	0	0	0	0	0	0	0	0	0	0	0	0	0	0	0	0
Phatr3_EG01588	134	112	93	8	47	65	298	459	30	121	142	29	50	50	88	148	251	260	126	87	360	657	240	289	130	174	159	157	141	38	111	148	340	243	2	311	185	102	360	130	145	176	65	33	52	157	216	201	191
Phatr3_EG01589	0	0	0	1	0	0	0	0	0	0	0	0	0	0	0	0	0	0	0	0	0	0	0	0	0	0	0	0	0	0	0	0	0	0	0	0	0	0	0	0	0	0	0	0	0	0	0	0	0
Phatr3_EG01590	155	76	89	47	62	73	210	178	105	117	73	50	188	108	164	186	80	49	67	45	48	61	280	260	104	102	254	283	282	331	456	617	320	305	388	154	154	329	470	308	133	147	70	33	58	113	135	146	124
Phatr3_EG01591	22	11	3	13	2	2	126	118	100	80	63	32	62	12	66	99	14	6	19	12	12	11	114	33	11	13	174	190	201	34	81	91	70	65	120	22	20	74	118	73	7	26	17	10	9	12	14	8	9
Phatr3_EG01592	265	135	135	298	281	226	408	344	671	228	420	159	340	70	533	547	331	223	303	151	241	215	677	150	151	234	207	206	174	297	198	332	213	212	797	166	204	148	706	287	100	242	177	156	178	106	130	115	101
Phatr3_EG01593	0	0	0	0	0	0	0	0	0	0	0	0	0	0	0	0	0	0	0	0	0	0	0	0	0	0	0	0	0	0	0	0	0	0	0	0	0	0	0	0	0	0	0	0	0	0	0	0	0
Phatr3_EG01594	131	100	94	45	72	90	242	283	119	137	51	53	130	92	286	326	167	95	131	53	141	133	259	251	60	82	210	206	216	357	363	495	249	284	630	100	79	136	308	182	106	193	61	32	67	112	121	110	93
Phatr3_EG01595	0	0	0	0	0	0	0	0	0	0	0	0	0	0	0	0	0	0	0	0	0	0	0	0	0	0	0	0	0	0	0	0	0	0	0	0	0	0	0	0	0	0	0	0	0	0	0	0	0
Phatr3_EG01596	5	0	2	2	1	2	10	25	9	3	7	3	4	9	23	10	8	7	6	6	7	6	21	16	5	9	19	17	18	34	58	56	8	7	81	12	9	8	16	11	2	8	5	0	6	1	5	7	4
Phatr3_EG01597	14	29	29	8	36	17	231	240	125	49	115	18	99	12	177	210	51	37	17	43	38	43	240	103	72	69	225	198	151	61	102	158	272	237	24	80	80	57	317	122	89	104	31	12	18	27	22	86	89
Phatr3_EG01598	2365	2666	2928	2239	852	1294	3164	3337	2588	2911	2634	1257	936	1408	2429	2235	3331	2159	3165	3814	987	1212	5028	2593	5103	6396	1813	1984	1870	1885	2242	2519	2717	2071	2970	7903	6251	1029	2303	1303	2154	3850	1711	1964	2045	1423	1875	1712	1476
Phatr3_EG01599	0	0	0	0	0	0	0	0	0	0	0	0	0	0	0	0	1	1	3	0	1	1	0	0	0	0	0	0	0	0	0	0	0	0	0	0	0	0	0	0	0	0	0	0	1	0	0	0	0
Phatr3_EG01600	325	480	629	1304	175	185	298	351	703	745	399	1428	735	1447	303	329	588	330	358	333	255	300	677	847	1079	1341	198	191	201	1637	1120	1218	269	339	610	1644	1291	729	660	575	389	545	290	356	348	389	472	121	98
Phatr3_EG01601	41	19	16	4	6	10	89	132	42	18	82	4	17	53	42	68	53	46	26	44	18	16	134	147	51	39	70	55	54	43	91	120	55	35	15	48	48	85	71	47	59	48	13	16	8	47	64	24	18
Phatr3_EG01602	16	7	9	8	10	18	7	5	6	10	20	12	13	3	1	5	20	8	26	17	10	9	8	5	12	24	7	5	6	2	3	5	4	8	0	28	14	11	12	8	8	6	7	8	4	4	5	2	5
Phatr3_EG01603	399	266	505	199	186	161	509	667	323	307	415	197	277	214	227	330	575	512	446	353	273	339	586	610	295	276	478	504	458	418	495	665	572	587	155	354	408	897	702	530	581	730	275	299	300	546	729	382	341
Phatr3_EG01604	9	11	13	1	0	3	40	47	3	40	3	4	4	0	29	20	21	16	2	21	6	10	18	7	2	8	19	16	19	3	11	27	14	8	42	6	3	10	16	7	32	13	7	3	1	5	3	3	1
Phatr3_EG01605	48	20	43	9	28	26	160	127	121	66	113	9	67	28	109	150	75	37	53	42	29	37	203	69	34	46	92	79	86	65	112	126	84	87	124	83	52	109	128	83	53	73	32	25	21	49	69	33	44
Phatr3_EG01606	177	145	181	55	28	29	415	562	206	188	193	81	89	431	353	332	269	214	181	276	101	133	718	794	369	335	448	465	407	695	818	1185	242	327	508	459	468	552	597	463	266	447	83	64	76	326	393	115	93
Phatr3_EG01607	5	44	3	5	0	0	25	27	106	30	82	4	2	7	6	12	71	45	7	44	6	7	2	0	34	67	21	16	13	0	1	1	1	0	10	42	27	0	12	1	11	62	2	2	0	1	4	1	0
Phatr3_EG01608	70	34	55	39	47	50	160	186	129	79	73	47	131	98	162	190	89	51	89	53	58	53	229	217	60	78	112	90	80	243	264	369	117	114	241	86	102	122	148	92	71	83	62	49	43	69	93	50	63
Phatr3_EG01609	0	0	0	0	0	0	0	0	0	0	0	0	0	0	0	0	0	0	0	0	0	0	0	0	0	0	0	0	0	0	0	0	0	0	0	0	0	0	0	0	0	0	0	0	0	0	0	0	0
Phatr3_EG01610	0	0	0	0	0	0	0	0	0	0	0	0	0	0	0	0	0	0	0	0	0	1	0	0	0	0	0	0	0	0	0	0	0	0	0	0	0	0	0	0	0	0	0	0	0	0	0	0	0
Phatr3_EG01611	0	0	0	0	0	0	0	0	0	0	0	0	0	0	0	0	0	0	0	0	0	0	0	0	0	0	0	0	0	0	0	2	0	0	0	0	0	0	0	0	0	0	0	0	0	0	0	0	0
Phatr3_EG01612	0	0	0	0	0	0	0	0	0	0	0	0	0	0	0	0	0	0	0	0	0	0	0	0	0	0	0	0	0	0	0	0	0	0	0	0	0	0	0	0	0	0	0	0	0	0	0	0	0
Phatr3_EG01613	0	0	0	0	0	0	0	0	0	0	0	0	0	0	0	0	0	0	0	0	0	0	0	0	0	0	0	0	0	0	0	0	0	0	0	0	0	0	0	0	0	0	0	0	0	0	0	0	0
Phatr3_EG01614	3598	3319	3218	3604	1788	2097	1305	1488	5050	2486	3180	4148	2496	3241	1600	1958	6819	4409	5108	3791	3032	3198	1994	1660	3184	4290	1901	1731	1622	2528	1680	2074	2052	1553	3214	4714	3943	1897	2464	1792	3432	4660	3121	3573	3197	1445	1957	4025	3280
Phatr3_EG01616	0	0	0	0	0	0	0	0	0	0	0	0	0	0	0	0	0	0	0	0	0	0	0	0	0	0	0	0	0	0	0	0	0	0	0	0	0	0	0	0	0	0	0	0	0	0	0	0	0
Phatr3_EG01617	79	15	98	105	96	85	0	0	7	0	5	13	27	15	21	33	98	61	79	40	59	35	18	19	25	16	30	30	27	26	26	28	56	83	41	24	54	144	66	96	22	36	58	102	86	70	65	90	89
Phatr3_EG01618	336	333	348	196	333	313	260	642	424	575	964	251	341	214	78	120	669	553	410	817	506	693	245	197	519	615	919	1001	886	70	164	219	452	635	8	724	546	782	1114	541	350	499	174	116	145	219	369	291	309
Phatr3_EG01619	0	0	0	0	0	0	0	0	0	0	0	0	0	0	0	1	0	0	0	0	0	0	0	0	0	0	0	0	0	0	0	0	0	0	0	0	0	0	0	0	0	0	0	0	0	0	0	0	0
Phatr3_EG01620	0	0	0	0	0	0	0	0	0	0	0	0	0	0	0	0	0	0	0	0	0	0	0	0	0	0	0	0	0	0	0	0	0	0	0	0	0	0	0	0	0	0	0	0	0	0	0	0	0
Phatr3_EG01621	0	0	1	0	0	0	1	0	0	1	0	1	0	0	0	0	3	1	0	0	0	1	0	0	0	0	0	0	1	0	1	0	0	0	1	1	0	1	0	0	0	1	0	1	1	1	0	1	1
Phatr3_EG01622	101	116	119	29	31	35	187	193	201	98	154	34	182	112	185	237	215	126	117	117	53	68	227	192	60	64	81	85	89	239	370	379	165	126	223	82	80	176	217	128	196	266	63	44	55	175	211	102	71
Phatr3_EG01623	17	12	12	7	2	4	16	14	3	12	0	0	6	1	7	13	14	9	4	14	3	1	3	1	4	2	1	1	0	2	4	7	4	2	8	0	3	0	4	3	4	4	5	4	1	7	8	7	7
Phatr3_EG01624	19	10	14	3	5	10	16	15	17	6	14	8	14	12	8	17	38	31	34	18	15	12	13	7	12	19	6	5	6	13	12	9	16	11	4	7	11	9	10	8	11	13	14	6	1	8	18	10	7
Phatr3_EG01625	3	1	1	0	1	0	1	0	0	0	0	1	2	0	0	0	1	0	0	0	0	0	0	0	0	0	0	0	0	0	0	0	0	0	0	1	0	0	1	0	0	0	0	0	0	1	0	0	3
Phatr3_EG01626	2	2	1	4	6	4	4	4	2	6	1	3	4	3	4	11	46	30	89	41	49	45	0	0	3	4	2	0	3	0	0	0	2	3	2	4	0	7	2	5	1	5	4	9	7	8	17	6	4
Phatr3_EG01627	133	92	84	121	32	25	95	95	142	106	63	166	105	85	118	144	359	220	211	238	76	77	62	85	163	214	93	83	84	159	91	128	50	27	100	178	212	72	109	75	156	192	86	101	105	63	101	74	63
Phatr3_EG01628	8	3	10	2	5	5	25	30	30	9	13	6	23	2	22	16	6	2	8	3	4	1	17	7	3	3	2	7	9	13	19	30	8	4	18	6	10	10	11	3	2	17	2	2	3	4	5	3	2
Phatr3_EG01629	0	0	1	0	0	0	2	0	0	0	0	0	0	0	1	1	1	1	0	0	0	0	0	0	0	0	0	0	0	0	0	1	0	0	1	0	0	0	0	0	0	0	0	0	0	0	0	0	0
Phatr3_EG01630	1088	1952	1551	2294	587	549	845	860	1648	2076	1600	2323	812	614	669	577	3689	2644	2208	3345	1270	1464	717	580	2085	2559	834	843	858	699	759	935	649	475	474	2914	2052	968	1074	766	1174	2344	1168	1228	1286	687	997	582	494
Phatr3_EG01631	0	0	0	0	0	0	0	0	0	0	0	0	0	0	0	0	0	0	0	0	0	0	0	0	0	0	0	0	0	0	0	0	0	0	0	0	0	0	0	0	0	0	0	0	0	0	0	0	0
Phatr3_EG01632	0	0	0	0	0	0	0	0	0	0	0	0	0	0	4	5	0	0	0	3	0	0	0	0	0	0	0	1	0	0	0	0	1	1	0	0	0	0	0	0	0	0	0	0	0	0	0	0	0
Phatr3_EG01633	63	66	60	26	56	47	103	114	38	68	29	18	53	143	95	63	130	60	51	67	76	71	101	93	48	47	81	64	89	94	212	200	92	79	248	57	55	54	141	68	168	145	40	46	37	76	87	66	55
Phatr3_EG01634	17	5	12	22	11	13	7	11	41	39	28	19	26	13	9	5	94	42	29	69	23	32	6	9	11	32	22	19	29	17	21	24	16	22	35	26	18	27	41	29	4	19	19	20	20	16	18	16	10
Phatr3_EG01635	375	408	480	183	361	242	971	919	1063	655	924	185	582	144	531	636	608	394	479	408	392	481	587	331	227	290	486	525	470	295	398	553	379	407	375	334	334	488	616	374	377	631	227	164	167	238	359	252	193
Phatr3_EG01636	0	0	0	0	0	0	0	0	0	0	0	0	0	0	0	0	0	0	0	0	0	0	0	0	0	0	0	0	0	0	0	0	0	0	0	0	0	0	0	0	0	0	0	0	0	0	0	0	0
Phatr3_EG01637	1	1	2	4	2	3	4	3	6	3	3	2	5	6	4	6	8	5	9	10	8	2	5	0	2	3	1	1	3	1	4	4	1	0	3	1	4	6	3	1	3	6	3	2	2	6	14	0	1
Phatr3_EG01638	20	4	6	2	5	5	35	53	13	16	9	17	9	21	51	45	33	20	21	2	16	20	32	37	6	5	13	6	5	35	66	107	6	6	56	9	18	19	16	15	9	18	19	32	24	20	15	11	12
Phatr3_EG01639	1	0	0	0	1	0	2	2	0	3	3	0	4	2	3	2	0	0	0	0	0	2	4	9	4	2	2	3	3	6	8	6	2	3	0	0	2	4	2	1	2	3	1	0	0	1	2	0	1
Phatr3_EG01640	358	337	386	118	85	75	522	621	872	345	547	113	339	154	541	605	539	270	280	240	261	275	397	258	147	165	196	196	190	349	546	692	260	243	552	199	198	167	370	179	192	466	198	129	148	238	286	178	156
Phatr3_EG01641	786	1547	2019	4108	1757	1417	513	483	1198	877	673	3146	1512	645	451	488	2677	1605	1584	2654	2559	2529	366	419	1926	2692	1002	1073	1297	510	708	784	740	841	573	3235	2695	1096	1795	1058	829	1848	1022	2461	1929	1105	1457	1237	1013
Phatr3_EG01642	5	4	3	0	1	0	14	8	8	0	3	0	8	1	35	59	10	9	2	3	8	5	9	4	4	2	8	9	9	4	24	13	9	10	4	5	3	10	13	7	8	7	3	2	0	5	3	6	0
Phatr3_EG01643	0	0	0	0	0	0	0	0	0	0	0	0	0	0	0	0	0	0	0	0	0	0	0	0	0	0	0	0	0	0	0	0	0	0	0	0	0	0	0	0	0	0	0	0	0	0	0	0	0
Phatr3_EG01644	0	0	0	0	0	0	0	0	0	0	0	0	0	0	0	0	0	0	0	0	0	0	0	0	0	0	0	0	0	0	0	0	0	0	0	0	0	0	0	0	0	0	0	0	0	0	0	0	0
Phatr3_EG01645	0	0	0	0	0	0	0	0	0	0	0	0	0	0	0	0	3	0	1	3	2	0	0	0	0	0	0	0	0	0	0	0	0	0	0	0	0	0	1	0	0	0	1	0	0	0	0	0	0
Phatr3_EG01646	0	0	0	0	0	0	0	0	0	0	0	0	0	0	0	0	0	0	0	0	0	0	0	0	0	0	0	0	0	0	0	0	0	0	0	0	0	0	0	0	0	0	0	0	0	0	0	0	0
Phatr3_EG01647	101	99	100	82	89	87	225	234	216	194	173	73	184	118	214	278	197	181	140	122	347	381	527	427	81	99	260	215	213	260	387	513	280	275	141	126	88	229	352	227	139	200	118	54	100	162	207	151	117
Phatr3_EG01648	355	319	475	118	164	210	616	749	540	482	395	179	368	460	798	915	561	383	554	440	328	338	497	431	282	366	303	270	307	566	706	870	355	337	1077	420	382	199	525	256	375	662	177	135	140	423	595	272	253
Phatr3_EG01649	16	10	7	17	4	5	23	31	13	22	5	17	9	42	22	30	54	31	22	15	17	18	21	15	37	39	30	29	29	42	61	67	23	8	23	45	61	5	30	20	7	16	22	15	18	7	13	15	5
Phatr3_EG01650	13	36	44	24	10	16	24	19	26	16	52	31	15	16	9	25	123	84	36	99	40	70	6	11	24	42	19	12	9	5	14	5	11	15	2	53	42	26	31	10	45	107	33	52	56	59	86	62	48
Phatr3_EG01651	0	0	0	0	0	0	0	0	0	0	0	0	0	0	0	0	0	0	0	0	0	0	0	0	0	0	0	0	0	0	0	0	0	0	0	0	0	0	0	0	0	0	0	0	0	0	0	0	0
Phatr3_EG01652	324	258	415	445	543	432	380	412	278	271	295	561	1001	96	280	316	479	334	344	288	331	362	181	224	308	357	685	694	603	221	265	317	577	683	111	457	432	1217	856	881	386	547	401	578	499	375	553	511	491
Phatr3_EG01653	73	154	113	134	54	39	144	236	229	117	145	101	110	356	252	138	263	165	119	298	105	86	148	207	138	171	115	119	124	577	719	834	57	55	674	176	188	53	117	85	107	231	82	92	81	118	151	52	45
Phatr3_EG01654	0	0	2	0	0	0	0	1	0	1	0	0	0	0	2	2	4	1	0	0	2	1	0	0	0	0	0	0	0	0	0	0	0	0	0	0	0	0	1	0	0	3	0	0	0	1	3	0	1
Phatr3_EG01655	174	89	128	61	126	134	201	163	384	205	281	81	209	42	128	130	82	62	92	58	96	87	62	46	35	37	113	114	114	51	90	123	91	76	84	55	42	125	138	138	50	134	67	38	46	67	88	63	58
Phatr3_EG01656	472	514	596	183	231	162	1406	1504	798	631	719	185	547	256	686	699	604	373	366	444	261	319	861	514	375	390	447	438	368	445	615	800	511	349	402	465	540	499	647	430	385	553	220	193	209	347	499	249	250
Phatr3_EG01657	0	0	0	0	0	0	0	0	0	0	0	0	0	0	0	0	0	0	0	0	0	0	0	0	0	0	0	0	0	0	0	0	0	0	0	0	0	0	0	0	0	0	0	0	0	0	0	0	0
Phatr3_EG01658	3	1	7	2	2	1	6	3	3	13	1	2	1	3	14	14	12	10	6	12	3	8	13	9	1	3	5	3	2	6	7	17	4	5	5	0	1	13	3	2	4	14	7	4	2	12	12	9	2
Phatr3_EG01659	99	88	123	63	63	65	337	356	245	144	174	66	171	58	330	432	279	203	127	162	140	138	393	199	102	113	133	136	134	196	301	379	116	133	146	143	123	202	232	156	122	221	97	80	86	147	145	108	87
Phatr3_EG01660	83	36	65	63	55	47	66	80	54	49	38	71	110	128	62	88	72	52	54	43	43	43	84	112	24	27	35	40	46	105	226	254	108	89	43	51	55	117	111	93	88	117	55	79	71	135	179	114	63
Phatr3_EG01661	0	0	0	0	0	0	0	0	0	0	0	0	0	0	0	0	0	0	0	0	0	0	0	0	0	0	0	0	0	0	0	0	0	0	0	0	0	0	0	0	0	0	0	0	0	0	0	0	0
Phatr3_EG01662	0	0	0	0	0	0	0	0	0	0	0	0	0	0	0	0	0	0	0	0	0	0	0	0	0	0	0	0	0	0	0	0	0	0	0	0	0	0	0	0	0	0	0	0	0	0	0	0	0
Phatr3_EG01663	1	0	0	0	0	0	0	1	0	0	0	0	0	0	1	1	2	0	2	1	0	1	0	0	0	0	0	0	0	0	0	0	0	0	0	0	0	0	0	0	0	0	0	0	0	0	1	0	0
Phatr3_EG01664	79	89	112	59	58	27	133	134	122	161	104	51	131	71	162	171	194	120	65	135	110	94	57	60	36	54	46	59	48	61	111	137	49	51	93	80	58	64	90	49	129	219	62	80	89	96	178	126	104
Phatr3_EG01665	135	201	116	47	78	82	138	95	277	186	186	55	111	59	160	324	322	225	199	244	112	109	99	30	196	251	230	195	166	45	93	147	211	149	152	231	251	156	386	185	201	282	125	90	105	104	156	118	114
Phatr3_EG01666	0	0	0	0	0	0	0	0	0	0	0	0	0	0	0	0	0	0	0	0	0	0	0	0	0	0	0	0	0	0	0	0	0	0	0	0	0	0	0	0	0	0	0	0	0	0	0	0	0
Phatr3_EG01667	93	74	71	13	24	15	117	106	85	53	48	12	29	77	315	373	168	116	73	59	103	94	175	129	36	46	100	100	98	192	188	178	64	59	313	68	45	43	104	63	66	103	35	20	16	53	92	39	54
Phatr3_EG01668	58	86	121	107	116	90	36	66	66	76	46	97	98	85	57	53	237	107	118	165	113	103	58	85	97	128	68	77	72	86	111	152	67	111	76	207	137	129	148	127	148	174	85	115	129	133	124	76	76
Phatr3_EG01669	36	6	7	7	19	7	65	93	18	16	17	5	22	8	17	20	14	6	10	4	3	4	21	5	9	3	1	2	4	13	28	35	8	4	11	7	12	24	15	16	3	13	7	9	15	10	18	15	16
Phatr3_EG01670	73	35	45	6	19	4	123	146	85	16	47	7	28	96	84	78	45	14	40	26	17	15	64	101	19	22	8	8	13	135	147	165	18	24	129	35	34	13	20	9	26	46	9	3	3	34	36	9	7
Phatr3_EG01671	80	68	116	21	21	23	109	135	178	56	115	36	106	150	183	143	127	69	102	142	34	47	91	100	94	81	78	66	60	209	202	270	91	81	175	108	136	109	114	73	85	134	40	26	41	106	169	58	53
Phatr3_EG01672	407	194	260	191	291	327	311	442	186	265	126	199	589	294	396	518	352	248	566	284	325	319	279	281	156	173	407	355	364	399	634	851	460	659	589	195	221	363	634	358	160	350	239	153	165	295	400	361	311
Phatr3_EG01673	65	44	74	35	8	17	88	141	226	91	173	24	27	274	163	162	209	129	152	192	42	47	192	113	145	145	97	80	89	255	231	252	72	61	295	159	126	41	108	57	107	137	43	29	41	61	88	41	33
Phatr3_EG01674	161	104	203	25	44	44	431	502	424	134	287	37	181	155	255	274	97	56	78	69	86	91	354	187	99	86	164	152	116	296	288	364	170	160	307	122	139	129	209	90	158	218	60	31	51	132	171	115	108
Phatr3_EG01675	0	0	0	0	0	0	0	0	0	0	0	0	0	0	0	0	0	0	0	0	0	0	0	0	0	0	0	0	0	0	0	0	0	0	0	0	0	0	0	0	0	0	0	0	0	0	0	0	0
Phatr3_EG01676	22	3	4	2	4	0	20	18	6	7	5	0	7	2	9	7	8	4	2	8	3	4	8	10	7	6	11	11	10	20	16	25	5	4	15	5	9	4	12	4	3	9	9	2	7	10	8	2	3
Phatr3_EG01677	94	109	86	93	110	59	80	118	283	170	168	76	212	215	146	135	297	156	111	303	168	130	161	163	144	156	137	107	155	218	395	469	150	141	244	287	177	119	231	140	143	191	63	70	86	126	140	110	87
Phatr3_EG01678	51	52	51	22	38	33	249	211	240	96	160	40	50	36	158	221	45	39	31	51	31	40	85	41	36	27	40	45	43	57	66	79	60	30	89	36	24	16	51	25	52	80	15	16	13	32	34	34	14
Phatr3_EG01679	0	0	0	0	0	0	0	0	0	0	0	0	0	0	0	0	0	0	0	0	0	0	0	0	0	0	0	0	0	0	0	0	0	0	0	0	0	0	0	0	0	0	0	0	0	0	0	0	0
Phatr3_EG01680	83	24	43	26	78	63	7	10	4	10	23	10	16	36	5	5	124	70	96	46	31	26	3	25	35	29	8	14	3	11	1	13	40	33	1	43	36	17	30	17	126	40	49	35	45	21	36	33	23
Phatr3_EG01681	0	0	0	0	0	0	1	0	0	0	0	0	0	1	1	0	0	1	0	0	0	0	1	0	0	0	0	1	0	0	0	1	0	0	0	0	0	0	0	0	0	0	0	0	0	0	0	0	0
Phatr3_EG01682	443	192	282	742	172	112	484	482	1147	172	1080	738	240	234	416	584	1300	821	442	287	255	306	2001	289	114	114	137	148	107	244	434	459	135	118	130	139	90	438	234	279	311	286	454	599	510	365	427	244	194
Phatr3_EG01683	4	3	1	0	0	0	34	9	12	2	10	0	10	12	26	26	5	2	2	5	4	2	16	3	2	1	3	6	2	9	20	27	2	4	23	5	2	11	7	4	4	10	1	0	0	11	9	1	3
Phatr3_EG01684	31	5	11	21	1	2	1	0	0	59	0	28	1	6	0	0	12	7	17	8	4	6	0	1	2	0	6	2	5	0	0	0	3	1	1	2	2	2	0	1	9	11	19	13	18	6	4	1	2
Phatr3_EG01685	0	0	0	0	0	0	0	0	0	0	0	0	0	0	0	0	0	0	0	0	0	0	0	0	0	0	0	0	0	0	0	0	0	0	0	0	0	0	0	0	0	0	0	0	0	0	0	0	0
Phatr3_EG01686	280	339	439	111	267	260	690	761	424	306	322	121	724	673	568	792	231	161	222	148	159	214	488	428	87	125	152	130	102	638	733	865	287	277	617	139	158	303	248	258	360	451	123	78	92	190	271	230	187
Phatr3_EG01687	328	227	237	124	205	141	723	975	73	266	148	133	169	146	620	644	408	306	262	247	247	324	917	455	120	133	343	387	325	294	622	712	446	570	291	186	147	535	422	380	284	473	231	256	310	488	533	381	383
Phatr3_EG01688	28549	23326	30930	59083	33677	32379	3183	2267	45812	38715	31294	48002	50212	3053	1763	2442	68018	41340	38675	37868	41396	40070	643	984	14664	19420	28146	26799	22482	1161	1039	1134	20051	22787	885	25776	18209	19502	28580	19301	21820	36333	28305	38403	34054	14993	20668	23509	19927
Phatr3_EG01689	0	0	0	0	0	0	0	0	0	0	0	0	0	0	0	0	0	0	0	0	0	0	0	0	0	0	0	0	0	0	0	0	0	0	0	0	0	0	0	0	0	0	0	0	0	0	0	0	0
Phatr3_EG01690	253	169	201	59	104	100	193	193	678	178	411	89	168	208	578	718	1484	909	477	603	366	364	606	320	213	298	420	340	345	360	425	679	244	235	550	320	274	298	416	273	243	540	167	124	122	288	360	188	170
Phatr3_EG01691	0	0	0	0	0	0	0	0	0	0	0	0	0	0	0	0	5	3	0	2	0	0	0	1	0	0	0	0	0	0	0	1	0	0	2	0	1	0	0	0	2	0	0	0	1	0	0	0	0
Phatr3_EG01692	165	111	152	87	82	81	236	329	132	103	169	129	202	207	216	244	225	162	212	186	95	118	303	255	115	115	127	121	129	228	249	347	203	167	120	168	144	249	232	130	232	232	116	195	159	219	302	183	125
Phatr3_EG01693	0	1	1	1	1	0	1	1	0	1	1	0	0	2	0	0	2	0	0	0	1	0	0	0	1	0	0	1	0	1	3	2	1	0	6	0	0	0	3	2	1	0	2	2	1	0	3	1	0
Phatr3_EG01694	179	83	208	496	173	296	23	39	19	170	15	524	139	77	33	27	133	109	214	118	239	279	27	24	28	38	80	80	85	26	41	56	129	144	28	45	55	444	95	224	126	214	436	889	681	188	227	498	480
Phatr3_EG01695	2	2	1	0	0	1	1	1	3	2	1	1	2	0	4	2	1	1	1	0	2	2	0	1	0	1	3	0	3	2	0	0	1	1	2	1	0	1	2	0	0	1	0	0	0	1	0	0	1
Phatr3_EG01696	0	0	0	0	0	0	0	0	0	0	0	0	0	0	0	0	0	0	0	0	0	0	0	0	0	0	0	0	0	0	0	0	0	0	0	0	0	0	0	0	0	0	0	1	0	0	0	0	0
Phatr3_EG01697	0	0	0	0	0	0	0	0	0	0	0	0	0	0	0	0	0	0	0	0	0	0	0	0	0	0	0	0	0	0	0	0	0	0	0	0	0	0	0	0	0	0	0	0	0	0	0	0	0
Phatr3_EG01698	1	2	0	0	0	0	1	0	0	0	0	0	0	1	1	0	0	2	1	3	0	0	0	0	0	0	0	0	0	0	0	1	0	0	0	1	0	0	0	0	0	1	0	0	0	0	1	0	1
Phatr3_EG01699	0	0	0	0	0	0	1	0	0	0	0	1	0	0	2	1	0	0	0	0	0	0	0	0	0	0	0	0	0	0	0	0	0	0	0	0	0	0	0	0	0	0	0	0	0	0	0	0	0
Phatr3_EG01700	0	0	0	0	0	0	0	1	0	0	0	2	0	0	0	0	0	0	1	0	0	0	0	0	0	0	0	0	0	0	0	0	0	0	0	0	0	0	0	0	0	0	0	0	1	0	0	0	1
Phatr3_EG01701	655	1501	1313	642	164	475	3409	3280	529	3890	461	1072	783	407	2441	2589	1924	1375	874	5292	623	630	1778	503	2870	3977	328	352	293	427	402	499	480	223	1230	4341	3223	507	1010	585	871	1765	690	621	645	141	196	406	367
Phatr3_EG01702	535	739	712	173	71	75	1316	1830	524	744	718	415	184	585	1047	1101	2104	1251	701	709	278	340	533	295	337	570	79	77	94	120	62	94	126	71	70	598	253	178	173	138	1909	1929	97	112	106	535	601	247	207
Phatr3_EG01703	0	1	0	0	0	0	2	1	2	0	0	1	0	0	0	2	2	0	1	0	0	0	2	0	0	0	1	2	0	0	1	1	0	0	0	0	0	0	1	0	0	1	0	0	2	0	0	0	0
Phatr3_EG01704	46	41	46	16	18	27	61	122	58	26	45	13	40	77	76	81	38	25	35	48	57	40	115	110	51	50	42	48	47	134	153	175	63	68	77	64	62	44	102	80	63	119	17	21	11	85	121	32	39
Phatr3_EG01705	17	14	23	8	13	6	25	32	77	62	39	7	22	18	46	27	51	28	22	46	30	25	24	12	17	21	28	23	38	21	32	40	7	17	73	31	23	26	27	12	12	34	18	26	11	19	35	9	7
Phatr3_EG01706	100	58	110	35	15	29	176	174	125	96	173	31	58	13	87	149	251	173	85	120	53	64	121	72	111	106	71	70	64	43	90	89	89	79	84	170	116	159	111	91	77	133	32	41	38	59	84	32	24
Phatr3_EG01707	0	0	0	0	0	0	0	0	0	0	0	0	0	0	0	0	0	0	0	0	0	0	0	0	0	0	0	0	0	0	0	0	0	0	0	0	0	0	0	0	0	0	0	0	0	0	0	0	0
Phatr3_EG01708	421	380	644	913	1133	902	546	533	429	517	471	741	1045	154	397	531	791	615	866	880	1029	1045	500	339	532	578	881	861	744	304	386	583	916	1046	115	709	712	1660	1274	1024	542	762	584	972	909	482	677	794	788
Phatr3_EG01709	24	23	39	29	47	28	22	18	23	14	20	12	46	7	38	27	19	15	32	14	27	25	13	10	23	28	34	39	32	12	8	19	28	43	41	35	32	68	46	65	30	36	21	24	27	44	48	24	25
Phatr3_EG01710	0	0	0	0	0	0	0	0	0	0	0	0	0	0	1	1	0	0	0	0	0	0	0	0	0	0	0	0	0	0	0	0	0	0	0	0	0	0	0	0	0	0	0	0	0	0	0	0	0
Phatr3_EG01711	0	0	0	0	0	0	0	0	0	0	0	0	0	0	0	0	0	0	0	0	0	0	0	0	0	0	0	0	0	0	0	0	0	0	0	0	0	0	0	0	0	0	0	0	0	0	0	0	0
Phatr3_EG01712	197	175	249	116	118	92	420	382	381	218	203	134	294	122	391	377	385	243	225	260	198	205	341	200	190	250	227	187	202	253	257	275	193	250	183	319	264	228	283	220	163	287	118	124	100	165	209	122	108
Phatr3_EG01713	0	0	0	0	0	2	2	0	0	0	0	0	0	1	0	3	0	1	2	3	0	0	0	0	1	0	0	1	0	0	0	0	1	0	0	3	1	0	0	2	0	4	0	2	0	2	2	1	0
Phatr3_EG01714	76	54	57	17	29	21	197	251	138	58	156	9	83	49	105	103	100	74	48	37	26	30	168	152	70	53	46	58	59	136	162	226	83	73	84	76	87	164	97	88	75	71	29	26	23	83	108	43	55
Phatr3_EG01715	0	0	0	0	0	0	0	0	0	0	0	0	0	0	0	0	0	0	0	0	0	0	0	0	0	0	0	0	0	0	0	0	0	0	0	0	0	0	0	0	0	0	0	0	0	0	0	0	0
Phatr3_EG01716	0	0	0	0	0	0	1	0	0	0	0	0	0	0	1	0	2	0	0	0	0	0	0	1	0	2	0	0	0	0	0	0	0	1	1	0	2	0	0	0	0	0	0	0	0	1	0	0	0
Phatr3_EG01717	79	61	127	28	47	27	179	176	48	49	103	37	50	45	55	91	91	82	52	51	33	58	93	62	66	63	31	44	38	11	18	34	69	70	1	113	109	91	67	56	91	90	37	32	36	58	68	28	32
Phatr3_EG01718	0	4	0	0	0	1	6	1	3	0	0	1	1	1	1	1	0	2	6	2	0	2	5	3	1	0	2	2	2	4	4	6	3	2	0	3	7	4	6	0	2	1	0	1	1	0	1	5	1
Phatr3_EG01719	1214	1580	1571	988	1310	1043	786	646	1176	1262	1049	921	1043	576	719	655	3047	2039	2103	1386	1515	1710	667	543	1047	1213	1048	1008	1046	481	602	630	1140	1069	653	1348	1213	1368	1430	1114	2082	3067	1057	1094	1124	1287	1836	1032	924
Phatr3_EG01720	0	0	0	0	0	0	0	0	0	0	0	0	0	0	0	0	0	0	0	0	0	0	0	0	0	0	0	0	0	0	0	0	0	0	0	0	0	0	0	0	0	0	0	0	0	0	0	0	0
Phatr3_EG01721	1	0	1	0	0	0	1	3	1	2	1	0	1	0	2	3	2	1	1	1	2	2	1	0	0	0	1	2	1	2	4	4	0	1	1	2	1	2	0	0	2	0	2	0	1	0	2	0	2
Phatr3_EG01722	11	17	21	20	34	18	54	51	15	31	22	27	32	8	27	49	39	17	28	30	60	52	79	71	22	16	35	24	43	20	36	63	54	60	3	38	17	26	79	46	19	28	9	3	8	44	30	17	11
Phatr3_EG01723	16	30	27	13	16	12	63	71	42	15	30	25	46	31	47	59	39	30	15	13	25	29	31	49	28	21	39	25	33	37	68	93	26	42	35	40	26	42	69	32	24	44	13	15	21	35	38	18	22
Phatr3_EG01724	6	10	3	8	6	6	59	55	88	42	49	7	21	5	78	93	32	21	14	22	5	10	90	24	13	26	52	23	44	16	66	52	18	12	71	22	12	24	33	21	30	36	14	8	8	9	11	17	7
Phatr3_EG01725	118	83	74	94	274	218	92	91	529	71	428	237	259	125	174	326	975	738	552	478	447	444	197	104	132	138	233	241	188	104	113	208	138	167	48	147	107	194	297	167	117	168	284	213	266	150	248	110	106
Phatr3_EG01726	256	807	389	303	376	296	920	1175	302	461	436	329	541	395	965	1039	1092	832	423	425	1957	2469	818	836	177	263	828	803	697	615	672	917	978	1328	396	261	176	455	1217	587	747	966	399	300	350	671	878	673	647
Phatr3_EG01727	3	2	0	3	0	6	6	0	2	12	2	6	7	1	1	5	8	6	5	1	6	4	8	2	2	1	12	9	11	6	13	11	5	6	7	3	2	10	10	4	0	5	4	3	6	5	1	6	1
Phatr3_EG01728	1	4	2	1	0	0	33	31	19	6	11	1	4	2	40	44	8	6	0	4	1	2	11	6	1	1	6	1	8	8	25	28	2	0	27	6	5	7	6	0	1	5	2	1	0	4	3	3	1
Phatr3_EG01729	8	4	12	7	1	1	5	12	5	2	4	8	0	8	10	7	37	21	17	2	17	8	11	8	6	11	5	1	0	4	15	25	2	0	6	12	8	7	2	3	2	6	11	22	23	7	13	9	2
Phatr3_EG01730	0	0	0	0	0	0	0	0	0	0	0	0	0	0	0	0	0	0	0	0	0	0	0	0	0	0	0	0	0	0	0	0	0	0	0	0	0	0	0	0	0	0	0	0	0	0	0	0	0
Phatr3_EG01731	125	120	151	58	103	121	305	382	285	221	171	61	228	134	283	297	110	91	57	83	109	91	171	175	42	66	124	94	111	275	300	374	87	124	320	74	64	72	182	84	107	167	58	31	26	77	125	86	90
Phatr3_EG01732	117	58	175	61	130	116	398	401	117	135	256	73	153	49	135	166	174	125	142	148	157	169	202	107	65	55	121	120	76	30	37	44	150	156	1	111	96	63	150	86	79	80	47	35	46	80	120	100	91
Phatr3_EG01733	66	37	55	12	36	24	111	119	53	62	72	31	68	22	56	79	100	81	69	77	50	72	75	69	44	34	61	80	52	39	60	70	82	80	17	64	92	133	134	75	89	106	28	20	41	75	106	60	58
Phatr3_EG01734	0	0	0	0	0	0	0	0	0	0	0	0	0	0	0	0	0	0	0	0	0	0	0	0	0	0	0	0	0	0	0	0	0	0	0	0	0	0	0	0	0	0	0	0	0	0	0	0	0
Phatr3_EG01735	1	0	1	0	4	1	0	0	4	1	1	0	6	0	0	0	0	0	2	1	0	0	0	0	0	0	0	0	0	0	0	0	1	0	0	0	1	0	0	0	0	6	6	1	1	10	18	4	9
Phatr3_EG01736	56	48	102	25	39	52	122	167	95	44	56	26	63	60	142	186	118	81	90	115	62	61	93	146	76	92	50	56	56	200	174	262	91	82	96	99	140	85	121	75	86	110	48	42	25	65	96	60	44
Phatr3_EG01737	2	0	1	0	0	0	6	5	1	2	2	0	3	3	11	10	3	2	1	2	0	0	9	2	1	3	0	0	1	0	4	5	4	0	0	2	2	1	3	7	1	1	1	0	0	3	2	2	0
Phatr3_EG01738	805	578	955	807	800	814	764	805	1393	902	843	854	1633	364	625	921	1215	760	1097	850	807	789	443	378	483	601	533	489	521	630	633	881	623	680	1157	646	662	484	799	536	469	994	466	538	467	492	750	500	498
Phatr3_EG01739	5	8	3	8	10	21	74	72	50	12	31	12	51	35	80	78	25	8	7	9	13	8	85	32	3	3	8	6	5	37	61	92	11	20	83	3	4	20	12	7	3	12	4	9	9	17	13	16	14
Phatr3_EG01740	0	1	0	0	0	1	0	2	1	1	1	0	0	0	3	2	6	1	1	5	2	0	0	0	0	7	0	0	0	0	0	0	0	0	0	0	2	0	0	0	0	0	1	0	0	0	1	0	0
Phatr3_EG01741	70	71	71	12	36	29	191	226	81	61	58	19	54	160	175	231	147	106	66	87	83	90	138	169	54	56	95	67	66	227	334	333	90	91	105	51	53	30	119	68	113	182	40	38	46	82	121	90	84
Phatr3_EG01742	0	1	0	0	0	0	0	0	0	0	0	0	0	0	0	0	0	0	0	0	0	0	0	0	0	0	0	0	0	0	0	0	0	0	0	0	0	0	0	0	0	0	0	0	0	0	0	0	0
Phatr3_EG01743	0	0	0	0	0	0	0	0	0	0	0	0	0	0	0	0	0	0	0	0	0	0	0	0	0	0	0	0	0	0	0	0	0	0	0	0	0	0	0	0	0	0	0	0	0	0	0	0	0
Phatr3_EG01744	1386	220	714	328	410	327	150	237	59	30	58	180	97	746	100	141	292	162	824	133	39	35	69	288	159	206	13	12	10	245	214	288	88	105	18	193	194	304	81	185	425	115	288	406	407	547	630	290	248
Phatr3_EG01745	57	43	57	12	13	13	83	90	93	22	52	2	17	148	182	186	161	122	101	164	39	33	139	65	73	86	55	56	42	82	88	103	35	38	118	95	92	28	55	27	126	158	35	34	30	114	114	81	55
Phatr3_EG01746	2069	2221	1963	902	1119	1064	1789	1773	1247	2361	1935	1213	1488	1122	1002	1256	6660	4993	4373	4190	4002	5025	1224	1019	2096	2361	3389	3394	2960	603	971	1110	2364	2245	309	2967	2891	1893	3471	2035	3178	5437	2128	1657	1872	1849	2406	1769	1697
Phatr3_EG01747	7	3	11	4	3	3	17	14	7	9	8	3	5	10	10	27	32	10	12	16	9	9	15	24	9	8	9	5	6	8	41	39	11	16	12	11	6	24	19	14	17	19	5	4	2	18	19	2	6
Phatr3_EG01748	0	0	0	0	0	0	0	0	0	0	0	0	0	0	0	0	0	0	0	0	0	0	0	0	0	0	0	0	0	0	0	0	0	0	0	0	0	0	0	0	0	0	0	0	0	0	0	0	0
Phatr3_EG01749	0	0	0	0	0	1	2	2	0	0	0	0	2	0	1	1	0	0	0	0	1	1	0	0	0	0	0	0	0	1	2	6	0	1	0	0	0	0	1	0	0	0	0	0	0	0	0	0	0
Phatr3_EG01750	144	186	218	135	111	92	351	308	244	320	214	131	157	105	250	277	273	201	222	472	123	151	331	233	299	387	202	206	191	121	306	390	184	155	118	454	403	230	326	201	175	334	112	171	202	193	223	146	143
Phatr3_EG01751	42	30	38	5	16	7	141	162	98	57	104	4	29	33	115	181	93	62	28	52	24	18	189	94	35	36	58	70	54	80	126	139	58	34	149	46	49	63	58	58	113	95	27	15	12	49	52	28	23
Phatr3_EG01752	236	300	356	75	81	77	342	401	164	132	267	90	191	242	232	283	486	366	490	321	207	264	358	440	217	208	162	179	170	315	380	490	336	193	109	294	221	342	275	231	669	691	238	236	256	611	818	422	362
Phatr3_EG01753	2	4	6	5	2	7	1	5	2	2	5	3	3	1	0	1	2	1	4	6	0	3	1	1	4	5	3	0	5	3	3	11	2	6	2	4	1	6	3	3	2	5	7	2	9	7	9	2	6
Phatr3_EG01754	0	0	0	0	0	0	0	0	0	0	0	0	0	0	0	0	0	0	0	0	0	0	0	0	0	0	0	0	0	0	0	0	0	0	0	0	0	0	0	0	0	0	0	0	0	0	0	0	0
Phatr3_EG01755	2	0	2	1	0	0	4	0	1	0	2	1	0	9	0	0	1	1	2	1	2	1	1	2	4	2	1	3	2	2	2	2	0	0	0	5	2	1	0	1	3	3	1	0	2	1	0	1	0
Phatr3_EG01756	10	3	4	0	2	2	21	27	15	6	11	0	3	7	13	28	7	4	2	3	7	4	18	8	1	1	10	5	4	5	17	20	5	7	4	7	3	3	17	9	6	4	3	1	0	13	20	7	10
Phatr3_EG01757	108	66	79	6	48	44	200	275	178	61	102	13	94	167	298	303	75	64	62	52	59	59	194	201	43	46	93	81	93	270	363	444	137	115	421	71	61	68	148	83	134	222	52	33	47	125	163	100	78
Phatr3_EG01758	0	0	0	0	0	0	0	0	0	0	0	0	0	0	0	0	0	0	0	0	0	0	0	0	0	0	0	0	0	0	0	0	0	0	0	0	0	0	0	0	0	0	0	0	0	0	0	0	0
Phatr3_EG01759	1	1	0	0	0	0	0	0	0	0	0	0	0	0	0	1	0	0	2	0	0	0	1	0	0	0	1	0	0	1	0	1	0	0	1	0	0	1	0	3	0	0	1	0	0	1	0	0	1
Phatr3_EG01760	496	308	453	198	429	371	520	825	615	471	488	311	660	527	405	486	542	330	381	521	407	429	529	546	407	412	749	715	713	624	757	1072	464	515	268	616	567	676	1022	651	435	598	289	193	236	430	602	302	274
Phatr3_EG01761	299	237	405	168	263	187	294	296	325	230	203	125	415	83	324	360	220	151	241	100	173	194	194	161	112	136	166	169	143	229	328	396	262	289	493	194	192	372	381	286	244	295	146	116	112	292	385	204	158
Phatr3_EG01762	0	0	0	0	0	0	0	0	0	0	0	0	0	0	0	0	0	0	0	0	0	0	0	0	0	0	0	0	0	0	0	0	0	0	0	0	0	0	0	0	0	0	0	0	0	0	0	0	0
Phatr3_EG01763	56	19	30	16	17	15	117	105	56	57	98	15	36	16	38	78	46	40	42	23	34	28	115	44	32	37	49	50	38	14	25	51	48	31	1	48	33	29	95	34	32	46	28	25	29	20	31	42	34
Phatr3_EG01764	22	30	49	49	10	16	91	110	66	129	44	54	28	89	42	49	90	61	45	42	55	60	210	243	14	25	43	39	33	225	255	287	36	25	141	30	3	127	107	96	41	100	27	67	45	92	108	54	46
Phatr3_EG01765	52	37	51	11	18	13	137	149	62	49	46	10	52	37	97	166	77	78	45	30	34	21	151	97	35	30	51	49	41	84	167	191	57	46	95	66	49	94	83	55	67	81	22	22	18	66	87	27	31
Phatr3_EG01766	0	0	0	0	0	0	0	0	0	0	0	0	0	0	0	0	0	0	0	0	0	0	0	0	0	0	0	0	0	0	0	0	0	0	0	0	0	0	0	0	0	0	0	0	0	1	3	0	0
Phatr3_EG01767	0	0	0	0	0	0	1	1	0	0	0	0	0	0	0	0	0	0	0	0	0	0	0	0	0	0	0	1	0	0	0	0	0	0	0	0	1	0	0	0	0	0	0	0	0	0	0	0	0
Phatr3_EG01768	14	27	30	10	18	12	52	67	49	14	34	11	51	25	67	89	65	41	17	28	12	17	85	43	24	25	10	11	11	52	92	93	34	23	37	34	26	56	23	36	36	59	9	18	15	32	45	22	22
Phatr3_EG01769	2	1	2	0	0	0	13	14	8	3	5	1	4	4	27	50	16	15	16	16	4	4	5	3	3	3	1	2	4	5	13	10	3	3	10	5	5	2	0	1	9	7	0	0	1	10	5	1	3
Phatr3_EG01770	498	513	469	541	483	365	526	663	511	967	451	482	496	362	696	443	1124	726	776	1012	768	851	645	581	413	497	864	803	845	685	877	1205	462	589	890	628	415	753	795	698	367	961	388	350	367	419	526	283	227
Phatr3_EG01771	13	18	17	7	8	7	82	68	36	20	22	8	32	32	134	181	21	8	10	13	17	38	144	115	15	8	23	34	26	118	167	171	39	47	130	21	15	29	38	34	34	37	21	7	15	15	20	18	9
Phatr3_EG01772	146	134	147	49	65	75	870	975	318	216	300	54	141	143	646	749	197	133	131	131	137	150	592	251	54	53	236	247	230	231	302	416	195	177	248	99	62	135	244	131	208	291	125	72	93	151	154	160	121
Phatr3_EG01773	422	253	349	138	136	174	455	767	691	479	442	159	315	823	472	578	660	453	502	552	226	226	402	621	397	444	236	223	254	1010	1491	1645	261	298	808	512	531	189	342	170	299	553	157	116	140	322	419	198	204
Phatr3_EG01774	6	8	3	2	0	2	17	11	7	7	4	1	1	20	69	92	44	37	22	7	13	7	55	38	3	5	20	24	22	28	56	89	20	8	78	12	8	4	23	5	24	25	12	6	10	10	10	5	6
Phatr3_EG01775	17	15	17	4	5	2	45	57	114	27	92	7	17	67	88	89	28	12	13	30	6	15	110	60	44	34	35	33	35	87	116	139	19	21	123	27	34	28	37	23	37	39	9	17	23	33	33	11	10
Phatr3_EG01776	0	0	0	0	0	0	0	0	0	0	0	0	0	0	0	0	0	0	0	0	0	0	0	0	0	0	0	0	0	0	0	0	0	0	0	0	0	0	0	0	0	0	0	0	0	0	1	0	0
Phatr3_EG01777	10	5	13	2	3	6	39	30	16	21	13	5	6	22	22	15	19	16	14	14	10	8	15	22	7	11	9	8	14	36	41	51	5	2	52	10	12	13	9	16	10	28	18	13	15	5	9	9	8
Phatr3_EG01778	0	0	0	0	0	0	0	0	0	0	0	0	0	0	0	0	0	0	0	0	0	0	0	0	0	0	0	0	0	0	0	0	0	0	0	0	0	0	0	0	0	0	0	0	0	0	0	0	0
Phatr3_EG01779	93	87	95	33	47	42	206	168	126	140	74	39	97	38	204	220	120	98	129	94	58	68	118	91	72	67	94	76	60	94	125	185	77	54	273	85	96	59	88	53	93	114	49	44	66	45	69	50	46
Phatr3_EG01780	0	0	0	0	0	0	0	0	0	0	0	0	0	0	0	0	0	0	0	0	0	0	0	0	0	0	0	0	0	0	0	0	0	0	0	0	0	0	0	0	0	0	0	0	0	0	0	0	0
Phatr3_EG01781	583	340	599	534	437	398	228	415	552	544	371	353	712	870	239	239	862	552	844	775	382	356	383	543	543	667	626	561	569	1046	1385	1572	531	657	691	741	670	557	925	612	407	687	367	416	397	540	678	451	391
Phatr3_EG01782	3	0	2	0	0	0	2	5	0	4	0	2	0	1	0	0	3	2	1	0	0	0	0	2	1	0	2	1	3	5	0	2	0	1	0	2	3	1	1	0	0	0	2	3	1	0	1	0	0
Phatr3_EG01783	0	0	0	0	0	0	0	1	0	0	0	0	0	0	0	0	0	0	0	0	0	0	0	0	0	0	0	0	0	0	0	0	0	0	0	0	0	0	0	0	0	0	0	0	0	0	0	0	1
Phatr3_EG01784	0	0	0	0	0	0	0	0	0	0	0	0	0	0	0	0	1	0	0	0	0	0	0	0	0	0	0	0	0	0	0	0	0	0	0	0	0	0	0	0	0	0	0	0	0	0	0	0	0
Phatr3_EG01785	7	3	4	4	3	1	32	38	20	13	12	4	10	15	30	54	17	9	6	14	8	7	54	30	17	18	10	11	9	44	67	51	22	15	127	13	19	14	12	15	15	31	1	5	2	12	14	7	7
Phatr3_EG01786	0	2	4	0	0	0	13	9	8	5	4	1	1	0	18	16	3	2	0	3	0	0	13	13	2	0	4	4	5	9	9	11	2	0	20	0	2	0	7	3	2	6	1	2	0	2	0	2	3
Phatr3_EG01787	61	31	36	9	21	25	223	195	31	53	56	10	13	18	56	74	59	61	59	40	56	92	103	47	25	26	91	106	104	15	23	34	101	97	14	29	27	61	115	70	50	54	27	16	18	26	41	40	53
Phatr3_EG01788	32	23	17	7	19	11	92	85	48	24	32	1	36	27	87	100	17	14	20	15	19	24	50	96	27	25	43	38	29	103	170	186	47	61	154	39	27	38	65	49	34	66	2	6	9	30	54	10	20
Phatr3_EG01789	161	102	103	44	99	79	259	310	280	171	170	43	197	56	230	319	113	86	99	80	87	108	247	141	52	47	189	180	179	167	277	359	196	177	244	67	68	173	296	168	175	211	55	35	41	135	154	122	100
Phatr3_EG01790	30	23	21	15	1	10	60	34	6	1	1	4	9	0	36	27	4	2	20	11	5	2	10	26	0	1	1	1	1	15	19	28	4	5	14	0	0	0	5	3	7	4	1	6	5	37	43	29	12
Phatr3_EG01791	0	0	0	0	0	0	0	0	0	0	0	0	0	0	0	0	0	0	0	1	0	0	0	0	0	0	0	0	0	0	0	0	0	0	0	0	0	0	0	0	0	0	0	0	1	0	0	0	0
Phatr3_EG01793	29	16	27	14	18	20	54	105	99	20	71	22	54	450	53	69	88	38	30	99	20	20	75	211	53	37	48	46	40	202	303	396	56	77	26	82	72	29	102	44	45	44	21	23	13	149	181	40	47
Phatr3_EG01794	60	79	51	6	9	14	165	112	54	44	83	8	17	64	79	90	154	101	56	32	11	19	100	64	28	36	9	20	18	52	105	113	33	17	39	35	24	22	33	25	135	166	25	16	17	48	65	23	21
Phatr3_EG01795	0	0	0	0	0	0	0	0	0	0	0	0	0	0	0	0	0	0	0	0	0	0	0	0	0	0	0	0	0	0	0	0	0	0	0	0	0	0	0	0	0	1	0	0	0	0	0	0	0
Phatr3_EG01796	133	112	174	60	82	60	197	216	245	111	132	48	235	111	205	287	242	151	130	115	61	66	257	167	125	160	144	117	121	187	297	375	179	122	253	210	179	294	180	191	231	267	78	93	101	155	211	117	92
Phatr3_EG01797	144	178	157	21	36	65	1035	1155	264	265	161	31	102	219	477	658	266	177	69	51	106	110	685	583	18	25	176	173	156	491	714	828	170	125	472	45	25	95	187	101	479	369	66	45	49	158	186	76	63
Phatr3_EG01798	1314	2583	1526	1248	344	303	498	400	4727	1973	3342	1785	1370	939	457	586	9276	5303	2815	4782	2651	2692	298	280	1752	2427	1094	1173	1199	394	305	303	511	437	442	3225	1789	287	588	425	2703	5703	905	1366	1197	1316	1653	1299	1189
Phatr3_EG01799	0	0	0	0	0	0	0	0	0	0	0	0	0	0	0	0	0	0	0	0	0	0	0	0	0	0	0	0	0	0	0	0	0	0	0	0	0	0	0	0	0	0	0	0	0	0	0	0	0
Phatr3_EG01800	0	0	0	0	0	0	0	0	0	0	0	0	0	0	0	0	0	0	0	0	0	0	0	0	0	0	0	0	0	0	0	0	0	0	0	0	0	0	0	0	0	0	0	0	0	0	0	0	0
Phatr3_EG01801	325	376	430	112	99	126	895	1063	535	419	579	91	152	588	698	702	577	377	334	442	289	315	1110	958	457	457	409	408	430	904	1019	1271	437	457	468	712	557	220	697	304	514	1048	281	150	187	522	723	249	213
Phatr3_EG01802	69	41	57	23	66	41	166	257	85	72	86	21	63	113	96	92	110	58	86	70	45	55	200	177	24	37	48	46	37	117	253	246	69	103	80	44	44	39	53	44	49	93	66	45	52	85	88	51	33
Phatr3_EG01803	290	122	186	43	72	82	328	365	296	192	195	30	232	71	227	291	234	143	217	105	133	125	247	180	78	80	257	185	222	227	248	374	221	232	176	106	138	195	258	209	185	306	123	101	100	213	255	184	166
Phatr3_EG01804	604	429	549	183	387	429	1045	853	767	694	599	242	543	386	791	1018	686	471	689	505	445	533	699	450	271	344	517	485	492	506	524	588	607	624	588	395	371	381	713	434	587	911	409	234	293	408	535	427	442
Phatr3_EG01805	0	1	0	0	0	0	0	1	0	0	0	1	0	3	1	0	0	1	3	0	0	0	0	1	3	0	0	0	0	0	1	2	0	1	1	3	2	0	0	0	0	2	0	0	1	0	0	0	0
Phatr3_EG01806	5	4	7	2	3	1	7	20	4	6	9	5	5	8	15	13	21	14	13	24	10	8	22	15	12	15	18	17	17	10	11	5	19	23	0	24	13	6	36	19	17	34	1	2	4	13	17	13	7
Phatr3_EG01807	158	246	179	106	88	77	459	370	470	330	339	201	208	152	576	642	651	410	279	436	268	204	410	217	293	318	266	324	337	286	332	388	195	181	483	378	376	88	428	202	374	525	199	146	155	167	197	186	161
Phatr3_EG01808	25	18	18	8	10	8	205	197	81	30	71	7	28	55	144	190	41	37	15	18	14	8	185	121	13	12	35	34	25	126	159	190	38	27	111	19	23	36	43	29	20	54	7	11	3	29	53	13	12
Phatr3_EG01809	7	15	19	6	6	2	53	72	25	19	51	12	6	35	30	39	76	72	20	64	55	62	64	53	34	43	39	36	26	23	28	45	26	26	1	71	45	12	55	23	27	75	13	14	21	27	45	22	25
Phatr3_EG01810	0	0	0	0	0	0	0	0	0	0	0	0	0	0	0	0	0	0	0	0	0	0	0	0	0	0	0	0	0	0	0	0	0	0	0	0	0	0	0	0	0	0	0	0	0	0	0	0	0
Phatr3_EG01811	0	0	0	0	0	0	0	0	0	0	0	0	0	0	0	0	0	0	0	0	0	0	0	0	0	0	0	0	0	0	0	0	0	0	0	0	0	0	0	0	0	0	0	0	0	0	0	0	0
Phatr3_EG01812	113	83	93	57	45	48	177	214	253	157	179	73	149	137	178	215	263	176	142	166	88	92	234	120	100	98	124	104	84	208	276	366	111	102	273	103	121	86	128	121	133	170	94	80	79	89	126	93	71
Phatr3_EG01813	0	0	0	0	0	0	0	0	0	0	0	0	0	0	0	0	0	0	0	0	0	0	0	0	0	0	0	0	0	0	0	0	0	0	0	0	0	0	0	0	0	0	0	0	0	0	0	0	0
Phatr3_EG01814	22	14	17	2	2	3	47	54	58	32	36	2	29	35	86	97	53	35	29	37	14	19	89	55	25	24	42	40	32	78	124	156	33	34	107	25	35	48	52	44	42	95	18	17	23	50	71	23	22
Phatr3_EG01815	97	46	54	35	38	29	181	146	104	162	93	60	73	97	128	147	76	69	73	57	73	54	173	169	42	60	61	81	109	116	202	240	81	99	59	84	61	81	116	64	89	148	69	44	41	85	108	63	65
Phatr3_EG01816	0	1	0	0	0	3	2	0	2	0	4	1	1	0	2	9	1	5	0	1	4	0	2	1	1	2	0	3	0	1	0	4	1	0	1	0	2	0	2	1	2	1	0	0	0	0	1	2	0
Phatr3_EG01817	3	0	3	1	1	0	1	1	0	0	0	2	0	0	1	0	4	2	6	2	0	0	0	0	1	0	4	0	1	0	3	0	1	0	1	3	0	2	0	1	0	4	0	4	4	4	3	3	1
Phatr3_EG01818	89	73	98	25	42	41	164	176	91	138	52	23	119	131	292	294	210	102	165	190	138	142	265	205	107	81	206	211	186	253	295	453	272	268	201	144	162	277	329	264	300	291	136	95	105	159	217	188	159
Phatr3_EG01819	32	32	43	7	13	13	66	92	36	22	21	8	41	75	87	70	56	36	55	24	10	15	36	79	43	37	17	28	26	110	108	125	49	31	126	49	62	28	26	30	69	51	23	11	14	35	51	35	13
Phatr3_EG01820	5	6	8	2	3	1	28	16	15	5	4	4	14	12	20	27	4	8	7	8	5	2	21	11	7	4	3	4	4	12	14	29	9	7	31	12	7	5	9	8	8	8	3	3	2	3	5	7	3
Phatr3_EG01821	1	0	0	0	0	3	3	2	3	0	0	0	1	4	4	4	5	0	3	0	2	2	5	4	2	0	1	1	2	7	3	13	2	1	10	1	2	1	1	0	0	3	1	3	7	6	9	1	0
Phatr3_EG01822	394	339	439	341	165	139	391	689	889	334	841	215	372	483	366	392	776	475	407	744	225	256	592	423	572	581	480	486	457	570	529	682	363	339	203	765	676	569	559	404	413	765	206	208	193	358	471	318	225
Phatr3_EG01823	0	0	0	0	0	0	0	0	2	0	1	0	0	0	0	0	0	0	0	0	0	0	0	0	0	0	0	1	0	0	0	1	0	0	0	0	0	0	0	0	3	0	0	0	0	0	0	0	0
Phatr3_EG01824	197	136	191	176	327	194	390	329	604	193	324	169	545	138	427	416	175	112	361	158	248	221	459	270	86	118	339	274	318	369	324	443	331	382	636	158	166	234	382	273	135	191	238	151	171	208	330	212	152
Phatr3_EG01825	42	26	31	9	16	20	98	110	53	33	41	7	40	53	120	107	38	32	27	15	22	28	103	69	23	25	34	32	34	124	110	189	31	34	189	29	36	20	42	27	46	76	24	8	3	21	49	10	18
Phatr3_EG01826	316	625	370	245	103	102	668	690	888	814	740	299	257	269	554	441	1068	671	515	1028	270	309	1078	392	459	530	319	327	294	301	526	614	271	178	634	657	432	301	393	285	415	1113	426	332	350	215	283	313	259
Phatr3_EG01827	25	8	18	17	15	16	27	52	37	16	33	19	39	12	42	43	23	26	25	30	13	12	33	28	32	21	24	17	14	29	40	46	31	26	46	25	42	59	42	27	24	42	13	13	17	24	29	14	15
Phatr3_EG01828	29	59	29	2	9	9	170	228	34	101	17	5	14	41	163	101	53	25	16	46	11	9	134	96	14	35	5	11	10	167	186	182	13	7	471	31	14	6	8	9	104	89	15	10	9	24	18	9	8
Phatr3_EG01829	0	0	0	0	0	0	0	0	0	0	0	0	0	0	0	0	0	0	0	0	0	0	0	0	0	0	0	0	0	0	0	0	0	0	0	1	0	0	0	0	0	0	0	0	0	0	1	0	0
Phatr3_EG01830	0	0	0	0	0	0	0	0	0	0	0	0	0	0	0	0	0	0	0	0	0	0	0	0	0	0	0	0	0	0	0	0	0	0	0	0	0	0	0	0	0	0	0	0	0	0	0	0	0
Phatr3_EG01831	0	0	0	0	0	0	0	0	0	0	0	0	0	0	0	0	0	0	0	0	0	0	0	0	0	0	0	0	0	0	0	0	0	0	0	0	0	0	0	0	0	0	0	0	0	0	0	0	0
Phatr3_EG01833	1	1	0	1	0	0	3	2	3	3	0	0	0	0	2	0	1	1	0	2	2	2	1	3	0	2	1	1	2	3	4	2	0	3	13	0	1	1	0	0	3	1	1	0	0	0	2	1	0
Phatr3_EG01834	0	0	0	0	0	0	0	0	0	1	0	0	0	0	0	0	0	0	0	0	0	0	0	0	0	0	0	0	0	0	0	0	0	0	0	0	0	0	0	0	0	0	0	0	0	0	0	0	0
Phatr3_EG01835	0	0	0	0	1	0	0	0	0	0	0	0	0	1	0	0	0	0	0	1	0	0	0	2	0	0	0	0	0	0	0	0	1	1	0	0	0	0	0	0	0	0	0	0	0	0	0	0	0
Phatr3_EG01836	1	3	2	1	2	2	1	3	1	2	1	1	2	5	2	0	2	0	2	5	3	2	0	0	1	0	2	2	1	8	3	4	2	0	0	0	2	0	3	2	1	4	4	4	1	4	5	1	1
Phatr3_EG01837	0	0	0	0	0	0	0	0	0	0	0	0	0	0	0	0	0	0	0	0	0	0	0	0	0	0	0	0	0	0	0	0	0	0	0	0	0	0	0	0	0	0	0	0	0	0	0	0	0
Phatr3_EG01838	1	5	4	0	3	1	5	4	1	2	0	1	1	2	5	3	3	1	0	0	0	0	3	2	0	0	0	2	0	6	17	11	4	3	5	2	1	3	1	1	1	4	0	1	4	2	3	2	1
Phatr3_EG01839	0	0	0	0	0	0	0	0	0	0	0	0	0	0	0	0	0	0	0	0	0	0	0	0	0	0	0	0	0	0	0	0	0	0	0	0	0	0	0	0	0	0	0	0	0	1	0	0	0
Phatr3_EG01840	64	30	54	7	10	14	88	98	76	44	84	34	57	47	75	94	78	68	36	41	36	49	87	67	62	24	74	67	60	89	81	148	77	54	25	64	45	67	105	72	79	90	26	14	24	62	98	37	36
Phatr3_EG01841	0	0	0	0	0	0	0	0	0	0	0	0	0	0	0	0	0	0	0	0	0	0	0	0	0	0	0	0	0	0	0	0	0	0	0	0	0	0	0	0	0	0	0	0	0	0	0	0	0
Phatr3_EG01842	0	0	0	0	0	0	0	0	0	0	0	0	0	0	0	0	0	0	0	0	0	0	0	0	0	0	0	0	0	0	0	0	0	0	0	0	0	0	0	0	0	0	0	0	0	0	0	0	0
Phatr3_EG01843	211	137	189	128	205	192	294	309	335	287	270	121	216	88	206	252	269	210	247	196	315	371	195	143	179	197	384	376	321	119	198	306	232	231	159	247	207	227	541	279	211	324	140	112	145	171	199	224	169
Phatr3_EG01844	164	150	223	138	156	108	286	358	156	170	170	127	168	190	210	245	385	259	235	268	195	219	297	396	277	293	233	208	222	263	218	313	292	302	69	400	361	253	375	277	261	379	205	196	223	237	357	208	185
Phatr3_EG01845	0	2	0	0	2	0	7	6	6	5	5	0	0	0	13	17	0	5	1	3	2	1	16	0	3	0	5	3	8	2	6	6	4	1	15	2	2	3	1	0	4	8	1	1	0	0	4	5	1
Phatr3_EG01846	0	0	0	0	0	0	0	0	0	0	0	0	0	0	0	0	0	0	0	0	0	0	0	0	0	0	0	0	0	0	0	0	0	0	0	0	0	0	0	0	0	0	0	0	0	0	0	0	0
Phatr3_EG01847	0	0	0	0	0	0	0	0	0	0	0	0	0	0	0	0	0	0	0	0	0	0	0	0	0	0	0	0	0	0	0	0	0	0	0	0	0	0	0	0	0	0	0	0	0	0	0	0	0
Phatr3_EG01848	132	158	186	20	42	61	419	526	155	126	100	27	76	252	642	649	156	100	162	132	73	69	228	272	79	98	51	47	62	403	358	602	71	81	664	126	143	27	115	40	121	319	58	40	38	179	278	91	70
Phatr3_EG01849	0	0	0	0	0	0	0	0	0	0	0	0	0	0	0	0	0	0	0	0	0	0	0	0	0	0	0	0	0	0	0	0	0	0	0	0	0	0	0	0	0	0	0	0	0	0	0	0	0
Phatr3_EG01850	0	0	0	0	0	0	0	0	0	0	0	0	0	0	0	0	0	0	0	0	0	0	0	0	0	0	0	0	0	0	0	0	0	0	0	0	0	0	0	0	0	0	0	0	0	0	0	0	0
Phatr3_EG01851	457	525	569	1272	633	555	348	361	536	339	345	1247	1047	458	310	432	804	535	796	672	621	616	285	290	643	827	312	253	264	420	434	578	363	392	386	866	836	730	604	532	588	1033	536	1148	866	372	627	498	402
Phatr3_EG01852	612	739	700	337	359	374	1513	1804	969	869	673	390	629	947	1753	2137	1146	718	1044	691	887	885	1100	1080	404	475	782	675	697	1303	1385	1716	672	621	2467	587	532	275	1188	504	571	1242	360	277	340	655	920	492	399
Phatr3_EG01853	21	34	23	10	2	6	49	68	79	54	62	10	20	45	36	56	26	23	11	29	8	6	71	179	27	42	19	36	18	146	239	292	41	21	30	54	41	59	82	44	22	63	6	10	10	57	58	11	6
Phatr3_EG01854	0	0	0	0	0	0	0	0	0	0	0	0	0	0	0	0	0	0	0	0	0	0	0	0	0	0	0	0	0	0	0	0	0	0	0	0	0	0	0	0	0	0	0	0	0	0	0	0	0
Phatr3_EG01855	0	0	0	0	0	0	0	0	0	0	0	0	0	0	0	0	0	0	0	0	0	0	0	0	0	0	0	0	0	0	0	0	0	0	0	0	0	0	0	0	0	0	0	0	0	0	0	0	0
Phatr3_EG01856	0	0	0	0	0	0	0	0	0	0	0	0	0	0	0	0	0	0	0	0	0	0	0	0	0	0	0	0	0	0	0	0	0	0	0	0	0	0	0	0	0	0	0	0	0	0	0	0	0
Phatr3_EG01858	42	24	20	5	2	3	79	83	59	28	24	2	7	83	75	77	74	45	40	23	20	30	127	57	9	13	17	10	15	70	104	143	5	4	272	6	22	5	10	8	20	44	3	4	6	38	45	8	2
Phatr3_EG01859	0	0	0	0	0	0	0	0	0	0	0	0	0	0	0	0	0	0	0	0	0	0	0	0	0	0	0	0	0	0	0	0	0	0	0	0	0	0	0	0	0	0	0	0	0	0	0	0	0
Phatr3_EG01860	0	0	0	0	0	0	0	0	0	0	0	0	0	0	0	0	0	0	0	0	0	0	0	0	0	0	0	0	0	0	0	0	0	0	0	0	0	0	0	0	0	0	0	0	0	0	0	0	0
Phatr3_EG01861	0	0	0	1	0	0	0	0	0	0	0	1	0	0	0	0	0	1	1	0	0	1	0	0	0	0	1	0	0	0	0	0	0	0	0	0	0	0	0	0	0	0	0	2	3	0	0	0	0
Phatr3_EG01862	15	21	13	2	2	0	27	44	35	29	41	8	13	10	27	30	90	70	19	50	6	18	31	19	24	38	29	15	26	20	44	52	14	6	6	48	33	14	12	8	41	106	11	7	5	29	28	7	6
Phatr3_EG01863	71	80	94	17	32	24	226	239	137	81	106	25	84	111	221	235	94	65	46	53	64	58	147	151	61	63	64	77	70	181	353	405	94	105	316	132	116	56	115	53	122	190	43	32	33	89	101	46	37
Phatr3_EG01864	1	0	0	0	0	0	4	3	5	1	4	1	0	13	1	1	9	7	1	8	6	4	5	4	7	7	7	4	5	10	38	51	1	0	0	2	9	1	2	3	5	10	5	1	5	8	13	2	1
Phatr3_EG01865	29	37	29	45	11	5	39	41	68	85	54	47	35	19	59	64	143	94	17	32	29	32	98	81	13	22	27	20	39	88	154	165	57	30	236	26	13	72	41	48	31	82	40	45	41	32	49	33	16
Phatr3_EG01866	0	0	0	0	0	0	0	0	0	0	0	0	0	0	0	0	0	0	0	0	0	0	0	0	0	0	0	0	0	0	0	0	0	0	0	0	0	0	0	0	0	0	0	0	0	0	0	0	0
Phatr3_EG01867	0	0	0	0	0	0	0	0	0	0	0	0	0	0	0	0	0	0	0	0	0	0	0	0	0	0	0	0	0	0	0	0	0	0	0	0	0	0	0	0	0	0	0	0	0	0	0	0	0
Phatr3_EG01868	0	0	0	0	0	0	0	0	0	0	0	0	0	0	0	0	0	0	0	0	0	0	1	0	0	0	0	0	0	0	0	0	0	0	0	0	0	0	0	0	0	0	0	0	0	0	0	0	0
Phatr3_EG01869	1868	3214	4909	3266	877	951	1253	1461	1107	1262	958	1584	746	3117	834	990	3106	1747	2089	2364	1595	1737	1415	1906	3054	3839	781	729	807	1841	2556	2887	942	558	813	5327	4829	516	2328	981	2652	3801	1208	2077	1883	2173	2953	1539	1372
Phatr3_EG01870	622	749	852	529	571	488	649	677	843	517	591	609	829	885	440	498	1361	947	1061	769	921	968	552	468	640	800	603	696	711	554	595	693	734	723	394	936	875	596	917	564	927	1113	653	659	687	664	910	689	591
Phatr3_EG01871	335	329	421	235	229	246	192	198	198	221	231	229	169	169	127	201	515	386	344	355	205	242	132	116	309	389	167	161	137	64	46	47	198	172	10	423	432	134	261	167	258	385	255	274	269	186	215	255	262
Phatr3_EG01873	11	24	17	8	9	12	27	30	18	12	19	4	27	7	21	30	10	13	14	12	3	6	26	16	10	11	14	12	12	20	25	25	18	17	4	21	28	46	18	18	13	29	6	8	6	13	22	7	10
Phatr3_EG01874	108	152	159	34	40	35	182	222	157	122	135	61	124	103	147	182	229	166	99	107	93	68	156	99	92	113	100	95	101	108	168	229	152	104	194	142	150	189	160	130	239	259	68	57	68	129	184	73	84
Phatr3_EG01875	0	0	0	0	0	0	0	0	0	0	0	1	0	0	0	0	0	0	1	0	0	0	0	0	0	1	0	0	0	0	0	0	0	0	0	0	0	0	0	0	0	0	0	0	0	0	1	0	0
Phatr3_EG01876	0	0	0	0	0	0	0	0	0	0	0	0	0	0	0	0	0	0	0	0	0	0	0	0	0	0	0	0	0	0	0	0	0	0	0	0	0	0	0	0	0	0	0	0	0	0	0	0	0
Phatr3_EG01877	2	0	4	3	0	1	1	2	1	5	2	9	4	1	4	0	1	1	1	5	2	3	0	0	10	8	2	1	0	5	2	3	1	1	3	10	3	5	4	3	3	3	1	2	2	2	3	0	1
Phatr3_EG01878	0	0	0	0	0	0	0	0	0	0	0	0	0	0	0	0	0	0	0	0	0	0	0	0	0	0	0	0	0	0	0	0	0	0	0	0	0	0	0	0	0	0	0	0	0	0	0	0	0
Phatr3_EG01879	110	78	91	24	39	38	112	176	242	98	126	33	106	300	142	151	151	98	111	130	77	53	142	166	65	77	61	56	64	305	271	380	64	74	308	91	96	26	68	41	103	158	39	26	37	125	153	48	39
Phatr3_EG01880	376	340	568	321	251	225	325	546	580	337	319	261	558	651	347	407	469	313	423	507	371	384	262	383	516	609	396	335	370	586	662	907	425	398	766	712	831	250	653	334	327	682	213	332	274	464	666	524	472
Phatr3_EG01881	137	98	131	29	81	105	362	372	197	152	96	33	167	201	376	443	200	118	146	92	136	145	260	225	71	55	114	116	98	360	342	454	157	159	572	99	66	130	203	119	193	253	73	59	55	171	210	122	70
Phatr3_EG01882	739	962	714	150	305	240	1631	2076	1409	1193	1164	219	736	411	2491	2687	1446	917	608	591	684	726	2495	589	597	735	1542	1464	1471	490	834	993	1180	762	2403	699	666	781	1474	807	1567	1755	569	299	413	569	673	570	476
Phatr3_EG01883	851	784	843	392	323	378	938	1124	565	1062	639	398	539	584	513	552	1099	711	839	912	853	996	980	907	724	727	808	883	807	831	996	1218	935	931	373	1063	775	961	1555	946	732	1129	340	193	302	649	896	380	360
Phatr3_EG01884	0	0	0	0	0	0	0	0	0	0	0	0	0	0	0	0	0	0	0	0	0	0	0	0	0	0	0	0	0	0	0	0	0	0	0	0	0	0	0	0	0	0	0	0	0	0	0	0	0
Phatr3_EG01885	6	3	5	5	0	0	10	18	16	5	18	3	3	13	28	13	24	16	11	14	4	3	21	13	13	11	8	6	5	21	31	28	3	5	39	15	18	7	9	11	15	22	4	14	16	4	6	2	2
Phatr3_EG01886	0	0	1	0	1	0	2	0	0	0	1	0	0	4	0	0	0	0	0	0	0	0	0	1	0	1	0	0	0	3	1	1	2	0	3	2	3	0	1	0	0	0	1	0	0	0	0	0	0
Phatr3_EG01887	3	2	3	9	6	3	0	0	11	5	8	18	11	3	3	5	33	16	62	21	34	26	1	0	3	6	6	4	4	0	0	0	7	1	0	6	10	13	4	7	2	6	9	11	7	4	11	4	3
Phatr3_EG01888	11	3	9	2	9	2	15	10	9	15	3	4	10	8	13	7	8	5	18	8	9	5	10	14	7	11	7	5	7	16	27	28	6	5	16	12	4	7	19	9	13	22	6	4	1	8	12	7	2
Phatr3_EG01889	1	0	1	0	1	3	0	1	2	1	2	0	3	0	4	7	18	15	33	19	17	18	0	1	2	1	0	1	1	0	0	0	0	1	0	3	0	0	0	1	2	3	2	3	2	5	2	2	3
Phatr3_EG01890	13	49	108	4	2	5	13	9	3	3	2	4	2	1	5	17	24	12	27	29	24	29	3	3	2	4	0	0	1	0	1	1	29	35	1	1	4	17	0	5	53	113	15	20	25	23	41	7	3
Phatr3_EG01891	1	1	2	0	0	1	0	0	0	0	2	0	0	0	0	0	3	1	11	1	1	0	0	0	1	0	0	0	0	0	0	0	1	0	0	1	2	2	0	0	0	3	0	0	0	4	3	0	1
Phatr3_EG01892	1	1	1	6	1	1	13	17	4	0	4	1	3	2	5	6	6	0	3	1	1	0	30	9	3	5	2	7	6	5	17	23	1	6	3	4	4	10	2	9	5	1	0	1	1	2	0	2	1
Phatr3_EG01893	5	2	2	1	1	1	18	16	6	4	2	3	7	5	9	12	11	1	1	3	1	0	24	15	4	3	6	7	7	14	28	39	4	7	14	8	2	6	6	3	4	6	0	0	2	2	4	2	0
Phatr3_EG01894	532	513	587	190	247	236	576	602	276	500	748	189	243	135	224	349	909	765	545	602	444	619	580	378	508	573	423	513	438	68	174	281	648	667	10	794	626	598	813	444	666	1009	274	235	327	423	568	415	419
Phatr3_EG01895	759	891	767	516	392	354	713	799	981	1210	1045	412	614	399	560	497	1588	1158	941	1454	796	894	962	698	813	998	897	853	913	636	921	1237	742	788	566	1188	909	871	1221	738	772	1445	618	497	549	520	729	556	468
Phatr3_EG01897	46	55	39	61	44	37	56	97	80	54	69	50	65	58	99	62	96	60	35	57	61	70	137	158	67	72	70	72	87	167	262	274	81	63	127	73	45	88	107	70	53	91	43	69	58	66	58	51	48
Phatr3_EG01898	42	37	58	34	52	29	73	111	59	47	70	52	71	50	70	85	117	61	37	57	82	76	179	146	56	59	79	84	96	100	177	209	113	82	17	111	82	110	161	94	70	105	42	69	94	78	92	68	54
Phatr3_EG01903	67	33	49	9	5	14	162	141	56	63	33	9	15	28	57	67	34	29	26	9	17	23	106	71	9	12	18	14	15	59	77	110	26	8	78	12	19	17	37	21	57	101	22	23	20	64	72	19	24
Phatr3_EG01904	152	91	148	88	105	119	144	189	200	124	236	95	116	129	94	106	262	177	126	157	94	87	206	186	237	253	182	173	182	104	222	268	177	208	27	340	292	283	299	232	176	335	92	86	97	183	213	136	118
Phatr3_EG01905	8	14	12	16	8	8	16	22	18	26	13	11	20	17	18	12	23	12	10	16	9	10	35	33	18	38	29	18	23	24	69	58	14	12	40	30	38	32	33	35	13	33	12	16	7	17	23	6	23
Phatr3_EG01906	129	91	80	107	96	56	286	264	1180	277	680	159	350	134	194	183	423	260	217	188	189	174	122	66	57	81	46	38	31	111	134	166	24	26	161	98	80	50	74	55	174	221	186	122	118	76	101	58	52
Phatr3_EG01907	1590	2114	2951	31	161	628	3305	10195	9552	374	14453	16	13	4494	7185	8030	2702	1801	1301	813	916	1095	6559	948	1376	1403	47	51	54	733	780	1006	47	33	1113	1968	1175	33	102	50	2374	2831	57	69	78	2157	2995	162	185
Phatr3_EG01908	8297	5854	6909	4963	2893	2004	22517	22145	11971	18690	13533	4564	4340	6036	14921	13564	29639	19471	19066	29889	12403	14113	22082	10740	15611	16489	20932	22137	21945	8599	7383	8919	4201	3414	6214	18053	14424	2395	10572	4707	12681	12243	6597	4803	5873	8959	11784	3984	3813
Phatr3_EG01909	134	95	136	97	109	81	70	169	153	66	121	88	100	177	79	89	347	230	124	151	189	182	169	202	94	105	108	124	109	253	252	323	164	145	35	146	105	159	178	115	203	205	245	180	181	179	211	142	157
Phatr3_EG01910	86	176	157	207	40	68	155	171	195	151	111	173	134	122	282	344	221	146	173	239	209	182	331	244	243	313	148	139	134	281	460	634	161	228	1083	320	281	114	185	151	79	200	189	190	118	126	122	92	90
Phatr3_EG01911	2	0	2	0	0	0	6	4	10	5	7	2	11	2	6	7	19	8	7	7	4	10	0	1	3	3	2	2	0	1	3	5	7	2	1	6	0	2	3	0	18	24	3	0	3	2	2	0	0
Phatr3_EG01912	2	1	0	2	0	0	2	3	4	3	4	5	4	1	2	5	6	2	1	1	2	0	4	3	1	2	0	1	5	1	3	5	6	2	13	1	0	3	2	3	4	11	2	0	0	0	3	5	0
Phatr3_EG01913	16	110	28	36	15	8	70	51	306	96	219	86	20	135	105	123	588	362	57	296	257	292	180	62	111	131	13	19	16	49	91	121	5	13	97	197	107	9	8	9	78	152	95	69	62	63	76	20	11
Phatr3_EG01914	6	20	9	7	5	9	17	24	25	9	17	8	37	27	15	49	13	8	7	6	29	40	60	48	12	14	35	31	38	55	67	138	32	47	53	9	17	21	52	31	23	21	20	12	11	18	20	21	15
Phatr3_EG01915	0	5	7	2	3	1	5	8	1	1	1	2	4	2	0	0	6	3	2	0	1	0	3	3	5	4	0	0	1	0	0	2	2	5	0	5	6	1	1	0	2	4	1	1	1	6	2	4	5
Phatr3_EG01916	331	540	975	268	126	141	268	313	197	92	139	228	168	514	60	49	338	216	248	195	193	202	192	514	369	525	155	183	154	408	510	645	272	193	128	705	661	166	439	190	228	388	128	175	151	344	508	344	319
Phatr3_EG01917	3	3	3	0	6	3	8	10	15	3	10	1	12	15	7	7	1	6	2	3	1	3	3	1	2	1	1	3	2	4	6	7	1	3	6	2	3	3	4	2	2	7	10	5	3	0	6	1	5
Phatr3_EG01918	72	92	131	15	25	26	311	276	239	94	165	21	37	113	297	270	203	146	95	143	100	125	223	126	166	189	76	76	76	109	109	156	47	37	267	219	207	33	135	67	116	201	37	23	25	95	148	63	64
Phatr3_EG01919	172	140	165	13	33	34	103	190	78	83	65	7	89	190	58	66	176	113	60	41	35	23	78	78	23	25	55	55	68	69	313	313	207	130	99	37	32	141	174	116	729	309	33	27	39	418	606	159	177
Phatr3_EG01920	81	93	94	28	27	25	158	161	174	108	89	16	77	76	200	233	142	92	104	90	62	78	159	127	87	97	97	92	77	154	246	262	80	66	300	122	112	69	144	81	84	182	53	33	31	65	125	44	52
Phatr3_EG01922	296	218	235	485	252	161	323	358	321	344	383	484	233	338	173	253	842	494	521	334	355	358	550	437	283	295	207	190	192	393	354	398	172	201	73	424	332	319	300	216	261	279	252	292	281	236	267	112	106
Phatr3_EG01923	605	516	713	204	183	208	676	1223	1024	559	836	229	418	1336	449	534	1003	719	749	888	369	402	1037	1009	537	529	643	720	615	1357	1606	1802	521	533	468	734	794	372	667	363	654	1052	299	216	256	802	1027	454	415
Phatr3_EG01924	8	18	9	6	6	0	77	137	25	14	32	14	7	45	103	91	53	34	16	20	14	12	63	85	19	11	27	23	13	64	106	119	12	10	75	36	15	6	20	16	29	46	21	13	14	39	30	8	8
Phatr3_EG01926	169	216	363	79	60	47	306	420	338	131	383	80	188	306	223	209	741	454	213	455	114	126	433	353	264	308	155	178	179	240	417	499	217	142	90	379	373	108	274	120	577	398	179	93	136	378	470	171	124
Phatr3_EG01927	0	1	0	0	0	0	0	1	0	0	0	0	0	0	0	0	0	0	0	0	0	0	1	0	0	0	0	1	0	0	1	0	0	0	0	0	0	0	0	0	4	0	0	0	0	2	0	0	0
Phatr3_EG01928	212	157	174	99	158	161	166	190	115	149	96	82	151	136	168	117	320	187	174	221	136	121	132	185	159	179	136	127	143	176	314	390	159	158	155	265	152	185	234	151	276	347	121	170	130	216	225	128	120
Phatr3_EG01929	198	135	201	93	174	170	209	185	69	100	117	38	135	119	82	127	306	186	116	184	123	140	190	180	139	152	128	130	141	77	167	199	227	199	10	278	194	217	261	162	278	305	106	107	150	247	280	155	164
Phatr3_EG01930	1267	1189	966	2666	2182	1761	549	631	1783	873	1555	2382	1018	1015	484	531	4046	2598	3007	2513	2517	2528	1908	406	2070	2685	1616	1484	1510	368	521	584	787	780	791	3112	2675	941	1517	953	1407	2009	2930	3024	2976	586	831	1063	826
Phatr3_EG01931	6	8	3	8	5	3	13	17	7	9	4	4	6	3	14	16	11	5	8	7	9	4	9	7	10	3	2	11	8	4	9	8	2	3	29	10	14	11	7	3	7	18	8	6	5	4	9	3	6
Phatr3_EG01932	251	243	228	120	158	140	262	264	696	443	506	144	303	82	180	198	403	260	241	236	281	273	142	74	195	241	236	178	199	139	134	157	197	188	293	253	183	164	417	231	256	516	190	119	131	288	387	237	225
Phatr3_EG01933	183	92	144	47	79	33	350	385	223	251	168	60	246	407	259	322	429	301	142	100	112	120	519	484	71	66	223	202	176	479	705	887	287	306	378	103	98	360	265	243	183	267	187	91	127	176	228	147	153
Phatr3_EG01934	41	51	50	9	18	16	182	291	72	30	63	26	56	168	170	179	87	45	45	25	9	18	197	279	28	38	31	24	18	310	414	487	84	61	97	69	59	50	66	60	139	223	59	44	59	73	127	46	55
Phatr3_EG01935	13	8	4	0	3	5	42	43	4	1	18	2	6	23	15	22	20	12	9	3	6	5	38	49	9	5	3	6	3	10	45	39	9	14	1	10	9	11	14	7	23	35	11	11	16	22	28	13	10
Phatr3_EG01936	47	53	44	42	56	49	73	95	81	38	59	26	84	19	177	139	139	80	81	65	67	83	115	36	56	75	63	57	80	25	71	76	105	89	110	77	95	126	132	95	68	112	53	46	45	32	30	53	54
Phatr3_EG01937	7	3	7	3	7	13	18	13	3	5	9	1	7	2	19	35	15	11	5	6	8	11	14	2	6	10	11	10	6	3	8	9	22	14	0	7	21	20	27	14	9	9	7	7	7	5	8	5	3
Phatr3_EG01938	0	0	0	0	0	0	1	1	0	0	0	0	0	0	0	0	0	0	0	0	0	0	0	0	0	0	0	0	0	0	0	0	0	0	0	0	0	0	0	0	0	0	0	0	0	0	0	0	0
Phatr3_EG01939	15	18	23	13	6	11	27	27	141	28	96	15	27	6	12	19	47	17	9	20	18	22	44	21	16	17	41	21	35	25	48	50	50	32	68	36	21	35	85	53	33	49	12	12	16	28	41	13	9
Phatr3_EG01940	385	595	503	346	297	265	1368	1684	880	488	533	324	856	1589	1278	1417	507	303	339	444	357	357	1637	1161	620	701	640	669	673	1768	2191	2556	669	733	1638	734	740	662	1012	547	760	1303	386	361	347	544	726	645	491
Phatr3_EG01941	0	0	1	1	0	0	0	0	0	0	1	0	0	0	2	3	1	1	4	0	6	10	0	0	0	0	0	0	0	0	0	0	0	0	0	0	0	2	0	0	0	2	0	2	7	0	1	1	0
Phatr3_EG01942	0	0	0	0	0	0	0	0	0	0	0	0	0	0	0	0	0	0	1	0	0	0	0	0	0	0	0	0	0	0	0	0	0	0	0	0	0	1	1	0	0	0	0	0	0	1	0	0	0
[truncated: 10,397 more rows]
[truncated: 14 more columns]

## Sheet: 3. RNAseq data
Gene Information		Log2 fold															padj																LOG10 padj
	Comparison	Control			PGAM1			Enolase			LD		CL		8C		Control			PGAM1			Enolase			LD		CL					Control			PGAM1			Enolase			LD		CL		8C
Phaeodactylum gene model	Gene name	8C v CL	8C v LD	CL v LD	8C v CL	8C v LD	CL v LD	8C v CL	8C v LD	CL v LD	Enolase v control	PGAM1 v control	Enolase v control	PGAM1 v control	Enolase v control	PGAM1 v control	8C v CL	8C v LD	CL v LD	8C v CL	8C v LD	CL v LD	8C v CL	8C v LD	CL v LD	Enolase v control	PGAM1 v control	Enolase v control	PGAM1 v control	Enolase v PGAM1	Enolase v control	PGAM1 v control	8C v CL	8C v LD	CL v LD	8C v CL	8C v LD	CL v LD	8C v CL	8C v LD	CL v LD	Enolase v control	PGAM1 v control	Enolase v control	PGAM1 v control	Enolase-fast v control	Enolase-slow v control	Enolase-fast v Enolase-slow	Enolase v PGAM1
cpEnolase	Phatr3_J41515	0.989165	FALSE	FALSE	FALSE	-1.21273	-1.52683	FALSE	FALSE	FALSE	FALSE	FALSE	FALSE	FALSE	-3.10847	FALSE	0.0221918	FALSE	FALSE	FALSE	0.000149274	2.74282e-06	FALSE	0.000149274	2.74282e-06	FALSE	FALSE	FALSE	FALSE	FALSE	4.34806e-09	FALSE	1.65381	FALSE	FALSE	-0.218485	FALSE	FALSE	#NUM!	FALSE	FALSE	FALSE	FALSE	FALSE	FALSE	4.71913	5.19317	FALSE	-0.715433
Enolase plastid	Phatr3_draftJ1192	FALSE	FALSE	FALSE	FALSE	FALSE	FALSE	FALSE	FALSE	FALSE	FALSE	FALSE	FALSE	FALSE	FALSE	FALSE	FALSE	FALSE	FALSE	FALSE	FALSE	FALSE	FALSE	FALSE	FALSE	FALSE	FALSE	FALSE	FALSE	FALSE	FALSE	FALSE	FALSE	FALSE	FALSE	FALSE	FALSE	FALSE	FALSE	FALSE	FALSE	FALSE	FALSE	FALSE	FALSE	FALSE	FALSE	FALSE	FALSE
Enolase mito-2	Phatr3_draftJ1572	FALSE	FALSE	FALSE	FALSE	FALSE	FALSE	FALSE	FALSE	FALSE	FALSE	FALSE	FALSE	FALSE	FALSE	FALSE	FALSE	FALSE	FALSE	FALSE	FALSE	FALSE	FALSE	FALSE	FALSE	FALSE	FALSE	FALSE	FALSE	FALSE	FALSE	FALSE	FALSE	FALSE	FALSE	FALSE	FALSE	FALSE	FALSE	FALSE	FALSE	FALSE	FALSE	FALSE	FALSE	FALSE	FALSE	FALSE	FALSE
PGAM plastid-A	Phatr3_J51404	1.03152	1.58156	FALSE	1.03853	FALSE	-1.13786	0.766273	FALSE	FALSE	FALSE	1.25752	FALSE	FALSE	FALSE	FALSE	2.94517e-07	5.37931e-09	FALSE	1.11254e-12	FALSE	8.29057e-14	1.11254e-12	FALSE	8.29057e-14	FALSE	5.62692e-07	FALSE	FALSE	FALSE	FALSE	FALSE	6.53089	8.26927	FALSE	11.9537	FALSE	13.0814	11.9537	FALSE	13.0814	FALSE	6.24973	FALSE	FALSE	FALSE	FALSE	FALSE	FALSE
PGAM plastid-B	Phatr3_J5629	FALSE	1.23365	0.886449	FALSE	0.881285	0.797955	FALSE	FALSE	1.31448	FALSE	FALSE	FALSE	0.495924	FALSE	FALSE	FALSE	0.0012225	0.00966509	FALSE	1.82916e-05	0.000204273	FALSE	1.82916e-05	0.000204273	FALSE	FALSE	FALSE	0.495924	FALSE	FALSE	FALSE	FALSE	2.91275	2.01479	FALSE	4.73775	3.68979	FALSE	4.73775	3.68979	FALSE	FALSE	FALSE	1.50791	FALSE	FALSE	FALSE	FALSE
cpPGAM11A	Phatr3_J17086	FALSE	FALSE	FALSE	1.83825	FALSE	-1.80981	FALSE	FALSE	FALSE	FALSE	FALSE	FALSE	-3.21901	FALSE	-1.37715	FALSE	FALSE	FALSE	4.48828e-05	FALSE	2.41366e-05	4.48828e-05	FALSE	2.41366e-05	FALSE	FALSE	FALSE	-3.21901	FALSE	FALSE	0.00767613	FALSE	FALSE	FALSE	4.34792	FALSE	4.61732	4.34792	FALSE	4.61732	FALSE	FALSE	FALSE	7.61154	FALSE	FALSE	FALSE	FALSE
PGAM mito-A	Phatr3_J33839	0.719927	0.766854	FALSE	0.468672	0.507465	FALSE	FALSE	FALSE	FALSE	0.547683	0.642742	0.573976	0.648721	FALSE	FALSE	0.00142313	0.00686178	FALSE	0.00304386	0.00126923	FALSE	0.00304386	0.00126923	FALSE	0.0497479	0.0113482	0.573976	0.648721	FALSE	FALSE	FALSE	2.84676	2.16356	FALSE	2.51658	2.89646	FALSE	2.51658	2.89646	FALSE	1.30322	1.94507	2.11869	3.48613	1.86293	FALSE	5.01308	FALSE
PGAM mito-B	Phatr3_J11943	-2.0434	FALSE	FALSE	FALSE	0.840353	1.5066	-1.07489	FALSE	2.35339	FALSE	FALSE	FALSE	FALSE	FALSE	FALSE	0.000300373	FALSE	FALSE	FALSE	0.0358074	0.000234276	FALSE	0.0358074	0.000234276	FALSE	FALSE	FALSE	FALSE	FALSE	FALSE	FALSE	3.52234	FALSE	FALSE	FALSE	1.44603	3.63027	FALSE	1.44603	3.63027	FALSE	FALSE	FALSE	FALSE	FALSE	FALSE	FALSE	FALSE
PGAM mito-C	Phatr3_J8982	-0.676788	-1.46937	-0.690708	FALSE	-0.877164	-0.687625	FALSE	FALSE	-0.670742	FALSE	FALSE	FALSE	FALSE	FALSE	FALSE	0.01228	9.30126e-06	0.0220919	FALSE	3.30461e-06	0.000510996	FALSE	3.30461e-06	0.000510996	FALSE	FALSE	FALSE	FALSE	FALSE	FALSE	FALSE	1.9108	5.03146	1.65577	FALSE	5.48088	3.29158	FALSE	5.48088	3.29158	FALSE	FALSE	FALSE	FALSE	FALSE	FALSE	FALSE	FALSE
PGAM other	Phatr3_J5605	FALSE	-2.62032	-2.7052	FALSE	-1.64709	-2.01126	0.626614	FALSE	-2.07001	FALSE	FALSE	FALSE	FALSE	FALSE	FALSE	FALSE	2.61843e-09	2.69239e-11	FALSE	5.41524e-11	5.40267e-15	FALSE	5.41524e-11	5.40267e-15	FALSE	FALSE	FALSE	FALSE	FALSE	FALSE	FALSE	FALSE	8.58196	10.5699	FALSE	10.2664	14.2674	FALSE	10.2664	14.2674	FALSE	FALSE	FALSE	FALSE	FALSE	FALSE	1.45091	FALSE
cpPGAM12	Phatr3_J37201	1.16449	1.46991	FALSE	2.09042	0.785773	-1.24691	1.1583	FALSE	FALSE	FALSE	0.645513	FALSE	-0.752045	FALSE	FALSE	4.30659e-06	1.13687e-05	FALSE	5.81323e-29	1.24084e-05	2.0202e-10	5.81323e-29	1.24084e-05	2.0202e-10	FALSE	0.0380085	FALSE	-0.752045	FALSE	FALSE	FALSE	5.36587	4.94429	FALSE	28.2356	4.90629	9.69461	28.2356	4.90629	9.69461	FALSE	1.42012	FALSE	3.45428	FALSE	FALSE	FALSE	FALSE
PGAM2-B	Phatr3_J47096	0.516769	FALSE	-0.846601	FALSE	-0.476449	-0.734231	0.441911	FALSE	-0.788582	FALSE	FALSE	FALSE	FALSE	FALSE	FALSE	0.0248691	FALSE	0.00147443	FALSE	0.00316348	1.38152e-05	FALSE	0.00316348	1.38152e-05	FALSE	FALSE	FALSE	FALSE	FALSE	FALSE	FALSE	1.60434	FALSE	2.83137	FALSE	2.49983	4.85964	FALSE	2.49983	4.85964	FALSE	FALSE	FALSE	FALSE	FALSE	FALSE	1.97557	FALSE
draftJ1000	Phatr3_draftJ1000	FALSE	FALSE	FALSE	FALSE	FALSE	FALSE	FALSE	FALSE	FALSE	FALSE	FALSE	FALSE	FALSE	FALSE	FALSE	FALSE	FALSE	FALSE	FALSE	FALSE	FALSE	FALSE	FALSE	FALSE	FALSE	FALSE	FALSE	FALSE	FALSE	FALSE	FALSE	FALSE	FALSE	FALSE	FALSE	FALSE	FALSE	FALSE	FALSE	FALSE	FALSE	FALSE	FALSE	FALSE	FALSE	FALSE	FALSE	FALSE
draftJ1024	Phatr3_draftJ1024	FALSE	FALSE	FALSE	FALSE	FALSE	FALSE	FALSE	FALSE	FALSE	FALSE	FALSE	FALSE	FALSE	FALSE	FALSE	FALSE	FALSE	FALSE	FALSE	FALSE	FALSE	FALSE	FALSE	FALSE	FALSE	FALSE	FALSE	FALSE	FALSE	FALSE	FALSE	FALSE	FALSE	FALSE	FALSE	FALSE	FALSE	FALSE	FALSE	FALSE	FALSE	FALSE	FALSE	FALSE	FALSE	FALSE	FALSE	FALSE
draftJ1025	Phatr3_draftJ1025	FALSE	FALSE	FALSE	FALSE	FALSE	FALSE	FALSE	FALSE	FALSE	FALSE	FALSE	FALSE	FALSE	FALSE	FALSE	FALSE	FALSE	FALSE	FALSE	FALSE	FALSE	FALSE	FALSE	FALSE	FALSE	FALSE	FALSE	FALSE	FALSE	FALSE	FALSE	FALSE	FALSE	FALSE	FALSE	FALSE	FALSE	FALSE	FALSE	FALSE	FALSE	FALSE	FALSE	FALSE	FALSE	FALSE	FALSE	FALSE
draftJ1042	Phatr3_draftJ1042	FALSE	FALSE	FALSE	FALSE	FALSE	FALSE	FALSE	FALSE	FALSE	FALSE	FALSE	FALSE	FALSE	FALSE	FALSE	FALSE	FALSE	FALSE	FALSE	FALSE	FALSE	FALSE	FALSE	FALSE	FALSE	FALSE	FALSE	FALSE	FALSE	FALSE	FALSE	FALSE	FALSE	FALSE	FALSE	FALSE	FALSE	FALSE	FALSE	FALSE	FALSE	FALSE	FALSE	FALSE	FALSE	FALSE	FALSE	FALSE
draftJ1048	Phatr3_draftJ1048	FALSE	FALSE	FALSE	FALSE	FALSE	FALSE	FALSE	FALSE	FALSE	FALSE	FALSE	FALSE	FALSE	FALSE	FALSE	FALSE	FALSE	FALSE	FALSE	FALSE	FALSE	FALSE	FALSE	FALSE	FALSE	FALSE	FALSE	FALSE	FALSE	FALSE	FALSE	FALSE	FALSE	FALSE	FALSE	FALSE	FALSE	FALSE	FALSE	FALSE	FALSE	FALSE	FALSE	FALSE	FALSE	FALSE	FALSE	FALSE
draftJ1111	Phatr3_draftJ1111	FALSE	FALSE	FALSE	FALSE	FALSE	FALSE	FALSE	FALSE	FALSE	FALSE	FALSE	FALSE	FALSE	FALSE	FALSE	FALSE	FALSE	FALSE	FALSE	FALSE	FALSE	FALSE	FALSE	FALSE	FALSE	FALSE	FALSE	FALSE	FALSE	FALSE	FALSE	FALSE	FALSE	FALSE	FALSE	FALSE	FALSE	FALSE	FALSE	FALSE	FALSE	FALSE	FALSE	FALSE	FALSE	FALSE	FALSE	FALSE
draftJ1121	Phatr3_draftJ1121	FALSE	FALSE	FALSE	FALSE	FALSE	FALSE	FALSE	FALSE	FALSE	FALSE	FALSE	FALSE	FALSE	FALSE	FALSE	FALSE	FALSE	FALSE	FALSE	FALSE	FALSE	FALSE	FALSE	FALSE	FALSE	FALSE	FALSE	FALSE	FALSE	FALSE	FALSE	FALSE	FALSE	FALSE	FALSE	FALSE	FALSE	FALSE	FALSE	FALSE	FALSE	FALSE	FALSE	FALSE	FALSE	FALSE	FALSE	FALSE
draftJ1125	Phatr3_draftJ1125	FALSE	FALSE	FALSE	FALSE	FALSE	FALSE	FALSE	FALSE	FALSE	FALSE	FALSE	FALSE	FALSE	FALSE	FALSE	FALSE	FALSE	FALSE	FALSE	FALSE	FALSE	FALSE	FALSE	FALSE	FALSE	FALSE	FALSE	FALSE	FALSE	FALSE	FALSE	FALSE	FALSE	FALSE	FALSE	FALSE	FALSE	FALSE	FALSE	FALSE	FALSE	FALSE	FALSE	FALSE	FALSE	FALSE	FALSE	FALSE
draftJ1127	Phatr3_draftJ1127	FALSE	FALSE	FALSE	FALSE	FALSE	FALSE	FALSE	FALSE	FALSE	FALSE	FALSE	FALSE	FALSE	FALSE	FALSE	FALSE	FALSE	FALSE	FALSE	FALSE	FALSE	FALSE	FALSE	FALSE	FALSE	FALSE	FALSE	FALSE	FALSE	FALSE	FALSE	FALSE	FALSE	FALSE	FALSE	FALSE	FALSE	FALSE	FALSE	FALSE	FALSE	FALSE	FALSE	FALSE	FALSE	FALSE	FALSE	FALSE
draftJ1128	Phatr3_draftJ1128	FALSE	FALSE	FALSE	FALSE	FALSE	FALSE	FALSE	FALSE	FALSE	FALSE	FALSE	FALSE	FALSE	FALSE	FALSE	FALSE	FALSE	FALSE	FALSE	FALSE	FALSE	FALSE	FALSE	FALSE	FALSE	FALSE	FALSE	FALSE	FALSE	FALSE	FALSE	FALSE	FALSE	FALSE	FALSE	FALSE	FALSE	FALSE	FALSE	FALSE	FALSE	FALSE	FALSE	FALSE	FALSE	FALSE	FALSE	FALSE
draftJ1129	Phatr3_draftJ1129	FALSE	FALSE	FALSE	FALSE	FALSE	FALSE	FALSE	FALSE	FALSE	FALSE	FALSE	FALSE	FALSE	FALSE	FALSE	FALSE	FALSE	FALSE	FALSE	FALSE	FALSE	FALSE	FALSE	FALSE	FALSE	FALSE	FALSE	FALSE	FALSE	FALSE	FALSE	FALSE	FALSE	FALSE	FALSE	FALSE	FALSE	FALSE	FALSE	FALSE	FALSE	FALSE	FALSE	FALSE	FALSE	FALSE	FALSE	FALSE
draftJ1135	Phatr3_draftJ1135	FALSE	FALSE	FALSE	FALSE	FALSE	FALSE	FALSE	FALSE	FALSE	FALSE	FALSE	FALSE	FALSE	FALSE	FALSE	FALSE	FALSE	FALSE	FALSE	FALSE	FALSE	FALSE	FALSE	FALSE	FALSE	FALSE	FALSE	FALSE	FALSE	FALSE	FALSE	FALSE	FALSE	FALSE	FALSE	FALSE	FALSE	FALSE	FALSE	FALSE	FALSE	FALSE	FALSE	FALSE	FALSE	FALSE	FALSE	FALSE
draftJ1143	Phatr3_draftJ1143	FALSE	FALSE	FALSE	FALSE	FALSE	FALSE	FALSE	FALSE	FALSE	FALSE	FALSE	FALSE	FALSE	FALSE	FALSE	FALSE	FALSE	FALSE	FALSE	FALSE	FALSE	FALSE	FALSE	FALSE	FALSE	FALSE	FALSE	FALSE	FALSE	FALSE	FALSE	FALSE	FALSE	FALSE	FALSE	FALSE	FALSE	FALSE	FALSE	FALSE	FALSE	FALSE	FALSE	FALSE	FALSE	FALSE	FALSE	FALSE
draftJ1147	Phatr3_draftJ1147	FALSE	FALSE	FALSE	FALSE	FALSE	FALSE	FALSE	FALSE	FALSE	FALSE	FALSE	FALSE	FALSE	FALSE	FALSE	FALSE	FALSE	FALSE	FALSE	FALSE	FALSE	FALSE	FALSE	FALSE	FALSE	FALSE	FALSE	FALSE	FALSE	FALSE	FALSE	FALSE	FALSE	FALSE	FALSE	FALSE	FALSE	FALSE	FALSE	FALSE	FALSE	FALSE	FALSE	FALSE	FALSE	FALSE	FALSE	FALSE
draftJ1151	Phatr3_draftJ1151	FALSE	FALSE	FALSE	FALSE	FALSE	FALSE	FALSE	FALSE	FALSE	FALSE	FALSE	FALSE	FALSE	FALSE	FALSE	FALSE	FALSE	FALSE	FALSE	FALSE	FALSE	FALSE	FALSE	FALSE	FALSE	FALSE	FALSE	FALSE	FALSE	FALSE	FALSE	FALSE	FALSE	FALSE	FALSE	FALSE	FALSE	FALSE	FALSE	FALSE	FALSE	FALSE	FALSE	FALSE	FALSE	FALSE	FALSE	FALSE
draftJ1152	Phatr3_draftJ1152	FALSE	FALSE	FALSE	FALSE	FALSE	FALSE	FALSE	FALSE	FALSE	FALSE	FALSE	FALSE	FALSE	FALSE	FALSE	FALSE	FALSE	FALSE	FALSE	FALSE	FALSE	FALSE	FALSE	FALSE	FALSE	FALSE	FALSE	FALSE	FALSE	FALSE	FALSE	FALSE	FALSE	FALSE	FALSE	FALSE	FALSE	FALSE	FALSE	FALSE	FALSE	FALSE	FALSE	FALSE	FALSE	FALSE	FALSE	FALSE
draftJ1155	Phatr3_draftJ1155	FALSE	FALSE	FALSE	FALSE	FALSE	FALSE	FALSE	FALSE	FALSE	FALSE	FALSE	FALSE	FALSE	FALSE	FALSE	FALSE	FALSE	FALSE	FALSE	FALSE	FALSE	FALSE	FALSE	FALSE	FALSE	FALSE	FALSE	FALSE	FALSE	FALSE	FALSE	FALSE	FALSE	FALSE	FALSE	FALSE	FALSE	FALSE	FALSE	FALSE	FALSE	FALSE	FALSE	FALSE	FALSE	FALSE	FALSE	FALSE
draftJ116	Phatr3_draftJ116	FALSE	FALSE	FALSE	FALSE	FALSE	FALSE	FALSE	FALSE	FALSE	FALSE	FALSE	FALSE	FALSE	FALSE	FALSE	FALSE	FALSE	FALSE	FALSE	FALSE	FALSE	FALSE	FALSE	FALSE	FALSE	FALSE	FALSE	FALSE	FALSE	FALSE	FALSE	FALSE	FALSE	FALSE	FALSE	FALSE	FALSE	FALSE	FALSE	FALSE	FALSE	FALSE	FALSE	FALSE	FALSE	FALSE	FALSE	FALSE
draftJ1160	Phatr3_draftJ1160	FALSE	FALSE	FALSE	FALSE	FALSE	FALSE	FALSE	FALSE	FALSE	FALSE	FALSE	FALSE	FALSE	FALSE	FALSE	FALSE	FALSE	FALSE	FALSE	FALSE	FALSE	FALSE	FALSE	FALSE	FALSE	FALSE	FALSE	FALSE	FALSE	FALSE	FALSE	FALSE	FALSE	FALSE	FALSE	FALSE	FALSE	FALSE	FALSE	FALSE	FALSE	FALSE	FALSE	FALSE	FALSE	FALSE	FALSE	FALSE
draftJ1162	Phatr3_draftJ1162	FALSE	FALSE	FALSE	FALSE	FALSE	FALSE	FALSE	FALSE	FALSE	FALSE	FALSE	FALSE	FALSE	FALSE	FALSE	FALSE	FALSE	FALSE	FALSE	FALSE	FALSE	FALSE	FALSE	FALSE	FALSE	FALSE	FALSE	FALSE	FALSE	FALSE	FALSE	FALSE	FALSE	FALSE	FALSE	FALSE	FALSE	FALSE	FALSE	FALSE	FALSE	FALSE	FALSE	FALSE	FALSE	FALSE	FALSE	FALSE
draftJ1166	Phatr3_draftJ1166	FALSE	FALSE	FALSE	FALSE	FALSE	FALSE	FALSE	FALSE	FALSE	FALSE	FALSE	FALSE	FALSE	FALSE	FALSE	FALSE	FALSE	FALSE	FALSE	FALSE	FALSE	FALSE	FALSE	FALSE	FALSE	FALSE	FALSE	FALSE	FALSE	FALSE	FALSE	FALSE	FALSE	FALSE	FALSE	FALSE	FALSE	FALSE	FALSE	FALSE	FALSE	FALSE	FALSE	FALSE	FALSE	FALSE	FALSE	FALSE
draftJ1168	Phatr3_draftJ1168	FALSE	FALSE	FALSE	FALSE	FALSE	FALSE	FALSE	FALSE	FALSE	FALSE	FALSE	FALSE	FALSE	FALSE	FALSE	FALSE	FALSE	FALSE	FALSE	FALSE	FALSE	FALSE	FALSE	FALSE	FALSE	FALSE	FALSE	FALSE	FALSE	FALSE	FALSE	FALSE	FALSE	FALSE	FALSE	FALSE	FALSE	FALSE	FALSE	FALSE	FALSE	FALSE	FALSE	FALSE	FALSE	FALSE	FALSE	FALSE
draftJ1180	Phatr3_draftJ1180	FALSE	FALSE	FALSE	FALSE	FALSE	FALSE	FALSE	FALSE	FALSE	FALSE	FALSE	FALSE	FALSE	FALSE	FALSE	FALSE	FALSE	FALSE	FALSE	FALSE	FALSE	FALSE	FALSE	FALSE	FALSE	FALSE	FALSE	FALSE	FALSE	FALSE	FALSE	FALSE	FALSE	FALSE	FALSE	FALSE	FALSE	FALSE	FALSE	FALSE	FALSE	FALSE	FALSE	FALSE	FALSE	FALSE	FALSE	FALSE
draftJ1182	Phatr3_draftJ1182	FALSE	FALSE	FALSE	FALSE	FALSE	FALSE	FALSE	FALSE	FALSE	FALSE	FALSE	FALSE	FALSE	FALSE	FALSE	FALSE	FALSE	FALSE	FALSE	FALSE	FALSE	FALSE	FALSE	FALSE	FALSE	FALSE	FALSE	FALSE	FALSE	FALSE	FALSE	FALSE	FALSE	FALSE	FALSE	FALSE	FALSE	FALSE	FALSE	FALSE	FALSE	FALSE	FALSE	FALSE	FALSE	FALSE	FALSE	FALSE
draftJ1185	Phatr3_draftJ1185	FALSE	FALSE	FALSE	FALSE	FALSE	FALSE	FALSE	FALSE	FALSE	FALSE	FALSE	FALSE	FALSE	FALSE	FALSE	FALSE	FALSE	FALSE	FALSE	FALSE	FALSE	FALSE	FALSE	FALSE	FALSE	FALSE	FALSE	FALSE	FALSE	FALSE	FALSE	FALSE	FALSE	FALSE	FALSE	FALSE	FALSE	FALSE	FALSE	FALSE	FALSE	FALSE	FALSE	FALSE	FALSE	FALSE	FALSE	FALSE
draftJ1186	Phatr3_draftJ1186	FALSE	FALSE	FALSE	FALSE	FALSE	FALSE	FALSE	FALSE	FALSE	FALSE	FALSE	FALSE	FALSE	FALSE	FALSE	FALSE	FALSE	FALSE	FALSE	FALSE	FALSE	FALSE	FALSE	FALSE	FALSE	FALSE	FALSE	FALSE	FALSE	FALSE	FALSE	FALSE	FALSE	FALSE	FALSE	FALSE	FALSE	FALSE	FALSE	FALSE	FALSE	FALSE	FALSE	FALSE	FALSE	FALSE	FALSE	FALSE
draftJ1189	Phatr3_draftJ1189	FALSE	FALSE	FALSE	FALSE	FALSE	FALSE	FALSE	FALSE	FALSE	FALSE	FALSE	FALSE	FALSE	FALSE	FALSE	FALSE	FALSE	FALSE	FALSE	FALSE	FALSE	FALSE	FALSE	FALSE	FALSE	FALSE	FALSE	FALSE	FALSE	FALSE	FALSE	FALSE	FALSE	FALSE	FALSE	FALSE	FALSE	FALSE	FALSE	FALSE	FALSE	FALSE	FALSE	FALSE	FALSE	FALSE	FALSE	FALSE
draftJ1191	Phatr3_draftJ1191	FALSE	FALSE	FALSE	FALSE	FALSE	FALSE	FALSE	FALSE	FALSE	FALSE	FALSE	FALSE	FALSE	FALSE	FALSE	FALSE	FALSE	FALSE	FALSE	FALSE	FALSE	FALSE	FALSE	FALSE	FALSE	FALSE	FALSE	FALSE	FALSE	FALSE	FALSE	FALSE	FALSE	FALSE	FALSE	FALSE	FALSE	FALSE	FALSE	FALSE	FALSE	FALSE	FALSE	FALSE	FALSE	FALSE	FALSE	FALSE
draftJ1197	Phatr3_draftJ1197	FALSE	FALSE	FALSE	FALSE	FALSE	FALSE	FALSE	FALSE	FALSE	FALSE	FALSE	FALSE	FALSE	FALSE	FALSE	FALSE	FALSE	FALSE	FALSE	FALSE	FALSE	FALSE	FALSE	FALSE	FALSE	FALSE	FALSE	FALSE	FALSE	FALSE	FALSE	FALSE	FALSE	FALSE	FALSE	FALSE	FALSE	FALSE	FALSE	FALSE	FALSE	FALSE	FALSE	FALSE	FALSE	FALSE	FALSE	FALSE
draftJ1200	Phatr3_draftJ1200	FALSE	FALSE	FALSE	FALSE	FALSE	FALSE	FALSE	FALSE	FALSE	FALSE	FALSE	FALSE	FALSE	FALSE	FALSE	FALSE	FALSE	FALSE	FALSE	FALSE	FALSE	FALSE	FALSE	FALSE	FALSE	FALSE	FALSE	FALSE	FALSE	FALSE	FALSE	FALSE	FALSE	FALSE	FALSE	FALSE	FALSE	FALSE	FALSE	FALSE	FALSE	FALSE	FALSE	FALSE	FALSE	FALSE	FALSE	FALSE
draftJ1202	Phatr3_draftJ1202	FALSE	FALSE	FALSE	FALSE	FALSE	FALSE	FALSE	FALSE	FALSE	FALSE	FALSE	FALSE	FALSE	FALSE	FALSE	FALSE	FALSE	FALSE	FALSE	FALSE	FALSE	FALSE	FALSE	FALSE	FALSE	FALSE	FALSE	FALSE	FALSE	FALSE	FALSE	FALSE	FALSE	FALSE	FALSE	FALSE	FALSE	FALSE	FALSE	FALSE	FALSE	FALSE	FALSE	FALSE	FALSE	FALSE	FALSE	FALSE
draftJ1210	Phatr3_draftJ1210	FALSE	FALSE	FALSE	FALSE	FALSE	FALSE	FALSE	FALSE	FALSE	FALSE	FALSE	FALSE	FALSE	FALSE	FALSE	FALSE	FALSE	FALSE	FALSE	FALSE	FALSE	FALSE	FALSE	FALSE	FALSE	FALSE	FALSE	FALSE	FALSE	FALSE	FALSE	FALSE	FALSE	FALSE	FALSE	FALSE	FALSE	FALSE	FALSE	FALSE	FALSE	FALSE	FALSE	FALSE	FALSE	FALSE	FALSE	FALSE
draftJ1211	Phatr3_draftJ1211	FALSE	FALSE	FALSE	FALSE	FALSE	FALSE	FALSE	FALSE	FALSE	FALSE	FALSE	FALSE	FALSE	FALSE	FALSE	FALSE	FALSE	FALSE	FALSE	FALSE	FALSE	FALSE	FALSE	FALSE	FALSE	FALSE	FALSE	FALSE	FALSE	FALSE	FALSE	FALSE	FALSE	FALSE	FALSE	FALSE	FALSE	FALSE	FALSE	FALSE	FALSE	FALSE	FALSE	FALSE	FALSE	FALSE	FALSE	FALSE
draftJ1212	Phatr3_draftJ1212	FALSE	FALSE	FALSE	FALSE	FALSE	FALSE	FALSE	FALSE	FALSE	FALSE	FALSE	FALSE	FALSE	FALSE	FALSE	FALSE	FALSE	FALSE	FALSE	FALSE	FALSE	FALSE	FALSE	FALSE	FALSE	FALSE	FALSE	FALSE	FALSE	FALSE	FALSE	FALSE	FALSE	FALSE	FALSE	FALSE	FALSE	FALSE	FALSE	FALSE	FALSE	FALSE	FALSE	FALSE	FALSE	FALSE	FALSE	FALSE
draftJ1216	Phatr3_draftJ1216	FALSE	FALSE	FALSE	FALSE	FALSE	FALSE	FALSE	FALSE	FALSE	FALSE	FALSE	FALSE	FALSE	FALSE	FALSE	FALSE	FALSE	FALSE	FALSE	FALSE	FALSE	FALSE	FALSE	FALSE	FALSE	FALSE	FALSE	FALSE	FALSE	FALSE	FALSE	FALSE	FALSE	FALSE	FALSE	FALSE	FALSE	FALSE	FALSE	FALSE	FALSE	FALSE	FALSE	FALSE	FALSE	FALSE	FALSE	FALSE
draftJ1233	Phatr3_draftJ1233	FALSE	FALSE	FALSE	FALSE	FALSE	FALSE	FALSE	FALSE	FALSE	FALSE	FALSE	FALSE	FALSE	FALSE	FALSE	FALSE	FALSE	FALSE	FALSE	FALSE	FALSE	FALSE	FALSE	FALSE	FALSE	FALSE	FALSE	FALSE	FALSE	FALSE	FALSE	FALSE	FALSE	FALSE	FALSE	FALSE	FALSE	FALSE	FALSE	FALSE	FALSE	FALSE	FALSE	FALSE	FALSE	FALSE	FALSE	FALSE
draftJ1234	Phatr3_draftJ1234	FALSE	FALSE	FALSE	FALSE	FALSE	FALSE	FALSE	FALSE	FALSE	FALSE	FALSE	FALSE	FALSE	FALSE	FALSE	FALSE	FALSE	FALSE	FALSE	FALSE	FALSE	FALSE	FALSE	FALSE	FALSE	FALSE	FALSE	FALSE	FALSE	FALSE	FALSE	FALSE	FALSE	FALSE	FALSE	FALSE	FALSE	FALSE	FALSE	FALSE	FALSE	FALSE	FALSE	FALSE	FALSE	FALSE	FALSE	FALSE
draftJ1239	Phatr3_draftJ1239	FALSE	FALSE	FALSE	FALSE	FALSE	FALSE	FALSE	FALSE	FALSE	FALSE	FALSE	FALSE	FALSE	FALSE	FALSE	FALSE	FALSE	FALSE	FALSE	FALSE	FALSE	FALSE	FALSE	FALSE	FALSE	FALSE	FALSE	FALSE	FALSE	FALSE	FALSE	FALSE	FALSE	FALSE	FALSE	FALSE	FALSE	FALSE	FALSE	FALSE	FALSE	FALSE	FALSE	FALSE	FALSE	FALSE	FALSE	FALSE
draftJ1240	Phatr3_draftJ1240	FALSE	FALSE	FALSE	FALSE	FALSE	FALSE	FALSE	FALSE	FALSE	FALSE	FALSE	FALSE	FALSE	FALSE	FALSE	FALSE	FALSE	FALSE	FALSE	FALSE	FALSE	FALSE	FALSE	FALSE	FALSE	FALSE	FALSE	FALSE	FALSE	FALSE	FALSE	FALSE	FALSE	FALSE	FALSE	FALSE	FALSE	FALSE	FALSE	FALSE	FALSE	FALSE	FALSE	FALSE	FALSE	FALSE	FALSE	FALSE
draftJ1241	Phatr3_draftJ1241	FALSE	FALSE	FALSE	FALSE	FALSE	FALSE	FALSE	FALSE	FALSE	FALSE	FALSE	FALSE	FALSE	FALSE	FALSE	FALSE	FALSE	FALSE	FALSE	FALSE	FALSE	FALSE	FALSE	FALSE	FALSE	FALSE	FALSE	FALSE	FALSE	FALSE	FALSE	FALSE	FALSE	FALSE	FALSE	FALSE	FALSE	FALSE	FALSE	FALSE	FALSE	FALSE	FALSE	FALSE	FALSE	FALSE	FALSE	FALSE
draftJ1245	Phatr3_draftJ1245	FALSE	FALSE	FALSE	FALSE	FALSE	FALSE	FALSE	FALSE	FALSE	FALSE	FALSE	FALSE	FALSE	FALSE	FALSE	FALSE	FALSE	FALSE	FALSE	FALSE	FALSE	FALSE	FALSE	FALSE	FALSE	FALSE	FALSE	FALSE	FALSE	FALSE	FALSE	FALSE	FALSE	FALSE	FALSE	FALSE	FALSE	FALSE	FALSE	FALSE	FALSE	FALSE	FALSE	FALSE	FALSE	FALSE	FALSE	FALSE
draftJ1248	Phatr3_draftJ1248	FALSE	FALSE	FALSE	FALSE	FALSE	FALSE	FALSE	FALSE	FALSE	FALSE	FALSE	FALSE	FALSE	FALSE	FALSE	FALSE	FALSE	FALSE	FALSE	FALSE	FALSE	FALSE	FALSE	FALSE	FALSE	FALSE	FALSE	FALSE	FALSE	FALSE	FALSE	FALSE	FALSE	FALSE	FALSE	FALSE	FALSE	FALSE	FALSE	FALSE	FALSE	FALSE	FALSE	FALSE	FALSE	FALSE	FALSE	FALSE
draftJ1249	Phatr3_draftJ1249	FALSE	FALSE	FALSE	FALSE	FALSE	FALSE	FALSE	FALSE	FALSE	FALSE	FALSE	FALSE	FALSE	FALSE	FALSE	FALSE	FALSE	FALSE	FALSE	FALSE	FALSE	FALSE	FALSE	FALSE	FALSE	FALSE	FALSE	FALSE	FALSE	FALSE	FALSE	FALSE	FALSE	FALSE	FALSE	FALSE	FALSE	FALSE	FALSE	FALSE	FALSE	FALSE	FALSE	FALSE	FALSE	FALSE	FALSE	FALSE
draftJ1251	Phatr3_draftJ1251	FALSE	FALSE	FALSE	FALSE	FALSE	FALSE	FALSE	FALSE	FALSE	FALSE	FALSE	FALSE	FALSE	FALSE	FALSE	FALSE	FALSE	FALSE	FALSE	FALSE	FALSE	FALSE	FALSE	FALSE	FALSE	FALSE	FALSE	FALSE	FALSE	FALSE	FALSE	FALSE	FALSE	FALSE	FALSE	FALSE	FALSE	FALSE	FALSE	FALSE	FALSE	FALSE	FALSE	FALSE	FALSE	FALSE	FALSE	FALSE
draftJ1252	Phatr3_draftJ1252	FALSE	FALSE	FALSE	FALSE	FALSE	FALSE	FALSE	FALSE	FALSE	FALSE	FALSE	FALSE	FALSE	FALSE	FALSE	FALSE	FALSE	FALSE	FALSE	FALSE	FALSE	FALSE	FALSE	FALSE	FALSE	FALSE	FALSE	FALSE	FALSE	FALSE	FALSE	FALSE	FALSE	FALSE	FALSE	FALSE	FALSE	FALSE	FALSE	FALSE	FALSE	FALSE	FALSE	FALSE	FALSE	FALSE	FALSE	FALSE
draftJ1259	Phatr3_draftJ1259	FALSE	FALSE	FALSE	FALSE	FALSE	FALSE	FALSE	FALSE	FALSE	FALSE	FALSE	FALSE	FALSE	FALSE	FALSE	FALSE	FALSE	FALSE	FALSE	FALSE	FALSE	FALSE	FALSE	FALSE	FALSE	FALSE	FALSE	FALSE	FALSE	FALSE	FALSE	FALSE	FALSE	FALSE	FALSE	FALSE	FALSE	FALSE	FALSE	FALSE	FALSE	FALSE	FALSE	FALSE	FALSE	FALSE	FALSE	FALSE
draftJ1265	Phatr3_draftJ1265	FALSE	FALSE	FALSE	FALSE	FALSE	FALSE	FALSE	FALSE	FALSE	FALSE	FALSE	FALSE	FALSE	FALSE	FALSE	FALSE	FALSE	FALSE	FALSE	FALSE	FALSE	FALSE	FALSE	FALSE	FALSE	FALSE	FALSE	FALSE	FALSE	FALSE	FALSE	FALSE	FALSE	FALSE	FALSE	FALSE	FALSE	FALSE	FALSE	FALSE	FALSE	FALSE	FALSE	FALSE	FALSE	FALSE	FALSE	FALSE
draftJ1274	Phatr3_draftJ1274	FALSE	FALSE	FALSE	FALSE	FALSE	FALSE	FALSE	FALSE	FALSE	FALSE	FALSE	FALSE	FALSE	FALSE	FALSE	FALSE	FALSE	FALSE	FALSE	FALSE	FALSE	FALSE	FALSE	FALSE	FALSE	FALSE	FALSE	FALSE	FALSE	FALSE	FALSE	FALSE	FALSE	FALSE	FALSE	FALSE	FALSE	FALSE	FALSE	FALSE	FALSE	FALSE	FALSE	FALSE	FALSE	FALSE	FALSE	FALSE
draftJ1277	Phatr3_draftJ1277	FALSE	FALSE	FALSE	FALSE	FALSE	FALSE	FALSE	FALSE	FALSE	FALSE	FALSE	FALSE	FALSE	FALSE	FALSE	FALSE	FALSE	FALSE	FALSE	FALSE	FALSE	FALSE	FALSE	FALSE	FALSE	FALSE	FALSE	FALSE	FALSE	FALSE	FALSE	FALSE	FALSE	FALSE	FALSE	FALSE	FALSE	FALSE	FALSE	FALSE	FALSE	FALSE	FALSE	FALSE	FALSE	FALSE	FALSE	FALSE
draftJ1280	Phatr3_draftJ1280	FALSE	FALSE	FALSE	FALSE	FALSE	FALSE	FALSE	FALSE	FALSE	FALSE	FALSE	FALSE	FALSE	FALSE	FALSE	FALSE	FALSE	FALSE	FALSE	FALSE	FALSE	FALSE	FALSE	FALSE	FALSE	FALSE	FALSE	FALSE	FALSE	FALSE	FALSE	FALSE	FALSE	FALSE	FALSE	FALSE	FALSE	FALSE	FALSE	FALSE	FALSE	FALSE	FALSE	FALSE	FALSE	FALSE	FALSE	FALSE
draftJ1281	Phatr3_draftJ1281	FALSE	FALSE	FALSE	FALSE	FALSE	FALSE	FALSE	FALSE	FALSE	FALSE	FALSE	FALSE	FALSE	FALSE	FALSE	FALSE	FALSE	FALSE	FALSE	FALSE	FALSE	FALSE	FALSE	FALSE	FALSE	FALSE	FALSE	FALSE	FALSE	FALSE	FALSE	FALSE	FALSE	FALSE	FALSE	FALSE	FALSE	FALSE	FALSE	FALSE	FALSE	FALSE	FALSE	FALSE	FALSE	FALSE	FALSE	FALSE
draftJ1284	Phatr3_draftJ1284	FALSE	FALSE	FALSE	FALSE	FALSE	FALSE	FALSE	FALSE	FALSE	FALSE	FALSE	FALSE	FALSE	FALSE	FALSE	FALSE	FALSE	FALSE	FALSE	FALSE	FALSE	FALSE	FALSE	FALSE	FALSE	FALSE	FALSE	FALSE	FALSE	FALSE	FALSE	FALSE	FALSE	FALSE	FALSE	FALSE	FALSE	FALSE	FALSE	FALSE	FALSE	FALSE	FALSE	FALSE	FALSE	FALSE	FALSE	FALSE
draftJ1287	Phatr3_draftJ1287	FALSE	FALSE	FALSE	FALSE	FALSE	FALSE	FALSE	FALSE	FALSE	FALSE	FALSE	FALSE	FALSE	FALSE	FALSE	FALSE	FALSE	FALSE	FALSE	FALSE	FALSE	FALSE	FALSE	FALSE	FALSE	FALSE	FALSE	FALSE	FALSE	FALSE	FALSE	FALSE	FALSE	FALSE	FALSE	FALSE	FALSE	FALSE	FALSE	FALSE	FALSE	FALSE	FALSE	FALSE	FALSE	FALSE	FALSE	FALSE
draftJ1291	Phatr3_draftJ1291	FALSE	FALSE	FALSE	FALSE	FALSE	FALSE	FALSE	FALSE	FALSE	FALSE	FALSE	FALSE	FALSE	FALSE	FALSE	FALSE	FALSE	FALSE	FALSE	FALSE	FALSE	FALSE	FALSE	FALSE	FALSE	FALSE	FALSE	FALSE	FALSE	FALSE	FALSE	FALSE	FALSE	FALSE	FALSE	FALSE	FALSE	FALSE	FALSE	FALSE	FALSE	FALSE	FALSE	FALSE	FALSE	FALSE	FALSE	FALSE
draftJ1292	Phatr3_draftJ1292	FALSE	FALSE	FALSE	FALSE	FALSE	FALSE	FALSE	FALSE	FALSE	FALSE	FALSE	FALSE	FALSE	FALSE	FALSE	FALSE	FALSE	FALSE	FALSE	FALSE	FALSE	FALSE	FALSE	FALSE	FALSE	FALSE	FALSE	FALSE	FALSE	FALSE	FALSE	FALSE	FALSE	FALSE	FALSE	FALSE	FALSE	FALSE	FALSE	FALSE	FALSE	FALSE	FALSE	FALSE	FALSE	FALSE	FALSE	FALSE
draftJ1293	Phatr3_draftJ1293	FALSE	FALSE	FALSE	FALSE	FALSE	FALSE	FALSE	FALSE	FALSE	FALSE	FALSE	FALSE	FALSE	FALSE	FALSE	FALSE	FALSE	FALSE	FALSE	FALSE	FALSE	FALSE	FALSE	FALSE	FALSE	FALSE	FALSE	FALSE	FALSE	FALSE	FALSE	FALSE	FALSE	FALSE	FALSE	FALSE	FALSE	FALSE	FALSE	FALSE	FALSE	FALSE	FALSE	FALSE	FALSE	FALSE	FALSE	FALSE
draftJ1294	Phatr3_draftJ1294	FALSE	FALSE	FALSE	FALSE	FALSE	FALSE	FALSE	FALSE	FALSE	FALSE	FALSE	FALSE	FALSE	FALSE	FALSE	FALSE	FALSE	FALSE	FALSE	FALSE	FALSE	FALSE	FALSE	FALSE	FALSE	FALSE	FALSE	FALSE	FALSE	FALSE	FALSE	FALSE	FALSE	FALSE	FALSE	FALSE	FALSE	FALSE	FALSE	FALSE	FALSE	FALSE	FALSE	FALSE	FALSE	FALSE	FALSE	FALSE
draftJ1298	Phatr3_draftJ1298	FALSE	FALSE	FALSE	FALSE	FALSE	FALSE	FALSE	FALSE	FALSE	FALSE	FALSE	FALSE	FALSE	FALSE	FALSE	FALSE	FALSE	FALSE	FALSE	FALSE	FALSE	FALSE	FALSE	FALSE	FALSE	FALSE	FALSE	FALSE	FALSE	FALSE	FALSE	FALSE	FALSE	FALSE	FALSE	FALSE	FALSE	FALSE	FALSE	FALSE	FALSE	FALSE	FALSE	FALSE	FALSE	FALSE	FALSE	FALSE
draftJ1302	Phatr3_draftJ1302	FALSE	FALSE	FALSE	FALSE	FALSE	FALSE	FALSE	FALSE	FALSE	FALSE	FALSE	FALSE	FALSE	FALSE	FALSE	FALSE	FALSE	FALSE	FALSE	FALSE	FALSE	FALSE	FALSE	FALSE	FALSE	FALSE	FALSE	FALSE	FALSE	FALSE	FALSE	FALSE	FALSE	FALSE	FALSE	FALSE	FALSE	FALSE	FALSE	FALSE	FALSE	FALSE	FALSE	FALSE	FALSE	FALSE	FALSE	FALSE
draftJ1303	Phatr3_draftJ1303	FALSE	FALSE	FALSE	FALSE	FALSE	FALSE	FALSE	FALSE	FALSE	FALSE	FALSE	FALSE	FALSE	FALSE	FALSE	FALSE	FALSE	FALSE	FALSE	FALSE	FALSE	FALSE	FALSE	FALSE	FALSE	FALSE	FALSE	FALSE	FALSE	FALSE	FALSE	FALSE	FALSE	FALSE	FALSE	FALSE	FALSE	FALSE	FALSE	FALSE	FALSE	FALSE	FALSE	FALSE	FALSE	FALSE	FALSE	FALSE
draftJ1304	Phatr3_draftJ1304	FALSE	FALSE	FALSE	FALSE	FALSE	FALSE	FALSE	FALSE	FALSE	FALSE	FALSE	FALSE	FALSE	FALSE	FALSE	FALSE	FALSE	FALSE	FALSE	FALSE	FALSE	FALSE	FALSE	FALSE	FALSE	FALSE	FALSE	FALSE	FALSE	FALSE	FALSE	FALSE	FALSE	FALSE	FALSE	FALSE	FALSE	FALSE	FALSE	FALSE	FALSE	FALSE	FALSE	FALSE	FALSE	FALSE	FALSE	FALSE
draftJ1311	Phatr3_draftJ1311	FALSE	FALSE	FALSE	FALSE	FALSE	FALSE	FALSE	FALSE	FALSE	FALSE	FALSE	FALSE	FALSE	FALSE	FALSE	FALSE	FALSE	FALSE	FALSE	FALSE	FALSE	FALSE	FALSE	FALSE	FALSE	FALSE	FALSE	FALSE	FALSE	FALSE	FALSE	FALSE	FALSE	FALSE	FALSE	FALSE	FALSE	FALSE	FALSE	FALSE	FALSE	FALSE	FALSE	FALSE	FALSE	FALSE	FALSE	FALSE
draftJ1315	Phatr3_draftJ1315	FALSE	FALSE	FALSE	FALSE	FALSE	FALSE	FALSE	FALSE	FALSE	FALSE	FALSE	FALSE	FALSE	FALSE	FALSE	FALSE	FALSE	FALSE	FALSE	FALSE	FALSE	FALSE	FALSE	FALSE	FALSE	FALSE	FALSE	FALSE	FALSE	FALSE	FALSE	FALSE	FALSE	FALSE	FALSE	FALSE	FALSE	FALSE	FALSE	FALSE	FALSE	FALSE	FALSE	FALSE	FALSE	FALSE	FALSE	FALSE
draftJ1316	Phatr3_draftJ1316	FALSE	FALSE	FALSE	FALSE	FALSE	FALSE	FALSE	FALSE	FALSE	FALSE	FALSE	FALSE	FALSE	FALSE	FALSE	FALSE	FALSE	FALSE	FALSE	FALSE	FALSE	FALSE	FALSE	FALSE	FALSE	FALSE	FALSE	FALSE	FALSE	FALSE	FALSE	FALSE	FALSE	FALSE	FALSE	FALSE	FALSE	FALSE	FALSE	FALSE	FALSE	FALSE	FALSE	FALSE	FALSE	FALSE	FALSE	FALSE
draftJ1317	Phatr3_draftJ1317	FALSE	FALSE	FALSE	FALSE	FALSE	FALSE	FALSE	FALSE	FALSE	FALSE	FALSE	FALSE	FALSE	FALSE	FALSE	FALSE	FALSE	FALSE	FALSE	FALSE	FALSE	FALSE	FALSE	FALSE	FALSE	FALSE	FALSE	FALSE	FALSE	FALSE	FALSE	FALSE	FALSE	FALSE	FALSE	FALSE	FALSE	FALSE	FALSE	FALSE	FALSE	FALSE	FALSE	FALSE	FALSE	FALSE	FALSE	FALSE
draftJ1329	Phatr3_draftJ1329	FALSE	FALSE	FALSE	FALSE	FALSE	FALSE	FALSE	FALSE	FALSE	FALSE	FALSE	FALSE	FALSE	FALSE	FALSE	FALSE	FALSE	FALSE	FALSE	FALSE	FALSE	FALSE	FALSE	FALSE	FALSE	FALSE	FALSE	FALSE	FALSE	FALSE	FALSE	FALSE	FALSE	FALSE	FALSE	FALSE	FALSE	FALSE	FALSE	FALSE	FALSE	FALSE	FALSE	FALSE	FALSE	FALSE	FALSE	FALSE
draftJ1331	Phatr3_draftJ1331	FALSE	FALSE	FALSE	FALSE	FALSE	FALSE	FALSE	FALSE	FALSE	FALSE	FALSE	FALSE	FALSE	FALSE	FALSE	FALSE	FALSE	FALSE	FALSE	FALSE	FALSE	FALSE	FALSE	FALSE	FALSE	FALSE	FALSE	FALSE	FALSE	FALSE	FALSE	FALSE	FALSE	FALSE	FALSE	FALSE	FALSE	FALSE	FALSE	FALSE	FALSE	FALSE	FALSE	FALSE	FALSE	FALSE	FALSE	FALSE
draftJ1350	Phatr3_draftJ1350	FALSE	FALSE	FALSE	FALSE	FALSE	FALSE	FALSE	FALSE	FALSE	FALSE	FALSE	FALSE	FALSE	FALSE	FALSE	FALSE	FALSE	FALSE	FALSE	FALSE	FALSE	FALSE	FALSE	FALSE	FALSE	FALSE	FALSE	FALSE	FALSE	FALSE	FALSE	FALSE	FALSE	FALSE	FALSE	FALSE	FALSE	FALSE	FALSE	FALSE	FALSE	FALSE	FALSE	FALSE	FALSE	FALSE	FALSE	FALSE
draftJ1354	Phatr3_draftJ1354	FALSE	FALSE	FALSE	FALSE	FALSE	FALSE	FALSE	FALSE	FALSE	FALSE	FALSE	FALSE	FALSE	FALSE	FALSE	FALSE	FALSE	FALSE	FALSE	FALSE	FALSE	FALSE	FALSE	FALSE	FALSE	FALSE	FALSE	FALSE	FALSE	FALSE	FALSE	FALSE	FALSE	FALSE	FALSE	FALSE	FALSE	FALSE	FALSE	FALSE	FALSE	FALSE	FALSE	FALSE	FALSE	FALSE	FALSE	FALSE
draftJ1366	Phatr3_draftJ1366	FALSE	FALSE	FALSE	FALSE	FALSE	FALSE	FALSE	FALSE	FALSE	FALSE	FALSE	FALSE	FALSE	FALSE	FALSE	FALSE	FALSE	FALSE	FALSE	FALSE	FALSE	FALSE	FALSE	FALSE	FALSE	FALSE	FALSE	FALSE	FALSE	FALSE	FALSE	FALSE	FALSE	FALSE	FALSE	FALSE	FALSE	FALSE	FALSE	FALSE	FALSE	FALSE	FALSE	FALSE	FALSE	FALSE	FALSE	FALSE
draftJ1367	Phatr3_draftJ1367	FALSE	FALSE	FALSE	FALSE	FALSE	FALSE	FALSE	FALSE	FALSE	FALSE	FALSE	FALSE	FALSE	FALSE	FALSE	FALSE	FALSE	FALSE	FALSE	FALSE	FALSE	FALSE	FALSE	FALSE	FALSE	FALSE	FALSE	FALSE	FALSE	FALSE	FALSE	FALSE	FALSE	FALSE	FALSE	FALSE	FALSE	FALSE	FALSE	FALSE	FALSE	FALSE	FALSE	FALSE	FALSE	FALSE	FALSE	FALSE
draftJ1372	Phatr3_draftJ1372	FALSE	FALSE	FALSE	FALSE	FALSE	FALSE	FALSE	FALSE	FALSE	FALSE	FALSE	FALSE	FALSE	FALSE	FALSE	FALSE	FALSE	FALSE	FALSE	FALSE	FALSE	FALSE	FALSE	FALSE	FALSE	FALSE	FALSE	FALSE	FALSE	FALSE	FALSE	FALSE	FALSE	FALSE	FALSE	FALSE	FALSE	FALSE	FALSE	FALSE	FALSE	FALSE	FALSE	FALSE	FALSE	FALSE	FALSE	FALSE
draftJ1373	Phatr3_draftJ1373	FALSE	FALSE	FALSE	FALSE	FALSE	FALSE	FALSE	FALSE	FALSE	FALSE	FALSE	FALSE	FALSE	FALSE	FALSE	FALSE	FALSE	FALSE	FALSE	FALSE	FALSE	FALSE	FALSE	FALSE	FALSE	FALSE	FALSE	FALSE	FALSE	FALSE	FALSE	FALSE	FALSE	FALSE	FALSE	FALSE	FALSE	FALSE	FALSE	FALSE	FALSE	FALSE	FALSE	FALSE	FALSE	FALSE	FALSE	FALSE
draftJ1374	Phatr3_draftJ1374	FALSE	FALSE	FALSE	FALSE	FALSE	FALSE	FALSE	FALSE	FALSE	FALSE	FALSE	FALSE	FALSE	FALSE	FALSE	FALSE	FALSE	FALSE	FALSE	FALSE	FALSE	FALSE	FALSE	FALSE	FALSE	FALSE	FALSE	FALSE	FALSE	FALSE	FALSE	FALSE	FALSE	FALSE	FALSE	FALSE	FALSE	FALSE	FALSE	FALSE	FALSE	FALSE	FALSE	FALSE	FALSE	FALSE	FALSE	FALSE
draftJ1377	Phatr3_draftJ1377	FALSE	FALSE	FALSE	FALSE	FALSE	FALSE	FALSE	FALSE	FALSE	FALSE	FALSE	FALSE	FALSE	FALSE	FALSE	FALSE	FALSE	FALSE	FALSE	FALSE	FALSE	FALSE	FALSE	FALSE	FALSE	FALSE	FALSE	FALSE	FALSE	FALSE	FALSE	FALSE	FALSE	FALSE	FALSE	FALSE	FALSE	FALSE	FALSE	FALSE	FALSE	FALSE	FALSE	FALSE	FALSE	FALSE	FALSE	FALSE
draftJ1380	Phatr3_draftJ1380	FALSE	FALSE	FALSE	FALSE	FALSE	FALSE	FALSE	FALSE	FALSE	FALSE	FALSE	FALSE	FALSE	FALSE	FALSE	FALSE	FALSE	FALSE	FALSE	FALSE	FALSE	FALSE	FALSE	FALSE	FALSE	FALSE	FALSE	FALSE	FALSE	FALSE	FALSE	FALSE	FALSE	FALSE	FALSE	FALSE	FALSE	FALSE	FALSE	FALSE	FALSE	FALSE	FALSE	FALSE	FALSE	FALSE	FALSE	FALSE
draftJ1384	Phatr3_draftJ1384	FALSE	FALSE	FALSE	FALSE	FALSE	FALSE	FALSE	FALSE	FALSE	FALSE	FALSE	FALSE	FALSE	FALSE	FALSE	FALSE	FALSE	FALSE	FALSE	FALSE	FALSE	FALSE	FALSE	FALSE	FALSE	FALSE	FALSE	FALSE	FALSE	FALSE	FALSE	FALSE	FALSE	FALSE	FALSE	FALSE	FALSE	FALSE	FALSE	FALSE	FALSE	FALSE	FALSE	FALSE	FALSE	FALSE	FALSE	FALSE
draftJ1387	Phatr3_draftJ1387	FALSE	FALSE	FALSE	FALSE	FALSE	FALSE	FALSE	FALSE	FALSE	FALSE	FALSE	FALSE	FALSE	FALSE	FALSE	FALSE	FALSE	FALSE	FALSE	FALSE	FALSE	FALSE	FALSE	FALSE	FALSE	FALSE	FALSE	FALSE	FALSE	FALSE	FALSE	FALSE	FALSE	FALSE	FALSE	FALSE	FALSE	FALSE	FALSE	FALSE	FALSE	FALSE	FALSE	FALSE	FALSE	FALSE	FALSE	FALSE
draftJ1390	Phatr3_draftJ1390	FALSE	FALSE	FALSE	FALSE	FALSE	FALSE	FALSE	FALSE	FALSE	FALSE	FALSE	FALSE	FALSE	FALSE	FALSE	FALSE	FALSE	FALSE	FALSE	FALSE	FALSE	FALSE	FALSE	FALSE	FALSE	FALSE	FALSE	FALSE	FALSE	FALSE	FALSE	FALSE	FALSE	FALSE	FALSE	FALSE	FALSE	FALSE	FALSE	FALSE	FALSE	FALSE	FALSE	FALSE	FALSE	FALSE	FALSE	FALSE
draftJ1391	Phatr3_draftJ1391	FALSE	FALSE	FALSE	FALSE	FALSE	FALSE	FALSE	FALSE	FALSE	FALSE	FALSE	FALSE	FALSE	FALSE	FALSE	FALSE	FALSE	FALSE	FALSE	FALSE	FALSE	FALSE	FALSE	FALSE	FALSE	FALSE	FALSE	FALSE	FALSE	FALSE	FALSE	FALSE	FALSE	FALSE	FALSE	FALSE	FALSE	FALSE	FALSE	FALSE	FALSE	FALSE	FALSE	FALSE	FALSE	FALSE	FALSE	FALSE
draftJ1392	Phatr3_draftJ1392	FALSE	FALSE	FALSE	FALSE	FALSE	FALSE	FALSE	FALSE	FALSE	FALSE	FALSE	FALSE	FALSE	FALSE	FALSE	FALSE	FALSE	FALSE	FALSE	FALSE	FALSE	FALSE	FALSE	FALSE	FALSE	FALSE	FALSE	FALSE	FALSE	FALSE	FALSE	FALSE	FALSE	FALSE	FALSE	FALSE	FALSE	FALSE	FALSE	FALSE	FALSE	FALSE	FALSE	FALSE	FALSE	FALSE	FALSE	FALSE
draftJ1393	Phatr3_draftJ1393	FALSE	FALSE	FALSE	FALSE	FALSE	FALSE	FALSE	FALSE	FALSE	FALSE	FALSE	FALSE	FALSE	FALSE	FALSE	FALSE	FALSE	FALSE	FALSE	FALSE	FALSE	FALSE	FALSE	FALSE	FALSE	FALSE	FALSE	FALSE	FALSE	FALSE	FALSE	FALSE	FALSE	FALSE	FALSE	FALSE	FALSE	FALSE	FALSE	FALSE	FALSE	FALSE	FALSE	FALSE	FALSE	FALSE	FALSE	FALSE
draftJ1395	Phatr3_draftJ1395	FALSE	FALSE	FALSE	FALSE	FALSE	FALSE	FALSE	FALSE	FALSE	FALSE	FALSE	FALSE	FALSE	FALSE	FALSE	FALSE	FALSE	FALSE	FALSE	FALSE	FALSE	FALSE	FALSE	FALSE	FALSE	FALSE	FALSE	FALSE	FALSE	FALSE	FALSE	FALSE	FALSE	FALSE	FALSE	FALSE	FALSE	FALSE	FALSE	FALSE	FALSE	FALSE	FALSE	FALSE	FALSE	FALSE	FALSE	FALSE
draftJ1396	Phatr3_draftJ1396	FALSE	FALSE	FALSE	FALSE	FALSE	FALSE	FALSE	FALSE	FALSE	FALSE	FALSE	FALSE	FALSE	FALSE	FALSE	FALSE	FALSE	FALSE	FALSE	FALSE	FALSE	FALSE	FALSE	FALSE	FALSE	FALSE	FALSE	FALSE	FALSE	FALSE	FALSE	FALSE	FALSE	FALSE	FALSE	FALSE	FALSE	FALSE	FALSE	FALSE	FALSE	FALSE	FALSE	FALSE	FALSE	FALSE	FALSE	FALSE
draftJ1398	Phatr3_draftJ1398	FALSE	FALSE	FALSE	FALSE	FALSE	FALSE	FALSE	FALSE	FALSE	FALSE	FALSE	FALSE	FALSE	FALSE	FALSE	FALSE	FALSE	FALSE	FALSE	FALSE	FALSE	FALSE	FALSE	FALSE	FALSE	FALSE	FALSE	FALSE	FALSE	FALSE	FALSE	FALSE	FALSE	FALSE	FALSE	FALSE	FALSE	FALSE	FALSE	FALSE	FALSE	FALSE	FALSE	FALSE	FALSE	FALSE	FALSE	FALSE
draftJ1400	Phatr3_draftJ1400	FALSE	FALSE	FALSE	FALSE	FALSE	FALSE	FALSE	FALSE	FALSE	FALSE	FALSE	FALSE	FALSE	FALSE	FALSE	FALSE	FALSE	FALSE	FALSE	FALSE	FALSE	FALSE	FALSE	FALSE	FALSE	FALSE	FALSE	FALSE	FALSE	FALSE	FALSE	FALSE	FALSE	FALSE	FALSE	FALSE	FALSE	FALSE	FALSE	FALSE	FALSE	FALSE	FALSE	FALSE	FALSE	FALSE	FALSE	FALSE
draftJ1418	Phatr3_draftJ1418	FALSE	FALSE	FALSE	FALSE	FALSE	FALSE	FALSE	FALSE	FALSE	FALSE	FALSE	FALSE	FALSE	FALSE	FALSE	FALSE	FALSE	FALSE	FALSE	FALSE	FALSE	FALSE	FALSE	FALSE	FALSE	FALSE	FALSE	FALSE	FALSE	FALSE	FALSE	FALSE	FALSE	FALSE	FALSE	FALSE	FALSE	FALSE	FALSE	FALSE	FALSE	FALSE	FALSE	FALSE	FALSE	FALSE	FALSE	FALSE
draftJ1423	Phatr3_draftJ1423	FALSE	FALSE	FALSE	FALSE	FALSE	FALSE	FALSE	FALSE	FALSE	FALSE	FALSE	FALSE	FALSE	FALSE	FALSE	FALSE	FALSE	FALSE	FALSE	FALSE	FALSE	FALSE	FALSE	FALSE	FALSE	FALSE	FALSE	FALSE	FALSE	FALSE	FALSE	FALSE	FALSE	FALSE	FALSE	FALSE	FALSE	FALSE	FALSE	FALSE	FALSE	FALSE	FALSE	FALSE	FALSE	FALSE	FALSE	FALSE
draftJ1425	Phatr3_draftJ1425	FALSE	FALSE	FALSE	FALSE	FALSE	FALSE	FALSE	FALSE	FALSE	FALSE	FALSE	FALSE	FALSE	FALSE	FALSE	FALSE	FALSE	FALSE	FALSE	FALSE	FALSE	FALSE	FALSE	FALSE	FALSE	FALSE	FALSE	FALSE	FALSE	FALSE	FALSE	FALSE	FALSE	FALSE	FALSE	FALSE	FALSE	FALSE	FALSE	FALSE	FALSE	FALSE	FALSE	FALSE	FALSE	FALSE	FALSE	FALSE
draftJ1431	Phatr3_draftJ1431	FALSE	FALSE	FALSE	FALSE	FALSE	FALSE	FALSE	FALSE	FALSE	FALSE	FALSE	FALSE	FALSE	FALSE	FALSE	FALSE	FALSE	FALSE	FALSE	FALSE	FALSE	FALSE	FALSE	FALSE	FALSE	FALSE	FALSE	FALSE	FALSE	FALSE	FALSE	FALSE	FALSE	FALSE	FALSE	FALSE	FALSE	FALSE	FALSE	FALSE	FALSE	FALSE	FALSE	FALSE	FALSE	FALSE	FALSE	FALSE
draftJ1435	Phatr3_draftJ1435	FALSE	FALSE	FALSE	FALSE	FALSE	FALSE	FALSE	FALSE	FALSE	FALSE	FALSE	FALSE	FALSE	FALSE	FALSE	FALSE	FALSE	FALSE	FALSE	FALSE	FALSE	FALSE	FALSE	FALSE	FALSE	FALSE	FALSE	FALSE	FALSE	FALSE	FALSE	FALSE	FALSE	FALSE	FALSE	FALSE	FALSE	FALSE	FALSE	FALSE	FALSE	FALSE	FALSE	FALSE	FALSE	FALSE	FALSE	FALSE
draftJ1436	Phatr3_draftJ1436	FALSE	FALSE	FALSE	FALSE	FALSE	FALSE	FALSE	FALSE	FALSE	FALSE	FALSE	FALSE	FALSE	FALSE	FALSE	FALSE	FALSE	FALSE	FALSE	FALSE	FALSE	FALSE	FALSE	FALSE	FALSE	FALSE	FALSE	FALSE	FALSE	FALSE	FALSE	FALSE	FALSE	FALSE	FALSE	FALSE	FALSE	FALSE	FALSE	FALSE	FALSE	FALSE	FALSE	FALSE	FALSE	FALSE	FALSE	FALSE
draftJ1437	Phatr3_draftJ1437	FALSE	FALSE	FALSE	FALSE	FALSE	FALSE	FALSE	FALSE	FALSE	FALSE	FALSE	FALSE	FALSE	FALSE	FALSE	FALSE	FALSE	FALSE	FALSE	FALSE	FALSE	FALSE	FALSE	FALSE	FALSE	FALSE	FALSE	FALSE	FALSE	FALSE	FALSE	FALSE	FALSE	FALSE	FALSE	FALSE	FALSE	FALSE	FALSE	FALSE	FALSE	FALSE	FALSE	FALSE	FALSE	FALSE	FALSE	FALSE
draftJ1438	Phatr3_draftJ1438	FALSE	FALSE	FALSE	FALSE	FALSE	FALSE	FALSE	FALSE	FALSE	FALSE	FALSE	FALSE	FALSE	FALSE	FALSE	FALSE	FALSE	FALSE	FALSE	FALSE	FALSE	FALSE	FALSE	FALSE	FALSE	FALSE	FALSE	FALSE	FALSE	FALSE	FALSE	FALSE	FALSE	FALSE	FALSE	FALSE	FALSE	FALSE	FALSE	FALSE	FALSE	FALSE	FALSE	FALSE	FALSE	FALSE	FALSE	FALSE
draftJ144	Phatr3_draftJ144	FALSE	FALSE	FALSE	FALSE	FALSE	FALSE	FALSE	FALSE	FALSE	FALSE	FALSE	FALSE	FALSE	FALSE	FALSE	FALSE	FALSE	FALSE	FALSE	FALSE	FALSE	FALSE	FALSE	FALSE	FALSE	FALSE	FALSE	FALSE	FALSE	FALSE	FALSE	FALSE	FALSE	FALSE	FALSE	FALSE	FALSE	FALSE	FALSE	FALSE	FALSE	FALSE	FALSE	FALSE	FALSE	FALSE	FALSE	FALSE
draftJ1441	Phatr3_draftJ1441	FALSE	FALSE	FALSE	FALSE	FALSE	FALSE	FALSE	FALSE	FALSE	FALSE	FALSE	FALSE	FALSE	FALSE	FALSE	FALSE	FALSE	FALSE	FALSE	FALSE	FALSE	FALSE	FALSE	FALSE	FALSE	FALSE	FALSE	FALSE	FALSE	FALSE	FALSE	FALSE	FALSE	FALSE	FALSE	FALSE	FALSE	FALSE	FALSE	FALSE	FALSE	FALSE	FALSE	FALSE	FALSE	FALSE	FALSE	FALSE
draftJ1443	Phatr3_draftJ1443	FALSE	FALSE	FALSE	FALSE	FALSE	FALSE	FALSE	FALSE	FALSE	FALSE	FALSE	FALSE	FALSE	FALSE	FALSE	FALSE	FALSE	FALSE	FALSE	FALSE	FALSE	FALSE	FALSE	FALSE	FALSE	FALSE	FALSE	FALSE	FALSE	FALSE	FALSE	FALSE	FALSE	FALSE	FALSE	FALSE	FALSE	FALSE	FALSE	FALSE	FALSE	FALSE	FALSE	FALSE	FALSE	FALSE	FALSE	FALSE
draftJ1444	Phatr3_draftJ1444	FALSE	FALSE	FALSE	FALSE	FALSE	FALSE	FALSE	FALSE	FALSE	FALSE	FALSE	FALSE	FALSE	FALSE	FALSE	FALSE	FALSE	FALSE	FALSE	FALSE	FALSE	FALSE	FALSE	FALSE	FALSE	FALSE	FALSE	FALSE	FALSE	FALSE	FALSE	FALSE	FALSE	FALSE	FALSE	FALSE	FALSE	FALSE	FALSE	FALSE	FALSE	FALSE	FALSE	FALSE	FALSE	FALSE	FALSE	FALSE
draftJ1446	Phatr3_draftJ1446	FALSE	FALSE	FALSE	FALSE	FALSE	FALSE	FALSE	FALSE	FALSE	FALSE	FALSE	FALSE	FALSE	FALSE	FALSE	FALSE	FALSE	FALSE	FALSE	FALSE	FALSE	FALSE	FALSE	FALSE	FALSE	FALSE	FALSE	FALSE	FALSE	FALSE	FALSE	FALSE	FALSE	FALSE	FALSE	FALSE	FALSE	FALSE	FALSE	FALSE	FALSE	FALSE	FALSE	FALSE	FALSE	FALSE	FALSE	FALSE
draftJ1453	Phatr3_draftJ1453	FALSE	FALSE	FALSE	FALSE	FALSE	FALSE	FALSE	FALSE	FALSE	FALSE	FALSE	FALSE	FALSE	FALSE	FALSE	FALSE	FALSE	FALSE	FALSE	FALSE	FALSE	FALSE	FALSE	FALSE	FALSE	FALSE	FALSE	FALSE	FALSE	FALSE	FALSE	FALSE	FALSE	FALSE	FALSE	FALSE	FALSE	FALSE	FALSE	FALSE	FALSE	FALSE	FALSE	FALSE	FALSE	FALSE	FALSE	FALSE
draftJ1463	Phatr3_draftJ1463	FALSE	FALSE	FALSE	FALSE	FALSE	FALSE	FALSE	FALSE	FALSE	FALSE	FALSE	FALSE	FALSE	FALSE	FALSE	FALSE	FALSE	FALSE	FALSE	FALSE	FALSE	FALSE	FALSE	FALSE	FALSE	FALSE	FALSE	FALSE	FALSE	FALSE	FALSE	FALSE	FALSE	FALSE	FALSE	FALSE	FALSE	FALSE	FALSE	FALSE	FALSE	FALSE	FALSE	FALSE	FALSE	FALSE	FALSE	FALSE
draftJ1464	Phatr3_draftJ1464	FALSE	FALSE	FALSE	FALSE	FALSE	FALSE	FALSE	FALSE	FALSE	FALSE	FALSE	FALSE	FALSE	FALSE	FALSE	FALSE	FALSE	FALSE	FALSE	FALSE	FALSE	FALSE	FALSE	FALSE	FALSE	FALSE	FALSE	FALSE	FALSE	FALSE	FALSE	FALSE	FALSE	FALSE	FALSE	FALSE	FALSE	FALSE	FALSE	FALSE	FALSE	FALSE	FALSE	FALSE	FALSE	FALSE	FALSE	FALSE
draftJ1467	Phatr3_draftJ1467	FALSE	FALSE	FALSE	FALSE	FALSE	FALSE	FALSE	FALSE	FALSE	FALSE	FALSE	FALSE	FALSE	FALSE	FALSE	FALSE	FALSE	FALSE	FALSE	FALSE	FALSE	FALSE	FALSE	FALSE	FALSE	FALSE	FALSE	FALSE	FALSE	FALSE	FALSE	FALSE	FALSE	FALSE	FALSE	FALSE	FALSE	FALSE	FALSE	FALSE	FALSE	FALSE	FALSE	FALSE	FALSE	FALSE	FALSE	FALSE
draftJ1472	Phatr3_draftJ1472	FALSE	FALSE	FALSE	FALSE	FALSE	FALSE	FALSE	FALSE	FALSE	FALSE	FALSE	FALSE	FALSE	FALSE	FALSE	FALSE	FALSE	FALSE	FALSE	FALSE	FALSE	FALSE	FALSE	FALSE	FALSE	FALSE	FALSE	FALSE	FALSE	FALSE	FALSE	FALSE	FALSE	FALSE	FALSE	FALSE	FALSE	FALSE	FALSE	FALSE	FALSE	FALSE	FALSE	FALSE	FALSE	FALSE	FALSE	FALSE
draftJ1478	Phatr3_draftJ1478	FALSE	FALSE	FALSE	FALSE	FALSE	FALSE	FALSE	FALSE	FALSE	FALSE	FALSE	FALSE	FALSE	FALSE	FALSE	FALSE	FALSE	FALSE	FALSE	FALSE	FALSE	FALSE	FALSE	FALSE	FALSE	FALSE	FALSE	FALSE	FALSE	FALSE	FALSE	FALSE	FALSE	FALSE	FALSE	FALSE	FALSE	FALSE	FALSE	FALSE	FALSE	FALSE	FALSE	FALSE	FALSE	FALSE	FALSE	FALSE
draftJ1479	Phatr3_draftJ1479	FALSE	FALSE	FALSE	FALSE	FALSE	FALSE	FALSE	FALSE	FALSE	FALSE	FALSE	FALSE	FALSE	FALSE	FALSE	FALSE	FALSE	FALSE	FALSE	FALSE	FALSE	FALSE	FALSE	FALSE	FALSE	FALSE	FALSE	FALSE	FALSE	FALSE	FALSE	FALSE	FALSE	FALSE	FALSE	FALSE	FALSE	FALSE	FALSE	FALSE	FALSE	FALSE	FALSE	FALSE	FALSE	FALSE	FALSE	FALSE
draftJ1480	Phatr3_draftJ1480	FALSE	FALSE	FALSE	FALSE	FALSE	FALSE	FALSE	FALSE	FALSE	FALSE	FALSE	FALSE	FALSE	FALSE	FALSE	FALSE	FALSE	FALSE	FALSE	FALSE	FALSE	FALSE	FALSE	FALSE	FALSE	FALSE	FALSE	FALSE	FALSE	FALSE	FALSE	FALSE	FALSE	FALSE	FALSE	FALSE	FALSE	FALSE	FALSE	FALSE	FALSE	FALSE	FALSE	FALSE	FALSE	FALSE	FALSE	FALSE
draftJ1481	Phatr3_draftJ1481	FALSE	FALSE	FALSE	FALSE	FALSE	FALSE	FALSE	FALSE	FALSE	FALSE	FALSE	FALSE	FALSE	FALSE	FALSE	FALSE	FALSE	FALSE	FALSE	FALSE	FALSE	FALSE	FALSE	FALSE	FALSE	FALSE	FALSE	FALSE	FALSE	FALSE	FALSE	FALSE	FALSE	FALSE	FALSE	FALSE	FALSE	FALSE	FALSE	FALSE	FALSE	FALSE	FALSE	FALSE	FALSE	FALSE	FALSE	FALSE
draftJ1483	Phatr3_draftJ1483	FALSE	FALSE	FALSE	FALSE	FALSE	FALSE	FALSE	FALSE	FALSE	FALSE	FALSE	FALSE	FALSE	FALSE	FALSE	FALSE	FALSE	FALSE	FALSE	FALSE	FALSE	FALSE	FALSE	FALSE	FALSE	FALSE	FALSE	FALSE	FALSE	FALSE	FALSE	FALSE	FALSE	FALSE	FALSE	FALSE	FALSE	FALSE	FALSE	FALSE	FALSE	FALSE	FALSE	FALSE	FALSE	FALSE	FALSE	FALSE
draftJ1484	Phatr3_draftJ1484	FALSE	FALSE	FALSE	FALSE	FALSE	FALSE	FALSE	FALSE	FALSE	FALSE	FALSE	FALSE	FALSE	FALSE	FALSE	FALSE	FALSE	FALSE	FALSE	FALSE	FALSE	FALSE	FALSE	FALSE	FALSE	FALSE	FALSE	FALSE	FALSE	FALSE	FALSE	FALSE	FALSE	FALSE	FALSE	FALSE	FALSE	FALSE	FALSE	FALSE	FALSE	FALSE	FALSE	FALSE	FALSE	FALSE	FALSE	FALSE
draftJ1488	Phatr3_draftJ1488	FALSE	FALSE	FALSE	FALSE	FALSE	FALSE	FALSE	FALSE	FALSE	FALSE	FALSE	FALSE	FALSE	FALSE	FALSE	FALSE	FALSE	FALSE	FALSE	FALSE	FALSE	FALSE	FALSE	FALSE	FALSE	FALSE	FALSE	FALSE	FALSE	FALSE	FALSE	FALSE	FALSE	FALSE	FALSE	FALSE	FALSE	FALSE	FALSE	FALSE	FALSE	FALSE	FALSE	FALSE	FALSE	FALSE	FALSE	FALSE
draftJ1491	Phatr3_draftJ1491	FALSE	FALSE	FALSE	FALSE	FALSE	FALSE	FALSE	FALSE	FALSE	FALSE	FALSE	FALSE	FALSE	FALSE	FALSE	FALSE	FALSE	FALSE	FALSE	FALSE	FALSE	FALSE	FALSE	FALSE	FALSE	FALSE	FALSE	FALSE	FALSE	FALSE	FALSE	FALSE	FALSE	FALSE	FALSE	FALSE	FALSE	FALSE	FALSE	FALSE	FALSE	FALSE	FALSE	FALSE	FALSE	FALSE	FALSE	FALSE
draftJ1493	Phatr3_draftJ1493	FALSE	FALSE	FALSE	FALSE	FALSE	FALSE	FALSE	FALSE	FALSE	FALSE	FALSE	FALSE	FALSE	FALSE	FALSE	FALSE	FALSE	FALSE	FALSE	FALSE	FALSE	FALSE	FALSE	FALSE	FALSE	FALSE	FALSE	FALSE	FALSE	FALSE	FALSE	FALSE	FALSE	FALSE	FALSE	FALSE	FALSE	FALSE	FALSE	FALSE	FALSE	FALSE	FALSE	FALSE	FALSE	FALSE	FALSE	FALSE
draftJ1498	Phatr3_draftJ1498	FALSE	FALSE	FALSE	FALSE	FALSE	FALSE	FALSE	FALSE	FALSE	FALSE	FALSE	FALSE	FALSE	FALSE	FALSE	FALSE	FALSE	FALSE	FALSE	FALSE	FALSE	FALSE	FALSE	FALSE	FALSE	FALSE	FALSE	FALSE	FALSE	FALSE	FALSE	FALSE	FALSE	FALSE	FALSE	FALSE	FALSE	FALSE	FALSE	FALSE	FALSE	FALSE	FALSE	FALSE	FALSE	FALSE	FALSE	FALSE
draftJ1499	Phatr3_draftJ1499	FALSE	FALSE	FALSE	FALSE	FALSE	FALSE	FALSE	FALSE	FALSE	FALSE	FALSE	FALSE	FALSE	FALSE	FALSE	FALSE	FALSE	FALSE	FALSE	FALSE	FALSE	FALSE	FALSE	FALSE	FALSE	FALSE	FALSE	FALSE	FALSE	FALSE	FALSE	FALSE	FALSE	FALSE	FALSE	FALSE	FALSE	FALSE	FALSE	FALSE	FALSE	FALSE	FALSE	FALSE	FALSE	FALSE	FALSE	FALSE
draftJ1500	Phatr3_draftJ1500	FALSE	FALSE	FALSE	FALSE	FALSE	FALSE	FALSE	FALSE	FALSE	FALSE	FALSE	FALSE	FALSE	FALSE	FALSE	FALSE	FALSE	FALSE	FALSE	FALSE	FALSE	FALSE	FALSE	FALSE	FALSE	FALSE	FALSE	FALSE	FALSE	FALSE	FALSE	FALSE	FALSE	FALSE	FALSE	FALSE	FALSE	FALSE	FALSE	FALSE	FALSE	FALSE	FALSE	FALSE	FALSE	FALSE	FALSE	FALSE
draftJ1502	Phatr3_draftJ1502	FALSE	FALSE	FALSE	FALSE	FALSE	FALSE	FALSE	FALSE	FALSE	FALSE	FALSE	FALSE	FALSE	FALSE	FALSE	FALSE	FALSE	FALSE	FALSE	FALSE	FALSE	FALSE	FALSE	FALSE	FALSE	FALSE	FALSE	FALSE	FALSE	FALSE	FALSE	FALSE	FALSE	FALSE	FALSE	FALSE	FALSE	FALSE	FALSE	FALSE	FALSE	FALSE	FALSE	FALSE	FALSE	FALSE	FALSE	FALSE
draftJ1504	Phatr3_draftJ1504	FALSE	FALSE	FALSE	FALSE	FALSE	FALSE	FALSE	FALSE	FALSE	FALSE	FALSE	FALSE	FALSE	FALSE	FALSE	FALSE	FALSE	FALSE	FALSE	FALSE	FALSE	FALSE	FALSE	FALSE	FALSE	FALSE	FALSE	FALSE	FALSE	FALSE	FALSE	FALSE	FALSE	FALSE	FALSE	FALSE	FALSE	FALSE	FALSE	FALSE	FALSE	FALSE	FALSE	FALSE	FALSE	FALSE	FALSE	FALSE
draftJ1505	Phatr3_draftJ1505	FALSE	FALSE	FALSE	FALSE	FALSE	FALSE	FALSE	FALSE	FALSE	FALSE	FALSE	FALSE	FALSE	FALSE	FALSE	FALSE	FALSE	FALSE	FALSE	FALSE	FALSE	FALSE	FALSE	FALSE	FALSE	FALSE	FALSE	FALSE	FALSE	FALSE	FALSE	FALSE	FALSE	FALSE	FALSE	FALSE	FALSE	FALSE	FALSE	FALSE	FALSE	FALSE	FALSE	FALSE	FALSE	FALSE	FALSE	FALSE
draftJ1512	Phatr3_draftJ1512	FALSE	FALSE	FALSE	FALSE	FALSE	FALSE	FALSE	FALSE	FALSE	FALSE	FALSE	FALSE	FALSE	FALSE	FALSE	FALSE	FALSE	FALSE	FALSE	FALSE	FALSE	FALSE	FALSE	FALSE	FALSE	FALSE	FALSE	FALSE	FALSE	FALSE	FALSE	FALSE	FALSE	FALSE	FALSE	FALSE	FALSE	FALSE	FALSE	FALSE	FALSE	FALSE	FALSE	FALSE	FALSE	FALSE	FALSE	FALSE
draftJ1513	Phatr3_draftJ1513	FALSE	FALSE	FALSE	FALSE	FALSE	FALSE	FALSE	FALSE	FALSE	FALSE	FALSE	FALSE	FALSE	FALSE	FALSE	FALSE	FALSE	FALSE	FALSE	FALSE	FALSE	FALSE	FALSE	FALSE	FALSE	FALSE	FALSE	FALSE	FALSE	FALSE	FALSE	FALSE	FALSE	FALSE	FALSE	FALSE	FALSE	FALSE	FALSE	FALSE	FALSE	FALSE	FALSE	FALSE	FALSE	FALSE	FALSE	FALSE
draftJ1517	Phatr3_draftJ1517	FALSE	FALSE	FALSE	FALSE	FALSE	FALSE	FALSE	FALSE	FALSE	FALSE	FALSE	FALSE	FALSE	FALSE	FALSE	FALSE	FALSE	FALSE	FALSE	FALSE	FALSE	FALSE	FALSE	FALSE	FALSE	FALSE	FALSE	FALSE	FALSE	FALSE	FALSE	FALSE	FALSE	FALSE	FALSE	FALSE	FALSE	FALSE	FALSE	FALSE	FALSE	FALSE	FALSE	FALSE	FALSE	FALSE	FALSE	FALSE
draftJ1518	Phatr3_draftJ1518	FALSE	FALSE	FALSE	FALSE	FALSE	FALSE	FALSE	FALSE	FALSE	FALSE	FALSE	FALSE	FALSE	FALSE	FALSE	FALSE	FALSE	FALSE	FALSE	FALSE	FALSE	FALSE	FALSE	FALSE	FALSE	FALSE	FALSE	FALSE	FALSE	FALSE	FALSE	FALSE	FALSE	FALSE	FALSE	FALSE	FALSE	FALSE	FALSE	FALSE	FALSE	FALSE	FALSE	FALSE	FALSE	FALSE	FALSE	FALSE
draftJ1519	Phatr3_draftJ1519	FALSE	FALSE	FALSE	FALSE	FALSE	FALSE	FALSE	FALSE	FALSE	FALSE	FALSE	FALSE	FALSE	FALSE	FALSE	FALSE	FALSE	FALSE	FALSE	FALSE	FALSE	FALSE	FALSE	FALSE	FALSE	FALSE	FALSE	FALSE	FALSE	FALSE	FALSE	FALSE	FALSE	FALSE	FALSE	FALSE	FALSE	FALSE	FALSE	FALSE	FALSE	FALSE	FALSE	FALSE	FALSE	FALSE	FALSE	FALSE
draftJ152	Phatr3_draftJ152	FALSE	FALSE	FALSE	FALSE	FALSE	FALSE	FALSE	FALSE	FALSE	FALSE	FALSE	FALSE	FALSE	FALSE	FALSE	FALSE	FALSE	FALSE	FALSE	FALSE	FALSE	FALSE	FALSE	FALSE	FALSE	FALSE	FALSE	FALSE	FALSE	FALSE	FALSE	FALSE	FALSE	FALSE	FALSE	FALSE	FALSE	FALSE	FALSE	FALSE	FALSE	FALSE	FALSE	FALSE	FALSE	FALSE	FALSE	FALSE
draftJ1524	Phatr3_draftJ1524	FALSE	FALSE	FALSE	FALSE	FALSE	FALSE	FALSE	FALSE	FALSE	FALSE	FALSE	FALSE	FALSE	FALSE	FALSE	FALSE	FALSE	FALSE	FALSE	FALSE	FALSE	FALSE	FALSE	FALSE	FALSE	FALSE	FALSE	FALSE	FALSE	FALSE	FALSE	FALSE	FALSE	FALSE	FALSE	FALSE	FALSE	FALSE	FALSE	FALSE	FALSE	FALSE	FALSE	FALSE	FALSE	FALSE	FALSE	FALSE
draftJ1525	Phatr3_draftJ1525	FALSE	FALSE	FALSE	FALSE	FALSE	FALSE	FALSE	FALSE	FALSE	FALSE	FALSE	FALSE	FALSE	FALSE	FALSE	FALSE	FALSE	FALSE	FALSE	FALSE	FALSE	FALSE	FALSE	FALSE	FALSE	FALSE	FALSE	FALSE	FALSE	FALSE	FALSE	FALSE	FALSE	FALSE	FALSE	FALSE	FALSE	FALSE	FALSE	FALSE	FALSE	FALSE	FALSE	FALSE	FALSE	FALSE	FALSE	FALSE
draftJ1526	Phatr3_draftJ1526	FALSE	FALSE	FALSE	FALSE	FALSE	FALSE	FALSE	FALSE	FALSE	FALSE	FALSE	FALSE	FALSE	FALSE	FALSE	FALSE	FALSE	FALSE	FALSE	FALSE	FALSE	FALSE	FALSE	FALSE	FALSE	FALSE	FALSE	FALSE	FALSE	FALSE	FALSE	FALSE	FALSE	FALSE	FALSE	FALSE	FALSE	FALSE	FALSE	FALSE	FALSE	FALSE	FALSE	FALSE	FALSE	FALSE	FALSE	FALSE
draftJ1528	Phatr3_draftJ1528	FALSE	FALSE	FALSE	FALSE	FALSE	FALSE	FALSE	FALSE	FALSE	FALSE	FALSE	FALSE	FALSE	FALSE	FALSE	FALSE	FALSE	FALSE	FALSE	FALSE	FALSE	FALSE	FALSE	FALSE	FALSE	FALSE	FALSE	FALSE	FALSE	FALSE	FALSE	FALSE	FALSE	FALSE	FALSE	FALSE	FALSE	FALSE	FALSE	FALSE	FALSE	FALSE	FALSE	FALSE	FALSE	FALSE	FALSE	FALSE
draftJ1534	Phatr3_draftJ1534	FALSE	FALSE	FALSE	FALSE	FALSE	FALSE	FALSE	FALSE	FALSE	FALSE	FALSE	FALSE	FALSE	FALSE	FALSE	FALSE	FALSE	FALSE	FALSE	FALSE	FALSE	FALSE	FALSE	FALSE	FALSE	FALSE	FALSE	FALSE	FALSE	FALSE	FALSE	FALSE	FALSE	FALSE	FALSE	FALSE	FALSE	FALSE	FALSE	FALSE	FALSE	FALSE	FALSE	FALSE	FALSE	FALSE	FALSE	FALSE
draftJ1535	Phatr3_draftJ1535	FALSE	FALSE	FALSE	FALSE	FALSE	FALSE	FALSE	FALSE	FALSE	FALSE	FALSE	FALSE	FALSE	FALSE	FALSE	FALSE	FALSE	FALSE	FALSE	FALSE	FALSE	FALSE	FALSE	FALSE	FALSE	FALSE	FALSE	FALSE	FALSE	FALSE	FALSE	FALSE	FALSE	FALSE	FALSE	FALSE	FALSE	FALSE	FALSE	FALSE	FALSE	FALSE	FALSE	FALSE	FALSE	FALSE	FALSE	FALSE
draftJ1537	Phatr3_draftJ1537	FALSE	FALSE	FALSE	FALSE	FALSE	FALSE	FALSE	FALSE	FALSE	FALSE	FALSE	FALSE	FALSE	FALSE	FALSE	FALSE	FALSE	FALSE	FALSE	FALSE	FALSE	FALSE	FALSE	FALSE	FALSE	FALSE	FALSE	FALSE	FALSE	FALSE	FALSE	FALSE	FALSE	FALSE	FALSE	FALSE	FALSE	FALSE	FALSE	FALSE	FALSE	FALSE	FALSE	FALSE	FALSE	FALSE	FALSE	FALSE
draftJ1539	Phatr3_draftJ1539	FALSE	FALSE	FALSE	FALSE	FALSE	FALSE	FALSE	FALSE	FALSE	FALSE	FALSE	FALSE	FALSE	FALSE	FALSE	FALSE	FALSE	FALSE	FALSE	FALSE	FALSE	FALSE	FALSE	FALSE	FALSE	FALSE	FALSE	FALSE	FALSE	FALSE	FALSE	FALSE	FALSE	FALSE	FALSE	FALSE	FALSE	FALSE	FALSE	FALSE	FALSE	FALSE	FALSE	FALSE	FALSE	FALSE	FALSE	FALSE
draftJ1540	Phatr3_draftJ1540	FALSE	FALSE	FALSE	FALSE	FALSE	FALSE	FALSE	FALSE	FALSE	FALSE	FALSE	FALSE	FALSE	FALSE	FALSE	FALSE	FALSE	FALSE	FALSE	FALSE	FALSE	FALSE	FALSE	FALSE	FALSE	FALSE	FALSE	FALSE	FALSE	FALSE	FALSE	FALSE	FALSE	FALSE	FALSE	FALSE	FALSE	FALSE	FALSE	FALSE	FALSE	FALSE	FALSE	FALSE	FALSE	FALSE	FALSE	FALSE
draftJ1548	Phatr3_draftJ1548	FALSE	FALSE	FALSE	FALSE	FALSE	FALSE	FALSE	FALSE	FALSE	FALSE	FALSE	FALSE	FALSE	FALSE	FALSE	FALSE	FALSE	FALSE	FALSE	FALSE	FALSE	FALSE	FALSE	FALSE	FALSE	FALSE	FALSE	FALSE	FALSE	FALSE	FALSE	FALSE	FALSE	FALSE	FALSE	FALSE	FALSE	FALSE	FALSE	FALSE	FALSE	FALSE	FALSE	FALSE	FALSE	FALSE	FALSE	FALSE
draftJ1549	Phatr3_draftJ1549	FALSE	FALSE	FALSE	FALSE	FALSE	FALSE	FALSE	FALSE	FALSE	FALSE	FALSE	FALSE	FALSE	FALSE	FALSE	FALSE	FALSE	FALSE	FALSE	FALSE	FALSE	FALSE	FALSE	FALSE	FALSE	FALSE	FALSE	FALSE	FALSE	FALSE	FALSE	FALSE	FALSE	FALSE	FALSE	FALSE	FALSE	FALSE	FALSE	FALSE	FALSE	FALSE	FALSE	FALSE	FALSE	FALSE	FALSE	FALSE
draftJ1553	Phatr3_draftJ1553	FALSE	FALSE	FALSE	FALSE	FALSE	FALSE	FALSE	FALSE	FALSE	FALSE	FALSE	FALSE	FALSE	FALSE	FALSE	FALSE	FALSE	FALSE	FALSE	FALSE	FALSE	FALSE	FALSE	FALSE	FALSE	FALSE	FALSE	FALSE	FALSE	FALSE	FALSE	FALSE	FALSE	FALSE	FALSE	FALSE	FALSE	FALSE	FALSE	FALSE	FALSE	FALSE	FALSE	FALSE	FALSE	FALSE	FALSE	FALSE
draftJ1554	Phatr3_draftJ1554	FALSE	FALSE	FALSE	FALSE	FALSE	FALSE	FALSE	FALSE	FALSE	FALSE	FALSE	FALSE	FALSE	FALSE	FALSE	FALSE	FALSE	FALSE	FALSE	FALSE	FALSE	FALSE	FALSE	FALSE	FALSE	FALSE	FALSE	FALSE	FALSE	FALSE	FALSE	FALSE	FALSE	FALSE	FALSE	FALSE	FALSE	FALSE	FALSE	FALSE	FALSE	FALSE	FALSE	FALSE	FALSE	FALSE	FALSE	FALSE
draftJ1555	Phatr3_draftJ1555	FALSE	FALSE	FALSE	FALSE	FALSE	FALSE	FALSE	FALSE	FALSE	FALSE	FALSE	FALSE	FALSE	FALSE	FALSE	FALSE	FALSE	FALSE	FALSE	FALSE	FALSE	FALSE	FALSE	FALSE	FALSE	FALSE	FALSE	FALSE	FALSE	FALSE	FALSE	FALSE	FALSE	FALSE	FALSE	FALSE	FALSE	FALSE	FALSE	FALSE	FALSE	FALSE	FALSE	FALSE	FALSE	FALSE	FALSE	FALSE
draftJ1556	Phatr3_draftJ1556	FALSE	FALSE	FALSE	FALSE	FALSE	FALSE	FALSE	FALSE	FALSE	FALSE	FALSE	FALSE	FALSE	FALSE	FALSE	FALSE	FALSE	FALSE	FALSE	FALSE	FALSE	FALSE	FALSE	FALSE	FALSE	FALSE	FALSE	FALSE	FALSE	FALSE	FALSE	FALSE	FALSE	FALSE	FALSE	FALSE	FALSE	FALSE	FALSE	FALSE	FALSE	FALSE	FALSE	FALSE	FALSE	FALSE	FALSE	FALSE
draftJ1559	Phatr3_draftJ1559	FALSE	FALSE	FALSE	FALSE	FALSE	FALSE	FALSE	FALSE	FALSE	FALSE	FALSE	FALSE	FALSE	FALSE	FALSE	FALSE	FALSE	FALSE	FALSE	FALSE	FALSE	FALSE	FALSE	FALSE	FALSE	FALSE	FALSE	FALSE	FALSE	FALSE	FALSE	FALSE	FALSE	FALSE	FALSE	FALSE	FALSE	FALSE	FALSE	FALSE	FALSE	FALSE	FALSE	FALSE	FALSE	FALSE	FALSE	FALSE
draftJ1563	Phatr3_draftJ1563	FALSE	FALSE	FALSE	FALSE	FALSE	FALSE	FALSE	FALSE	FALSE	FALSE	FALSE	FALSE	FALSE	FALSE	FALSE	FALSE	FALSE	FALSE	FALSE	FALSE	FALSE	FALSE	FALSE	FALSE	FALSE	FALSE	FALSE	FALSE	FALSE	FALSE	FALSE	FALSE	FALSE	FALSE	FALSE	FALSE	FALSE	FALSE	FALSE	FALSE	FALSE	FALSE	FALSE	FALSE	FALSE	FALSE	FALSE	FALSE
draftJ1566	Phatr3_draftJ1566	FALSE	FALSE	FALSE	FALSE	FALSE	FALSE	FALSE	FALSE	FALSE	FALSE	FALSE	FALSE	FALSE	FALSE	FALSE	FALSE	FALSE	FALSE	FALSE	FALSE	FALSE	FALSE	FALSE	FALSE	FALSE	FALSE	FALSE	FALSE	FALSE	FALSE	FALSE	FALSE	FALSE	FALSE	FALSE	FALSE	FALSE	FALSE	FALSE	FALSE	FALSE	FALSE	FALSE	FALSE	FALSE	FALSE	FALSE	FALSE
draftJ1567	Phatr3_draftJ1567	FALSE	FALSE	FALSE	FALSE	FALSE	FALSE	FALSE	FALSE	FALSE	FALSE	FALSE	FALSE	FALSE	FALSE	FALSE	FALSE	FALSE	FALSE	FALSE	FALSE	FALSE	FALSE	FALSE	FALSE	FALSE	FALSE	FALSE	FALSE	FALSE	FALSE	FALSE	FALSE	FALSE	FALSE	FALSE	FALSE	FALSE	FALSE	FALSE	FALSE	FALSE	FALSE	FALSE	FALSE	FALSE	FALSE	FALSE	FALSE
draftJ1568	Phatr3_draftJ1568	FALSE	FALSE	FALSE	FALSE	FALSE	FALSE	FALSE	FALSE	FALSE	FALSE	FALSE	FALSE	FALSE	FALSE	FALSE	FALSE	FALSE	FALSE	FALSE	FALSE	FALSE	FALSE	FALSE	FALSE	FALSE	FALSE	FALSE	FALSE	FALSE	FALSE	FALSE	FALSE	FALSE	FALSE	FALSE	FALSE	FALSE	FALSE	FALSE	FALSE	FALSE	FALSE	FALSE	FALSE	FALSE	FALSE	FALSE	FALSE
draftJ1569	Phatr3_draftJ1569	FALSE	FALSE	FALSE	FALSE	FALSE	FALSE	FALSE	FALSE	FALSE	FALSE	FALSE	FALSE	FALSE	FALSE	FALSE	FALSE	FALSE	FALSE	FALSE	FALSE	FALSE	FALSE	FALSE	FALSE	FALSE	FALSE	FALSE	FALSE	FALSE	FALSE	FALSE	FALSE	FALSE	FALSE	FALSE	FALSE	FALSE	FALSE	FALSE	FALSE	FALSE	FALSE	FALSE	FALSE	FALSE	FALSE	FALSE	FALSE
draftJ1570	Phatr3_draftJ1570	FALSE	FALSE	FALSE	FALSE	FALSE	FALSE	FALSE	FALSE	FALSE	FALSE	FALSE	FALSE	FALSE	FALSE	FALSE	FALSE	FALSE	FALSE	FALSE	FALSE	FALSE	FALSE	FALSE	FALSE	FALSE	FALSE	FALSE	FALSE	FALSE	FALSE	FALSE	FALSE	FALSE	FALSE	FALSE	FALSE	FALSE	FALSE	FALSE	FALSE	FALSE	FALSE	FALSE	FALSE	FALSE	FALSE	FALSE	FALSE
draftJ1579	Phatr3_draftJ1579	FALSE	FALSE	FALSE	FALSE	FALSE	FALSE	FALSE	FALSE	FALSE	FALSE	FALSE	FALSE	FALSE	FALSE	FALSE	FALSE	FALSE	FALSE	FALSE	FALSE	FALSE	FALSE	FALSE	FALSE	FALSE	FALSE	FALSE	FALSE	FALSE	FALSE	FALSE	FALSE	FALSE	FALSE	FALSE	FALSE	FALSE	FALSE	FALSE	FALSE	FALSE	FALSE	FALSE	FALSE	FALSE	FALSE	FALSE	FALSE
draftJ1580	Phatr3_draftJ1580	FALSE	FALSE	FALSE	FALSE	FALSE	FALSE	FALSE	FALSE	FALSE	FALSE	FALSE	FALSE	FALSE	FALSE	FALSE	FALSE	FALSE	FALSE	FALSE	FALSE	FALSE	FALSE	FALSE	FALSE	FALSE	FALSE	FALSE	FALSE	FALSE	FALSE	FALSE	FALSE	FALSE	FALSE	FALSE	FALSE	FALSE	FALSE	FALSE	FALSE	FALSE	FALSE	FALSE	FALSE	FALSE	FALSE	FALSE	FALSE
draftJ1581	Phatr3_draftJ1581	FALSE	FALSE	FALSE	FALSE	FALSE	FALSE	FALSE	FALSE	FALSE	FALSE	FALSE	FALSE	FALSE	FALSE	FALSE	FALSE	FALSE	FALSE	FALSE	FALSE	FALSE	FALSE	FALSE	FALSE	FALSE	FALSE	FALSE	FALSE	FALSE	FALSE	FALSE	FALSE	FALSE	FALSE	FALSE	FALSE	FALSE	FALSE	FALSE	FALSE	FALSE	FALSE	FALSE	FALSE	FALSE	FALSE	FALSE	FALSE
draftJ1583	Phatr3_draftJ1583	FALSE	FALSE	FALSE	FALSE	FALSE	FALSE	FALSE	FALSE	FALSE	FALSE	FALSE	FALSE	FALSE	FALSE	FALSE	FALSE	FALSE	FALSE	FALSE	FALSE	FALSE	FALSE	FALSE	FALSE	FALSE	FALSE	FALSE	FALSE	FALSE	FALSE	FALSE	FALSE	FALSE	FALSE	FALSE	FALSE	FALSE	FALSE	FALSE	FALSE	FALSE	FALSE	FALSE	FALSE	FALSE	FALSE	FALSE	FALSE
draftJ1590	Phatr3_draftJ1590	FALSE	FALSE	FALSE	FALSE	FALSE	FALSE	FALSE	FALSE	FALSE	FALSE	FALSE	FALSE	FALSE	FALSE	FALSE	FALSE	FALSE	FALSE	FALSE	FALSE	FALSE	FALSE	FALSE	FALSE	FALSE	FALSE	FALSE	FALSE	FALSE	FALSE	FALSE	FALSE	FALSE	FALSE	FALSE	FALSE	FALSE	FALSE	FALSE	FALSE	FALSE	FALSE	FALSE	FALSE	FALSE	FALSE	FALSE	FALSE
draftJ1591	Phatr3_draftJ1591	FALSE	FALSE	FALSE	FALSE	FALSE	FALSE	FALSE	FALSE	FALSE	FALSE	FALSE	FALSE	FALSE	FALSE	FALSE	FALSE	FALSE	FALSE	FALSE	FALSE	FALSE	FALSE	FALSE	FALSE	FALSE	FALSE	FALSE	FALSE	FALSE	FALSE	FALSE	FALSE	FALSE	FALSE	FALSE	FALSE	FALSE	FALSE	FALSE	FALSE	FALSE	FALSE	FALSE	FALSE	FALSE	FALSE	FALSE	FALSE
draftJ1600	Phatr3_draftJ1600	FALSE	FALSE	FALSE	FALSE	FALSE	FALSE	FALSE	FALSE	FALSE	FALSE	FALSE	FALSE	FALSE	FALSE	FALSE	FALSE	FALSE	FALSE	FALSE	FALSE	FALSE	FALSE	FALSE	FALSE	FALSE	FALSE	FALSE	FALSE	FALSE	FALSE	FALSE	FALSE	FALSE	FALSE	FALSE	FALSE	FALSE	FALSE	FALSE	FALSE	FALSE	FALSE	FALSE	FALSE	FALSE	FALSE	FALSE	FALSE
draftJ1601	Phatr3_draftJ1601	FALSE	FALSE	FALSE	FALSE	FALSE	FALSE	FALSE	FALSE	FALSE	FALSE	FALSE	FALSE	FALSE	FALSE	FALSE	FALSE	FALSE	FALSE	FALSE	FALSE	FALSE	FALSE	FALSE	FALSE	FALSE	FALSE	FALSE	FALSE	FALSE	FALSE	FALSE	FALSE	FALSE	FALSE	FALSE	FALSE	FALSE	FALSE	FALSE	FALSE	FALSE	FALSE	FALSE	FALSE	FALSE	FALSE	FALSE	FALSE
draftJ1610	Phatr3_draftJ1610	FALSE	FALSE	FALSE	FALSE	FALSE	FALSE	FALSE	FALSE	FALSE	FALSE	FALSE	FALSE	FALSE	FALSE	FALSE	FALSE	FALSE	FALSE	FALSE	FALSE	FALSE	FALSE	FALSE	FALSE	FALSE	FALSE	FALSE	FALSE	FALSE	FALSE	FALSE	FALSE	FALSE	FALSE	FALSE	FALSE	FALSE	FALSE	FALSE	FALSE	FALSE	FALSE	FALSE	FALSE	FALSE	FALSE	FALSE	FALSE
draftJ1611	Phatr3_draftJ1611	FALSE	FALSE	FALSE	FALSE	FALSE	FALSE	FALSE	FALSE	FALSE	FALSE	FALSE	FALSE	FALSE	FALSE	FALSE	FALSE	FALSE	FALSE	FALSE	FALSE	FALSE	FALSE	FALSE	FALSE	FALSE	FALSE	FALSE	FALSE	FALSE	FALSE	FALSE	FALSE	FALSE	FALSE	FALSE	FALSE	FALSE	FALSE	FALSE	FALSE	FALSE	FALSE	FALSE	FALSE	FALSE	FALSE	FALSE	FALSE
draftJ1613	Phatr3_draftJ1613	FALSE	FALSE	FALSE	FALSE	FALSE	FALSE	FALSE	FALSE	FALSE	FALSE	FALSE	FALSE	FALSE	FALSE	FALSE	FALSE	FALSE	FALSE	FALSE	FALSE	FALSE	FALSE	FALSE	FALSE	FALSE	FALSE	FALSE	FALSE	FALSE	FALSE	FALSE	FALSE	FALSE	FALSE	FALSE	FALSE	FALSE	FALSE	FALSE	FALSE	FALSE	FALSE	FALSE	FALSE	FALSE	FALSE	FALSE	FALSE
draftJ1616	Phatr3_draftJ1616	FALSE	FALSE	FALSE	FALSE	FALSE	FALSE	FALSE	FALSE	FALSE	FALSE	FALSE	FALSE	FALSE	FALSE	FALSE	FALSE	FALSE	FALSE	FALSE	FALSE	FALSE	FALSE	FALSE	FALSE	FALSE	FALSE	FALSE	FALSE	FALSE	FALSE	FALSE	FALSE	FALSE	FALSE	FALSE	FALSE	FALSE	FALSE	FALSE	FALSE	FALSE	FALSE	FALSE	FALSE	FALSE	FALSE	FALSE	FALSE
draftJ1617	Phatr3_draftJ1617	FALSE	FALSE	FALSE	FALSE	FALSE	FALSE	FALSE	FALSE	FALSE	FALSE	FALSE	FALSE	FALSE	FALSE	FALSE	FALSE	FALSE	FALSE	FALSE	FALSE	FALSE	FALSE	FALSE	FALSE	FALSE	FALSE	FALSE	FALSE	FALSE	FALSE	FALSE	FALSE	FALSE	FALSE	FALSE	FALSE	FALSE	FALSE	FALSE	FALSE	FALSE	FALSE	FALSE	FALSE	FALSE	FALSE	FALSE	FALSE
draftJ1618	Phatr3_draftJ1618	FALSE	FALSE	FALSE	FALSE	FALSE	FALSE	FALSE	FALSE	FALSE	FALSE	FALSE	FALSE	FALSE	FALSE	FALSE	FALSE	FALSE	FALSE	FALSE	FALSE	FALSE	FALSE	FALSE	FALSE	FALSE	FALSE	FALSE	FALSE	FALSE	FALSE	FALSE	FALSE	FALSE	FALSE	FALSE	FALSE	FALSE	FALSE	FALSE	FALSE	FALSE	FALSE	FALSE	FALSE	FALSE	FALSE	FALSE	FALSE
draftJ1619	Phatr3_draftJ1619	FALSE	FALSE	FALSE	FALSE	FALSE	FALSE	FALSE	FALSE	FALSE	FALSE	FALSE	FALSE	FALSE	FALSE	FALSE	FALSE	FALSE	FALSE	FALSE	FALSE	FALSE	FALSE	FALSE	FALSE	FALSE	FALSE	FALSE	FALSE	FALSE	FALSE	FALSE	FALSE	FALSE	FALSE	FALSE	FALSE	FALSE	FALSE	FALSE	FALSE	FALSE	FALSE	FALSE	FALSE	FALSE	FALSE	FALSE	FALSE
draftJ1621	Phatr3_draftJ1621	FALSE	FALSE	FALSE	FALSE	FALSE	FALSE	FALSE	FALSE	FALSE	FALSE	FALSE	FALSE	FALSE	FALSE	FALSE	FALSE	FALSE	FALSE	FALSE	FALSE	FALSE	FALSE	FALSE	FALSE	FALSE	FALSE	FALSE	FALSE	FALSE	FALSE	FALSE	FALSE	FALSE	FALSE	FALSE	FALSE	FALSE	FALSE	FALSE	FALSE	FALSE	FALSE	FALSE	FALSE	FALSE	FALSE	FALSE	FALSE
draftJ1622	Phatr3_draftJ1622	FALSE	FALSE	FALSE	FALSE	FALSE	FALSE	FALSE	FALSE	FALSE	FALSE	FALSE	FALSE	FALSE	FALSE	FALSE	FALSE	FALSE	FALSE	FALSE	FALSE	FALSE	FALSE	FALSE	FALSE	FALSE	FALSE	FALSE	FALSE	FALSE	FALSE	FALSE	FALSE	FALSE	FALSE	FALSE	FALSE	FALSE	FALSE	FALSE	FALSE	FALSE	FALSE	FALSE	FALSE	FALSE	FALSE	FALSE	FALSE
draftJ1623	Phatr3_draftJ1623	FALSE	FALSE	FALSE	FALSE	FALSE	FALSE	FALSE	FALSE	FALSE	FALSE	FALSE	FALSE	FALSE	FALSE	FALSE	FALSE	FALSE	FALSE	FALSE	FALSE	FALSE	FALSE	FALSE	FALSE	FALSE	FALSE	FALSE	FALSE	FALSE	FALSE	FALSE	FALSE	FALSE	FALSE	FALSE	FALSE	FALSE	FALSE	FALSE	FALSE	FALSE	FALSE	FALSE	FALSE	FALSE	FALSE	FALSE	FALSE
draftJ1624	Phatr3_draftJ1624	FALSE	FALSE	FALSE	FALSE	FALSE	FALSE	FALSE	FALSE	FALSE	FALSE	FALSE	FALSE	FALSE	FALSE	FALSE	FALSE	FALSE	FALSE	FALSE	FALSE	FALSE	FALSE	FALSE	FALSE	FALSE	FALSE	FALSE	FALSE	FALSE	FALSE	FALSE	FALSE	FALSE	FALSE	FALSE	FALSE	FALSE	FALSE	FALSE	FALSE	FALSE	FALSE	FALSE	FALSE	FALSE	FALSE	FALSE	FALSE
draftJ1626	Phatr3_draftJ1626	FALSE	FALSE	FALSE	FALSE	FALSE	FALSE	FALSE	FALSE	FALSE	FALSE	FALSE	FALSE	FALSE	FALSE	FALSE	FALSE	FALSE	FALSE	FALSE	FALSE	FALSE	FALSE	FALSE	FALSE	FALSE	FALSE	FALSE	FALSE	FALSE	FALSE	FALSE	FALSE	FALSE	FALSE	FALSE	FALSE	FALSE	FALSE	FALSE	FALSE	FALSE	FALSE	FALSE	FALSE	FALSE	FALSE	FALSE	FALSE
draftJ1628	Phatr3_draftJ1628	FALSE	FALSE	FALSE	FALSE	FALSE	FALSE	FALSE	FALSE	FALSE	FALSE	FALSE	FALSE	FALSE	FALSE	FALSE	FALSE	FALSE	FALSE	FALSE	FALSE	FALSE	FALSE	FALSE	FALSE	FALSE	FALSE	FALSE	FALSE	FALSE	FALSE	FALSE	FALSE	FALSE	FALSE	FALSE	FALSE	FALSE	FALSE	FALSE	FALSE	FALSE	FALSE	FALSE	FALSE	FALSE	FALSE	FALSE	FALSE
draftJ1631	Phatr3_draftJ1631	FALSE	FALSE	FALSE	FALSE	FALSE	FALSE	FALSE	FALSE	FALSE	FALSE	FALSE	FALSE	FALSE	FALSE	FALSE	FALSE	FALSE	FALSE	FALSE	FALSE	FALSE	FALSE	FALSE	FALSE	FALSE	FALSE	FALSE	FALSE	FALSE	FALSE	FALSE	FALSE	FALSE	FALSE	FALSE	FALSE	FALSE	FALSE	FALSE	FALSE	FALSE	FALSE	FALSE	FALSE	FALSE	FALSE	FALSE	FALSE
draftJ1633	Phatr3_draftJ1633	FALSE	FALSE	FALSE	FALSE	FALSE	FALSE	FALSE	FALSE	FALSE	FALSE	FALSE	FALSE	FALSE	FALSE	FALSE	FALSE	FALSE	FALSE	FALSE	FALSE	FALSE	FALSE	FALSE	FALSE	FALSE	FALSE	FALSE	FALSE	FALSE	FALSE	FALSE	FALSE	FALSE	FALSE	FALSE	FALSE	FALSE	FALSE	FALSE	FALSE	FALSE	FALSE	FALSE	FALSE	FALSE	FALSE	FALSE	FALSE
draftJ1637	Phatr3_draftJ1637	FALSE	FALSE	FALSE	FALSE	FALSE	FALSE	FALSE	FALSE	FALSE	FALSE	FALSE	FALSE	FALSE	FALSE	FALSE	FALSE	FALSE	FALSE	FALSE	FALSE	FALSE	FALSE	FALSE	FALSE	FALSE	FALSE	FALSE	FALSE	FALSE	FALSE	FALSE	FALSE	FALSE	FALSE	FALSE	FALSE	FALSE	FALSE	FALSE	FALSE	FALSE	FALSE	FALSE	FALSE	FALSE	FALSE	FALSE	FALSE
draftJ1638	Phatr3_draftJ1638	FALSE	FALSE	FALSE	FALSE	FALSE	FALSE	FALSE	FALSE	FALSE	FALSE	FALSE	FALSE	FALSE	FALSE	FALSE	FALSE	FALSE	FALSE	FALSE	FALSE	FALSE	FALSE	FALSE	FALSE	FALSE	FALSE	FALSE	FALSE	FALSE	FALSE	FALSE	FALSE	FALSE	FALSE	FALSE	FALSE	FALSE	FALSE	FALSE	FALSE	FALSE	FALSE	FALSE	FALSE	FALSE	FALSE	FALSE	FALSE
draftJ1639	Phatr3_draftJ1639	FALSE	FALSE	FALSE	FALSE	FALSE	FALSE	FALSE	FALSE	FALSE	FALSE	FALSE	FALSE	FALSE	FALSE	FALSE	FALSE	FALSE	FALSE	FALSE	FALSE	FALSE	FALSE	FALSE	FALSE	FALSE	FALSE	FALSE	FALSE	FALSE	FALSE	FALSE	FALSE	FALSE	FALSE	FALSE	FALSE	FALSE	FALSE	FALSE	FALSE	FALSE	FALSE	FALSE	FALSE	FALSE	FALSE	FALSE	FALSE
draftJ1640	Phatr3_draftJ1640	FALSE	FALSE	FALSE	FALSE	FALSE	FALSE	FALSE	FALSE	FALSE	FALSE	FALSE	FALSE	FALSE	FALSE	FALSE	FALSE	FALSE	FALSE	FALSE	FALSE	FALSE	FALSE	FALSE	FALSE	FALSE	FALSE	FALSE	FALSE	FALSE	FALSE	FALSE	FALSE	FALSE	FALSE	FALSE	FALSE	FALSE	FALSE	FALSE	FALSE	FALSE	FALSE	FALSE	FALSE	FALSE	FALSE	FALSE	FALSE
draftJ1641	Phatr3_draftJ1641	FALSE	FALSE	FALSE	FALSE	FALSE	FALSE	FALSE	FALSE	FALSE	FALSE	FALSE	FALSE	FALSE	FALSE	FALSE	FALSE	FALSE	FALSE	FALSE	FALSE	FALSE	FALSE	FALSE	FALSE	FALSE	FALSE	FALSE	FALSE	FALSE	FALSE	FALSE	FALSE	FALSE	FALSE	FALSE	FALSE	FALSE	FALSE	FALSE	FALSE	FALSE	FALSE	FALSE	FALSE	FALSE	FALSE	FALSE	FALSE
draftJ1642	Phatr3_draftJ1642	FALSE	FALSE	FALSE	FALSE	FALSE	FALSE	FALSE	FALSE	FALSE	FALSE	FALSE	FALSE	FALSE	FALSE	FALSE	FALSE	FALSE	FALSE	FALSE	FALSE	FALSE	FALSE	FALSE	FALSE	FALSE	FALSE	FALSE	FALSE	FALSE	FALSE	FALSE	FALSE	FALSE	FALSE	FALSE	FALSE	FALSE	FALSE	FALSE	FALSE	FALSE	FALSE	FALSE	FALSE	FALSE	FALSE	FALSE	FALSE
draftJ1643	Phatr3_draftJ1643	FALSE	FALSE	FALSE	FALSE	FALSE	FALSE	FALSE	FALSE	FALSE	FALSE	FALSE	FALSE	FALSE	FALSE	FALSE	FALSE	FALSE	FALSE	FALSE	FALSE	FALSE	FALSE	FALSE	FALSE	FALSE	FALSE	FALSE	FALSE	FALSE	FALSE	FALSE	FALSE	FALSE	FALSE	FALSE	FALSE	FALSE	FALSE	FALSE	FALSE	FALSE	FALSE	FALSE	FALSE	FALSE	FALSE	FALSE	FALSE
draftJ1645	Phatr3_draftJ1645	FALSE	FALSE	FALSE	FALSE	FALSE	FALSE	FALSE	FALSE	FALSE	FALSE	FALSE	FALSE	FALSE	FALSE	FALSE	FALSE	FALSE	FALSE	FALSE	FALSE	FALSE	FALSE	FALSE	FALSE	FALSE	FALSE	FALSE	FALSE	FALSE	FALSE	FALSE	FALSE	FALSE	FALSE	FALSE	FALSE	FALSE	FALSE	FALSE	FALSE	FALSE	FALSE	FALSE	FALSE	FALSE	FALSE	FALSE	FALSE
draftJ1646	Phatr3_draftJ1646	FALSE	FALSE	FALSE	FALSE	FALSE	FALSE	FALSE	FALSE	FALSE	FALSE	FALSE	FALSE	FALSE	FALSE	FALSE	FALSE	FALSE	FALSE	FALSE	FALSE	FALSE	FALSE	FALSE	FALSE	FALSE	FALSE	FALSE	FALSE	FALSE	FALSE	FALSE	FALSE	FALSE	FALSE	FALSE	FALSE	FALSE	FALSE	FALSE	FALSE	FALSE	FALSE	FALSE	FALSE	FALSE	FALSE	FALSE	FALSE
draftJ1647	Phatr3_draftJ1647	FALSE	FALSE	FALSE	FALSE	FALSE	FALSE	FALSE	FALSE	FALSE	FALSE	FALSE	FALSE	FALSE	FALSE	FALSE	FALSE	FALSE	FALSE	FALSE	FALSE	FALSE	FALSE	FALSE	FALSE	FALSE	FALSE	FALSE	FALSE	FALSE	FALSE	FALSE	FALSE	FALSE	FALSE	FALSE	FALSE	FALSE	FALSE	FALSE	FALSE	FALSE	FALSE	FALSE	FALSE	FALSE	FALSE	FALSE	FALSE
draftJ1648	Phatr3_draftJ1648	FALSE	FALSE	FALSE	FALSE	FALSE	FALSE	FALSE	FALSE	FALSE	FALSE	FALSE	FALSE	FALSE	FALSE	FALSE	FALSE	FALSE	FALSE	FALSE	FALSE	FALSE	FALSE	FALSE	FALSE	FALSE	FALSE	FALSE	FALSE	FALSE	FALSE	FALSE	FALSE	FALSE	FALSE	FALSE	FALSE	FALSE	FALSE	FALSE	FALSE	FALSE	FALSE	FALSE	FALSE	FALSE	FALSE	FALSE	FALSE
draftJ1649	Phatr3_draftJ1649	FALSE	FALSE	FALSE	FALSE	FALSE	FALSE	FALSE	FALSE	FALSE	FALSE	FALSE	FALSE	FALSE	FALSE	FALSE	FALSE	FALSE	FALSE	FALSE	FALSE	FALSE	FALSE	FALSE	FALSE	FALSE	FALSE	FALSE	FALSE	FALSE	FALSE	FALSE	FALSE	FALSE	FALSE	FALSE	FALSE	FALSE	FALSE	FALSE	FALSE	FALSE	FALSE	FALSE	FALSE	FALSE	FALSE	FALSE	FALSE
draftJ165	Phatr3_draftJ165	FALSE	FALSE	FALSE	FALSE	FALSE	FALSE	FALSE	FALSE	FALSE	FALSE	FALSE	FALSE	FALSE	FALSE	FALSE	FALSE	FALSE	FALSE	FALSE	FALSE	FALSE	FALSE	FALSE	FALSE	FALSE	FALSE	FALSE	FALSE	FALSE	FALSE	FALSE	FALSE	FALSE	FALSE	FALSE	FALSE	FALSE	FALSE	FALSE	FALSE	FALSE	FALSE	FALSE	FALSE	FALSE	FALSE	FALSE	FALSE
draftJ1650	Phatr3_draftJ1650	FALSE	FALSE	FALSE	FALSE	FALSE	FALSE	FALSE	FALSE	FALSE	FALSE	FALSE	FALSE	FALSE	FALSE	FALSE	FALSE	FALSE	FALSE	FALSE	FALSE	FALSE	FALSE	FALSE	FALSE	FALSE	FALSE	FALSE	FALSE	FALSE	FALSE	FALSE	FALSE	FALSE	FALSE	FALSE	FALSE	FALSE	FALSE	FALSE	FALSE	FALSE	FALSE	FALSE	FALSE	FALSE	FALSE	FALSE	FALSE
draftJ1652	Phatr3_draftJ1652	FALSE	FALSE	FALSE	FALSE	FALSE	FALSE	FALSE	FALSE	FALSE	FALSE	FALSE	FALSE	FALSE	FALSE	FALSE	FALSE	FALSE	FALSE	FALSE	FALSE	FALSE	FALSE	FALSE	FALSE	FALSE	FALSE	FALSE	FALSE	FALSE	FALSE	FALSE	FALSE	FALSE	FALSE	FALSE	FALSE	FALSE	FALSE	FALSE	FALSE	FALSE	FALSE	FALSE	FALSE	FALSE	FALSE	FALSE	FALSE
draftJ1654	Phatr3_draftJ1654	FALSE	FALSE	FALSE	FALSE	FALSE	FALSE	FALSE	FALSE	FALSE	FALSE	FALSE	FALSE	FALSE	FALSE	FALSE	FALSE	FALSE	FALSE	FALSE	FALSE	FALSE	FALSE	FALSE	FALSE	FALSE	FALSE	FALSE	FALSE	FALSE	FALSE	FALSE	FALSE	FALSE	FALSE	FALSE	FALSE	FALSE	FALSE	FALSE	FALSE	FALSE	FALSE	FALSE	FALSE	FALSE	FALSE	FALSE	FALSE
draftJ1655	Phatr3_draftJ1655	FALSE	FALSE	FALSE	FALSE	FALSE	FALSE	FALSE	FALSE	FALSE	FALSE	FALSE	FALSE	FALSE	FALSE	FALSE	FALSE	FALSE	FALSE	FALSE	FALSE	FALSE	FALSE	FALSE	FALSE	FALSE	FALSE	FALSE	FALSE	FALSE	FALSE	FALSE	FALSE	FALSE	FALSE	FALSE	FALSE	FALSE	FALSE	FALSE	FALSE	FALSE	FALSE	FALSE	FALSE	FALSE	FALSE	FALSE	FALSE
draftJ1656	Phatr3_draftJ1656	FALSE	FALSE	FALSE	FALSE	FALSE	FALSE	FALSE	FALSE	FALSE	FALSE	FALSE	FALSE	FALSE	FALSE	FALSE	FALSE	FALSE	FALSE	FALSE	FALSE	FALSE	FALSE	FALSE	FALSE	FALSE	FALSE	FALSE	FALSE	FALSE	FALSE	FALSE	FALSE	FALSE	FALSE	FALSE	FALSE	FALSE	FALSE	FALSE	FALSE	FALSE	FALSE	FALSE	FALSE	FALSE	FALSE	FALSE	FALSE
draftJ1660	Phatr3_draftJ1660	FALSE	FALSE	FALSE	FALSE	FALSE	FALSE	FALSE	FALSE	FALSE	FALSE	FALSE	FALSE	FALSE	FALSE	FALSE	FALSE	FALSE	FALSE	FALSE	FALSE	FALSE	FALSE	FALSE	FALSE	FALSE	FALSE	FALSE	FALSE	FALSE	FALSE	FALSE	FALSE	FALSE	FALSE	FALSE	FALSE	FALSE	FALSE	FALSE	FALSE	FALSE	FALSE	FALSE	FALSE	FALSE	FALSE	FALSE	FALSE
draftJ1662	Phatr3_draftJ1662	FALSE	FALSE	FALSE	FALSE	FALSE	FALSE	FALSE	FALSE	FALSE	FALSE	FALSE	FALSE	FALSE	FALSE	FALSE	FALSE	FALSE	FALSE	FALSE	FALSE	FALSE	FALSE	FALSE	FALSE	FALSE	FALSE	FALSE	FALSE	FALSE	FALSE	FALSE	FALSE	FALSE	FALSE	FALSE	FALSE	FALSE	FALSE	FALSE	FALSE	FALSE	FALSE	FALSE	FALSE	FALSE	FALSE	FALSE	FALSE
draftJ1667	Phatr3_draftJ1667	FALSE	FALSE	FALSE	FALSE	FALSE	FALSE	FALSE	FALSE	FALSE	FALSE	FALSE	FALSE	FALSE	FALSE	FALSE	FALSE	FALSE	FALSE	FALSE	FALSE	FALSE	FALSE	FALSE	FALSE	FALSE	FALSE	FALSE	FALSE	FALSE	FALSE	FALSE	FALSE	FALSE	FALSE	FALSE	FALSE	FALSE	FALSE	FALSE	FALSE	FALSE	FALSE	FALSE	FALSE	FALSE	FALSE	FALSE	FALSE
draftJ1668	Phatr3_draftJ1668	FALSE	FALSE	FALSE	FALSE	FALSE	FALSE	FALSE	FALSE	FALSE	FALSE	FALSE	FALSE	FALSE	FALSE	FALSE	FALSE	FALSE	FALSE	FALSE	FALSE	FALSE	FALSE	FALSE	FALSE	FALSE	FALSE	FALSE	FALSE	FALSE	FALSE	FALSE	FALSE	FALSE	FALSE	FALSE	FALSE	FALSE	FALSE	FALSE	FALSE	FALSE	FALSE	FALSE	FALSE	FALSE	FALSE	FALSE	FALSE
draftJ1680	Phatr3_draftJ1680	FALSE	FALSE	FALSE	FALSE	FALSE	FALSE	FALSE	FALSE	FALSE	FALSE	FALSE	FALSE	FALSE	FALSE	FALSE	FALSE	FALSE	FALSE	FALSE	FALSE	FALSE	FALSE	FALSE	FALSE	FALSE	FALSE	FALSE	FALSE	FALSE	FALSE	FALSE	FALSE	FALSE	FALSE	FALSE	FALSE	FALSE	FALSE	FALSE	FALSE	FALSE	FALSE	FALSE	FALSE	FALSE	FALSE	FALSE	FALSE
draftJ1682	Phatr3_draftJ1682	FALSE	FALSE	FALSE	FALSE	FALSE	FALSE	FALSE	FALSE	FALSE	FALSE	FALSE	FALSE	FALSE	FALSE	FALSE	FALSE	FALSE	FALSE	FALSE	FALSE	FALSE	FALSE	FALSE	FALSE	FALSE	FALSE	FALSE	FALSE	FALSE	FALSE	FALSE	FALSE	FALSE	FALSE	FALSE	FALSE	FALSE	FALSE	FALSE	FALSE	FALSE	FALSE	FALSE	FALSE	FALSE	FALSE	FALSE	FALSE
draftJ1684	Phatr3_draftJ1684	FALSE	FALSE	FALSE	FALSE	FALSE	FALSE	FALSE	FALSE	FALSE	FALSE	FALSE	FALSE	FALSE	FALSE	FALSE	FALSE	FALSE	FALSE	FALSE	FALSE	FALSE	FALSE	FALSE	FALSE	FALSE	FALSE	FALSE	FALSE	FALSE	FALSE	FALSE	FALSE	FALSE	FALSE	FALSE	FALSE	FALSE	FALSE	FALSE	FALSE	FALSE	FALSE	FALSE	FALSE	FALSE	FALSE	FALSE	FALSE
draftJ1686	Phatr3_draftJ1686	FALSE	FALSE	FALSE	FALSE	FALSE	FALSE	FALSE	FALSE	FALSE	FALSE	FALSE	FALSE	FALSE	FALSE	FALSE	FALSE	FALSE	FALSE	FALSE	FALSE	FALSE	FALSE	FALSE	FALSE	FALSE	FALSE	FALSE	FALSE	FALSE	FALSE	FALSE	FALSE	FALSE	FALSE	FALSE	FALSE	FALSE	FALSE	FALSE	FALSE	FALSE	FALSE	FALSE	FALSE	FALSE	FALSE	FALSE	FALSE
draftJ1689	Phatr3_draftJ1689	FALSE	FALSE	FALSE	FALSE	FALSE	FALSE	FALSE	FALSE	FALSE	FALSE	FALSE	FALSE	FALSE	FALSE	FALSE	FALSE	FALSE	FALSE	FALSE	FALSE	FALSE	FALSE	FALSE	FALSE	FALSE	FALSE	FALSE	FALSE	FALSE	FALSE	FALSE	FALSE	FALSE	FALSE	FALSE	FALSE	FALSE	FALSE	FALSE	FALSE	FALSE	FALSE	FALSE	FALSE	FALSE	FALSE	FALSE	FALSE
draftJ1691	Phatr3_draftJ1691	FALSE	FALSE	FALSE	FALSE	FALSE	FALSE	FALSE	FALSE	FALSE	FALSE	FALSE	FALSE	FALSE	FALSE	FALSE	FALSE	FALSE	FALSE	FALSE	FALSE	FALSE	FALSE	FALSE	FALSE	FALSE	FALSE	FALSE	FALSE	FALSE	FALSE	FALSE	FALSE	FALSE	FALSE	FALSE	FALSE	FALSE	FALSE	FALSE	FALSE	FALSE	FALSE	FALSE	FALSE	FALSE	FALSE	FALSE	FALSE
draftJ1692	Phatr3_draftJ1692	FALSE	FALSE	FALSE	FALSE	FALSE	FALSE	FALSE	FALSE	FALSE	FALSE	FALSE	FALSE	FALSE	FALSE	FALSE	FALSE	FALSE	FALSE	FALSE	FALSE	FALSE	FALSE	FALSE	FALSE	FALSE	FALSE	FALSE	FALSE	FALSE	FALSE	FALSE	FALSE	FALSE	FALSE	FALSE	FALSE	FALSE	FALSE	FALSE	FALSE	FALSE	FALSE	FALSE	FALSE	FALSE	FALSE	FALSE	FALSE
draftJ1693	Phatr3_draftJ1693	FALSE	FALSE	FALSE	FALSE	FALSE	FALSE	FALSE	FALSE	FALSE	FALSE	FALSE	FALSE	FALSE	FALSE	FALSE	FALSE	FALSE	FALSE	FALSE	FALSE	FALSE	FALSE	FALSE	FALSE	FALSE	FALSE	FALSE	FALSE	FALSE	FALSE	FALSE	FALSE	FALSE	FALSE	FALSE	FALSE	FALSE	FALSE	FALSE	FALSE	FALSE	FALSE	FALSE	FALSE	FALSE	FALSE	FALSE	FALSE
draftJ1694	Phatr3_draftJ1694	FALSE	FALSE	FALSE	FALSE	FALSE	FALSE	FALSE	FALSE	FALSE	FALSE	FALSE	FALSE	FALSE	FALSE	FALSE	FALSE	FALSE	FALSE	FALSE	FALSE	FALSE	FALSE	FALSE	FALSE	FALSE	FALSE	FALSE	FALSE	FALSE	FALSE	FALSE	FALSE	FALSE	FALSE	FALSE	FALSE	FALSE	FALSE	FALSE	FALSE	FALSE	FALSE	FALSE	FALSE	FALSE	FALSE	FALSE	FALSE
draftJ1695	Phatr3_draftJ1695	FALSE	FALSE	FALSE	FALSE	FALSE	FALSE	FALSE	FALSE	FALSE	FALSE	FALSE	FALSE	FALSE	FALSE	FALSE	FALSE	FALSE	FALSE	FALSE	FALSE	FALSE	FALSE	FALSE	FALSE	FALSE	FALSE	FALSE	FALSE	FALSE	FALSE	FALSE	FALSE	FALSE	FALSE	FALSE	FALSE	FALSE	FALSE	FALSE	FALSE	FALSE	FALSE	FALSE	FALSE	FALSE	FALSE	FALSE	FALSE
draftJ1697	Phatr3_draftJ1697	FALSE	FALSE	FALSE	FALSE	FALSE	FALSE	FALSE	FALSE	FALSE	FALSE	FALSE	FALSE	FALSE	FALSE	FALSE	FALSE	FALSE	FALSE	FALSE	FALSE	FALSE	FALSE	FALSE	FALSE	FALSE	FALSE	FALSE	FALSE	FALSE	FALSE	FALSE	FALSE	FALSE	FALSE	FALSE	FALSE	FALSE	FALSE	FALSE	FALSE	FALSE	FALSE	FALSE	FALSE	FALSE	FALSE	FALSE	FALSE
draftJ1699	Phatr3_draftJ1699	FALSE	FALSE	FALSE	FALSE	FALSE	FALSE	FALSE	FALSE	FALSE	FALSE	FALSE	FALSE	FALSE	FALSE	FALSE	FALSE	FALSE	FALSE	FALSE	FALSE	FALSE	FALSE	FALSE	FALSE	FALSE	FALSE	FALSE	FALSE	FALSE	FALSE	FALSE	FALSE	FALSE	FALSE	FALSE	FALSE	FALSE	FALSE	FALSE	FALSE	FALSE	FALSE	FALSE	FALSE	FALSE	FALSE	FALSE	FALSE
draftJ1704	Phatr3_draftJ1704	FALSE	FALSE	FALSE	FALSE	FALSE	FALSE	FALSE	FALSE	FALSE	FALSE	FALSE	FALSE	FALSE	FALSE	FALSE	FALSE	FALSE	FALSE	FALSE	FALSE	FALSE	FALSE	FALSE	FALSE	FALSE	FALSE	FALSE	FALSE	FALSE	FALSE	FALSE	FALSE	FALSE	FALSE	FALSE	FALSE	FALSE	FALSE	FALSE	FALSE	FALSE	FALSE	FALSE	FALSE	FALSE	FALSE	FALSE	FALSE
draftJ1714	Phatr3_draftJ1714	FALSE	FALSE	FALSE	FALSE	FALSE	FALSE	FALSE	FALSE	FALSE	FALSE	FALSE	FALSE	FALSE	FALSE	FALSE	FALSE	FALSE	FALSE	FALSE	FALSE	FALSE	FALSE	FALSE	FALSE	FALSE	FALSE	FALSE	FALSE	FALSE	FALSE	FALSE	FALSE	FALSE	FALSE	FALSE	FALSE	FALSE	FALSE	FALSE	FALSE	FALSE	FALSE	FALSE	FALSE	FALSE	FALSE	FALSE	FALSE
draftJ1717	Phatr3_draftJ1717	FALSE	FALSE	FALSE	FALSE	FALSE	FALSE	FALSE	FALSE	FALSE	FALSE	FALSE	FALSE	FALSE	FALSE	FALSE	FALSE	FALSE	FALSE	FALSE	FALSE	FALSE	FALSE	FALSE	FALSE	FALSE	FALSE	FALSE	FALSE	FALSE	FALSE	FALSE	FALSE	FALSE	FALSE	FALSE	FALSE	FALSE	FALSE	FALSE	FALSE	FALSE	FALSE	FALSE	FALSE	FALSE	FALSE	FALSE	FALSE
draftJ1718	Phatr3_draftJ1718	FALSE	FALSE	FALSE	FALSE	FALSE	FALSE	FALSE	FALSE	FALSE	FALSE	FALSE	FALSE	FALSE	FALSE	FALSE	FALSE	FALSE	FALSE	FALSE	FALSE	FALSE	FALSE	FALSE	FALSE	FALSE	FALSE	FALSE	FALSE	FALSE	FALSE	FALSE	FALSE	FALSE	FALSE	FALSE	FALSE	FALSE	FALSE	FALSE	FALSE	FALSE	FALSE	FALSE	FALSE	FALSE	FALSE	FALSE	FALSE
draftJ1723	Phatr3_draftJ1723	FALSE	FALSE	FALSE	FALSE	FALSE	FALSE	FALSE	FALSE	FALSE	FALSE	FALSE	FALSE	FALSE	FALSE	FALSE	FALSE	FALSE	FALSE	FALSE	FALSE	FALSE	FALSE	FALSE	FALSE	FALSE	FALSE	FALSE	FALSE	FALSE	FALSE	FALSE	FALSE	FALSE	FALSE	FALSE	FALSE	FALSE	FALSE	FALSE	FALSE	FALSE	FALSE	FALSE	FALSE	FALSE	FALSE	FALSE	FALSE
draftJ1724	Phatr3_draftJ1724	FALSE	FALSE	FALSE	FALSE	FALSE	FALSE	FALSE	FALSE	FALSE	FALSE	FALSE	FALSE	FALSE	FALSE	FALSE	FALSE	FALSE	FALSE	FALSE	FALSE	FALSE	FALSE	FALSE	FALSE	FALSE	FALSE	FALSE	FALSE	FALSE	FALSE	FALSE	FALSE	FALSE	FALSE	FALSE	FALSE	FALSE	FALSE	FALSE	FALSE	FALSE	FALSE	FALSE	FALSE	FALSE	FALSE	FALSE	FALSE
draftJ1725	Phatr3_draftJ1725	FALSE	FALSE	FALSE	FALSE	FALSE	FALSE	FALSE	FALSE	FALSE	FALSE	FALSE	FALSE	FALSE	FALSE	FALSE	FALSE	FALSE	FALSE	FALSE	FALSE	FALSE	FALSE	FALSE	FALSE	FALSE	FALSE	FALSE	FALSE	FALSE	FALSE	FALSE	FALSE	FALSE	FALSE	FALSE	FALSE	FALSE	FALSE	FALSE	FALSE	FALSE	FALSE	FALSE	FALSE	FALSE	FALSE	FALSE	FALSE
draftJ1730	Phatr3_draftJ1730	FALSE	FALSE	FALSE	FALSE	FALSE	FALSE	FALSE	FALSE	FALSE	FALSE	FALSE	FALSE	FALSE	FALSE	FALSE	FALSE	FALSE	FALSE	FALSE	FALSE	FALSE	FALSE	FALSE	FALSE	FALSE	FALSE	FALSE	FALSE	FALSE	FALSE	FALSE	FALSE	FALSE	FALSE	FALSE	FALSE	FALSE	FALSE	FALSE	FALSE	FALSE	FALSE	FALSE	FALSE	FALSE	FALSE	FALSE	FALSE
draftJ1731	Phatr3_draftJ1731	FALSE	FALSE	FALSE	FALSE	FALSE	FALSE	FALSE	FALSE	FALSE	FALSE	FALSE	FALSE	FALSE	FALSE	FALSE	FALSE	FALSE	FALSE	FALSE	FALSE	FALSE	FALSE	FALSE	FALSE	FALSE	FALSE	FALSE	FALSE	FALSE	FALSE	FALSE	FALSE	FALSE	FALSE	FALSE	FALSE	FALSE	FALSE	FALSE	FALSE	FALSE	FALSE	FALSE	FALSE	FALSE	FALSE	FALSE	FALSE
draftJ1732	Phatr3_draftJ1732	FALSE	FALSE	FALSE	FALSE	FALSE	FALSE	FALSE	FALSE	FALSE	FALSE	FALSE	FALSE	FALSE	FALSE	FALSE	FALSE	FALSE	FALSE	FALSE	FALSE	FALSE	FALSE	FALSE	FALSE	FALSE	FALSE	FALSE	FALSE	FALSE	FALSE	FALSE	FALSE	FALSE	FALSE	FALSE	FALSE	FALSE	FALSE	FALSE	FALSE	FALSE	FALSE	FALSE	FALSE	FALSE	FALSE	FALSE	FALSE
draftJ1734	Phatr3_draftJ1734	FALSE	FALSE	FALSE	FALSE	FALSE	FALSE	FALSE	FALSE	FALSE	FALSE	FALSE	FALSE	FALSE	FALSE	FALSE	FALSE	FALSE	FALSE	FALSE	FALSE	FALSE	FALSE	FALSE	FALSE	FALSE	FALSE	FALSE	FALSE	FALSE	FALSE	FALSE	FALSE	FALSE	FALSE	FALSE	FALSE	FALSE	FALSE	FALSE	FALSE	FALSE	FALSE	FALSE	FALSE	FALSE	FALSE	FALSE	FALSE
draftJ1735	Phatr3_draftJ1735	FALSE	FALSE	FALSE	FALSE	FALSE	FALSE	FALSE	FALSE	FALSE	FALSE	FALSE	FALSE	FALSE	FALSE	FALSE	FALSE	FALSE	FALSE	FALSE	FALSE	FALSE	FALSE	FALSE	FALSE	FALSE	FALSE	FALSE	FALSE	FALSE	FALSE	FALSE	FALSE	FALSE	FALSE	FALSE	FALSE	FALSE	FALSE	FALSE	FALSE	FALSE	FALSE	FALSE	FALSE	FALSE	FALSE	FALSE	FALSE
draftJ1737	Phatr3_draftJ1737	FALSE	FALSE	FALSE	FALSE	FALSE	FALSE	FALSE	FALSE	FALSE	FALSE	FALSE	FALSE	FALSE	FALSE	FALSE	FALSE	FALSE	FALSE	FALSE	FALSE	FALSE	FALSE	FALSE	FALSE	FALSE	FALSE	FALSE	FALSE	FALSE	FALSE	FALSE	FALSE	FALSE	FALSE	FALSE	FALSE	FALSE	FALSE	FALSE	FALSE	FALSE	FALSE	FALSE	FALSE	FALSE	FALSE	FALSE	FALSE
draftJ174	Phatr3_draftJ174	FALSE	FALSE	FALSE	FALSE	FALSE	FALSE	FALSE	FALSE	FALSE	FALSE	FALSE	FALSE	FALSE	FALSE	FALSE	FALSE	FALSE	FALSE	FALSE	FALSE	FALSE	FALSE	FALSE	FALSE	FALSE	FALSE	FALSE	FALSE	FALSE	FALSE	FALSE	FALSE	FALSE	FALSE	FALSE	FALSE	FALSE	FALSE	FALSE	FALSE	FALSE	FALSE	FALSE	FALSE	FALSE	FALSE	FALSE	FALSE
draftJ1740	Phatr3_draftJ1740	FALSE	FALSE	FALSE	FALSE	FALSE	FALSE	FALSE	FALSE	FALSE	FALSE	FALSE	FALSE	FALSE	FALSE	FALSE	FALSE	FALSE	FALSE	FALSE	FALSE	FALSE	FALSE	FALSE	FALSE	FALSE	FALSE	FALSE	FALSE	FALSE	FALSE	FALSE	FALSE	FALSE	FALSE	FALSE	FALSE	FALSE	FALSE	FALSE	FALSE	FALSE	FALSE	FALSE	FALSE	FALSE	FALSE	FALSE	FALSE
draftJ1746	Phatr3_draftJ1746	FALSE	FALSE	FALSE	FALSE	FALSE	FALSE	FALSE	FALSE	FALSE	FALSE	FALSE	FALSE	FALSE	FALSE	FALSE	FALSE	FALSE	FALSE	FALSE	FALSE	FALSE	FALSE	FALSE	FALSE	FALSE	FALSE	FALSE	FALSE	FALSE	FALSE	FALSE	FALSE	FALSE	FALSE	FALSE	FALSE	FALSE	FALSE	FALSE	FALSE	FALSE	FALSE	FALSE	FALSE	FALSE	FALSE	FALSE	FALSE
draftJ1747	Phatr3_draftJ1747	FALSE	FALSE	FALSE	FALSE	FALSE	FALSE	FALSE	FALSE	FALSE	FALSE	FALSE	FALSE	FALSE	FALSE	FALSE	FALSE	FALSE	FALSE	FALSE	FALSE	FALSE	FALSE	FALSE	FALSE	FALSE	FALSE	FALSE	FALSE	FALSE	FALSE	FALSE	FALSE	FALSE	FALSE	FALSE	FALSE	FALSE	FALSE	FALSE	FALSE	FALSE	FALSE	FALSE	FALSE	FALSE	FALSE	FALSE	FALSE
draftJ1748	Phatr3_draftJ1748	FALSE	FALSE	FALSE	FALSE	FALSE	FALSE	FALSE	FALSE	FALSE	FALSE	FALSE	FALSE	FALSE	FALSE	FALSE	FALSE	FALSE	FALSE	FALSE	FALSE	FALSE	FALSE	FALSE	FALSE	FALSE	FALSE	FALSE	FALSE	FALSE	FALSE	FALSE	FALSE	FALSE	FALSE	FALSE	FALSE	FALSE	FALSE	FALSE	FALSE	FALSE	FALSE	FALSE	FALSE	FALSE	FALSE	FALSE	FALSE
draftJ1749	Phatr3_draftJ1749	FALSE	FALSE	FALSE	FALSE	FALSE	FALSE	FALSE	FALSE	FALSE	FALSE	FALSE	FALSE	FALSE	FALSE	FALSE	FALSE	FALSE	FALSE	FALSE	FALSE	FALSE	FALSE	FALSE	FALSE	FALSE	FALSE	FALSE	FALSE	FALSE	FALSE	FALSE	FALSE	FALSE	FALSE	FALSE	FALSE	FALSE	FALSE	FALSE	FALSE	FALSE	FALSE	FALSE	FALSE	FALSE	FALSE	FALSE	FALSE
draftJ1750	Phatr3_draftJ1750	FALSE	FALSE	FALSE	FALSE	FALSE	FALSE	FALSE	FALSE	FALSE	FALSE	FALSE	FALSE	FALSE	FALSE	FALSE	FALSE	FALSE	FALSE	FALSE	FALSE	FALSE	FALSE	FALSE	FALSE	FALSE	FALSE	FALSE	FALSE	FALSE	FALSE	FALSE	FALSE	FALSE	FALSE	FALSE	FALSE	FALSE	FALSE	FALSE	FALSE	FALSE	FALSE	FALSE	FALSE	FALSE	FALSE	FALSE	FALSE
draftJ1756	Phatr3_draftJ1756	FALSE	FALSE	FALSE	FALSE	FALSE	FALSE	FALSE	FALSE	FALSE	FALSE	FALSE	FALSE	FALSE	FALSE	FALSE	FALSE	FALSE	FALSE	FALSE	FALSE	FALSE	FALSE	FALSE	FALSE	FALSE	FALSE	FALSE	FALSE	FALSE	FALSE	FALSE	FALSE	FALSE	FALSE	FALSE	FALSE	FALSE	FALSE	FALSE	FALSE	FALSE	FALSE	FALSE	FALSE	FALSE	FALSE	FALSE	FALSE
draftJ1757	Phatr3_draftJ1757	FALSE	FALSE	FALSE	FALSE	FALSE	FALSE	FALSE	FALSE	FALSE	FALSE	FALSE	FALSE	FALSE	FALSE	FALSE	FALSE	FALSE	FALSE	FALSE	FALSE	FALSE	FALSE	FALSE	FALSE	FALSE	FALSE	FALSE	FALSE	FALSE	FALSE	FALSE	FALSE	FALSE	FALSE	FALSE	FALSE	FALSE	FALSE	FALSE	FALSE	FALSE	FALSE	FALSE	FALSE	FALSE	FALSE	FALSE	FALSE
draftJ1758	Phatr3_draftJ1758	FALSE	FALSE	FALSE	FALSE	FALSE	FALSE	FALSE	FALSE	FALSE	FALSE	FALSE	FALSE	FALSE	FALSE	FALSE	FALSE	FALSE	FALSE	FALSE	FALSE	FALSE	FALSE	FALSE	FALSE	FALSE	FALSE	FALSE	FALSE	FALSE	FALSE	FALSE	FALSE	FALSE	FALSE	FALSE	FALSE	FALSE	FALSE	FALSE	FALSE	FALSE	FALSE	FALSE	FALSE	FALSE	FALSE	FALSE	FALSE
draftJ1759	Phatr3_draftJ1759	FALSE	FALSE	FALSE	FALSE	FALSE	FALSE	FALSE	FALSE	FALSE	FALSE	FALSE	FALSE	FALSE	FALSE	FALSE	FALSE	FALSE	FALSE	FALSE	FALSE	FALSE	FALSE	FALSE	FALSE	FALSE	FALSE	FALSE	FALSE	FALSE	FALSE	FALSE	FALSE	FALSE	FALSE	FALSE	FALSE	FALSE	FALSE	FALSE	FALSE	FALSE	FALSE	FALSE	FALSE	FALSE	FALSE	FALSE	FALSE
draftJ1760	Phatr3_draftJ1760	FALSE	FALSE	FALSE	FALSE	FALSE	FALSE	FALSE	FALSE	FALSE	FALSE	FALSE	FALSE	FALSE	FALSE	FALSE	FALSE	FALSE	FALSE	FALSE	FALSE	FALSE	FALSE	FALSE	FALSE	FALSE	FALSE	FALSE	FALSE	FALSE	FALSE	FALSE	FALSE	FALSE	FALSE	FALSE	FALSE	FALSE	FALSE	FALSE	FALSE	FALSE	FALSE	FALSE	FALSE	FALSE	FALSE	FALSE	FALSE
draftJ1761	Phatr3_draftJ1761	FALSE	FALSE	FALSE	FALSE	FALSE	FALSE	FALSE	FALSE	FALSE	FALSE	FALSE	FALSE	FALSE	FALSE	FALSE	FALSE	FALSE	FALSE	FALSE	FALSE	FALSE	FALSE	FALSE	FALSE	FALSE	FALSE	FALSE	FALSE	FALSE	FALSE	FALSE	FALSE	FALSE	FALSE	FALSE	FALSE	FALSE	FALSE	FALSE	FALSE	FALSE	FALSE	FALSE	FALSE	FALSE	FALSE	FALSE	FALSE
draftJ1762	Phatr3_draftJ1762	FALSE	FALSE	FALSE	FALSE	FALSE	FALSE	FALSE	FALSE	FALSE	FALSE	FALSE	FALSE	FALSE	FALSE	FALSE	FALSE	FALSE	FALSE	FALSE	FALSE	FALSE	FALSE	FALSE	FALSE	FALSE	FALSE	FALSE	FALSE	FALSE	FALSE	FALSE	FALSE	FALSE	FALSE	FALSE	FALSE	FALSE	FALSE	FALSE	FALSE	FALSE	FALSE	FALSE	FALSE	FALSE	FALSE	FALSE	FALSE
draftJ1763	Phatr3_draftJ1763	FALSE	FALSE	FALSE	FALSE	FALSE	FALSE	FALSE	FALSE	FALSE	FALSE	FALSE	FALSE	FALSE	FALSE	FALSE	FALSE	FALSE	FALSE	FALSE	FALSE	FALSE	FALSE	FALSE	FALSE	FALSE	FALSE	FALSE	FALSE	FALSE	FALSE	FALSE	FALSE	FALSE	FALSE	FALSE	FALSE	FALSE	FALSE	FALSE	FALSE	FALSE	FALSE	FALSE	FALSE	FALSE	FALSE	FALSE	FALSE
draftJ1764	Phatr3_draftJ1764	FALSE	FALSE	FALSE	FALSE	FALSE	FALSE	FALSE	FALSE	FALSE	FALSE	FALSE	FALSE	FALSE	FALSE	FALSE	FALSE	FALSE	FALSE	FALSE	FALSE	FALSE	FALSE	FALSE	FALSE	FALSE	FALSE	FALSE	FALSE	FALSE	FALSE	FALSE	FALSE	FALSE	FALSE	FALSE	FALSE	FALSE	FALSE	FALSE	FALSE	FALSE	FALSE	FALSE	FALSE	FALSE	FALSE	FALSE	FALSE
draftJ1766	Phatr3_draftJ1766	FALSE	FALSE	FALSE	FALSE	FALSE	FALSE	FALSE	FALSE	FALSE	FALSE	FALSE	FALSE	FALSE	FALSE	FALSE	FALSE	FALSE	FALSE	FALSE	FALSE	FALSE	FALSE	FALSE	FALSE	FALSE	FALSE	FALSE	FALSE	FALSE	FALSE	FALSE	FALSE	FALSE	FALSE	FALSE	FALSE	FALSE	FALSE	FALSE	FALSE	FALSE	FALSE	FALSE	FALSE	FALSE	FALSE	FALSE	FALSE
draftJ1767	Phatr3_draftJ1767	FALSE	FALSE	FALSE	FALSE	FALSE	FALSE	FALSE	FALSE	FALSE	FALSE	FALSE	FALSE	FALSE	FALSE	FALSE	FALSE	FALSE	FALSE	FALSE	FALSE	FALSE	FALSE	FALSE	FALSE	FALSE	FALSE	FALSE	FALSE	FALSE	FALSE	FALSE	FALSE	FALSE	FALSE	FALSE	FALSE	FALSE	FALSE	FALSE	FALSE	FALSE	FALSE	FALSE	FALSE	FALSE	FALSE	FALSE	FALSE
draftJ1768	Phatr3_draftJ1768	FALSE	FALSE	FALSE	FALSE	FALSE	FALSE	FALSE	FALSE	FALSE	FALSE	FALSE	FALSE	FALSE	FALSE	FALSE	FALSE	FALSE	FALSE	FALSE	FALSE	FALSE	FALSE	FALSE	FALSE	FALSE	FALSE	FALSE	FALSE	FALSE	FALSE	FALSE	FALSE	FALSE	FALSE	FALSE	FALSE	FALSE	FALSE	FALSE	FALSE	FALSE	FALSE	FALSE	FALSE	FALSE	FALSE	FALSE	FALSE
draftJ1769	Phatr3_draftJ1769	FALSE	FALSE	FALSE	FALSE	FALSE	FALSE	FALSE	FALSE	FALSE	FALSE	FALSE	FALSE	FALSE	FALSE	FALSE	FALSE	FALSE	FALSE	FALSE	FALSE	FALSE	FALSE	FALSE	FALSE	FALSE	FALSE	FALSE	FALSE	FALSE	FALSE	FALSE	FALSE	FALSE	FALSE	FALSE	FALSE	FALSE	FALSE	FALSE	FALSE	FALSE	FALSE	FALSE	FALSE	FALSE	FALSE	FALSE	FALSE
draftJ1770	Phatr3_draftJ1770	FALSE	FALSE	FALSE	FALSE	FALSE	FALSE	FALSE	FALSE	FALSE	FALSE	FALSE	FALSE	FALSE	FALSE	FALSE	FALSE	FALSE	FALSE	FALSE	FALSE	FALSE	FALSE	FALSE	FALSE	FALSE	FALSE	FALSE	FALSE	FALSE	FALSE	FALSE	FALSE	FALSE	FALSE	FALSE	FALSE	FALSE	FALSE	FALSE	FALSE	FALSE	FALSE	FALSE	FALSE	FALSE	FALSE	FALSE	FALSE
draftJ1771	Phatr3_draftJ1771	FALSE	FALSE	FALSE	FALSE	FALSE	FALSE	FALSE	FALSE	FALSE	FALSE	FALSE	FALSE	FALSE	FALSE	FALSE	FALSE	FALSE	FALSE	FALSE	FALSE	FALSE	FALSE	FALSE	FALSE	FALSE	FALSE	FALSE	FALSE	FALSE	FALSE	FALSE	FALSE	FALSE	FALSE	FALSE	FALSE	FALSE	FALSE	FALSE	FALSE	FALSE	FALSE	FALSE	FALSE	FALSE	FALSE	FALSE	FALSE
draftJ1772	Phatr3_draftJ1772	FALSE	FALSE	FALSE	FALSE	FALSE	FALSE	FALSE	FALSE	FALSE	FALSE	FALSE	FALSE	FALSE	FALSE	FALSE	FALSE	FALSE	FALSE	FALSE	FALSE	FALSE	FALSE	FALSE	FALSE	FALSE	FALSE	FALSE	FALSE	FALSE	FALSE	FALSE	FALSE	FALSE	FALSE	FALSE	FALSE	FALSE	FALSE	FALSE	FALSE	FALSE	FALSE	FALSE	FALSE	FALSE	FALSE	FALSE	FALSE
draftJ1777	Phatr3_draftJ1777	FALSE	FALSE	FALSE	FALSE	FALSE	FALSE	FALSE	FALSE	FALSE	FALSE	FALSE	FALSE	FALSE	FALSE	FALSE	FALSE	FALSE	FALSE	FALSE	FALSE	FALSE	FALSE	FALSE	FALSE	FALSE	FALSE	FALSE	FALSE	FALSE	FALSE	FALSE	FALSE	FALSE	FALSE	FALSE	FALSE	FALSE	FALSE	FALSE	FALSE	FALSE	FALSE	FALSE	FALSE	FALSE	FALSE	FALSE	FALSE
draftJ1784	Phatr3_draftJ1784	FALSE	FALSE	FALSE	FALSE	FALSE	FALSE	FALSE	FALSE	FALSE	FALSE	FALSE	FALSE	FALSE	FALSE	FALSE	FALSE	FALSE	FALSE	FALSE	FALSE	FALSE	FALSE	FALSE	FALSE	FALSE	FALSE	FALSE	FALSE	FALSE	FALSE	FALSE	FALSE	FALSE	FALSE	FALSE	FALSE	FALSE	FALSE	FALSE	FALSE	FALSE	FALSE	FALSE	FALSE	FALSE	FALSE	FALSE	FALSE
draftJ1786	Phatr3_draftJ1786	FALSE	FALSE	FALSE	FALSE	FALSE	FALSE	FALSE	FALSE	FALSE	FALSE	FALSE	FALSE	FALSE	FALSE	FALSE	FALSE	FALSE	FALSE	FALSE	FALSE	FALSE	FALSE	FALSE	FALSE	FALSE	FALSE	FALSE	FALSE	FALSE	FALSE	FALSE	FALSE	FALSE	FALSE	FALSE	FALSE	FALSE	FALSE	FALSE	FALSE	FALSE	FALSE	FALSE	FALSE	FALSE	FALSE	FALSE	FALSE
draftJ18	Phatr3_draftJ18	FALSE	FALSE	FALSE	FALSE	FALSE	FALSE	FALSE	FALSE	FALSE	FALSE	FALSE	FALSE	FALSE	FALSE	FALSE	FALSE	FALSE	FALSE	FALSE	FALSE	FALSE	FALSE	FALSE	FALSE	FALSE	FALSE	FALSE	FALSE	FALSE	FALSE	FALSE	FALSE	FALSE	FALSE	FALSE	FALSE	FALSE	FALSE	FALSE	FALSE	FALSE	FALSE	FALSE	FALSE	FALSE	FALSE	FALSE	FALSE
draftJ1806	Phatr3_draftJ1806	FALSE	FALSE	FALSE	FALSE	FALSE	FALSE	FALSE	FALSE	FALSE	FALSE	FALSE	FALSE	FALSE	FALSE	FALSE	FALSE	FALSE	FALSE	FALSE	FALSE	FALSE	FALSE	FALSE	FALSE	FALSE	FALSE	FALSE	FALSE	FALSE	FALSE	FALSE	FALSE	FALSE	FALSE	FALSE	FALSE	FALSE	FALSE	FALSE	FALSE	FALSE	FALSE	FALSE	FALSE	FALSE	FALSE	FALSE	FALSE
draftJ1812	Phatr3_draftJ1812	FALSE	FALSE	FALSE	FALSE	FALSE	FALSE	FALSE	FALSE	FALSE	FALSE	FALSE	FALSE	FALSE	FALSE	FALSE	FALSE	FALSE	FALSE	FALSE	FALSE	FALSE	FALSE	FALSE	FALSE	FALSE	FALSE	FALSE	FALSE	FALSE	FALSE	FALSE	FALSE	FALSE	FALSE	FALSE	FALSE	FALSE	FALSE	FALSE	FALSE	FALSE	FALSE	FALSE	FALSE	FALSE	FALSE	FALSE	FALSE
draftJ1820	Phatr3_draftJ1820	FALSE	FALSE	FALSE	FALSE	FALSE	FALSE	FALSE	FALSE	FALSE	FALSE	FALSE	FALSE	FALSE	FALSE	FALSE	FALSE	FALSE	FALSE	FALSE	FALSE	FALSE	FALSE	FALSE	FALSE	FALSE	FALSE	FALSE	FALSE	FALSE	FALSE	FALSE	FALSE	FALSE	FALSE	FALSE	FALSE	FALSE	FALSE	FALSE	FALSE	FALSE	FALSE	FALSE	FALSE	FALSE	FALSE	FALSE	FALSE
draftJ1828	Phatr3_draftJ1828	FALSE	FALSE	FALSE	FALSE	FALSE	FALSE	FALSE	FALSE	FALSE	FALSE	FALSE	FALSE	FALSE	FALSE	FALSE	FALSE	FALSE	FALSE	FALSE	FALSE	FALSE	FALSE	FALSE	FALSE	FALSE	FALSE	FALSE	FALSE	FALSE	FALSE	FALSE	FALSE	FALSE	FALSE	FALSE	FALSE	FALSE	FALSE	FALSE	FALSE	FALSE	FALSE	FALSE	FALSE	FALSE	FALSE	FALSE	FALSE
draftJ1869	Phatr3_draftJ1869	FALSE	FALSE	FALSE	FALSE	FALSE	FALSE	FALSE	FALSE	FALSE	FALSE	FALSE	FALSE	FALSE	FALSE	FALSE	FALSE	FALSE	FALSE	FALSE	FALSE	FALSE	FALSE	FALSE	FALSE	FALSE	FALSE	FALSE	FALSE	FALSE	FALSE	FALSE	FALSE	FALSE	FALSE	FALSE	FALSE	FALSE	FALSE	FALSE	FALSE	FALSE	FALSE	FALSE	FALSE	FALSE	FALSE	FALSE	FALSE
draftJ1870	Phatr3_draftJ1870	FALSE	FALSE	FALSE	FALSE	FALSE	FALSE	FALSE	FALSE	FALSE	FALSE	FALSE	FALSE	FALSE	FALSE	FALSE	FALSE	FALSE	FALSE	FALSE	FALSE	FALSE	FALSE	FALSE	FALSE	FALSE	FALSE	FALSE	FALSE	FALSE	FALSE	FALSE	FALSE	FALSE	FALSE	FALSE	FALSE	FALSE	FALSE	FALSE	FALSE	FALSE	FALSE	FALSE	FALSE	FALSE	FALSE	FALSE	FALSE
draftJ206	Phatr3_draftJ206	FALSE	FALSE	FALSE	FALSE	FALSE	FALSE	FALSE	FALSE	FALSE	FALSE	FALSE	FALSE	FALSE	FALSE	FALSE	FALSE	FALSE	FALSE	FALSE	FALSE	FALSE	FALSE	FALSE	FALSE	FALSE	FALSE	FALSE	FALSE	FALSE	FALSE	FALSE	FALSE	FALSE	FALSE	FALSE	FALSE	FALSE	FALSE	FALSE	FALSE	FALSE	FALSE	FALSE	FALSE	FALSE	FALSE	FALSE	FALSE
draftJ218	Phatr3_draftJ218	FALSE	FALSE	FALSE	FALSE	FALSE	FALSE	FALSE	FALSE	FALSE	FALSE	FALSE	FALSE	FALSE	FALSE	FALSE	FALSE	FALSE	FALSE	FALSE	FALSE	FALSE	FALSE	FALSE	FALSE	FALSE	FALSE	FALSE	FALSE	FALSE	FALSE	FALSE	FALSE	FALSE	FALSE	FALSE	FALSE	FALSE	FALSE	FALSE	FALSE	FALSE	FALSE	FALSE	FALSE	FALSE	FALSE	FALSE	FALSE
draftJ223	Phatr3_draftJ223	FALSE	FALSE	FALSE	FALSE	FALSE	FALSE	FALSE	FALSE	FALSE	FALSE	FALSE	FALSE	FALSE	FALSE	FALSE	FALSE	FALSE	FALSE	FALSE	FALSE	FALSE	FALSE	FALSE	FALSE	FALSE	FALSE	FALSE	FALSE	FALSE	FALSE	FALSE	FALSE	FALSE	FALSE	FALSE	FALSE	FALSE	FALSE	FALSE	FALSE	FALSE	FALSE	FALSE	FALSE	FALSE	FALSE	FALSE	FALSE
draftJ224	Phatr3_draftJ224	FALSE	FALSE	FALSE	FALSE	FALSE	FALSE	FALSE	FALSE	FALSE	FALSE	FALSE	FALSE	FALSE	FALSE	FALSE	FALSE	FALSE	FALSE	FALSE	FALSE	FALSE	FALSE	FALSE	FALSE	FALSE	FALSE	FALSE	FALSE	FALSE	FALSE	FALSE	FALSE	FALSE	FALSE	FALSE	FALSE	FALSE	FALSE	FALSE	FALSE	FALSE	FALSE	FALSE	FALSE	FALSE	FALSE	FALSE	FALSE
draftJ231	Phatr3_draftJ231	FALSE	FALSE	FALSE	FALSE	FALSE	FALSE	FALSE	FALSE	FALSE	FALSE	FALSE	FALSE	FALSE	FALSE	FALSE	FALSE	FALSE	FALSE	FALSE	FALSE	FALSE	FALSE	FALSE	FALSE	FALSE	FALSE	FALSE	FALSE	FALSE	FALSE	FALSE	FALSE	FALSE	FALSE	FALSE	FALSE	FALSE	FALSE	FALSE	FALSE	FALSE	FALSE	FALSE	FALSE	FALSE	FALSE	FALSE	FALSE
draftJ251	Phatr3_draftJ251	FALSE	FALSE	FALSE	FALSE	FALSE	FALSE	FALSE	FALSE	FALSE	FALSE	FALSE	FALSE	FALSE	FALSE	FALSE	FALSE	FALSE	FALSE	FALSE	FALSE	FALSE	FALSE	FALSE	FALSE	FALSE	FALSE	FALSE	FALSE	FALSE	FALSE	FALSE	FALSE	FALSE	FALSE	FALSE	FALSE	FALSE	FALSE	FALSE	FALSE	FALSE	FALSE	FALSE	FALSE	FALSE	FALSE	FALSE	FALSE
draftJ252	Phatr3_draftJ252	FALSE	FALSE	FALSE	FALSE	FALSE	FALSE	FALSE	FALSE	FALSE	FALSE	FALSE	FALSE	FALSE	FALSE	FALSE	FALSE	FALSE	FALSE	FALSE	FALSE	FALSE	FALSE	FALSE	FALSE	FALSE	FALSE	FALSE	FALSE	FALSE	FALSE	FALSE	FALSE	FALSE	FALSE	FALSE	FALSE	FALSE	FALSE	FALSE	FALSE	FALSE	FALSE	FALSE	FALSE	FALSE	FALSE	FALSE	FALSE
[truncated: 11,908 more rows]
[truncated: 24 more columns]

## Sheet: 4. N and P expression ratios
	19C LD		19C CL		8C CL		Phosphorus depletion		Phosphorus repletion																				Phosphorus depletion/ repletion ratio	Phosphorus depletion/ repletion ratio	Nitrate depletion/ repletion ratio	Nitrate depletion/ repletion ratio	Nitrate depletion/ repletion ratio	Nitrate depletion/ repletion ratio	Nitrate depletion/ repletion ratio	Nitrate depletion/ repletion ratio	Nitrate depletion/ repletion ratio	Nitrate depletion/ repletion ratio	Nitrate depletion/ repletion ratio
[truncated: 10,647 more rows]

[truncated: 10 more sheets: 5. RNAseq limitation tests, 6. PhaeoNet enrichment, 7. KEGG enrichment, 8. GO enrichment, 9. PFAM enrichment, 10. Localisation enrichment, 11. Organelle metabolism, 12. 19C CL Metabolism heatmap, 13. DEG qPCR, 14. qPCR MIQE guidelines]
