# Supplementary material for: Complementary environmental analysis and functional characterization of lower glycolysis-gluconeogenesis in the diatom plastid
Source: Plant Cell. 2024 Jun 6;36(9):3584–610. doi: 10.1093/plcell/koae168 (PMC11371179; doi:10.1093/plcell/koae168)
Supplement: koae168_Supplementary_Data [file koae168_supplementary_data.zip › Supplemental Data Set 6 corrected.xlsx]

## Sheet: Overview
Supplementary Data. Dorrell et al. (2024). Probing Diatom Chloroplast Lower Glycolysis. Plant Cell.
Supplemental Dataset S6. Lipid and metabolite profiles of P. tricornutum plastidial glycolysis mutant lines, and measured reaction kinetics of expressed enzymes.
This workbook presents the results of mass spec analyses of lipid and metabolite profiles in Phaeodactylum tricornutum cpEnolase and cpPGAM1A knockout mutants, compared to empty vector control lines, under three experimental conditions: 19C and 12h light: 12h dark cycles ("19 LD"); 19C and 24h continuous light ("19C CL"); and 8C and 24h continuous light ("8C CL"). Metabolite and GC-MS samples rep…
Sheet 1 ("Library statistics") tabulates the total number of cell pellets prepared for each mutant line, genotype and condition that were included (following PCA outlier exclusion) in downstream quantitative analysis for metabolite GC-MS, and lipid GC-MS and LC-MS analyses.
Sheet 2 ("Metabolite distribution") presents the results of ribitol- and mass-normalised profiles of 39 sugar, amino acid and nucleotide metabolism intermediates, measured by GC-MS, normalised against the quality control values of the individual experiment from which each mass spec result was obtained.
Sheets 3 to 6 ("GC fatty acids", "LC-MS lipid classes", "LC-MS side chains") present the results of lipidomic analysis of fatty acid profiles, lipid classes, and specific fatty acids associated with different lipid classes, revealed by gas- and liquid-chromatography spectrometry.
For each sheet, the following information is provided: individual profiles for all samples ; and mean, standard deviation and ANOVA P-values of separations between each studied genotype under each studied experimental condition, and between each studied experimental condition in each genotype. ANOVA Pvalues are signed such that positive values indicate a higher mean proportion in the first tested…
Sheet 7 ("Protein expression plasmids") tabulates sequences of plasmids and primers used to clone codon-optimised cpEnolase and cpPGAM1A constructions into E. coli for protein expression. The signal-peptide free constructs of each protein were found to give optimal expression and used for downstream enzymatic assay.
Sheet 8 ("Reaction kinetics") tabulates measured eznymatic rates of cpEnolase and cpPGAM1A, as inferred by NADH consumption, using either 3-PGA or PEP in varying concentrations as reaction substrate.

## Sheet: 1. Library statistics
Metabolite GC-MS						Lipid GC-MS						Lipid LC-MS
Mutant line	Genotype	8C	CL	LD		Mutant line	Genotype	8C	CL	LD		Mutant line	Genotype	8C	CL	LD
Control-1	Control	3	4	2		Control-A	Control	3	2	2		Control-A	Control	1	1	2
Control-2	Control	5	4	3		Control-B	Control	2	0	0		Control-B	Control	2	0	0
Control-3	Control	3	3	4		Control-C	Control	0	0	2		Control-C	Control	0	0	0
Control-4	Control	2	3	4		Control-D	Control	0	2	1		Control-D	Control	0	2	2
CRISP1D	Enolase	3	3	2		cpEnolase-CRISP1A	cpEnolase	3	3	2		cpEnolase-CRISP1A	cpEnolase	2	2	1
CRISP1C	Enolase	2	3	2		cpEnolase-CRISP1D	cpEnolase	0	0	0		cpEnolase-CRISP1D	cpEnolase	2	0	0
CRISP2A	Enolase	1	2	2		cpEnolase-CRISP1FB	cpEnolase	2	2	3		cpEnolase-CRISP1B	cpEnolase	0	1	2
CRISP2B	Enolase	2	4	0		cpEnolase-CRISP1FC	cpEnolase	1	0	0		cpEnolase-CRISP1C	cpEnolase	1	0	0
CRISP2C	Enolase	3	3	3		cpEnolase-CRISP2SA	cpEnolase	2	0	0		cpEnolase-CRISP2A	cpEnolase	0	0	0
CRISP1A	Enolase	3	3	3		cPGAM1A-CRISP1A	cPGAM1A	2	1	0		cPGAM1A-CRISP1A	cPGAM1A	1	3	2
CRISP1B	Enolase	2	3	4		cPGAM1A-CRISP1B	cPGAM1A	0	2	2		cPGAM1A-CRISP1B	cPGAM1A	2	1	2
CRISP2A	PGAM1	3	3	4		cPGAM1A-CRISP2A	cPGAM1A	1	2	2		cPGAM1A-CRISP2A	cPGAM1A	2	2	2
CRISP2B	PGAM1	4	4	4		cPGAM1A-CRISP2B	cPGAM1A	2	2	2		cPGAM1A-CRISP2B	cPGAM1A	0	3	1
CRISP2C	PGAM1	4	3	2		cPGAM1A-CRISP2C	cPGAM1A	0	3	2		cPGAM1A-CRISP2C	cPGAM1A	1	3	3
CRISP1A	PGAM1	2	2	4
CRISP1B	PGAM1	2	2	3		Total number libraries	cpEnolase	8	5	5		Total number libraries	cpEnolase	5	3	3
							cPGAM1A	5	10	8			cPGAM1A	6	12	10
Total number libraries	Enolase	16	21	16			Control	5	4	5			Control	3	3	4
	PGAM1	15	14	17
	Control	13	14	13		Total number lines	cpEnolase	4	2	2		Total number lines	cpEnolase	3	2	2
							cPGAM1A	3	5	4			cPGAM1A	4	5	5
Total number lines	Enolase	7	7	6			Control	2	2	3			Control	2	2	2
	PGAM1	5	5	5
	Control	4	4	4			Total libraries			55			Total libraries			49
	Total libraries			139

## Sheet: 2. Metabolite distribution
	Ratio						Average									Stdev									Number									LOG10 ANOVA Pvalue							Individual profiles
	Enolase	PGAM1	Enolase	PGAM1	Enolase	PGAM1	Enolase	Control	PGAM1	Enolase	Control	PGAM1	Enolase	PGAM1	Control	Enolase	Control	PGAM1	Enolase	Control	PGAM1	Enolase	PGAM1	Control	Enolase	Control	PGAM1	Enolase	Control	PGAM1	Enolase	PGAM1	Control	Enolase	PGAM1	Enolase	PGAM1	Enolase	PGAM1		Control	Control	Control	Control	Control	Control	Control	Control	Control
	Control	Control	Control	Control	Control	Control																												Control	Control	Control	Control	Control	Control		Control-1	Control-1	Control-2	Control-2	Control-1	Control-2	Control-2	Control-2	Control-3
	LD	LD	CL	CL	8C	8C	LD	LD	LD	CL	CL	CL	8C	8C	8C	LD	LD	LD	CL	CL	CL	8C	8C	8C	LD	LD	LD	CL	CL	CL	8C	8C	8C	LD	LD	CL	CL	8C	8C		8C	8C	8C	8C	8C	8C	8C	8C	8C
Phosphoric acid	2.8538	2.9696	5.4713	4.80482	7.5722	8.47837	983.853	136.098	1066.08	118.84	2.6788	74.8747	405.578	760.074	2.13115	1555.66	452.044	1650.45	294.089	2.85388	262.324	1160.64	1522.32	2.99074	16	13	17	21	14	14	16	15	13	8.70898	9.52402	8.61302	3.82872	5.5124	7.83017		0.244853	0.189461	0.0939607	0.115088	0.373683	0.453791	0.94812	0.845688	1.4709
Aspartic acid	1.3374	-0.556499	1.38624	0.017895	0.902438	-0.308665	1.33168	0.526991	0.358328	1.30717	0.500072	0.506314	1.33688	0.577448	0.715204	0.936606	0.128402	0.168389	2.04994	0.432657	0.187375	0.693968	0.204489	0.591186	16	13	17	21	14	14	16	15	13	13.4241	13.3759	8.37378	0.0795435	11.1793	2.8505		0.533084	0.412826	0.289371	0.142191	0.355227	0.114409	1.01784	0.338058	1.28203
Valine	0.0128526	0.000921157	0.911934	0.342943	0.337555	0.92462	0.218813	0.216873	0.217011	0.343229	0.182417	0.231366	0.161116	0.242026	0.127504	0.08618	0.0697307	0.055525	0.408489	0.134567	0.0517999	0.0420868	0.114153	0.0673838	16	13	17	21	14	14	16	15	13	0.113391	0.00942346	8.09296	5.01476	6.94101	12.9032		0.0902094	0.097663	0.136264	0.0365768	0.0556257	0.0293587	0.123816	0.0941896	0.148736
Ornithine	2.14997	-1.38895	2.65121	0.749637	1.936	-1.90286	2.88243	0.649461	0.247992	1.76261	0.280585	0.471766	3.46332	0.242035	0.905103	4.30974	0.652482	0.0924599	3.82052	0.253404	0.195831	5.71666	0.0792821	2.02547	16	13	17	21	14	14	16	15	13	8.52256	10.6211	8.41888	9.33139	6.91777	4.82402		0.490633	0.521354	0.648314	0.137565	0.0337852	0.00720298	7.88936	0.429333	0.2382
Asparagine	0.15132	-0.242475	0.110367	0.866387	0.85844	0.839917	2.10613	1.89641	1.60303	1.25189	1.1597	2.11423	3.02977	2.99112	1.67107	1.0565	1.30485	1.24512	1.12988	1.31458	0.480382	1.72171	0.807897	1.6641	16	13	17	21	14	14	16	15	13	1.34957	2.08204	0.547109	10.5486	9.43584	11.0332		0.868464	0.677957	0.692146	0.258495	0.0539367	0.0207956	2.1832	0.130029	2.61311
Glutamic acid	1.39686	-0.290976	0.286804	0.908033	0.695276	-1.31839	22.8043	8.66	7.07824	6.46459	5.29913	9.94373	13.7466	3.40425	8.48979	14.3625	3.49813	4.88699	6.01956	5.58701	1.9975	17.5677	4.30045	8.18712	16	13	17	21	14	14	16	15	13	14.6572	4.07959	2.18918	11.8677	4.01601	8.66511		22.3473	18.7348	19.9621	8.37898	0.634998	0.0915721	1.38768	0.363296	12.6015
Fructose-6-phosphate	-0.057078	0.77349	0.164884	1.38477	-0.17617	1.12862	53.0678	55.2095	94.3751	5.11892	4.56608	11.9234	121.559	300.309	137.347	96.811	82.4169	135.99	10.2947	7.27914	13.9681	199.457	267.643	304.113	16	13	17	21	14	14	16	15	13	0.108656	3.73105	0.425385	7.26952	0.327276	6.19129		0.011552	0.0100804	0.0115892	0.0149802	0.0236406	0.0130599	0.00359312	0.0176756	641.155
Lysine	0.0439211	-0.221065	0.0936303	0.193249	1.12974	0.0433593	0.273181	0.26499	0.227343	0.341691	0.32022	0.366119	0.771493	0.363327	0.35257	0.0860619	0.0721787	0.0694655	0.343313	0.24547	0.124743	1.09808	0.169126	0.322644	16	13	17	21	14	14	16	15	13	0.638969	6.39164	0.515933	1.90741	5.8676	0.196594		0.117555	0.0934295	0.10979	0.101604	0.116173	0.0888275	0.999111	0.208981	0.491575
Phenylalanine	0.523242	-0.0627447	0.730903	-0.378533	0.391412	-0.201595	0.0931744	0.0648313	0.0620722	0.107246	0.0646188	0.049706	0.111594	0.0739825	0.0850776	0.0381026	0.0129383	0.0211083	0.0836808	0.0335026	0.0137889	0.041014	0.0228214	0.0276541	16	13	17	21	14	14	16	15	13	11.4984	1.21008	10.4499	6.31362	8.92231	4.49629		0.110057	0.113128	0.0925838	0.0611738	0.0921073	0.0372487	0.106083	0.0545423	0.0768466
Tryptophan	0.140055	0.112206	-0.123572	0.312438	1.5842	-1.06897	0.0492764	0.0447176	0.0483343	0.0669998	0.0729915	0.0906412	0.119407	0.0189822	0.0398234	0.036739	0.0370978	0.0264109	0.0539593	0.0472556	0.036984	0.210371	0.00988038	0.0325218	16	13	17	21	14	14	16	15	13	0.816208	0.75385	1.01603	4.17848	6.01741	9.62542		0.0959215	0.0768076	0.0727892	0.00148621	0.027397	0.00902274	0.0963828	0.0414215	0.0229852
Tyrosine	-0.233107	0.0614731	0.0109257	0.557355	0.406425	0.908417	0.23857	0.280406	0.292612	0.123095	0.122167	0.179777	0.220736	0.3126	0.166544	0.255883	0.320585	0.187849	0.10603	0.107872	0.0384522	0.241839	0.0883	0.221669	16	13	17	21	14	14	16	15	13	1.01297	0.243642	0.04544	7.86542	2.01395	9.60995		0.0496917	0.0378202	0.0583362	0.0340658	0.0534659	0.0158095	0.0477586	0.0411488	0.725663
Proline	0.935071	-1.56338	0.75085	-0.436266	1.38712	-0.933542	18.3801	9.61311	3.25267	8.42499	5.00658	3.70008	18.2505	3.65332	6.97769	14.2257	7.87195	0.710048	14.6119	6.77085	0.588286	10.9852	0.782338	4.57851	16	13	17	21	14	14	16	15	13	8.97493	13.4858	3.90748	2.3359	14.5495	11.0613		7.04246	11.0463	7.64607	2.82263	2.40623	0.463359	17.3602	14.4072	5.72987
Isoleucine	-0.0430985	-0.120132	0.433828	0.372141	0.143736	-0.0709198	0.0878858	0.0905509	0.0833161	0.178676	0.132273	0.171198	0.0762162	0.0656794	0.0689887	0.0303101	0.0347207	0.0195683	0.279481	0.130684	0.0834354	0.0211299	0.0119182	0.024712	16	13	17	21	14	14	16	15	13	0.470541	2.43612	2.38328	3.38465	3.06442	1.21323		0.0674617	0.0779932	0.0737373	0.0233659	0.0601004	0.0384191	0.0550469	0.0750098	0.0671263
Leucine	0.409098	-0.353863	0.766068	-0.367937	0.575878	-1.31346	0.0895862	0.0674668	0.0527918	0.141203	0.0830298	0.0643389	0.092389	0.0249386	0.0619817	0.0392463	0.0222033	0.0286298	0.155695	0.0461963	0.0336163	0.0520569	0.0268049	0.0360487	16	13	17	21	14	14	16	15	13	8.14889	6.97112	7.69902	4.78828	7.96872	12.4389		0.0930626	0.115766	0.0975583	0.0336737	0.0736778	0.0332489	0.0914205	0.0920423	6.19058e-05
Methionine	0.826132	-3.92232	2.45512	0.953193	0.698417	-7.92793	0.136037	0.0767305	0.00506094	0.0977359	0.0178233	0.0345087	0.275822	0.000697976	0.169975	0.262224	0.104399	0.00931619	0.198399	0.0205457	0.0280745	0.462789	0.000223006	0.200243	16	13	17	21	14	14	16	15	13	2.83333	11.7799	8.75151	7.47897	2.82919	12.6859		0.46383	0.438933	0.44452	0.314749	0.028127	0.0135027	0.432092	0.0685874	0.00104871
Alanine	-0.165701	0.195361	-0.192882	-0.00284752	0.517295	0.262394	1.18382	1.3279	1.52046	1.02332	1.1697	1.1674	1.06548	0.892918	0.744429	0.705103	0.643123	0.419792	0.732424	0.875657	0.219672	0.668414	0.317597	0.393222	16	13	17	21	14	14	16	15	13	1.77027	3.82216	1.88733	0.014369	6.77312	4.20472		0.325634	0.590742	0.317074	0.038717	0.953645	0.326821	0.916213	0.888859	1.04814
Glycerol-3-phosphate	1.10524	-0.665461	0.690717	-1.1855	0.395599	-0.700198	0.346468	0.161047	0.101538	0.417376	0.258584	0.113692	0.535461	0.25053	0.407043	0.238745	0.0870273	0.0848131	0.258055	0.233221	0.0607999	0.171019	0.148542	0.174289	16	13	17	21	14	14	16	15	13	11.8501	8.57185	10.0756	9.39398	8.75287	10.6251		0.393923	0.330302	0.383001	0.253464	0.59657	0.645879	0.521772	0.73273	0.477004
Serine	0.239944	-1.0561	0.404894	-0.166109	0.478128	-0.546453	0.628885	0.532526	0.256108	0.441791	0.333681	0.297391	0.658136	0.323509	0.472482	0.286381	0.244277	0.0759003	0.316159	0.189962	0.0605772	0.244275	0.0835986	0.214112	16	13	17	21	14	14	16	15	13	3.71737	16.7363	6.02228	2.16173	9.50196	10.1311		0.440958	0.480546	0.428086	0.209005	0.310596	0.123445	0.924676	0.414499	0.637228
Pyroglutamic acid	0.455218	-1.76296	0.733013	-0.823058	0.648053	-1.19656	8.71845	6.35923	1.8737	7.20576	4.33532	2.45051	9.12871	2.54171	5.8254	5.56375	4.94227	0.487424	5.18464	3.72313	0.56603	4.70246	0.638701	3.53202	16	13	17	21	14	14	16	15	13	4.91611	14.7374	9.91786	7.82363	9.34275	13.4805		9.2395	9.10368	8.69525	8.62663	4.62527	1.57182	13.4784	5.68999	2.22702
Succinic acid	0.445388	-0.313829	-0.105342	-0.981575	0.177315	-0.0374405	0.359448	0.263974	0.212368	0.270045	0.2905	0.147117	0.173417	0.149432	0.153361	0.179798	0.106126	0.132148	0.121978	0.234975	0.0712615	0.0729252	0.0754682	0.085769	16	13	17	21	14	14	16	15	13	7.56262	4.93556	0.910237	9.13589	2.24337	0.235292		0.13771	0.14396	0.143931	0.082781	0.141241	0.0947548	0.106315	0.0959363	0.430359
Glycerol	-0.143428	-0.0337411	0.000842505	-0.351169	-0.588195	-0.429237	0.00718574	0.00793684	0.00775337	0.0118481	0.0118412	0.00928289	0.009115	0.0101767	0.0137032	0.00213557	0.003293	0.0037513	0.00811869	0.00581214	0.00411366	0.00549186	0.00624176	0.00707156	16	13	17	21	14	14	16	15	13	2.48362	0.278981	0.0049086	5.3764	8.52516	5.68136		0.00992649	0.0125515	0.0147767	0.00550791	0.0108193	0.00900161	0.00744521	0.0115924	0.0207628
Glycine	0.94554	-4.08811	0.329558	-4.66435	1.0117	-1.56488	0.0696684	0.0361743	0.00212695	0.148238	0.117965	0.00465204	0.0863046	0.0144679	0.0428037	0.0624364	0.0431202	0.00184191	0.305984	0.175018	0.0019113	0.0723734	0.0321314	0.0434318	16	13	17	21	14	14	16	15	13	7.27646	13.2735	1.05672	10.0654	8.57518	8.26222		0.0641497	0.0801654	0.0547873	0.0114586	0.0661117	0.0373196	0.133576	0.105133	0.000806503
Fumaric acid	1.6203	-1.31717	0.163605	-1.69931	0.646845	-5.13851	0.0641603	0.0208694	0.00837529	0.0329407	0.0294092	0.00905609	0.0524569	0.000951128	0.0335029	0.0701233	0.0165314	0.00483508	0.0197868	0.0298037	0.00285431	0.0991597	0.00230971	0.0370109	16	13	17	21	14	14	16	15	13	9.96598	12.3897	1.28999	10.5183	2.26007	13.0631		0.11336	0.106822	0.0436318	0.026369	0.0385201	0.0191711	0.0341792	0.0501644	0.000701734
Malic acid	0.91479	-0.832588	0.191867	-2.20084	-0.812397	-1.98069	0.317871	0.168605	0.0946754	0.283219	0.24795	0.0539318	0.331005	0.147279	0.581287	0.205865	0.130695	0.0630425	0.189294	0.248671	0.0380441	0.145509	0.126734	0.705087	16	13	17	21	14	14	16	15	13	10.1402	8.92819	1.56619	11.7229	5.51305	9.51702		2.27554	2.03054	0.431773	0.388656	0.493603	0.210496	0.298959	0.869935	0.165131
Glucose	-0.00747968	-0.535587	-0.330064	-1.41397	-0.598786	-0.535255	1.23217	1.23858	0.854467	1.15389	1.45052	0.544349	0.533471	0.557488	0.80791	0.60016	0.327058	0.298875	0.739397	0.581741	0.198277	0.284555	0.307071	0.407892	16	13	17	21	14	14	16	15	13	0.0576532	14.29	6.60038	18.4386	9.18218	7.70814		1.32715	1.39469	0.982409	1.01609	0.490138	0.286134	1.38815	0.941138	0.450255
Putrescine	-0.857899	-0.188011	-0.966548	-0.807263	-0.133345	-2.74406	0.00461561	0.00836533	0.00734321	0.0266954	0.0521671	0.0298116	0.0472377	0.00773365	0.0518119	0.00458704	0.020951	0.0106908	0.0646208	0.0870863	0.02206	0.0354842	0.0125	0.0640715	16	13	17	21	14	14	16	15	13	2.18407	0.34283	4.49439	3.34437	0.520206	10.5115		0.0905209	0.0315898	0.0261672	0.0362604	0.216089	0.153427	0.0745421	0.0353826	0.000614728
Sucrose	-1.15689	-2.23627	0.376545	-0.0579009	-1.64762	-3.18656	0.0054288	0.0121049	0.00256908	0.0154461	0.0118978	0.0114298	0.0120006	0.00412985	0.0375997	0.00303977	0.0149183	0.0013835	0.0133658	0.00787048	0.033039	0.0129621	0.00400561	0.107474	16	13	17	21	14	14	16	15	13	7.22359	11.055	4.33461	0.0830802	3.33746	4.529		0.0153739	0.0189318	0.00844082	0.00372807	0.00700893	0.409502	0.00623218	0.00435508	0.00394793
Histidine	-0.0348577	-1.37104	-0.0573039	-2.76391	-0.593953	-1.60439	0.429409	0.43991	0.170074	1.09807	1.14256	0.168213	0.82398	0.409021	1.2437	0.476919	0.27242	0.0901354	1.1089	0.877928	0.0769869	0.511068	0.188218	0.748342	16	13	17	21	14	14	16	15	13	0.125087	15.1816	0.28092	15.3713	7.66735	15.2056		1.46105	1.75312	1.66534	1.90179	2.40028	2.19418	0.272931	1.75744	0.420452
Myo-inositol	-0.441969	-0.971358	-0.619795	-0.897546	-0.773724	-1.52132	0.513668	0.697795	0.355893	0.496067	0.762284	0.409193	0.342471	0.203974	0.585515	0.28922	0.309005	0.0904849	0.253517	0.231139	0.150305	0.20716	0.12118	0.253344	16	13	17	21	14	14	16	15	13	7.16054	16.5387	16.3042	16.9252	12.027	17.622		0.579417	0.77743	0.757641	0.736672	1.06292	0.811311	0.419078	0.835425	0.402139
Arginine	0.161927	-0.7509	-2.6117	-5.57231	-0.0585802	-4.79818	0.418424	0.374	0.222243	1.94337	11.8783	0.249645	2.41162	0.0902712	2.51156	0.387671	0.413813	0.172442	3.75851	14.2364	0.115572	2.9468	0.0332332	3.95195	16	13	17	21	14	14	16	15	13	0.703817	5.63636	14.5551	12.2852	0.133574	9.61797		0.788197	1.18925	2.01912	0.928304	7.68921	4.58184	0.796105	14.0436	0.0844037
Citric acid	-1.0047	-1.27562	-1.38108	-1.63822	-1.10736	-1.32571	3.03648	6.09278	2.5166	3.10813	8.0955	2.6007	1.18473	1.01833	2.55251	1.99166	5.29637	0.998202	3.47204	7.89943	1.24462	0.80195	0.856156	1.75926	16	13	17	21	14	14	16	15	13	8.98984	11.4738	12.6994	10.6187	11.5416	11.9433		5.47411	5.08861	2.60153	3.16698	4.16821	0.842713	2.60468	4.6423	1.20906
Pyruvate	-0.514833	-1.42559	-0.234431	-1.41315	-1.25398	-3.28144	0.0746649	0.106683	0.0397147	0.210137	0.247213	0.0928261	0.0645115	0.0158238	0.153859	0.0685729	0.116927	0.0448077	0.204784	0.233503	0.0699601	0.0529856	0.00640177	0.126522	16	13	17	21	14	14	16	15	13	3.33231	9.37431	1.70005	9.86473	10.7333	15.2819		0.372493	0.237123	0.139657	0.0355801	0.311827	0.258732	0.1888	0.293479	0.116384
Ribitol	0.166724	-0.0281127	0.0458571	0.00957614	0.144732	-0.0292242	1.14638	1.02127	1.00156	1.03896	1.00646	1.01316	1.12211	0.994651	1.015	0.211834	0.111037	0.0505162	0.149355	0.055331	0.0197889	0.18463	0.0178507	0.0743681	16	13	17	21	14	14	16	15	13	8.70573	2.06167	3.69766	1.11165	8.95646	3.6911		1	1	1	1	1	1	1.0553	1	1.24595
[truncated: 130 more columns]

## Sheet: 3. GC-MS fatty acids
Strain	Control-A	Control-A	Control-A	Control-A	Control-A	Control-A	Control-A	Control-B	Control-B	Control-C	Control-C	Control-D	Control-D	Control-D	cpEnolase-CRISP1A	cpEnolase-CRISP1A	cpEnolase-CRISP1A	cpEnolase-CRISP1A	cpEnolase-CRISP1A	cpEnolase-CRISP1A	cpEnolase-CRISP1A	cpEnolase-CRISP1A	cpEnolase-CRISP1B	cpEnolase-CRISP1B	cpEnolase-CRISP1B	cpEnolase-CRISP1B	cpEnolase-CRISP1B	cpEnolase-CRISP1B	cpEnolase-CRISP1B	cpEnolase-CRISP1C	cpEnolase-CRISP2SA	cpEnolase-CRISP2SA	cPGAM1A-CRISP1A	cPGAM1A-CRISP1A	cPGAM1A-CRISP1A	cPGAM1A-CRISP1B	cPGAM1A-CRISP1B	cPGAM1A-CRISP1B	cPGAM1A-CRISP1B	cPGAM1A-CRISP2A	cPGAM1A-CRISP2A	cPGAM1A-CRISP2A	cPGAM1A-CRISP2A	cPGAM1A-CRISP2A	cPGAM1A-CRISP2B	cPGAM1A-CRISP2B	cPGAM1A-CRISP2B	cPGAM1A-CRISP2B	cPGAM1A-CRISP2B
Replicate	A	B	C	A	B	A	B	A	B	A	B	A	B	A	A	A	B	C	A	B	B	C	A	B	A	B	A	B	C	A	A	B	A	B	A	A	B	A	B	A	A	B	A	B	A	B	A	B	A
Genotype	Control	Control	Control	Control	Control	Control	Control	Control	Control	Control	Control	Control	Control	Control	cpEnolase	cpEnolase	cpEnolase	cpEnolase	cpEnolase	cpEnolase	cpEnolase	cpEnolase	cpEnolase	cpEnolase	cpEnolase	cpEnolase	cpEnolase	cpEnolase	cpEnolase	cpEnolase	cpEnolase	cpEnolase	cPGAM1A	cPGAM1A	cPGAM1A	cPGAM1A	cPGAM1A	cPGAM1A	cPGAM1A	cPGAM1A	cPGAM1A	cPGAM1A	cPGAM1A	cPGAM1A	cPGAM1A	cPGAM1A	cPGAM1A	cPGAM1A	cPGAM1A
Condition	8C	8C	8C	CL	CL	LD	LD	8C	8C	LD	LD	CL	CL	LD	8C	CL	CL	CL	LD	LD	8C	8C	8C	8C	CL	CL	LD	LD	LD	8C	8C	8C	8C	8C	CL	CL	CL	LD	LD	8C	CL	CL	LD	LD	8C	8C	CL	CL	LD
C14:0	7.10522	5.39487	7.23523	6.05481	5.14113	5.75092	5.7498	6.53986	5.13196	7.21077	7.36741	7.84766	7.44466	8.55877	7.20342	6.13966	4.68739	4.50987	6.51684	5.38454	7.21424	6.67917	7.02792	4.61531	5.8082	4.98031	7.82928	7.92025	5.81148	8.79652	7.85115	7.60163	7.54595	6.21996	4.96808	5.62195	6.20873	8.5419	5.75729	6.18643	6.09652	6.1669	7.73537	5.70987	7.02747	5.29749	4.68324	5.31241	8.34814
C16:0	20.5027	20.0127	16.2993	24.0876	22.8107	18.2103	17.8971	18.7861	16.758	16.6005	17.0058	26.4685	24.6226	15.8047	27.2248	23.2864	23.287	25.3698	15.8222	18.7958	23.1676	24.2184	14.3849	16.2836	22.3646	22.9958	18.1353	16.4401	15.8295	21.9359	14.0076	17.9537	19.8425	22.4614	24.5003	24.6016	22.6668	12.7223	12.5998	18.0369	22.0595	22.3871	17.6704	19.2205	18.576	17.5677	19.8948	18.2326	16.6049
C16:1	29.0864	29.2028	25.5316	36.5467	30.77	23.5612	23.0571	26.0701	25.8803	27.0902	28.4014	38.8281	40.7816	28.126	31.7467	36.6305	39.5533	37.5931	22.6144	24.0032	32.9475	34.7121	26.089	27.4794	37.4975	36.6688	27.501	26.2978	25.6711	34.2399	32.6099	31.7259	29.3025	32.6036	36.5728	43.1387	42.9342	24.963	20.028	26.893	36.9996	36.4183	30.7304	28.2948	27.1591	26.1213	33.5458	36.2973	31.6976
C16:2	3.07885	3.09278	4.30998	3.29218	4.33924	5.09124	5.74736	4.45303	4.80274	3.91318	3.70573	1.60904	1.75191	4.01747	1.77537	4.09494	3.94105	3.5197	4.85597	4.99926	1.90817	1.55875	4.79649	4.81705	4.78945	5.32731	4.59567	4.94755	7.50439	2.5036	5.32782	4.13538	5.68129	5.94066	4.1379	4.08214	4.09034	6.55471	7.61717	4.58407	3.57991	3.62125	2.80689	3.59797	4.11119	4.80148	3.78696	4.42247	2.76316
C16:3	0.957845	1.74955	2.58081	4.35413	5.95249	10.0174	9.39253	1.55142	3.86318	11.0735	10.4597	0.306913	0.490461	12.1977	0.447548	5.52455	5.13099	4.39561	12.5893	10.4087	0.460166	0.408556	3.76622	3.35039	6.12564	6.16475	10.698	12.2525	10.6117	0.0830007	1.42703	1.00445	2.31879	1.78124	4.11215	3.60998	4.28959	14.6347	15.4073	2.4374	5.33794	5.22215	8.90733	8.52754	1.68741	0.349567	6.59626	6.65342	10.6115
C18:0	7.78907	7.78019	8.66857	1.14351	1.87755	1.49044	1.45888	9.61519	10.2454	2.83019	2.80601	1.04132	0.972836	1.30889	4.42146	2.10289	0.861799	2.32721	4.38146	2.28779	5.6769	4.53976	9.71249	9.54036	1.8783	1.60205	3.51458	3.87946	0.588576	4.16776	8.08945	7.09357	8.95875	8.45129	0.887028	0.590268	0.500624	3.50074	1.94284	8.23299	1.63395	0.987066	3.05844	1.8878	9.07699	10.7857	1.25843	1.44969	2.00825
C18:1	4.69118	3.6587	2.61826	2.51583	1.50458	1.13816	1.31362	2.51296	2.35828	1.42328	1.42052	3.02975	3.31028	1.76505	5.14804	1.79136	1.44164	1.58197	1.09363	0.955693	4.7284	5.76165	1.22172	1.00887	1.56972	0.99032	1.2437	0.809149	0.439899	4.89009	1.15289	1.77749	1.67412	1.13071	1.58803	0.939825	0.909694	0.617577	0	1.43853	2.3341	2.70894	1.82536	2.29957	2.34133	1.65654	2.37768	1.91469	1.54952
C18:2	0.92333	1.10907	1.25311	0.888519	1.07595	1.23815	1.25314	1.14199	1.10783	0.386374	0.347486	0.500421	0.493804	0.432181	1.14029	0.956	1.12046	1.0953	1.52923	1.35763	0.233691	1.27296	1.46626	1.14486	1.06381	1.36372	1.70555	1.32617	1.14437	1.0474	0.351048	0.286335	1.44331	0.869895	1.02855	0.808132	0.987141	1.26048	1.07453	1.32913	1.12738	1.16234	1.84074	1.5284	1.46404	1.44784	1.24927	1.20146	1.53086
C20:5	24.0761	26.6316	30.0054	20.1047	25.0216	32.0658	32.6826	27.4052	27.532	28.3815	27.1978	18.8033	18.6788	26.4984	19.7296	18.3859	18.646	18.34	28.3363	30.637	22.6106	20.052	29.9131	30.3069	17.9371	18.6781	23.3524	24.3052	31.1165	21.26	26.9104	25.7919	21.6436	19.985	21.0607	15.2011	16.1342	25.567	33.761	29.2149	19.835	20.2403	24.0995	27.5597	26.8388	30.2288	25.5355	23.1605	23.6441
C24:0	1.78936	1.3677	1.49768	1.01207	1.50677	1.43636	1.44794	1.92413	2.32032	1.09064	1.28824	1.5651	1.45314	1.2908	1.16281	1.08786	1.33047	1.26742	2.26077	1.17044	1.05272	0.796593	1.62197	1.45326	0.965681	1.22891	1.42455	1.82185	1.28244	1.07588	2.27277	2.62968	1.58909	0.55619	1.14443	1.40626	1.27869	1.63763	1.81216	1.64668	0.996146	1.08566	1.32557	1.37386	1.7177	1.74362	1.07209	1.35547	1.24208
Total	100	100	100	100	100	100	100	100	100	100	100	100	100	100	100	100	100	100	100	100	100	100	100	100	100	100	100	100	100	100	100	100	100	100	100	100	100	100	100	100	100	100	100	100	100	100	100	100	100
										cpEnolase	cPGAM1A	Control	cpEnolase	cPGAM1A	Control	cpEnolase	cPGAM1A	Control
		cpEnolase	cPGAM1A	Control		LD	CL	8C		LD	LD	LD	CL	CL	CL	8C	8C	8C
	Total	18	23	14		18	19	18		5	8	5	5	10	4	8	5	5
Mean	C14:0	6.47651	6.39671	6.6095		7.03096	5.55796	6.7576		6.69248	7.41068	6.92753	5.22509	5.55615	6.62207	7.12367	6.45546	6.28143
	C16:0	20.0835	19.0142	19.7047		16.2682	22.9158	19.4298		17.0045	15.5376	17.1037	23.4607	21.6541	24.4973	19.8971	19.2969	18.4718
	C16:1	31.4212	31.9286	29.4952		26.1754	37.9277	29.2939		25.2175	26.9423	26.0472	37.5886	37.6739	36.7316	31.4438	28.4159	27.1542
	C16:2	4.18877	4.38646	3.80034		4.80247	3.7211	3.98528		5.38057	4.51217	4.49499	4.33449	3.96726	2.74809	3.35283	5.02374	3.94747
	C16:3	5.2694	6.75384	5.3534		11.3563	4.75342	1.64684		11.3121	11.6925	10.6282	5.46831	5.3224	2.776	1.36842	1.71488	2.14056
	C18:0	4.25922	3.35416	4.21629		2.67257	1.3276	7.9159		2.93037	2.52279	1.97888	1.75445	1.14576	1.2588	6.65522	9.10114	8.81968
	C18:1	2.08924	1.58425	2.37574		1.1354	1.92133	2.73165		0.908415	1.13983	1.41212	1.475	1.90778	2.59011	3.21114	1.64825	3.16788
	C18:2	1.08917	1.29097	0.867953		1.32608	1.0246	1.12935		1.41259	1.51904	0.731466	1.11986	1.09857	0.739673	0.867856	1.31084	1.10706
	C20:5	23.6838	23.9696	26.0775		27.802	19.6779	25.5653		27.5495	27.2976	29.3652	18.3974	20.5008	20.6521	24.5718	25.5822	27.1301
	C24:0	1.43923	1.32129	1.4993		1.43064	1.17256	1.54439		1.59201	1.42545	1.3108	1.17607	1.17328	1.38427	1.50821	1.45065	1.77984
Stdev	C14:0	1.26574	1.16595	1.04221		1.08933	0.938693	1.01381		1.03126	1.13072	1.06828	0.638284	0.524046	1.08325	1.1219	0.772671	0.86746
	C16:0	3.98984	3.37638	3.36236		1.777	2.03318	3.23975		1.23162	2.21205	0.872272	1.01221	2.02137	1.31468	4.59792	1.75553	1.68846
	C16:1	5.10867	5.8789	5.29225		2.68108	3.05935	2.94659		1.72266	3.41116	2.28352	1.06136	2.89231	3.75408	2.8871	2.34463	1.63467
	C16:2	1.45026	1.10181	1.12708		1.28606	0.862102	1.24231		1.07096	1.61764	0.789102	0.643232	0.26924	1.13111	1.46869	0.685358	0.721591
	C16:3	4.24886	4.16795	4.23295		1.69888	1.66383	1.10548		0.916443	2.36014	0.958119	0.661023	0.983181	2.44442	1.32571	0.742425	1.00598
	C18:0	2.72013	3.17916	3.52233		1.18218	0.487488	1.87082		1.35975	0.973434	0.688001	0.506924	0.375334	0.362358	2.13687	0.898275	0.982947
	C18:1	1.66899	0.689729	1.00061		0.522115	0.632747	1.50013		0.27507	0.723089	0.2047	0.267029	0.576079	0.688445	1.95183	0.398229	0.888572
	C18:2	0.401683	0.268656	0.342163		0.455096	0.211083	0.422988		0.190716	0.239213	0.420707	0.134212	0.126265	0.251461	0.462711	0.225633	0.106124
	C20:5	4.7093	4.48659	4.26188		2.95765	2.64625	3.53781		3.19425	3.04164	2.53701	0.266778	2.89523	2.58381	3.98541	4.07937	1.90158
	C24:0	0.486942	0.29054	0.323103		0.280213	0.220753	0.493711		0.400417	0.209453	0.129579	0.131925	0.136451	0.218507	0.599822	0.45051	0.335409
		ANOVA Pvalues							19C and LD							19C and CL							8C and CL
		cpEnolase	cpEnolase	cPGAM1A	LD	LD	CL		cpEnolase	cpEnolase	cpEnolase	cPGAM1A	cPGAM1A	PGAM2		cpEnolase	cpEnolase	cpEnolase	cPGAM1A	cPGAM1A	PGAM2		cpEnolase	cpEnolase	cpEnolase	cPGAM1A	cPGAM1A	PGAM2		19C LD v 19C CL				19C LD v 8C CL				19C CL v 8C CL
		cPGAM1A	Control	Control	CL	8C	8C		cPGAM1A	PGAM2	Control	PGAM2	Control	Control		cPGAM1A	PGAM2	Control	PGAM2	Control	Control		cPGAM1A	PGAM2	Control	PGAM2	Control	Control		cpEnolase	cPGAM1A	Control		cpEnolase	cPGAM1A	Control		cpEnolase	cPGAM1A	Control
	C14:0	0.837185	-0.756364	-0.584109	4.55263e-05	0.422314	-0.000444878		-0.291977	0.929581	-0.745649	0.193421	0.261653	-0.727006		-0.319951	0.147964	-0.0574456	0.0134783	0.0346595	-0.0581489		0.28503	-0.896681	0.196162	-0.28055	0.758779	0.23781		0.0333022	0.000382614	0.701515		-0.517934	0.138621	0.348426		-0.00688384	-0.023464	0.636491
	C16:0	0.364577	0.780959	-0.554954	-1.65973e-13	-0.000541841	0.000239384		0.218868	0.12535	-0.892635	0.14038	-0.154174	-0.0416366		0.0918541	-0.175079	-0.248103	-0.0691075	-0.0275578	0.854148		0.789849	-0.890558	0.529646	-0.479731	0.492767	0.20589		-2.60545e-05	-2.0594e-05	-2.95132e-05		-0.212941	-0.0102359	-0.165261		0.129173	0.0512681	0.000885672
	C16:1	-0.77581	0.313562	0.219548	-1.20525e-15	-0.0013614	5.0749e-11		-0.334709	-0.666202	-0.555453	0.297392	0.314157	-0.902948		-0.951762	-0.00508433	0.660203	-0.053576	-0.636172	0.129139		0.0781885	0.0983608	0.0127341	0.916395	0.376372	-0.374194		-1.18315e-06	-2.91006e-06	-0.00163494		-0.00151008	-0.432125	-0.427277		0.00107955	4.45274e-05	0.00188698
	C16:2	-0.626975	0.422273	0.133885	0.00324201	0.0506781	-0.443274		0.328824	0.913505	0.195595	-0.266952	0.19432	-0.246447		0.157269	0.0355266	0.041284	0.000485227	0.00964514	-0.869392		-0.0397243	-0.486494	-0.428877	0.0888761	0.0508888	-0.900034		0.113594	0.323937	0.0371524		0.026065	-0.532636	0.309031		0.202004	-0.00121455	-0.111577
	C16:3	-0.274496	-0.956741	0.337739	3.97148e-15	1.2729e-22	3.63478e-08		-0.746836	-0.4154	0.305717	-0.664562	0.48398	-0.136514		0.776739	0.0409051	0.0616388	0.117385	0.020089	-0.53031		-0.585828	0.987485	-0.283772	0.56627	-0.487706	-0.330032		4.23339e-06	1.22777e-06	0.000444106		2.11826e-08	2.57078e-06	1.18997e-06		6.89786e-05	9.45167e-06	0.63384
	C18:0	0.347346	0.96971	-0.454005	2.80353e-05	-9.57309e-13	-5.52283e-18		0.558227	-0.229635	0.221919	-0.0547047	0.112757	-0.00696845		0.0249562	0.373375	0.164291	-0.628431	-0.62926	0.908056		-0.0308781	-0.426458	-0.0455776	0.110158	0.663881	-0.225875		0.12394	0.00104909	0.117373		-0.00653068	-1.47084e-07	-2.01891e-06		-0.000516784	-5.50567e-12	-2.50735e-06
	C18:1	0.20172	-0.580387	-0.00817452	-0.000119939	-7.55349e-05	-0.0325886		-0.523802	-0.702811	-0.0143076	0.500175	-0.192554	-0.0440353		-0.147018	-0.212527	-0.0165441	0.748135	0.0936086	-0.197927		0.0949228	0.509431	0.962614	-0.121791	-0.0106823	0.341902		-0.0139062	-0.0268518	-0.0110888		-0.028527	-0.193513	-0.00351178		-0.0839707	0.397783	-0.347135
	C18:2	-0.0650778	0.115358	0.00021888	0.00999265	0.170141	-0.330491		-0.435786	-0.0427786	0.0140574	-0.057385	0.00500685	-0.0199253		0.775531	0.262234	0.0290398	0.2646	0.00520984	-0.278331		-0.0801339	-0.0159666	-0.286002	-0.0220048	0.106595	0.000343547		0.0286815	0.000265695	-0.975028		0.0349389	0.162027	-0.103624		0.278329	-0.0421145	-0.0270791
	C20:5	-0.845965	-0.153862	-0.172366	2.8522e-11	0.0386659	-7.05948e-07		0.893611	0.696997	-0.372686	0.676595	-0.320685	-0.205022		-0.141341	0.0109827	-0.110349	0.117533	0.931545	-0.133148		-0.651952	-0.614795	-0.197368	-0.999324	-0.484985	0.26444		0.000303603	0.000239574	0.001995		0.202326	0.423474	0.17316		-0.00678711	-0.0186889	-0.00468107
	C24:0	0.347369	-0.69772	-0.0964825	0.00242118	-0.381804	-0.00399052		0.366086	0.489047	0.194108	0.105303	0.0242856	-0.820076		0.971414	0.00729234	-0.139873	0.00148642	0.0581791	-0.0186901		0.858086	0.636822	-0.37433	0.724741	-0.248773	-0.115988		0.0697053	0.00864364	-0.573216		0.795585	-0.898105	-0.0244033		-0.265947	-0.107457	-0.0961274
[truncated: 6 more columns]

## Sheet: 4. LC-MS lipid classes
Lipid class distributions																Averages per genotype
Strain	Replicate	Genotype	Condition	SQDG	MGDG	DGDG	PG	PI	PE	PC	DGTA	DAG	TAG	Total		Average	SQDG	MGDG	DGDG	PG	PI	PE	PC	DGTA	DAG	TAG
cpEnolase-CRISP1A	1	cpEnolase	8C	10.9226	27.0384	7.00992	0.85817	4.57322	2.35988	1.38744	7.45567	3.71481	34.68	100		cpEnolase 8C	11.0485	34.1967	7.99481	3.32745	2.03181	6.18982	6.02928	5.55286	2.74595	20.8828
cpEnolase-CRISP1B	1	cpEnolase	8C	11.2286	32.8478	6.85102	1.03779	3.77672	5.97187	2.80661	8.03627	3.80788	23.6354	100		cpPGAM1A 8C	8.37005	42.9431	7.26612	3.46784	1.95107	9.52251	8.52708	5.40313	2.92564	9.62345
cpPGAM1A-CRISP1A	1	cpPGAM1A	8C	6.52389	34.1878	4.98785	5.96482	2.2145	24.1694	11.7078	5.22096	1.83805	3.18498	100		Control 8C	7.69775	46.6053	8.93072	4.11159	1.93755	9.29175	7.39416	2.8598	3.0248	8.14653
cpPGAM1A-CRISP1B	1	cpPGAM1A	8C	13.3257	44.4447	7.63478	2.09411	2.59199	5.01746	2.85945	6.83083	3.14555	12.0555	100		cpEnolase LD	9.57423	63.8309	7.79986	1.86796	0.426645	2.05708	4.29565	4.63397	1.5341	3.9796
cpPGAM1A-CRISP2A	1	cpPGAM1A	8C	8.78937	39.4685	7.27176	2.73064	2.24486	10.0261	7.05549	5.26213	3.87553	13.2757	100		cpPGAM1A LD	9.3366	60.8946	7.58337	2.24741	1.6239	2.8995	7.14869	2.91137	1.75637	3.59816
cpPGAM1A-CRISP2C	1	cpPGAM1A	8C	9.95815	34.4221	8.05742	1.61842	2.84295	6.31683	4.53566	7.57452	3.85963	20.8143	100		Control LD	11.7249	49.6751	9.12983	2.13901	1.0901	2.41611	4.61644	5.00991	2.04177	12.1568
cpPGAM1A-CRISP2B	1	cpPGAM1A	8C	10.2171	35.8379	8.41282	2.62693	2.68408	12.363	7.44945	6.74299	3.42922	10.2365	100		cpEnolase CL	9.78418	43.5715	7.54445	0.989191	1.73375	1.46852	4.62321	4.73052	2.90276	22.6519
Control-1	1	Control	8C	6.18529	43.1737	7.95726	3.22067	2.18417	12.0479	6.61064	2.51752	3.57595	12.527	100		cpPGAM1A CL	10.0623	46.2638	8.45641	0.88737	1.26786	1.72989	3.10006	5.26134	2.57662	20.3943
Control-2	1	Control	8C	8.92048	35.9915	9.0558	4.41328	3.10267	14.369	4.71937	3.32113	3.70051	12.4063	100		Control CL	9.67411	42.8201	9.45731	1.70584	0.91126	3.03057	3.86673	4.21646	1.98306	22.3345
cpEnolase-CRISP1A	2	cpEnolase	8C	5.15222	25.0572	5.40731	1.36286	1.34982	8.07174	4.94027	3.03353	2.67115	42.9539	100
cpEnolase-CRISP1B	2	cpEnolase	8C	9.55567	43.2928	6.03146	3.85645	1.63685	15.7682	10.9056	5.19513	2.17054	1.58742	100		Stdev	SQDG	MGDG	DGDG	PG	PI	PE	PC	DGTA	DAG	TAG
cpPGAM1A-CRISP1A	2	cpPGAM1A	8C	7.60994	48.8407	7.14878	2.36694	2.20382	7.29974	2.76168	6.46993	3.38287	11.9156	100		cpEnolase 8C	2.82137	6.73544	1.39895	2.04894	1.02034	2.34702	4.57732	2.1623	0.61328	12.2052
cpPGAM1A-CRISP1B	2	cpPGAM1A	8C	9.956	41.4688	8.45144	1.12991	2.49145	3.905	1.73918	6.18564	3.51871	21.1539	100		cpPGAM1A 8C	2.00284	6.00639	0.915824	1.71389	0.634053	5.60731	4.52607	1.48899	0.755649	6.3129
cpPGAM1A-CRISP2A	2	cpPGAM1A	8C	6.60867	38.0995	6.02131	4.69995	1.75567	17.5979	13.6828	3.98298	2.36267	5.18858	100		Control 8C	1.03977	6.25385	0.684271	0.844576	0.694229	3.39979	2.10973	0.451413	0.537245	3.95319
cpPGAM1A-CRISP2C	2	cpPGAM1A	8C	8.21802	39.4535	7.59828	3.8736	2.36322	13.9527	8.95686	6.61775	2.57673	6.38939	100		cpEnolase LD	1.41046	4.32526	0.369863	0.811974	0.543576	1.0808	1.46687	0.953018	0.182693	1.9429
cpPGAM1A-CRISP2B	2	cpPGAM1A	8C	9.45233	47.7917	7.8177	2.23299	1.31798	3.51592	5.8203	6.79662	4.04804	11.2064	100		cpPGAM1A LD	1.65997	5.64362	1.26404	1.15318	1.94631	1.06907	3.1446	1.08515	0.361167	2.21864
Control-1	2	Control	8C	7.4267	52.4004	10.0727	3.20352	1.90283	5.0552	6.38049	2.23292	2.95681	8.36846	100		Control LD	2.11019	8.88468	1.00263	1.50236	0.624054	1.88681	3.23864	0.844881	0.388822	7.456
Control-2	2	Control	8C	8.81251	52.0542	8.65988	5.46697	1.10388	7.52195	8.31493	2.82478	2.38753	2.85334	100		cpEnolase CL	0.836461	6.3567	0.426467	0.475793	1.85527	0.670077	2.86019	0.599427	0.558229	4.43155
cpEnolase-CRISP1A	3	cpEnolase	8C	10.1964	47.7496	7.7449	7.75707	1.80005	8.11867	9.95338	2.55065	2.50895	1.62026	100		cpPGAM1A CL	1.41405	5.75582	1.1205	0.327765	1.86146	0.610415	1.56696	0.928122	0.304552	5.92503
cpEnolase-CRISP1B	3	cpEnolase	8C	8.3956	48.5313	7.15056	4.74477	1.20719	7.60231	13.7145	3.53318	2.46616	2.65451	100		Control CL	1.73524	8.69949	0.912314	1.38982	0.344246	2.05496	2.97301	1.13635	0.389941	15.367
cpPGAM1A-CRISP1A	3	cpPGAM1A	8C	6.44852	55.6053	7.3707	1.67134	0.763168	4.79946	4.32562	8.03206	2.63614	8.34769	100
cpPGAM1A-CRISP1B	3	cpPGAM1A	8C	7.61947	46.5165	7.60999	1.96317	1.27582	5.44374	9.20912	3.66957	2.84309	13.8495	100		Count	SQDG	MGDG	DGDG	PG	PI	PE	PC	DGTA	DAG	TAG
cpPGAM1A-CRISP2A	3	cpPGAM1A	8C	6.87578	46.8719	6.86996	5.82532	1.44667	9.3691	15.856	2.88359	2.02709	1.97459	100		cpEnolase 8C	13	13	13	13	13	13	13	13	13	13
cpPGAM1A-CRISP2C	3	cpPGAM1A	8C	6.64062	50.1335	6.38346	6.23871	0.859199	8.06692	14.4019	3.94827	1.88077	1.4467	100		cpPGAM1A 8C	14	14	14	14	14	14	14	14	14	14
cpPGAM1A-CRISP2B	3	cpPGAM1A	8C	5.38572	53.6665	7.46009	5.1842	1.02276	6.27149	13.3435	3.45799	2.17102	2.03677	100		Control 8C	5	5	5	5	5	5	5	5	5	5
Control-1	3	Control	8C	7.98339	61.8455	8.01197	1.94218	0	3.35593	2.83391	8.79818	1.85973	3.36917	100		cpEnolase LD	5	5	5	5	5	5	5	5	5	5
Control-2	3	Control	8C	7.14377	49.4069	8.90802	4.25351	1.3942	7.46476	10.9454	3.40265	2.5032	4.5776	100		cpPGAM1A LD	14	14	14	14	14	14	14	14	14	14
cpEnolase-CRISP1A	1	cpEnolase	LD	10.0931	61.2331	7.27295	3.19987	0.829783	3.98945	6.06716	4.66972	1.59881	1.04604	100		Control LD	10	10	10	10	10	10	10	10	10	10
cpEnolase-CRISP1B	1	cpEnolase	LD	8.60331	66.1563	8.1463	1.11447	0	2.00348	2.89971	4.6986	1.80031	4.57755	100		cpEnolase CL	6	6	6	6	6	6	6	6	6	6
cpPGAM1A-CRISP1A	1	cpPGAM1A	LD	11.5199	67.1631	6.56435	0.672391	0	1.90828	2.81489	3.01356	2.27397	4.06956	100		cpPGAM1A CL	14	14	14	14	14	14	14	14	14	14
cpPGAM1A-CRISP1B	1	cpPGAM1A	LD	11.4346	62.6772	6.75818	0.964823	0	2.73842	3.90358	3.80185	2.16012	5.56119	100		Control CL	8	8	8	8	8	8	8	8	8	8
cpPGAM1A-CRISP2A	1	cpPGAM1A	LD	9.24061	59.9583	6.79224	1.9733	0	4.59079	8.32052	1.23583	2.20401	5.68443	100
cpPGAM1A-CRISP2C	1	cpPGAM1A	LD	11.0235	61.0909	6.67275	2.38794	1.42978	3.31401	7.91559	2.65398	1.96536	1.54612	100		Fstat	SQDG	MGDG	DGDG	PG	PI	PE	PC	DGTA	DAG	TAG
cpPGAM1A-CRISP2B	1	cpPGAM1A	LD	7.57105	58.9541	9.96351	2.02935	1.05517	3.25194	8.13904	1.41248	2.10185	5.52148	100		cpEnolase 8C v cpPGAM1A 8C	0.00956401	-0.001768	0.126223	-0.850862	0.809084	-0.062446	-0.174279	0.837788	-0.513551	0.00626789
Control-1	1	Control	LD	8.87108	63.604	7.63108	0.439993	0	0.951207	1.04531	3.89112	1.9013	11.6649	100		cpEnolase 8C v Control 8C	0.022926	-0.00316168	-0.183205	-0.432212	0.855583	-0.0484329	-0.542051	0.0162947	-0.398113	0.0409564
Control-2	1	Control	LD	9.1815	58.8269	7.67365	0.782294	0	1.62715	2.57296	3.98067	1.85584	13.499	100		cpPGAM1A 8C v Control 8C	0.49476	-0.27552	-0.00215142	-0.443719	0.969473	0.933873	0.606497	0.0019477	-0.795821	0.63952
cpEnolase-CRISP1A	2	cpEnolase	LD	7.81838	68.2516	8.00245	1.68103	0	0.790464	2.23428	3.41826	1.37451	6.42899	100		cpEnolase LD v cpPGAM1A LD	0.784519	0.317664	0.718012	-0.518046	-0.204157	-0.160389	-0.0742389	0.00709864	-0.217009	0.744301
cpEnolase-CRISP1B	2	cpEnolase	LD	9.41038	66.9161	7.43877	1.02291	0	2.14598	5.16479	4.08802	1.28768	2.52539	100		cpEnolase LD v Control LD	-0.0679751	0.00627429	-0.0158346	-0.721665	-0.0723682	-0.709358	-0.841682	-0.465749	-0.0190204	-0.0365653
cpPGAM1A-CRISP1A	2	cpPGAM1A	LD	6.00816	70.1568	8.27104	1.03705	0.687617	2.00203	3.50398	2.13242	1.75699	4.44389	100		cpPGAM1A LD v Control LD	-0.00608575	0.00125756	-0.00469284	0.846691	0.4213	0.444023	0.0733693	-5.25464e-05	-0.0840753	-0.000655393
cpPGAM1A-CRISP1B	2	cpPGAM1A	LD	7.52189	67.7439	6.19041	2.2937	0.644781	3.59354	8.4573	2.2499	1.0019	0.302715	100		cpEnolase CL v cpPGAM1A CL	-0.666638	-0.377427	-0.0756107	0.597418	0.622833	-0.417338	0.1537	-0.22458	0.119035	0.424604
cpPGAM1A-CRISP2A	2	cpPGAM1A	LD	7.79315	61.9835	8.30867	2.14664	0.915326	3.5902	7.83256	1.88075	1.74782	3.80134	100		cpEnolase CL v Control CL	0.8924	0.866094	-0.000624387	-0.265912	0.260293	-0.10985	0.65274	0.350597	0.00442105	0.963055
cpPGAM1A-CRISP2C	2	cpPGAM1A	LD	10.9404	60.7635	8.17063	2.46129	1.20479	3.30562	6.86486	3.05772	1.55444	1.67677	100		cpPGAM1A CL v Control CL	0.584231	0.289146	-0.0484071	-0.0531619	0.605838	-0.0436572	-0.448396	0.0334901	0.000953315	-0.685326
cpPGAM1A-CRISP2B	2	cpPGAM1A	LD	7.92241	67.4824	8.91734	1.26004	0	1.48778	3.84434	2.60662	1.607	4.8721	100		cpEnolase 8C v cpEnolase LD	0.294172	-1.39098e-07	0.768921	0.152275	0.00506331	0.00202904	0.431361	0.38624	0.000647262	0.00856881
Control-1	2	Control	LD	11.6386	56.3719	10.1907	1.722	0.846637	1.0593	2.94371	5.46301	1.57649	8.18764	100		cpEnolase 8C v cpEnolase CL	0.309585	-0.0124736	0.462591	0.0155736	0.66675	0.000202626	0.509286	0.385337	-0.610802	-0.741342
Control-2	2	Control	LD	10.7998	40.9961	9.36817	1.12638	1.01081	1.51741	2.97703	4.77639	2.29131	25.1366	100		cpEnolase LD v cpEnolase CL	-0.777257		0.342932	0.0623127	-0.180705	0.320179	-0.829923	-0.849847	-0.000730466	-1.58484e-05
cpEnolase-CRISP1A	3	cpEnolase	LD	11.946	56.5975	8.13884	2.32153	1.30344	1.35601	5.11229	6.29522	1.60919	5.32002	100		cpPGAM1A 8C v cpPGAM1A LD	-0.183887	-1.75704e-08	-0.4619	0.0392683	0.562105	0.000234807	0.36657	3.6463e-05	2.38784e-05	0.00274974
cpEnolase-CRISP1B	3	cpEnolase	LD	12.4198	49.1712	6.88583	4.46942	1.58813	3.20351	11.9426	6.88223	1.96861	1.46872	100		cpPGAM1A 8C v cpPGAM1A CL	-0.0175575	-0.154466	-0.00557782	1.0743e-05	0.213055	2.74874e-05	0.000305132	0.768897	0.12757	-0.000104325
cpPGAM1A-CRISP1A	3	cpPGAM1A	LD	9.98322	54.2855	6.61647	4.78838	1.19695	3.66626	13.3364	4.14186	1.41618	0.568779	100		cpPGAM1A LD v cpPGAM1A CL	-0.232364	4.48717e-07	-0.0687131	0.00030111	0.631222	0.00173621	0.000253407	-2.18239e-06	-9.32282e-07	-3.55051e-10
cpPGAM1A-CRISP1B	3	cpPGAM1A	LD	9.27622	53.9926	5.40905	4.54828	4.36507	4.45975	13.2439	3.10376	1.24346	0.357913	100		Control 8C v Control LD	-0.00184991	-0.515692	-0.705487	0.0205613	0.0382522	0.000311403	0.116251	-0.000189047	0.00180374	-0.296379
cpPGAM1A-CRISP2A	3	cpPGAM1A	LD	10.247	50.7504	8.8599	1.24909	6.44332	0.651477	2.57384	5.14624	1.82921	12.2495	100		Control 8C v Control CL	-0.0491066	0.433636	-0.308998	0.00645501	0.00589546	0.00217471	0.0481088	-0.0324169	0.00255661	-0.077946
cpPGAM1A-CRISP2C	3	cpPGAM1A	LD	10.4141	55.3448	8.71779	2.35395	5.70807	1.19934	5.10989	5.003	1.6788	4.47025	100		Control LD v Control CL	0.00072988	0.120484	-7.35622e-06	0.00447065	0.010404	-0.00675073	0.00644188	0.0119094	0.000130788	-0.00152322
cpPGAM1A-CRISP2B	3	cpPGAM1A	LD	10.0632	50.928	8.81478	2.5466	5.52709	1.48501	6.79478	4.46546	1.87731	7.49776	100
Control-1	3	Control	LD	11.9248	56.3244	9.61112	2.51186	1.3119	1.29308	3.9514	6.03768	1.7094	5.3244	100
Control-2	3	Control	LD	11.9754	37.4248	9.58282	1.13571	1.45675	0.741264	2.20263	5.75235	2.86818	26.8601	100
cpEnolase-CRISP1A	1	cpEnolase	CL	10.3103	38.1133	7.42443	1.55064	5.84292	0.993389	8.61508	3.97727	2.78378	20.3889	100
cpEnolase-CRISP1B	1	cpEnolase	CL	9.40486	36.1622	6.91217	1.17772	1.23184	0.640522	6.33692	4.38811	3.00727	30.7384	100
cpPGAM1A-CRISP1A	1	cpPGAM1A	CL	9.83963	45.6732	7.81234	1.30528	1.02208	0.878262	5.09736	5.37645	2.64138	20.354	100
cpPGAM1A-CRISP1B	1	cpPGAM1A	CL	10.3759	29.6045	6.55863	0.783798	7.90502	0.7618	3.69479	5.1805	2.73656	32.3985	100
cpPGAM1A-CRISP2A	1	cpPGAM1A	CL	11.6316	47.6451	8.32544	0.344571	0	1.10802	0.804479	5.71811	2.98571	21.437	100
cpPGAM1A-CRISP2C	1	cpPGAM1A	CL	11.2408	46.2047	8.77346	0.498236	0.662782	2.00077	1.44809	5.36602	2.96749	20.8376	100
cpPGAM1A-CRISP2B	1	cpPGAM1A	CL	11.6276	52.3151	8.82834	0.54384	0.692129	1.68497	1.62134	5.20178	2.99714	14.4878	100
Control-1	1	Control	CL	9.34656	58.2447	8.42301	2.55082	1.14664	5.64374	5.64634	4.58302	1.59099	2.82413	100
Control-2	1	Control	CL	10.8935	54.1122	8.57271	1.80988	0.991927	2.45437	2.38814	4.83149	1.85924	12.0865	100
cpEnolase-1_CL-B	1	cpEnolase	CL	8.90155	52.1432	7.67874	0.685119	0.573406	1.32501	1.29781	5.01953	2.17356	20.202	100
cpEnolase-2_CL-B	1	cpEnolase	CL	9.00896	51.4592	7.16108	0.427549	0.589352	1.53564	1.54523	4.59685	2.3802	21.2959	100
cpPGAM1A-CRISP1A	2	cpPGAM1A	CL	7.12914	48.9512	7.15233	0.845924	0.593146	2.35001	3.19375	3.93172	2.63001	23.2227	100
cpPGAM1A-CRISP1B	2	cpPGAM1A	CL	8.60914	38.3199	7.05801	0.785399	0.634205	2.72962	3.48872	3.84795	2.53959	31.9874	100
cpPGAM1A-CRISP2A	2	cpPGAM1A	CL	9.48063	48.9702	8.0488	0.440047	0.62072	1.52425	1.1219	4.85789	2.29932	22.6362	100
cpPGAM1A-CRISP2C	2	cpPGAM1A	CL	10.0656	48.0237	8.70212	1.04757	1.02084	1.52514	3.4596	5.30129	2.36102	18.4932	100
cpPGAM1A-CRISP2B	2	cpPGAM1A	CL	10.6081	52.2228	9.12636	1.39673	0.809277	2.40768	2.90292	5.565	2.38241	12.5787	100
Control-1	2	Control	CL	8.5434	45.0445	8.4918	0.645593	0.796573	1.72823	1.65347	5.30036	2.69784	25.0983	100
Control-2	2	Control	CL	9.89063	53.1409	8.34047	4.43958	1.27647	5.77575	9.60151	4.81589	1.42421	1.29456	100
cpEnolase-CRISP1A	2	cpEnolase	CL	11.3321	38.9815	8.11817	0.502582	1.00972	1.52344	2.79992	5.88176	3.88097	25.9699	100
cpEnolase-CRISP1B	2	cpEnolase	CL	9.74735	44.5697	7.97211	1.59153	1.15527	2.79312	7.14429	4.51958	3.19078	17.3162	100
cpPGAM1A-CRISP1A	3	cpPGAM1A	CL	8.08901	47.9372	8.22003	1.06986	0.739633	1.62249	3.78615	4.99269	2.5155	21.0274	100
cpPGAM1A-CRISP1B	3	cpPGAM1A	CL	12.4742	45.3257	8.65953	1.09985	1.12116	1.86615	1.54574	8.02426	2.87594	17.0075	100
cpPGAM1A-CRISP2A	3	cpPGAM1A	CL	9.28978	52.9117	8.5101	1.59022	1.31814	3.95195	9.0178	3.0253	1.78312	8.60186	100
cpPGAM1A-CRISP2C	3	cpPGAM1A	CL	10.2933	45.1218	10.6237	0.957755	1.13995	1.14162	5.75782	5.32489	2.08489	17.5543	100
cpPGAM1A-CRISP2B	3	cpPGAM1A	CL	9.40798	51.3782	10.5007	1.30432	0.789166	2.61766	5.47821	4.97024	2.05572	11.4978	100
Control-1	3	Control	CL	9.75075	49.7807	10.6169	0.852928	0.869396	2.35382	2.88346	5.91428	2.43179	14.546	100
Control-2	3	Control	CL	9.98024	55.4379	8.98563	3.43529	0.779076	6.86644	7.55253	3.97525	1.57288	1.41473	100
cpEnolase-CRISP1D	1	cpEnolase	8C	14.412	29.4464	8.1945	1.86853	1.11082	4.63564	2.47636	4.87803	3.22184	29.7559	100
cpEnolase-CRISP1D	2	cpEnolase	8C	13.4453	32.233	8.97232	2.9249	1.69168	4.32061	2.67915	5.20584	2.97623	25.5509	100
cpEnolase-CRISP1C	1	cpEnolase	8C	12.3085	31.2853	9.62253	2.46572	2.25101	3.40106	2.29994	5.23043	3.28213	27.8534	100
cpEnolase-CRISP1C	2	cpEnolase	8C	10.4333	30.8322	5.79789	6.90556	1.80168	11.6117	16.6528	6.60631	2.7281	6.63041	100
cpEnolase-CRISP2A	1	cpEnolase	8C	16.1861	31.6383	9.21972	3.81274	2.63039	6.21245	6.38373	8.59653	2.51709	12.803	100
cpEnolase-CRISP2A	2	cpEnolase	8C	13.3585	36.4783	8.78357	2.54706	1.65475	5.78257	7.52501	9.37821	2.17475	12.3174	100
Control-3	1	Control	LD	14.9191	39.4789	7.96772	5.28411	1.80572	5.86715	11.6794	5.88972	2.23986	4.86839	100
Control-3	2	Control	LD	14.289	40.7567	8.85908	4.4217	1.83073	6.15715	9.73519	5.37244	2.37127	6.20676	100
Control-4	1	Control	LD	14.2901	49.5987	9.80529	2.4	1.54611	2.79443	4.30131	5.32426	2.04961	7.89019	100
Control-4	2	Control	LD	9.36007	53.3689	10.6086	1.56608	1.09232	2.153	4.75547	3.61151	1.55446	11.9296	100
Control-3	1	Control	CL	6.3095	30.6434	8.82557	0.221335	0.199412	0.428057	0.213389	2.27568	1.86594	49.0177	100
Control-3	2	Control	CL	12.9414	37.499	10.7581	1.92512	1.41709	2.99888	4.36355	4.79889	1.952	21.346	100
Control-4	1	Control	CL	10.4733	34.3276	10.348	0.890613	1.05121	1.46847	2.14121	3.61065	2.02252	33.6665	100
Control-4	2	Control	CL	9.50372	36.6871	9.292	1.23628	0.900858	2.62493	2.5247	3.04065	1.89728	32.2925	100
cpEnolase-CRISP1A	4	cpEnolase	8C	8.81195	34.8541	9.67763	4.1985	1.55285	7.6708	4.70428	3.9072	1.79849	22.8242	100
cpEnolase-CRISP1A	5	cpEnolase	8C	8.77986	36.5648	9.50059	2.77323	1.01337	4.7084	2.85715	3.77535	1.82977	28.1975	100

## Sheet: 5. LC-MS side chains
				SQDG side chains																				MGDG																								DGDG
Strain	Replicate	Genotype	Treatment	SQDG 14-0_16-0	SQDG 14-0_16-1	SQDG 14-0_16-2	SQDG 14-0_24-0	SQDG 16:0_18:3	SQDG 16:0_18:4	SQDG 16-0_24-0	SQDG 16-1_16-0	SQDG 16-1_16-2	SQDG 16-1_24-0	SQDG 16-2_16-0	SQDG 16-2_24-0	SQDG 18-0_18-0	SQDG 18-2_24-0	SQDG 18-3_24-0	SQDG 20-5_14-0	SQDG 20-5_16-0	SQDG 20-5_18-0	SQDG 20-5_18-1	SQDG 20-5_24-0	MGDG-14-0_16-0	MGDG-14-0_16-1	MGDG-14-0_16-2	MGDG-14-0_16-3	MGDG-16-0_16-0	MGDG-16-0_18-0	MGDG-16-1_16-0	MGDG-16-1_16-1	MGDG-16-1_16-2	MGDG-16-1_16-3	MGDG-16-1_18-0_or_16-0_18-1	MGDG-16-1_18-1	MGDG-16-2_16-3	MGDG-16-3_16-3	MGDG-16-4_16-3	MGDG-18-0_16-3	MGDG-18-1_16-3	MGDG-20-5_16-0	MGDG-20-5_16-1	MGDG-20-5_16-2	MGDG-20-5_16-3	MGDG-20-5_16-4	MGDG-20-5_18-1	MGDG-20-5_18-2	DGDG-14-0_16-1	DGDG-16-0_16-0
cpEnolase-CRISP1A	1	cpEnolase	8C	8.48937	13.4178	1.16424	0.907384	0.679656	0.840941	8.70712	18.9794	1.09539	14.0124	2.97901	1.85079	0	1.14222	1.15999	1.79243	16.6263	0	0	5.70405	0	2.0691	0	0	0	0	8.95933	6.0762	1.51174	2.88897	0	0	3.29037	2.19565	0	0	0	1.80967	4.2896	6.52244	13.0852	46.6085	0	0	4.14595	0
cpEnolase-CRISP1B	1	cpEnolase	8C	8.82929	13.8239	1.73425	0.811645	0.580832	0.709031	7.91345	19.3083	1.33928	12.7524	3.66998	2.39889	0	0.72011	0.801907	1.64721	18.729	0	0	4.25386	0	1.79324	0	0	1.18883	0	7.27139	5.29301	2.26772	3.12413	0	0	3.38655	2.25505	1.15033	0	0.97813	1.64759	3.78026	5.5236	11.4423	48.1929	1.15346	0	4.18246	3.40918
cpPGAM1A-CRISP1A	1	cpPGAM1A	8C	7.35566	14.6949	6.22672	1.27343	0.441909	0.437842	8.91161	16.4273	2.26286	14.7522	7.45206	3.93271	0	0.50458	0.560132	3.43077	9.03888	0	0	2.28134	0	0.722743	0	0	0	0	2.79535	3.97201	2.15131	3.45687	0	0	5.9065	11.604	4.24573	0	0	0	0.961012	2.77276	9.31724	51.5039	0	0	3.12713	0
cpPGAM1A-CRISP1B	1	cpPGAM1A	8C	9.72004	18.1987	3.05926	0.780375	0.379993	0.420105	9.76113	14.2239	1.40959	16.2438	3.68287	3.00278	0	0.683442	0.718402	2.63648	11.2276	0	0	3.97762	0	1.43564	0	0	0	0	2.91148	4.78031	2.99494	6.27306	0	0	8.93458	5.29582	2.4776	0	0	0.865634	3.29753	8.33172	25.3947	27.0832	0	0	4.77551	0
cpPGAM1A-CRISP2A	1	cpPGAM1A	8C	7.11649	12.8647	1.80141	0.929744	0.49543	0.512123	9.15149	18.6159	1.36624	15.0312	4.33911	2.81567	0	0.656775	0.700812	2.84665	16.234	0	0	4.64162	0	1.03175	0	0	0	0	4.61572	5.66819	1.64452	2.60281	0	0	3.63334	2.27278	0.933693	0	0.495957	1.31536	3.7462	5.5655	21.6127	44.1285	0	0	2.52602	0
cpPGAM1A-CRISP2C	1	cpPGAM1A	8C	8.44507	14.6101	1.74871	1.15476	0.638131	0.748891	8.8996	17.6241	1.7731	14.7051	4.05697	3.03471	0	0.833509	1.09611	2.69982	13.9228	0	0	4.14843	0	2.02032	0	0	0	0	7.21861	8.75151	2.01784	3.2419	0	0	3.82377	2.96342	1.84123	0	1.4004	1.20948	3.58271	4.28928	12.8688	44.5478	0.82157	0	4.51946	0
cpPGAM1A-CRISP2B	1	cpPGAM1A	8C	7.89388	15.307	2.56735	1.20009	0.415688	0.443002	10.2269	16.1107	1.70712	16.9449	4.55677	3.27639	0	0.638761	0.70167	3.02274	10.6809	0	0	4.62638	0	1.62627	0	0	0.674376	0	5.5073	8.57143	2.30359	2.88809	0	0	3.80419	4.00531	2.78574	0	0	0.880179	2.78574	4.56626	11.9952	47.8369	0	0	4.2944	0
Control-1	1	Control	8C	8.23842	15.726	2.6096	0.8886	0.338476	0.321552	9.74894	15.2158	1.22421	16.9752	3.46264	3.17649	0	0.623417	0.735836	3.2317	11.9251	0	0	5.33659	0	1.39289	0	0	0.459687	0	4.44304	6.15155	1.34175	1.73373	0	0	3.70363	3.22297	1.26268	0	0	0.899277	2.86864	3.64795	11.9165	56.5126	0	0	3.7298	0
Control-2	1	Control	8C	8.2214	15.0828	3.54155	1.08716	0.357007	0.371155	9.88545	15.4016	1.57581	17.5725	4.36696	3.22093	0	0.603631	0.699591	2.69328	10.6742	0	0	4.52269	0	1.22242	0	0	0	0	4.06069	5.38926	2.47272	3.47048	0	0	4.65512	4.00723	2.1557	0	0	1.36483	3.43044	5.1455	12.5082	49.4286	0	0	3.4527	0
cpEnolase-CRISP1A	2	cpEnolase	8C	6.51958	11.7928	1.03877	0.954405	0.563086	0.441517	10.2446	14.075	0.964446	17.486	2.54881	2.34972	0	0.899062	0.838274	2.87555	18.2232	0	0	8.06181	0	2.18945	0	0	1.34423	0	11.7426	13.2152	1.30829	2.7017	0	1.40623	4.06494	0	0	0	0.808792	0.907082	1.75893	1.87549	7.14668	49.9028	0	0	4.42724	0
cpPGAM1A-CRISP1A	2	cpPGAM1A	8C	8.66472	14.9615	3.27285	1.03619	0.500394	0.594311	6.67113	23.5528	1.92516	12.1038	6.60723	2.96588	0	0.457867	0.539683	2.61681	11.7135	0	0	1.83672	0	0.822817	0	0	0	0	3.68387	4.6758	3.60984	5.91156	0	0	8.58387	8.25629	3.1939	0	0.480148	0.4822	2.27797	5.18308	14.0644	37.5702	0	0	3.41534	0
cpPGAM1A-CRISP1B	2	cpPGAM1A	8C	8.43795	15.0438	2.34248	0.769261	0.381623	0.449936	9.13257	15.0829	1.30674	16.3035	3.05861	2.79697	0	0.777909	0.719981	2.81757	15.2416	0	0	5.5379	0	1.60591	0	0	0	0	5.3683	5.08213	2.589	4.21933	0	0	6.05181	3.66673	1.44105	0	0	1.01056	3.06833	6.81749	20.0671	38.266	0	0	4.62175	0
cpPGAM1A-CRISP2A	2	cpPGAM1A	8C	8.44671	16.757	4.13271	1.01457	0.35351	0.359476	9.3753	15.7806	1.83261	16.9141	5.66524	3.41652	0	0.553827	0.638726	3.16079	8.56382	0	0	4.0929	0	1.07128	0	0	0	0	3.2152	5.34128	2.26691	2.63343	0	0	3.77506	4.76528	2.68222	0	0	1.08554	2.58877	5.02891	13.9683	51.0244	0	0	3.11759	0
cpPGAM1A-CRISP2C	2	cpPGAM1A	8C	7.26559	14.7382	2.65378	0.84843	0.415897	0.421557	9.35262	19.2244	1.65964	17.1005	5.76381	3.23731	0	0.523744	0.624789	2.48608	10.4086	0	0	3.14865	0	0.820482	0	0	0	0	3.73205	6.16322	2.16136	2.71974	0	0	3.77004	2.9912	1.60298	0	0	1.17944	4.06632	6.86204	16.7889	45.6336	0	0	2.41108	0
cpPGAM1A-CRISP2B	2	cpPGAM1A	8C	6.54437	12.4423	1.2653	0.938812	0.438403	0.447192	10.4006	15.8026	1.21693	19.8768	3.00067	3.45425	0	0.739168	0.929651	2.32088	13.5493	0	0	6.68712	0	1.72434	0	0	0.791994	0	7.30685	8.82189	1.6664	1.94831	0	0.682047	2.74216	1.74215	0	0	0.872126	1.61617	4.19933	4.16496	9.6204	50.7258	0.621015	0	4.11802	2.04282
Control-1	2	Control	8C	6.42342	12.9762	2.54022	0.843718	0.272431	0.255934	12.6015	13.846	1.03185	22.2255	3.34797	3.13687	0	0.589257	0.6051	2.50886	10.7935	0	0	6.05482	0	1.27384	0	0	0	0	4.33736	5.92432	1.8327	2.57429	0	0	3.77221	3.33363	0	0	0	0.995299	3.91555	4.83612	12.9353	54.1563	0	0	3.37536	0
Control-2	2	Control	8C	7.08656	15.6938	5.6574	0.786859	0.324586	0.270223	10.9017	13.1851	1.67202	19.8778	4.63418	3.75743	0	0.426234	0.494698	2.54884	8.75317	0	0	3.91751	0	0	0	0	0	0	1.88083	3.48221	2.27855	3.46277	0	0	5.13679	7.13939	3.01079	0	0	0.916116	2.42347	5.18993	14.3862	49.9106	0	0	3.26947	0
cpEnolase-CRISP1A	3	cpEnolase	8C	8.7023	19.0151	5.31093	0.721064	0.219161	0.242518	10.0422	13.0543	1.40227	19.0926	4.17769	3.80379	0	0.48289	0.594948	2.28806	6.2647	0	0	4.3673	0	1.52065	0	0	0	0	3.21692	4.29095	2.33813	3.32489	0	0	4.58182	6.45161	3.71376	0	0	1.54139	2.42784	4.77176	12.5618	49.0668	0	0	4.50698	0
cpEnolase-CRISP1B	2	cpEnolase	8C	6.99193	14.7606	4.52598	0.718341	0.266447	0.217939	10.1478	17.5995	1.47636	19.2623	5.61874	3.62611	0	0.364955	0.340258	1.24298	9.20501	0	0	3.77259	0	0	0	0	0	0	2.90573	5.26822	2.75394	3.94464	0	0	4.99654	5.61232	1.67375	0	0	0.988435	2.4406	5.46958	14.1863	48.7636	0	0	2.6417	0
cpPGAM1A-CRISP1B	3	cpPGAM1A	8C	5.83229	11.8715	2.30976	0.863937	0.209974	0.207905	12.609	9.96879	0.999212	23.4796	2.27493	4.08305	0	0.585018	0.505664	3.41194	11.6942	0	0	8.99737	0	2.19182	0	0	0.706475	0	6.24968	10.1978	2.69842	3.39029	0	0	5.2166	1.57574	0.793758	0	0	0.856261	1.97262	3.04211	11.2017	50.3932	0	0	5.2029	1.96651
cpPGAM1A-CRISP2A	3	cpPGAM1A	8C	5.73821	12.9829	3.77287	1.29518	0.393408	0.237926	11.2268	13.7399	2.34224	21.3517	7.03031	3.98678	0	0.310772	0.352765	2.91761	7.8035	0	0	4.58589	0	0	0	0	0	0	2.01959	5.88328	2.90713	5.06193	0	0	7.91022	8.76862	2.61868	0	0	0.531541	1.49204	3.969	15.6702	43.4416	0	0	1.88645	0
cpPGAM1A-CRISP2C	3	cpPGAM1A	8C	7.18094	16.8768	7.0289	0.914774	0.277002	0.256581	9.91054	13.0686	2.15116	18.8707	5.84233	3.99597	0	0.319873	0.423457	2.82253	6.8235	0	0	3.38491	0	0.786623	0	0	0	0	1.9057	3.3673	1.94401	2.83194	0	0	4.58099	7.98479	4.55204	0	0	0.632904	1.51309	4.40846	13.8431	52.0279	0	0	3.94972	0
cpPGAM1A-CRISP2B	3	cpPGAM1A	8C	5.84677	13.5464	3.95066	0.974266	0.415943	0.24607	12.1871	15.1322	1.95131	22.8703	5.92565	3.32431	0	0.303218	0.34132	2.21866	7.56003	0	0	3.466	0	0	0	0	0	0	1.92851	3.55093	2.34904	4.49822	0	0	6.46912	9.60413	4.18665	0	0	0.847625	2.14753	6.19912	13.32	45.0398	0	0	3.02945	0
Control-2	3	Control	8C	5.418	12.2394	3.69662	1.05163	0.282836	0	12.4863	14.3137	1.50993	23.0157	4.75111	4.31904	0	0.407321	0.392018	2.40742	8.60544	0	0	4.89103	0	0	0	0	0	0	2.13078	4.09843	2.3279	3.80657	0	0	5.54666	5.01678	1.76221	0	0	0.81127	2.39568	5.15006	16.5444	49.7942	0	0	2.4646	0
cpEnolase-CRISP1A	1	cpEnolase	LD	11.9198	12.6981	1.62889	1.83406	0.285301	0.218245	10.9278	23.6503	0.605752	19.1327	4.10538	1.96823	0	0.273209	0.216895	1.05669	7.5578	0	0	2.00928	0	0	0	0	0	0	2.27953	2.83382	3.02436	8.39339	0	0	12.6428	3.94854	0.713439	0	0	0.741721	1.94103	9.81697	43.2571	10.2336	0	0	3.1443	0
cpEnolase-CRISP1B	1	cpEnolase	LD	11.6084	12.5696	1.58254	1.40798	0.333792	0.253175	10.0704	26.0936	0.656992	17.6359	4.42845	1.64202	0	0.244	0.218111	0.780844	8.88493	0	0	1.65437	0	0	0	0	0	0	2.71591	3.38818	3.37438	8.55003	0	0	13.0506	3.48142	0.545458	0	0	0.741986	2.50135	10.7292	39.9721	10.9618	0	0	3.2603	2.22567
cpPGAM1A-CRISP1A	1	cpPGAM1A	LD	12.3107	11.3027	1.62088	2.03379	0.386768	0.257031	9.04914	28.0333	0.761444	15.8093	4.73162	1.42606	0	0.258365	0.21931	1.04795	9.22051	0	0	1.39693	0	0.580557	0	0	0	0	2.88805	2.63417	3.62418	8.17583	0	0	12.1637	7.49614	1.64312	0	0	0.822136	2.16671	8.75051	26.1681	22.4166	0	0	2.9692	0
cpPGAM1A-CRISP1B	1	cpPGAM1A	LD	11.5246	11.951	1.71926	1.66344	0.299926	0.230486	11.8062	21.2381	0.703936	20.9926	3.63162	2.12686	0	0.350746	0.247204	1.16707	8.00155	0	0	2.09323	0	0.728603	0	0	0	0	2.36295	3.41269	3.18789	8.63199	0	0	13.2908	3.32206	0.542069	0	0	0.654477	2.56014	10.8285	40.3373	9.46943	0	0	4.22874	2.04498
cpPGAM1A-CRISP2A	1	cpPGAM1A	LD	13.0635	14.6724	1.25551	2.17573	0.31769	0.242398	10.6386	20.5125	0.390788	19.0553	2.85301	1.19281	0	0.373286	0.311972	1.50465	9.19078	0	0	2.276	0	0.834997	0	0	0	0	1.89427	2.96936	2.58311	8.41108	0	0	7.6656	1.99201	0	0	0	1.20996	5.50783	11.2607	46.7807	8.5077	0	0	4.8504	1.95437
cpPGAM1A-CRISP2C	1	cpPGAM1A	LD	12.8749	15.7031	1.67306	1.57223	0.340827	0.25085	9.66012	23.0559	0.5749	17.4477	3.63116	1.39013	0	0.314446	0.293431	1.25908	8.29587	0	0	1.68885	0	0.530989	0	0	0	0	1.83952	3.05875	3.64857	8.93982	0	0	9.07515	2.2876	0	0	0	0.948232	3.52162	11.6842	45.7135	8.84729	0	0	3.46651	0
cpPGAM1A-CRISP2B	1	cpPGAM1A	LD	13.0436	15.4704	1.39266	2.13748	0.288711	0.228787	10.6013	18.4626	0.428817	18.8116	2.74151	1.096	0	0.334044	0.267461	1.6704	10.2199	0	0	2.62687	0	1.03629	0	0	0	0	2.19566	2.97692	1.8604	6.50266	0	0	6.248	1.85238	0	0	0	1.11549	5.5364	10.433	48.5157	11.7161	0	0	5.35547	1.77331
Control-1	1	Control	LD	11.8801	9.19475	0.777154	1.63638	0.441843	0.323373	10.7233	20.5704	0.421187	19.7316	2.51048	1.37204	0	0.468765	0.378812	0.948427	14.1674	0	0	4.17254	0	1.08571	0	0	0	0	3.375	3.46658	1.89542	5.76421	0	0	6.74288	1.78516	0	0	0	1.04918	3.62683	9.90857	44.0272	16.1577	0.688018	0	4.28574	2.45134
Control-2	1	Control	LD	9.76495	9.68662	0.942517	1.73427	0.429972	0.339743	11.6274	24.476	0.477401	21.7824	3.03111	1.20594	0	0.382656	0.32318	0.859545	10.4323	0	0	2.81899	0	0.961455	0	0	0.619786	0	3.05054	3.64188	2.46409	6.8597	0	0	5.98296	1.54092	0	0	0.322856	0.994907	4.62452	13.0293	46.813	8.93797	0	0	3.82438	1.51506
cpEnolase-CRISP1A	2	cpEnolase	LD	12.0225	11.9119	1.12249	1.65632	0.395422	0.293944	10.4071	24.6624	0.491481	19.9578	3.45716	1.41988	0	0.358864	0.304486	0.854705	8.92969	0	0	2.19514	0	0.772693	0	0	0.197691	0	2.88323	3.84029	3.19373	9.34132	0	0	11.143	2.25421	0	0	0.444668	1.30717	3.42975	9.98243	44.607	5.91148	0.652764	0	3.61532	2.28834
cpEnolase-CRISP1B	2	cpEnolase	LD	12.0842	12.1152	1.42945	1.44888	0.384487	0.281871	9.15886	26.773	0.675608	17.6666	4.22842	1.55309	0	0.301996	0.248604	0.803488	9.33763	0	0	1.68063	0	0.725516	0	0	0	0	2.18432	2.95389	3.39555	8.3903	0	0	12.2161	3.06496	0.769566	0	0	0.847522	2.59994	10.7243	41.2619	9.48941	0.652991	0	3.10693	2.24202
cpPGAM1A-CRISP1A	2	cpPGAM1A	LD	11.5867	11.1323	1.14394	2.05466	0.417853	0.282452	9.2745	24.394	0.530955	17.2803	3.69581	1.37669	0	0.31916	0.299617	1.34504	12.47	0	0	2.66818	0	1.06724	0	0	0.242858	0	3.53506	4.42135	2.84746	6.92522	0	0	9.50563	4.36972	0.927614	0	0	1.29131	3.20395	8.20556	28.2027	24.3556	0.541998	0	3.96391	2.11553
cpPGAM1A-CRISP1B	2	cpPGAM1A	LD	12.1808	15.2421	2.14751	1.42103	0.275482	0.247748	11.5702	19.2729	0.68005	21.6573	3.77987	2.49229	0	0.354166	0.29827	1.45636	5.45106	0	0	1.71535	0	0.482025	0	0	0	0	1.26092	2.54391	3.85479	9.77145	0	0	16.0751	3.13565	0.434005	0	0	0.376839	1.97658	10.1312	42.6396	6.79133	0	0	2.6019	0
cpPGAM1A-CRISP2A	2	cpPGAM1A	LD	12.6977	14.8535	1.50421	2.05162	0.31083	0.22789	11.02	20.8704	0.466942	19.6198	3.20191	1.44235	0	0.295963	0.266035	1.39837	7.9049	0	0	2.10069	0	0.761827	0	0.416484	0	0	1.93621	3.20625	2.89586	8.44098	0	0	8.54983	2.23616	0.581304	0	0	1.26808	4.73481	10.4664	44.4092	9.92338	0	0	4.53626	1.87374
cpPGAM1A-CRISP2C	2	cpPGAM1A	LD	13.0196	15.4484	1.52027	1.68718	0.338807	0.257518	10.3613	22.8987	0.547744	18.0884	3.47122	1.25769	0	0.328785	0.276363	1.16653	7.78714	0	0	1.6711	0	0.729923	0	0	0	0	2.11285	3.46519	3.75671	9.09033	0	0	9.03663	2.21596	0	0	0.390575	1.16593	3.99011	12.3388	43.8448	6.62289	0.532282	0.549205	3.45384	1.68596
cpPGAM1A-CRISP2B	2	cpPGAM1A	LD	11.7809	15.4711	1.32428	1.49667	0.409717	0.28452	10.4898	22.5609	0.524118	18.1253	3.42536	1.22772	0	0.329351	0.297167	1.17601	9.23186	0	0	1.91088	0	0.714851	0	0	0	0	2.14512	4.06644	2.74833	8.71856	0	0	7.78393	1.77138	0	0	0.327472	1.40975	5.70394	11.2421	46.9317	5.51408	0.512195	0	3.94793	1.70778
Control-1	2	Control	LD	10.4279	9.85058	1.02764	1.63045	0.307377	0.230468	12.4928	19.7238	0.446469	23.191	2.92251	1.85425	0	0.38154	0.275604	0.860636	10.2022	0.219812	0	3.80755	0	0.867045	0	0	0	0	2.71985	3.75939	3.6108	7.6204	0	0	8.82595	1.99117	0	0	0	1.07193	3.36297	11.2887	44.392	9.90975	0.501148	0	3.14998	1.78999
Control-2	2	Control	LD	9.05529	8.65299	0.76188	1.91336	0.41409	0.347186	13.6774	21.8234	0.400833	24.6787	2.80696	1.37971	0	0.439824	0.36383	0.685879	8.94576	0	0	3.69844	0	1.38814	0	0	0	0	3.70206	3.82641	3.22156	8.60196	0	0	7.44466	1.55635	0	0	0	1.38299	5.27391	12.8396	45.0941	5.84567	0	0	3.79647	3.19717
cpEnolase-CRISP1A	3	cpEnolase	LD	9.77628	9.97997	1.02242	1.77884	0.30501	0.22691	12.6802	22.4737	0.47083	23.6921	3.45204	1.87224	0	0.345964	0.236135	0.792355	8.05249	0	0	2.87727	0	0.730378	0	0	0	0	2.86279	3.77153	3.13934	8.7092	0	0	11.1304	3.12027	0.611005	0	0	0.849778	2.38099	9.4023	41.3813	10.5404	0.435997	0	3.02147	2.82168
cpPGAM1A-CRISP1A	3	cpPGAM1A	LD	10.9726	11.2119	1.40647	2.16286	0.374378	0.229928	10.1821	26.2986	0.625368	18.8758	4.53066	1.70939	0	0.260613	0.226709	1.14109	7.78212	0	0	2.0072	0	0.442854	0	0.303112	0	0	2.25166	3.15642	4.38136	10.2826	0	0	14.6927	5.74063	0.931037	0	0	0.78512	2.15292	9.03066	29.2537	16.2926	0	0	1.95977	2.06262
cpPGAM1A-CRISP1B	3	cpPGAM1A	LD	11.0995	14.0118	1.8127	1.46958	0.25875	0.220297	13.2923	16.6621	0.604581	25.4489	3.42268	2.71749	0	0.399997	0.289528	1.27819	4.73048	0	0	2.25857	0	0.642182	0.325278	0.469219	0	0	1.41365	2.65384	4.00078	10.5105	0	0	17.1882	3.70583	0.58479	0	0	0.378701	1.74089	9.05534	40.8021	6.32947	0	0	2.31515	0
cpPGAM1A-CRISP2C	3	cpPGAM1A	LD	11.7768	14.0524	0.955365	1.6073	0.426041	0.281735	11.0006	23.056	0.429197	20.3117	3.1996	1.37047	0	0.377998	0.330753	0.889564	7.75756	0	0	2.22202	0	0.790151	0	0	0	0	2.57907	4.75203	4.27155	9.91285	0	0	8.09441	1.50123	0	0	0.446831	1.54527	5.57473	11.9524	43.4898	2.93828	0.518078	0.512856	3.02838	2.15201
cpPGAM1A-CRISP2B	3	cpPGAM1A	LD	11.4936	13.9078	1.05962	1.72474	0.374206	0.257457	11.5138	20.8436	0.417871	21.2817	2.97512	1.41345	0	0.386393	0.308374	1.09362	8.44995	0	0	2.72549	0	0.746537	0	0	0	0	2.42946	4.25686	3.19072	9.28222	0	0	7.73011	1.58907	0	0	0.364927	1.3047	5.7199	11.0907	46.3328	4.51222	0.432001	0.367269	3.67563	2.05311
Control-1	3	Control	LD	10.1179	9.53432	1.19246	1.59034	0.319686	0.222614	12.174	19.9771	0.522548	23.3673	3.16914	1.8843	0	0.379149	0.261941	0.91308	10.7844	0.22878	0	3.70834	0	0.778706	0	0	0	0	2.93984	3.59893	3.21846	7.13096	0	0	9.27572	2.2737	0.41313	0	0	0.882378	2.52774	10.9819	41.619	13.7477	0.446801	0	2.87152	2.09804
Control-2	3	Control	LD	8.88234	7.98983	0.655013	1.97994	0.439937	0.31787	14.0494	21.9225	0.365025	25.7472	2.51391	1.25373	0	0.439908	0.354936	0.602713	8.77893	0	0	3.64484	0	1.15779	0	0	0	0	4.08157	5.96664	3.32331	8.7359	0	0	6.27255	1.37155	0	0	0	1.19564	5.39333	13.5316	43.7221	5.163	0	0	3.6383	3.34705
cpEnolase-CRISP1A	1	cpEnolase	CL	8.15362	8.18274	0.557942	2.13912	0.454662	0.337796	14.3286	23.9147	0.354093	27.4665	2.98239	1.22034	0	0.34442	0.310083	0.707936	6.27886	0	0	2.27398	0	1.29349	0	0	1.07765	0	5.28906	7.05708	5.07303	13.8333	0	0	10.0373	3.07816	0.497645	0	0.740594	0.714395	3.23469	9.05319	31.9557	6.63266	0	0	4.07054	2.75399
cpEnolase-CRISP1B	1	cpEnolase	CL	8.60453	7.3621	0.586557	1.94438	0.560334	0.480604	13.7886	24.6159	0.396848	26.2997	2.77214	1.33984	0	0.445612	0.335057	0.52245	7.43922	0	0	2.53275	0	1.25623	0	0	1.28324	0	6.4278	6.25843	3.69289	11.222	0	0	9.25749	2.07288	0	0	0.805426	0.479978	2.30077	10.7507	37.6688	6.01174	0	0	4.04959	3.92591
cpPGAM1A-CRISP1A	1	cpPGAM1A	CL	7.79172	7.62618	0.680486	2.15988	0.474582	0.369434	12.5471	25.8792	0.383465	23.8381	3.18256	1.42638	0	0.352676	0.327678	0.831454	9.12771	0	0	2.95214	0	1.1301	0	0	0.981739	0	5.30453	5.79543	3.33333	9.10382	0	0	11.6763	5.09366	0.978754	0	0.513325	0.645298	3.03101	8.46136	26.1942	16.807	0.262389	0	3.1508	2.86799
cpPGAM1A-CRISP1B	1	cpPGAM1A	CL	6.9891	6.53084	0.62725	1.57165	0.362507	0.331487	16.186	17.3975	0.385398	30.5503	2.22794	1.99486	0	0.546453	0.347746	0.995585	8.2389	0	0	4.77711	0	1.95787	0	0	1.41589	0	6.62239	8.38363	3.16362	7.99945	0	0	6.80152	1.77381	0	0	0.683833	0.499787	1.96398	9.01881	40.8105	8.16265	0	0	4.95588	2.69982
cpPGAM1A-CRISP2A	1	cpPGAM1A	CL	10.3708	10.6951	0.648882	1.51924	0.570157	0.438717	10.3087	29.5425	0.475121	19.5545	3.78322	0.903783	0	0.400488	0.358097	0.685182	7.80557	0	0	1.93822	0	0	0	0	0	0	3.69844	6.16766	4.88849	10.5547	0	0	6.01826	1.74736	0	0	0.665907	1.90407	10.0003	13.2639	35.4957	2.46868	0.532726	0	3.0107	2.50611
cpPGAM1A-CRISP2C	1	cpPGAM1A	CL	9.70392	10.1323	0.652109	1.55562	0.554488	0.407017	10.7529	28.276	0.549951	20.3188	3.96521	0.97924	0	0.36331	0.353956	0.715645	8.62227	0	0	2.00493	0	0.733961	0	0	0	0	3.70897	5.59087	4.32544	10.57	0	0	5.96965	2.14955	0	0	0.513801	1.44907	7.54516	13.4588	38.489	4.49225	0.493488	0	2.63625	3.73236
cpPGAM1A-CRISP2B	1	cpPGAM1A	CL	11.0193	13.0317	0.748095	1.51164	0.569056	0.404331	10.0373	27.0571	0.502988	19.2363	3.98479	0.951126	0	0.41809	0.395319	0.778426	7.38148	0	0	1.79891	0	0.808007	0	0	0	0	3.36846	7.14237	4.80546	10.4263	0	0	6.7174	1.84521	0	0	0.672574	1.82692	9.53224	12.8349	36.7847	2.4355	0.617482	0.36498	3.18977	3.652
cpEnolase-CRISP1A	2	cpEnolase	CL	9.14491	9.28074	0.636374	1.54776	0.503982	0.37143	11.9106	29.2333	0.461829	22.4934	3.63846	1.17565	0	0.393166	0.33952	0.495378	6.4439	0	0	1.95494	0	0.843443	0	0	1.08658	0	4.36248	6.36478	5.41113	13.4465	0	0	8.36641	2.08461	0	0	0.554278	1.19974	5.06158	11.6299	34.9124	4.16273	0.341156	0.210705	3.1413	3.32611
cpEnolase-CRISP1B	2	cpEnolase	CL	10.2725	10.1258	0.681502	1.25505	0.597595	0.414387	10.3977	32.7095	0.563619	19.3886	4.34006	1.13915	0	0.368422	0.298106	0.358051	5.73328	0	0	1.38254	0	0.605791	0	0	0	0	3.62573	6.41317	6.28174	14.6259	0	0	9.14752	2.15709	0	0	0.643351	1.21911	5.14546	11.812	34.0188	3.30779	0.327196	0.224188	2.80372	3.26076
cpPGAM1A-CRISP1A	2	cpPGAM1A	CL	8.43681	7.79373	0.660782	2.06218	0.475022	0.3424	11.9696	25.6244	0.37249	22.3775	3.02674	1.31769	0	0.398342	0.334311	0.93336	10.5641	0	0	3.1047	0	1.05656	0	0.261407	1.02603	0	5.47018	5.91284	2.29126	7.38979	0	0.253545	11.671	4.70804	0.888413	0	0.449692	0.582563	2.50643	7.73858	24.458	21.8637	0.28126	0	3.20145	2.90079
cpPGAM1A-CRISP1B	2	cpPGAM1A	CL	8.18479	8.07866	0.734146	1.54303	0.339983	0.329772	15.1399	19.089	0.366613	28.8357	2.35026	1.70056	0	0.511088	0.332072	1.12081	7.64011	0	0	3.69049	0	1.57796	0	0	0.827554	0	4.81589	5.97902	2.78641	8.83178	0	0	8.61663	2.09362	0	0	0.616526	0.487047	2.11208	10.1058	44.1616	6.37639	0	0	4.5387	3.3044
cpPGAM1A-CRISP2A	2	cpPGAM1A	CL	9.08861	9.50751	0.574125	1.74741	0.570879	0.42235	12.3542	26.3352	0.509476	22.709	3.67907	1.06953	0	0.413804	0.38736	0.663807	7.86173	0	0	2.27156	0	0.867487	0	0	0.494338	0	3.88298	6.61497	5.09264	11.226	0	0	6.5813	1.96845	0	0	0.707957	1.67952	8.19939	12.8747	35.2568	3.52815	0.411871	0	2.93707	2.61004
cpPGAM1A-CRISP2C	2	cpPGAM1A	CL	8.51589	10.1533	0.691998	1.57373	0.595889	0.468406	11.8548	26.1241	0.565583	22.3244	4.21554	0.97166	0	0.392404	0.358807	0.763581	8.30719	0	0	2.14072	0	0.88322	0	0	0	0	2.96468	5.59234	4.6575	10.0882	0	0	6.30758	1.7982	0	0	0.779017	1.32415	7.32993	13.5889	38.1583	4.88374	0.607945	0.504856	3.047	2.50312
cpPGAM1A-CRISP2B	2	cpPGAM1A	CL	9.60841	11.3595	0.746668	1.59774	0.527527	0.372993	11.1677	25.8591	0.568077	21.3961	3.96826	1.10208	0	0.370172	0.351525	0.831517	8.09023	0	0	2.0577	0	0.655121	0	0	0.573912	0	3.11314	6.30439	4.93135	10.8092	0	0	6.26101	1.93333	0	0.234264	0.558474	1.4055	7.84864	12.7297	38.0269	3.92341	0.482504	0.318504	3.29765	3.33682
Control-1	1	Control	CL	8.67105	7.14974	0.532741	1.58704	0.418802	0.356637	13.0937	19.9226	0.292973	24.8268	2.20011	1.20315	0	0.539337	0.43817	0.815623	12.3434	0.243273	0	5.40984	0	1.45215	0	0	1.12623	0	5.75896	5.61839	1.89894	5.46436	0	0	4.27208	0.891775	0	0	0.41776	0.746444	3.31115	10.995	49.8852	8.08993	0.230223	0	3.69819	3.2904
Control-2	1	Control	CL	12.2818	13.0299	1.54656	1.84895	0.319576	0.204319	10.364	19.9614	0.562308	20.4439	3.35833	1.80647	0	0.366138	0.301556	1.07967	9.31991	0.243926	0	3.03593	0	0.517134	0	0	0	0	1.66836	2.5321	3.35513	6.88949	0	0	9.13275	1.75478	0.318946	0	0	1.00092	3.29784	15.0904	46.9146	6.49792	0.397698	0.38609	2.04348	1.45614
cpEnolase-CRISP1A	3	cpEnolase	CL	8.92058	8.22005	0.626983	1.89318	0.475265	0.383927	14.1313	26.2497	0.434929	23.7988	3.06955	1.10757	0	0.351788	0.304425	0.640003	7.08029	0	0	2.30043	0	1.33327	0	0	1.20229	0	5.71019	6.43146	4.37235	13.403	0	0	11.6572	3.19064	0.46496	0	0.769439	0.673172	3.25982	9.83533	31.7026	6.05509	0	0	3.93823	3.63812
cpEnolase-CRISP1B	3	cpEnolase	CL	10.2003	9.88772	0.827445	1.68012	0.542409	0.52368	12.7539	26.5488	0.552849	21.8969	3.65295	1.20694	0	0.374387	0.31613	0.617388	6.6791	0	0	1.82209	0	0.950145	0	0	0.767983	0	3.90128	5.03512	4.32392	13.3119	0	0	12.9776	2.68921	0.254428	0	0.474905	0.506118	2.74191	10.2105	35.3239	5.00864	0	0	3.49574	3.17293
cpPGAM1A-CRISP1A	3	cpPGAM1A	CL	8.24936	7.73777	0.658178	1.87074	0.496747	0.3607	13.109	27.5397	0.416928	22.2744	3.29952	1.20841	0	0.347497	0.284946	0.920463	8.83453	0	0	2.47987	0	0.879254	0	0	0.935109	0	4.14176	5.10869	3.66431	10.3657	0	0	11.785	5.01443	1.1027	0	0.598035	0.655307	2.97493	8.66328	25.087	18.5471	0.301602	0	3.0539	2.95408
cpPGAM1A-CRISP1B	3	cpPGAM1A	CL	8.69346	8.74649	0.978363	1.50202	0.359102	0.329007	15.1616	21.4541	0.608462	26.3268	3.1913	1.93824	0	0.405885	0.324917	0.857961	6.37182	0	0	2.75723	0	1.56197	0	0	1.24625	0	4.32536	5.91807	4.26817	11.286	0	0	11.7161	3.0384	0.597506	0	0.494276	0.608753	2.74289	10.6576	35.5535	6.04698	0	0	4.60003	3.14333
cpPGAM1A-CRISP2C	3	cpPGAM1A	CL	9.54431	11.3246	0.743621	1.70703	0.533701	0.408612	13.1179	24.9083	0.479408	20.9954	3.76145	0.937437	0	0.365814	0.338122	0.867142	7.92243	0	0	2.10956	0	1.02746	0	0	0	0	3.17227	5.94378	4.33731	10.4435	0	0	6.27024	1.6014	0	0	0.549415	1.42082	7.59424	13.4424	37.3124	5.29458	0.442665	0	3.38557	2.58645
cpPGAM1A-CRISP2B	3	cpPGAM1A	CL	9.76472	12.6063	0.830736	1.61198	0.553333	0.41989	12.6153	24.702	0.559326	20.6192	4.11827	0.891838	0	0.347607	0.314935	0.924685	7.20264	0	0	1.91503	0	0.875351	0	0	0	0	2.63581	6.13094	4.97817	11.6467	0	0	6.75175	1.8566	0	0	0.507242	1.31427	7.53213	12.8921	37.6822	4.18249	0.428699	0.317885	3.36384	2.08018
Control-1	2	Control	CL	9.41938	8.01621	0.725144	1.52977	0.40622	0.388568	13.7614	20.7422	0.416387	22.6063	2.54173	1.12533	0	0.465463	0.396536	0.926361	11.8654	0.200427	0	4.37705	0	1.50624	0	0	0.99362	0	4.18416	4.72248	2.35006	6.42638	0	0	5.12746	1.11892	0	0	0	0.62483	3.22003	12.41	48.7879	7.1393	0	0	3.80338	2.54531
Control-2	2	Control	CL	12.7672	13.4195	1.58612	1.83919	0.321676	0.228083	10.859	20.3821	0.592706	18.4371	3.49307	1.64032	0	0.358816	0.282364	1.1675	9.31201	0.228667	0	2.81861	0	0.44435	0	0	0	0	1.54774	2.49696	3.46572	7.22926	0	0	9.79081	2.00545	0.283538	0	0	0.916917	3.0987	14.0485	47.2134	6.61165	0.381454	0	1.99193	1.88313
cpEnolase-CRISP1D	1	cpEnolase	8C	11.7073	23.1543	5.29202	0.928784	0.29116	0.285835	10.9333	10.4018	1.89714	12.5395	3.30029	1.79297	0	0.397649	0.301738	2.90048	9.52585	0.0699203	0	3.96507	0.530452	3.94191	0.525158	0.541891	1.85328	0	7.13205	10.5952	2.68813	3.79111	0.448219	0.382757	3.65606	1.92043	1.12483	0.226029	0.460678	1.14934	2.87311	5.95944	24.1934	25.5438	0.243145	0	6.93789	10.0247
cpEnolase-CRISP1D	2	cpEnolase	8C	11.2898	22.7028	5.95182	0.959244	0.298419	0.291605	11.2978	10.6561	1.97485	13.1143	3.75538	1.95862	0	0.383994	0.310214	2.76633	8.77339	0.0694518	0	3.54958	0.448982	3.50595	0.4595	0.610741	1.49432	0	6.83301	10.4053	2.94127	3.9597	0.387953	0.72587	4.28202	2.57598	1.43657	0.300588	0.384965	0.931365	2.47935	5.78939	23.5877	25.9943	0.207065	0.0866586	6.38088	9.70427
cpEnolase-CRISP1C	1	cpEnolase	8C	11.5667	21.6022	4.16974	1.32194	0.32185	0.329035	11.4444	10.4187	2.33936	13.509	2.76789	2.35194	0	0.497163	0.472279	3.21074	9.30629	0.0985742	0	4.25425	0.633295	4.88106	0.522557	0.413287	2.38587	0	12.3009	14.4487	2.42311	3.66803	0.50338	1.06847	4.38215	1.69509	1.67075	0.486868	0.801944	1.32681	2.52717	3.01182	9.73882	30.4603	0.333485	0.0963455	6.56921	9.75495
cpEnolase-CRISP1C	2	cpEnolase	8C	10.9718	23.1729	5.59977	1.01753	0.362565	0.29322	12.7868	10.5568	1.01378	14.2741	3.61924	1.58388	0	0.281527	0.21749	3.31242	8.49191	0.113855	0	2.17895	0.394073	3.08704	0.739556	0.881296	0.908588	0	4.59861	7.53689	2.33243	3.92863	0.292043	0.244747	6.49002	3.49349	1.25483	0.11726	0.13768	0.427236	1.65469	6.04284	26.6921	28.5837	0.219295	0	7.36968	2.46771
cpEnolase-CRISP2A	1	cpEnolase	8C	9.06137	19.3153	5.88019	0.732383	0.363629	0.318765	13.5705	10.8739	2.26861	15.3657	4.88824	2.3104	0	0.438324	0.352074	2.11579	9.28703	0.0474892	0	2.89956	0.22059	1.36269	0.421431	0.340411	1.11188	0	5.56238	9.26498	3.29016	3.34054	0.24979	0.346142	5.17094	4.10652	1.88057	0.200961	0.333987	0.771159	2.12155	4.94424	9.94909	44.8611	0.24998	0.0792764	2.54093	4.36628
cpEnolase-CRISP2A	2	cpEnolase	8C	9.59255	18.3879	4.76911	0.623613	0.326237	0.396457	11.8914	12.6802	2.03621	13.6573	4.52449	2.0654	0	0.519296	0.431225	2.24788	12.7119	0.0526356	0	3.0635	0.157898	0.963126	0.220618	0.168278	1.07467	0	5.52355	7.00388	2.34746	2.34695	0.23174	0.365034	4.20759	2.4842	0.81789	0.18104	0.363223	0.973406	2.57752	4.86717	10.3844	52.4423	0.279718	0.072487	2.23055	2.34958
Control-C	1	Control	LD	18.5702	20.3181	2.67277	1.383	0.329757	0.252958	8.20243	23.3972	0.87389	9.03099	4.76205	0.866967	0	0.191203	0.142307	1.22009	6.83544	0.0820725	0	0.858268	0.211826	0.921794	0.25907	0.536712	1.13379	0	5.59501	5.64196	3.13766	7.6352	0.199228	0.17218	8.86776	3.20155	0.675017	0.156186	0.284785	1.30129	2.99532	8.49055	38.6612	9.50418	0.294788	0.231383	2.9572	4.17602
Control-C	2	Control	LD	18.2399	20.0124	2.58213	1.3927	0.322289	0.257576	8.68119	23.0118	0.855588	9.35146	4.76946	0.824583	0	0.194377	0.144825	1.24279	7.15077	0.0878703	0	0.911734	0.218241	0.967522	0.249583	0.475738	1.09521	0	5.74119	6.3531	3.08707	7.48721	0.184775	0.178684	8.32654	3.17641	0.72145	0.165632	0.291317	1.35275	3.21576	8.26821	37.1285	10.8305	0.28731	0.243871	3.03681	4.30824
Control-D	1	Control	LD	18.827	23.4618	2.31356	1.16403	0.376763	0.281372	7.89063	22.3727	0.7997	8.3658	4.24535	0.700195	0	0.197701	0.146737	1.07814	6.91454	0.0740737	0	0.872605	0.183634	0.927486	0.226042	0.369035	0.978632	0	5.11931	6.59524	4.38936	11.1427	0.210233	0.225877	10.8278	3.17661	0.414965	0.243988	0.46595	1.37954	3.39628	9.06671	35.0877	4.66873	0.57138	0.466604	2.91412	5.21352
Control-D	2	Control	LD	18.9699	22.9412	2.18142	1.10904	0.38079	0.28928	7.87666	22.4049	0.739942	8.18976	4.09312	0.618081	0	0.19511	0.132448	1.12971	7.70967	0.0772397	0	0.980295	0.156416	0.898341	0.186631	0.309184	0.893459	0	4.49546	5.77732	3.8463	11.1038	0.190607	0.219995	10.8051	2.73699	0.310689	0.192931	0.423527	1.22867	3.485	9.32509	37.4981	4.97688	0.565924	0.411104	3.17139	3.79203
Control-C	1	Control	CL	15.6265	15.6698	1.12001	1.15965	0.648843	0.474075	11.9723	25.8167	0.627221	12.1274	3.88546	0.496	0	0.290614	0.207683	0.599401	8.16154	0.0548549	0	1.2176	0.200641	1.17526	0.119588	0.225246	1.70771	0	6.03435	6.95694	2.51425	6.69339	0.437448	0.303771	3.16719	0.980548	0.151973	0.321691	1.08515	1.42764	4.39998	12.6207	42.3455	7.178	0.241891	0.140926	2.749	6.73359
Control-C	2	Control	CL	16.2068	19.6791	1.84803	1.29468	0.393257	0.406325	11.6265	21.1924	0.821796	12.0668	4.39597	0.686335	0	0.301604	0.233971	1.14812	6.69659	0.0416143	0	0.844964	0.21873	1.35787	0.195703	0.330724	1.33588	0	6.37359	6.97792	3.32325	8.13569	0.195469	0.17779	5.11973	2.05116	0.37852	0.224669	0.385517	0.885902	3.44103	10.318	41.7924	6.65984	0.197349	0.111618	3.15422	5.83376
Control-D	1	Control	CL	19.7307	20.1179	1.35813	1.73005	0.347191	0.268901	10.9046	20.8911	0.55738	10.9966	3.03835	0.481705	0	0.259454	0.170388	1.10117	6.66858	0.0744069	0	1.29659	0.330313	1.97043	0.206189	0.484666	1.67651	0	6.63994	7.858	3.75262	8.95703	0.315821	0.295354	6.26196	2.76108	0.574723	0.27715	0.518401	1.15677	4.27377	10.1539	34.0875	6.76898	0.559485	0.243859	4.41647	8.5107
Control-D	2	Control	CL	19.3972	21.9954	1.56398	1.50569	0.362304	0.239908	9.94902	21.7138	0.553338	10.2363	3.5657	0.525192	0	0.236613	0.162352	1.01603	5.86871	0.076713	0	1.06279	0.261508	1.42329	0.185672	0.330267	2.00448	0	8.28812	9.55851	4.29203	9.97838	0.245495	0.320067	7.29716	3.11783	0.55529	0.264201	0.478997	1.12699	4.81379	9.68913	30.3794	5.3562	0.443848	0.312072	4.25815	7.72421
cpEnolase-CRISP1A	4	cpEnolase	8C	12.5451	24.5629	4.80356	0.923678	0.346151	0.331356	9.56726	12.9821	1.62002	11.0993	3.49986	1.8147	0	0.510545	0.457275	2.70523	8.72086	0.0558704	0	3.44781	0.329353	2.17262	0.260372	0.246297	2.27747	0	10.22	7.58637	1.32348	2.1291	0.403171	0.751893	3.16775	3.28467	2.62991	0.29698	0.353552	0.759943	2.17955	3.20576	9.60403	46.7034	0.179722	0.0670205	4.61788	4.48902
cpEnolase-CRISP1A	5	cpEnolase	8C	12.5474	24.0183	3.92493	0.951875	0.38197	0.380067	9.73806	13.1703	1.52215	11.13	3.23192	1.64041	0	0.576402	0.511947	2.54892	9.92767	0.0636892	0	3.64945	0.334684	2.20512	0.253929	0.216319	2.43473	0	12.039	8.22605	1.29064	2.01477	0.471315	0.93008	3.01853	2.63362	2.20586	0.312068	0.409604	1.06302	2.2295	3.39042	10.0778	44.4706	0.240034	0	4.59186	5.60701
	Average	cpEnolase	8C	9.9088	19.2097	4.16656	0.890145	0.384705	0.390637	10.6373	13.4428	1.61153	14.4073	3.73704	2.27289	0	0.554933	0.522278	2.43492	11.2148	0.0439604	0	4.08983	0.234564	2.284	0.261778	0.262963	1.23645	0	7.56197	8.40084	2.21665	3.1664	0.229816	0.478555	4.20733	2.97759	1.50454	0.163215	0.38712	1.09973	2.56459	4.72107	14.05	41.6611	0.238915	0.0309068	4.70332	4.01329
		cpPGAM1A	8C	7.46348	14.6354	3.2952	0.999559	0.411236	0.413066	9.84403	16.0253	1.70742	17.6106	4.9469	3.38024	0	0.563462	0.632368	2.81495	11.033	0	0	4.38663	0	1.13286	0	0	0.155203	0	4.17559	6.05907	2.37888	3.69125	0	0.0487176	5.37159	5.39259	2.38252	0	0.232045	0.893778	2.6928	5.08576	14.9809	44.9445	0.103042	0	3.64249	0.286381
		Control	8C	7.07756	14.3436	3.60908	0.931593	0.315067	0.243773	11.1248	14.3924	1.40276	19.9333	4.11257	3.52215	0	0.529972	0.585449	2.67802	10.1503	0	0	4.94453	0	0.777831	0	0	0.0919374	0	3.37054	5.00915	2.05072	3.00957	0	0	4.56288	4.544	1.63828	0	0	0.997359	3.00676	4.79391	13.6581	51.9605	0	0	3.25839	0
		cpEnolase	LD	11.4822	11.8549	1.35716	1.62522	0.340802	0.254829	10.6489	24.7306	0.580133	19.617	3.93429	1.69109	0	0.304807	0.244846	0.857616	8.55251	0	0	2.08334	0	0.445717	0	0	0.0395382	0	2.58516	3.35754	3.22547	8.67685	0	0	12.0366	3.17388	0.527894	0	0.0889337	0.897636	2.57061	10.131	42.0959	9.42732	0.34835	0	3.22966	1.91554
		cpPGAM1A	LD	12.1018	13.8879	1.46684	1.80417	0.344285	0.249936	10.7471	22.0114	0.549051	19.4861	3.5208	1.58853	0	0.334522	0.280871	1.25671	8.32098	0	0	2.09724	0	0.720645	0.0232341	0.0849154	0.017347	0	2.20317	3.39816	3.34655	8.82829	0	0	10.5071	3.08685	0.403138	0	0.109272	1.01971	3.86361	10.4622	40.9587	10.3026	0.181182	0.102095	3.59665	1.38739
		Control	LD	13.4736	14.1643	1.51065	1.55335	0.37625	0.286244	10.7395	21.968	0.590258	17.3436	3.48241	1.19598	0	0.327023	0.252462	0.954102	9.19215	0.0769849	0	2.54736	0.0770117	0.995399	0.0921327	0.169067	0.472088	0	4.08198	4.86275	3.2194	8.20821	0.0784843	0.0796736	8.33719	2.28104	0.253525	0.0758737	0.178844	1.18393	3.79016	10.673	41.4043	8.97421	0.335537	0.135296	3.36459	3.18885
		cpEnolase	CL	9.21608	8.84319	0.6528	1.74327	0.522375	0.418637	12.8851	27.212	0.460694	23.5573	3.40926	1.19825	0	0.379632	0.31722	0.556868	6.60911	0	0	2.04446	0	1.04706	0	0	0.902957	0	4.88609	6.26001	4.85918	13.3071	0	0	10.2406	2.54543	0.202839	0	0.664666	0.798752	3.62404	10.5486	34.2637	5.19644	0.111392	0.0724821	3.58318	3.3463
		cpPGAM1A	CL	8.99723	9.666	0.712531	1.68099	0.498784	0.38608	12.5944	24.9849	0.481663	22.954	3.48244	1.24235	0	0.402402	0.343556	0.849258	8.14076	0	0	2.5713	0	1.00102	0	0.0186719	0.535772	0	4.08749	6.18464	4.10882	10.0529	0	0.0181103	8.0817	2.61586	0.254812	0.0167331	0.593577	1.12879	5.77953	11.4094	35.2479	7.78661	0.347331	0.107588	3.4549	2.91982
		Control	CL	14.2626	14.8847	1.28509	1.56188	0.402234	0.320852	11.5663	21.3278	0.553013	16.4676	3.30984	0.995562	0	0.352255	0.274127	0.981733	8.77952	0.145485	0	2.50792	0.126399	1.23084	0.0883939	0.171363	1.10555	0	5.0619	5.84016	3.119	7.47175	0.149279	0.137123	6.27114	1.83519	0.282874	0.135964	0.360728	0.985802	3.73203	11.9157	42.6757	6.78773	0.306493	0.149321	3.26435	4.74715
	Stdev	cpEnolase	8C	1.92915	4.28822	1.67386	0.170632	0.131461	0.175719	1.51451	3.09891	0.442204	2.58763	0.837897	0.670207	0	0.228917	0.256265	0.594273	3.89389	0.038703	0	1.40464	0.218057	1.25081	0.244104	0.272714	0.83377	0	3.12918	2.96768	0.635867	0.67264	0.196952	0.443643	0.931134	1.61556	0.967631	0.153088	0.306522	0.374584	0.708489	1.3596	6.17491	9.61505	0.288279	0.0396184	1.62092	3.66197
		cpPGAM1A	8C	1.16334	1.74156	1.59269	0.166255	0.0972075	0.14333	1.43404	3.07085	0.39146	3.17563	1.55197	0.437511	0	0.166095	0.2008	0.348692	2.81808	0	0	1.74575	0	0.648089	0	0	0.298079	0	1.8219	2.09469	0.521308	1.26549	0	0.175654	1.92655	3.13092	1.32275	0	0.417853	0.387601	0.978507	1.49182	4.44354	6.67199	0.25523	0	0.963891	0.701635
		Control	8C	1.08057	1.45449	1.12688	0.117583	0.0324165	0.12849	1.22582	0.831744	0.23807	2.41172	0.591871	0.45805	0	0.0932493	0.127814	0.29166	1.27881	0	0	0.72416	0	0.637499	0	0	0.183875	0	1.12406	1.04384	0.414004	0.757667	0	0	0.730641	1.44622	0.99919	0	0	0.192817	0.589597	0.586906	1.65761	2.85829	0	0	0.425179	0
		cpEnolase	LD	0.868554	0.980629	0.243711	0.171154	0.0431332	0.0296035	1.16766	1.56806	0.0842443	2.22201	0.405018	0.202303	0	0.0431737	0.0320715	0.102685	0.649409	0	0	0.445982	0	0.364297	0	0	0.0790765	0	0.295667	0.41051	0.141403	0.352452	0	0	0.780735	0.557713	0.275216	0	0.177867	0.210265	0.484997	0.521839	1.63528	1.82255	0.295246	0	0.20754	0.98307
		cpPGAM1A	LD	0.712813	1.67661	0.307406	0.272577	0.0527515	0.0208425	1.06248	2.90086	0.111678	2.29627	0.546755	0.481422	0	0.0418054	0.031215	0.19673	1.80335	0	0	0.387505	0	0.176488	0.0837718	0.165735	0.0625455	0	0.553242	0.681794	0.686624	1.1061	0	0	3.37915	1.68825	0.486528	0	0.174326	0.355419	1.51566	1.22975	7.20382	6.21427	0.244201	0.198855	0.936459	0.888197
		Control	LD	4.30108	6.23569	0.779827	0.276105	0.0507086	0.0425174	2.29112	1.44061	0.192435	7.19495	0.848715	0.424411	0	0.111584	0.096848	0.203747	2.1722	0.0820372	0	1.37729	0.0955923	0.165404	0.114215	0.214553	0.489532	0	1.05627	1.23342	0.653713	1.66058	0.0963144	0.0987488	1.63824	0.699221	0.277991	0.0954004	0.186236	0.167233	0.920906	1.85526	3.80865	3.71243	0.247889	0.177957	0.460889	1.14926
		cpEnolase	CL	0.783151	0.995464	0.0872232	0.28873	0.0494014	0.0643694	1.39087	2.9801	0.0765846	2.71193	0.529442	0.0739795	0	0.0334286	0.015257	0.113937	0.550669	0	0	0.376879	0	0.268318	0	0	0.434358	0	1.00423	0.605463	0.842397	1.03218	0	0	1.59235	0.46677	0.216683	0	0.119167	0.302113	1.09504	0.971722	2.04475	1.16444	0.157583	0.102579	0.481592	0.367361
		cpPGAM1A	CL	1.03815	1.92186	0.0962567	0.202222	0.08334	0.0428408	1.78678	3.29935	0.0805403	3.27047	0.606015	0.369217	0	0.0569882	0.0271664	0.121166	0.951465	0	0	0.805861	0	0.453251	0	0.0673225	0.513301	0	1.0829	0.765939	0.872748	1.21361	0	0.0652977	2.37542	1.25797	0.415003	0.0603321	0.0932125	0.504478	2.89437	2.11	5.67851	6.14659	0.208801	0.174956	0.679628	0.453366
		Control	CL	3.91769	5.17378	0.428052	0.230651	0.0994568	0.0922537	1.24093	1.78842	0.143927	5.41082	0.662156	0.495441	0	0.0977252	0.0948664	0.18168	2.24858	0.0851291	0	1.59202	0.131234	0.481666	0.0915702	0.183429	0.70774	0	2.25518	2.34142	0.745043	1.37187	0.162521	0.142803	2.17641	0.767954	0.208269	0.138151	0.346027	0.236362	0.614759	1.83135	6.64964	0.720471	0.163037	0.141363	0.878997	2.60186
[truncated: 90 more columns]

## Sheet: 6. LC-MS Pvalues
		Log2 fold-enrichment										Log10 ANOVA P-value
		cpEnolase 8C CL v Control 8C CL	cpPGAM1A 8C CL v Control 8C CL	cpEnolase 8C CL v cpPGAM1A 8C CL		cpEnolase 19C LD v Control 19C LD	cpPGAM1A 19C LD v Control 19C LD		cpEnolase 19C CL v Control 19C CL	cpPGAM1A 19C CL v Control 19C CL		cpEnolase 8C CL v Control 8C CL	cpPGAM1A 8C CL v Control 8C CL	cpEnolase 8C CL v cpPGAM1A 8C CL		cpEnolase 19C LD v Control 19C LD	cpPGAM1A 19C LD v Control 19C LD		cpEnolase 19C CL v Control 19C CL	cpPGAM1A 19C CL v Control 19C CL
SQDG 14-0_16-0		0.485458	0.0765957	0.408862		-0.230727	-0.154907		-0.630011	-0.664682		2.39008	0.298955	3.46002		0.528253	0.606064		2.03637	4.17058
SQDG 14-0_16-1		0.421429	0.0290532	0.392376		-0.256767	-0.0284261		-0.751192	-0.62284		1.78334	0.138382	3.05973		0.400146	0.0582488		1.79644	2.69802
SQDG 14-0_16-2		0.207227	-0.131266	0.338493		-0.154584	-0.0424633		-0.977156	-0.850845		0.322207	0.172616	0.77076		0.182447	0.0708761		2.41748	4.21655
SQDG 14-0_24-0		-0.0656598	0.101591	-0.167251		0.0652475	0.215947		0.158513	0.106031		0.219312	0.416208	1.01227		0.23161	1.41607		0.694879	0.710503
SQDG 16:0_18:3		0.288092	0.384308	-0.0962156		-0.142757	-0.128092		0.377051	0.310381		0.642384	1.49459	0.261994		0.726093	0.814586		1.74084	1.76734
SQDG 16:0_18:4		0.680293	0.760834	-0.0805408		-0.167715	-0.195689		0.383793	0.266991		1.05222	1.62271	0.14665		0.837791	1.97105		1.35525	1.54056
SQDG 16-0_24-0		-0.0646459	-0.176457	0.111811		-0.012231	0.00102385		0.155778	0.122855		0.296063	1.12028	0.779827		0.0307369	0.00378013		1.10923	0.870956
SQDG 16-1_16-0		-0.0984786	0.155044	-0.253522		0.170894	0.00284695		0.351507	0.22832		0.318384	0.646935	1.45018		2.43188	0.014973		3.53184	2.33865
SQDG 16-1_16-2		0.20016	0.28355	-0.0833901		-0.0249633	-0.104407		-0.263505	-0.19929		0.520256	1.00577	0.261241		0.0421053	0.28875		0.7414	0.871672
SQDG 16-1_24-0		-0.468383	-0.17874	-0.289643		0.1777	0.168042		0.516541	0.479112		3.41583	0.88103	2.14958		0.320459	0.517802		1.93134	2.88091
SQDG 16-2_16-0		-0.138144	0.266482	-0.404627		0.176017	0.0158159		0.0426971	0.0733361		0.463041	0.64447	1.76693		0.591828	0.0486686		0.115466	0.286707
SQDG 16-2_24-0		-0.631927	-0.0593337	-0.572594		0.499763	0.409498		0.267344	0.319483		3.13591	0.279281	4.76111		1.67448	1.28496		0.454104	0.754454
SQDG 18-0_18-0		#N/A	#N/A	#N/A		#N/A	#N/A		#N/A	#N/A		#N/A	#N/A	#N/A		#N/A	#N/A		#N/A	#N/A
SQDG 18-2_24-0		0.0663986	0.0884012	-0.0220026		-0.1015	0.032708		0.107983	0.192018		0.094612	0.183873	0.0406819		0.181804	0.0868451		0.274841	0.897184
SQDG 18-3_24-0		-0.164723	0.111223	-0.275946		-0.0441926	0.15384		0.210638	0.3257		0.234519	0.214434	0.667538		0.065895	0.50688		0.518382	1.81577
SQDG 20-5_14-0		-0.13729	0.0719445	-0.209235		-0.153811	0.397436		-0.817997	-0.209128		0.437981	0.379905	1.32661		0.504206	2.86273		3.70207	1.3673
SQDG 20-5_16-0		0.143889	0.120306	0.0235828		-0.104054	-0.143649		-0.409686	-0.108978		0.27456	0.318347	0.0516086		0.294684	0.52728		1.38595	0.457825
SQDG 20-5_18-0		#N/A	#N/A	#N/A		#N/A	#N/A		#N/A	#N/A		1.84498	#N/A	3.72668		1.36673	2.77959		2.92602	5.89104
SQDG 20-5_18-1		#N/A	#N/A	#N/A		#N/A	#N/A		#N/A	#N/A		#N/A	#N/A	#N/A		#N/A	#N/A		#N/A	#N/A
SQDG 20-5_24-0		-0.273793	-0.172719	-0.101073		-0.290105	-0.280511		-0.294776	0.0360051		0.731508	0.328841	0.203675		0.345624	0.596897		0.294024	0.046263
MGDG-14-0_16-0		#N/A	#N/A	#N/A		#N/A	#N/A		#N/A	#N/A		1.71334	#N/A	3.46185		1.11499	2.25289		1.41481	2.87952
MGDG-14-0_16-1		1.55403	0.542436	1.0116		-1.15915	-0.465986		-0.233298	-0.298171		1.85912	0.552754	2.3332		2.86858	3.0676		0.376761	0.606434
MGDG-14-0_16-2		#N/A	#N/A	#N/A		#N/A	-1.98747		#N/A	#N/A		1.7062	#N/A	3.44742		1.1169	0.991145		1.41902	2.88825
MGDG-14-0_16-3		#N/A	#N/A	#N/A		#N/A	-0.993497		#N/A	-3.19811		1.47515	#N/A	2.97735		1.08248	0.536369		1.35861	2.07402
MGDG-16-0_16-0		3.74941	0.755435	2.99397		-3.57773	-4.7663		-0.292041	-1.04508		2.346	0.192576	4.08267		1.24842	2.69653		0.259953	1.49587
MGDG-16-0_18-0		#N/A	#N/A	#N/A		#N/A	#N/A		#N/A	#N/A		#N/A	#N/A	#N/A		#N/A	#N/A		#N/A	#N/A
MGDG-16-1_16-0		1.16578	0.308999	0.856783		-0.659019	-0.889687		-0.0509995	-0.308465		2.22142	0.471761	2.81747		2.26551	5.05788		0.0636142	0.767128
MGDG-16-1_16-1		0.745966	0.27453	0.471436		-0.534366	-0.517019		0.100156	0.0826818		1.79636	0.572942	1.65197		1.8506	2.96109		0.165575	0.215217
MGDG-16-1_16-2		0.112251	0.214149	-0.101897		0.0027171	0.0558814		0.639627	0.397639		0.241353	0.710932	0.332057		0.00745484	0.183888		3.02266	2.0757
MGDG-16-1_16-3		0.0732852	0.294551	-0.221266		0.0801034	0.105066		0.832678	0.4281		0.18079	0.613869	0.730034		0.284265	0.54733		6.3028	4.1614
MGDG-16-1_18-0_or_16-0_18-1		#N/A	#N/A	#N/A		#N/A	#N/A		#N/A	#N/A		1.91361	#N/A	3.86389		1.13213	2.28893		1.32831	2.69958
MGDG-16-1_18-1		#N/A	#N/A	3.29617		#N/A	#N/A		#N/A	-2.92058		1.71986	0.287941	2.68871		1.11721	2.25758		1.40909	1.95217
MGDG-16-2_16-3		-0.117041	0.235404	-0.352445		0.529793	0.333736		0.707498	0.36593		0.368551	0.466684	1.2663		3.73058	1.11235		2.6783	1.147
MGDG-16-3_16-3		-0.609819	0.247015	-0.856834		0.476557	0.436441		0.471978	0.511354		1.21357	0.266483	1.76374		1.65831	0.757999		1.17292	1.00567
MGDG-16-4_16-3		-0.122854	0.540309	-0.663163		1.05812	0.669146		-0.479825	-0.150723		0.103647	0.620199	1.24817		1.07366	0.401422		0.310184	0.0716108
MGDG-18-0_16-3		#N/A	#N/A	#N/A		#N/A	#N/A		#N/A	-3.02245		1.69263	#N/A	3.41999		1.09595	2.21287		1.45588	2.08083
MGDG-18-1_16-3		#N/A	#N/A	0.738374		-1.0079	-0.710777		0.881716	0.718522		2.12872	0.6988	0.56001		0.4284	0.442377		1.19534	1.62766
MGDG-20-5_16-0		0.14096	-0.158197	0.299156		-0.399379	-0.215416		-0.30355	0.195408		0.264299	0.260034	0.783085		1.94142	0.711045		0.691281	0.37623
MGDG-20-5_16-1		-0.229481	-0.159101	-0.0703793		-0.560148	0.0276884		-0.0423646	0.630989		0.683642	0.316708	0.157307		1.94098	0.0485751		0.0913088	1.38224
MGDG-20-5_16-2		-0.0220888	0.0852608	-0.10735		-0.0751849	-0.0287874		-0.175814	-0.0626484		0.0441185	0.183692	0.29612		0.292887	0.130311		0.907346	0.259624
MGDG-20-5_16-3		0.0408054	0.133365	-0.0925597		0.0238995	-0.01561		-0.316735	-0.275878		0.0540155	0.303691	0.187684		0.161802	0.0645571		1.94998	2.12269
MGDG-20-5_16-4		-0.318715	-0.209271	-0.109444		0.0710634	0.199158		-0.385405	0.198067		1.66084	1.59552	0.52209		0.102006	0.253791		2.2523	0.206927
MGDG-20-5_18-1		#N/A	#N/A	1.21327		0.0540687	-0.889028		-1.46021	0.180454		1.19815	0.460135	0.705239		0.0317605	0.838003		1.40464	0.211662
MGDG-20-5_18-2		#N/A	#N/A	#N/A		#N/A	-0.40621		-1.04272	-0.472901		1.10271	#N/A	2.20751		1.03188	0.167461		0.552842	0.26492
DGDG-14-0_16-1		0.529523	0.160767	0.368757		-0.059047	0.0962226		0.134447	0.0818483		1.29817	0.431374	1.36405		0.281734	0.315723		0.354949	0.25482
DGDG-16-0_16-0		#N/A	#N/A	3.80878		-0.735281	-1.20067		-0.504495	-0.701183		1.75743	0.46664	3.12427		1.33809	3.59577		0.647804	1.80185
DGDG-16-1_16-0		0.616123	0.29428	0.321843		-0.154979	-0.399135		0.287778	0.0742828		2.2523	1.37974	1.75822		0.913847	2.49879		0.764982	0.219434
DGDG-16-1_16-1		0.0261304	0.178788	-0.152658		0.0192742	0.0940561		0.529151	0.472267		0.103349	1.10342	1.15555		0.0881764	0.726096		3.02543	4.96224
DGDG-16-1_16-2		-0.651382	0.163771	-0.815153		0.48279	0.408018		0.294524	0.228779		1.77739	0.336832	3.37147		3.45447	2.55369		0.76899	0.802251
DGDG-20-5_16-0		-0.0799527	-0.0256868	-0.0542659		0.131133	0.0318826		-0.0644422	0.00674321		0.144795	0.0615279	0.126303		0.810154	0.143041		0.258205	0.025628
DGDG-20-5_16-1		-0.162105	-0.229341	0.0672364		-0.168622	0.139861		0.0309578	0.197584		0.554147	0.751502	0.211526		1.06543	0.780747		0.174925	1.11675
DGDG-20-5_16-2		-0.338547	-0.147003	-0.191544		0.167454	0.071013		-0.789413	-0.682294		1.62822	0.959741	1.11167		0.674662	0.179452		1.03495	1.59611
DGDG-20-5_16-3		-0.243843	0.0457796	-0.289623		0.404188	-0.101808		-0.12831	-0.448076		0.396244	0.0555443	0.530193		2.03436	0.350548		0.45873	1.73355
DGDG-20-5_16-4		-0.00787982	-0.149824	0.141944		#N/A	-1.08529		#N/A	#N/A		0.00904263	0.188632	0.208364		1.31372	0.544503		1.47581	3.00596
DGDG-20-5_18-0		#N/A	#N/A	#N/A		#N/A	#N/A		#N/A	#N/A		#N/A	#N/A	#N/A		0.988123	1.9857		1.44267	2.93731
PG-14-0_16-0		#N/A	#N/A	#N/A		#N/A	#N/A		#N/A	#N/A		1.82822	#N/A	3.69307		1.11683	2.25678		0.986667	1.98263
PG-16-0_16-0		2.7547	0.663155	2.09154		#N/A	-2.07265		#N/A	#N/A		2.18817	0.169384	3.02068		1.10036	1.24538		1.46661	2.98691
PG-16-1_16-0		0.350406	-0.155297	0.505703		-0.669247	-0.0589903		-0.145929	-1.44372		0.457149	0.322605	1.17405		0.480729	0.0545592		0.107325	1.9608
PG-16-1_16-1		-0.239605	-0.392964	0.153359		#N/A	-0.448373		-0.13887	-0.928252		0.245779	0.330097	0.143831		1.10364	0.222279		0.0619212	0.744682
PG-20-5_16-0		-0.701487	-0.0629409	-0.638546		-0.616911	-0.0367115		-0.428331	-0.0901656		2.17135	0.215183	3.17695		0.496495	0.0419838		0.527527	0.0998266
PG-20-5_16-1		-0.0412143	0.155117	-0.196331		0.202106	0.0976477		0.24348	0.371147		0.041823	0.468758	0.393984		0.513989	0.34224		0.614615	1.19783
TAG 14-0_16-0_14-0		#N/A	#N/A	#N/A		#N/A	-0.239191		-3.38602	-2.79101		1.68683	#N/A	3.40826		1.46247	0.136557		0.909999	1.57513
TAG 14-0_16-0_16-0		0.507167	-0.561865	1.06903		0.0478968	0.413996		0.0905937	-0.0376382		1.42296	0.654118	3.04132		0.119788	0.468276		0.134648	0.0724633
TAG 14-0_16-1_14-0		0.957444	-1.03174	1.98919		-0.0842712	0.0983538		-0.130311	-0.359848		0.845176	0.707878	2.60532		0.0928326	0.0936428		0.113245	0.439498
TAG 14-0_16-1_16-0		0.0726014	0.133245	-0.0606437		0.037041	0.384544		-0.106747	-0.0948575		0.166287	0.524201	0.217289		0.161425	3.79661		0.488518	0.55305
TAG 14-0_16-1_16-1		0.284803	0.205782	0.0790207		-0.103888	0.389807		-0.266611	-0.231188		0.558948	0.723519	0.188105		0.553075	2.30756		1.13328	1.04475
TAG 16-0_16-0_16-0		-0.04327	-0.245729	0.202459		0.130099	0.0580506		0.110688	-0.0332328		0.0968208	0.471981	0.499365		1.24149	0.125113		0.634991	0.159241
TAG 16-0_16-0_16-1		-0.0700985	-0.0806565	0.010558		0.0367824	-0.00924721		0.185187	0.0349139		0.381556	0.516778	0.0529499		0.300925	0.050899		2.80196	0.258846
TAG 16-0_18-1_16-0		0.258652	-0.665075	0.923727		-0.772515	-0.0140301		-0.40581	-0.0426229		0.354819	0.561799	1.697		1.57586	0.0147187		1.07067	0.0620521
TAG 16-0_18-4_16-0		0.347331	0.591244	-0.243913		-0.471905	-0.751033		-0.145167	0.0328225		0.436593	1.09231	0.447796		1.2777	2.11103		0.403708	0.085527
TAG 16-1_16-1_16-0		-0.0669146	-0.000608707	-0.0663059		0.0102675	-0.00984055		0.15909	0.116544		0.379293	0.00251833	0.497778		0.0620667	0.0699855		1.59407	1.91396
TAG 16-1_16-1_16-1		0.0405687	0.15398	-0.113411		-0.0530532	-0.0235789		0.128191	0.0634908		0.0497859	0.340308	0.23619		0.153501	0.0908791		0.344097	0.161308
TAG 16-1_16-1_16-2 and 16-3_16-1_16-0		-0.0424608	0.316007	-0.358468		0.256038	0.503297		-0.0191916	-0.100707		0.0367907	0.500706	0.634807		0.630287	0.733681		0.0265183	0.181597
TAG 16-1_18-1_16-0		0.0532377	-0.0997877	0.153025		-0.320869	-0.150439		-0.311823	-0.00970879		0.0707336	0.160277	0.309715		1.55993	0.379544		0.994797	0.0192459
TAG 16-1_18-1_16-1		0.0350649	0.0781459	-0.043081		-0.22531	-0.104925		-0.158883	-0.0542527		0.0845426	0.183099	0.116484		2.14949	0.676553		0.625676	0.221785
TAG 16-3_16-1_16-1		0.260594	0.563192	-0.302598		0.510117	0.705973		-0.577173	-0.56166		0.379106	0.969496	0.639743		1.15129	0.797133		0.992839	1.494
TAG 20-5_14-0_16-0		0.492689	0.115465	0.377224		-0.519709	-0.764795		-0.752687	-0.471318		1.04492	0.099112	0.697241		1.53279	2.33662		2.15979	2.49419
TAG 20-5_14-0_16-1		0.600292	0.686514	-0.0862221		0.148161	-0.348808		-0.742111	-0.359799		1.51172	1.25359	0.165214		0.366621	0.834857		1.6054	1.40561
TAG 20-5_16-0_16-0		-0.202204	-0.304377	0.102174		-0.168326	-0.329156		-0.288841	-0.132092		0.370742	0.88605	0.222902		0.421518	0.933888		0.725813	0.429647
TAG 20-5_16-0_16-1		-0.207244	-0.22338	0.0161357		0.22147	-0.331648		-0.326027	-0.128312		0.443555	0.55798	0.0313014		0.667104	1.31579		0.770216	0.46462
TAG 20-5_16-1_16-1		-0.188644	-0.0710944	-0.117549		0.130739	-0.207952		-0.427185	-0.0754967		0.758536	0.136115	0.339619		0.361463	0.884551		1.29666	0.310568
TAG 20-5_16-1_16-2		-0.00559619	-0.0564739	0.0508777		0.219829	-0.180141		-0.727095	-0.412998		0.00811761	0.0728248	0.0865408		0.514387	0.329163		1.37081	1.14796
TAG 20-5_18-1_16-0		0.14435	0.0311965	0.113154		-0.523715	-0.689197		-0.550741	-0.171884		0.137386	0.0238446	0.123224		1.7171	1.90607		1.15469	0.443032
TAG 20-5_18-1_16-1		0.192281	0.0302984	0.161983		-0.380149	-0.650748		-0.441329	-0.144469		0.203691	0.0268595	0.209815		2.27422	1.94817		1.68366	0.64209
TAG 20-5_20-5_16-0		0.180493	0.182404	-0.0019114		-0.317973	-0.437323		-0.809924	-0.343171		0.156743	0.170956	0.00183266		0.628609	0.737666		1.49321	1.02185
PE-20-5_16-1		-0.190892	-0.129302	-0.0615902		0.425168	0.28381		0.431212	0.280802		0.367417	0.170545	0.0961561		1.94615	1.01182		2.7751	1.68962
PE-20-5_16-2		-0.355075	-0.0331683	-0.321907		0.309477	0.456073		0.188949	0.496759		0.32922	0.024699	0.359589		0.372007	0.707011		0.136646	0.44341
PE-20-5_18-2		0.0507377	-0.120477	0.171214		-0.00794366	0.11645		0.179085	-0.0363453		0.153018	0.315998	0.704668		0.0341071	0.801272		0.74549	0.195002
PE-20-5_18-3		-0.336003	-0.129625	-0.206378		0.233307	0.032023		0.493723	0.436382		0.775907	0.52213	0.607454		0.89902	0.114863		1.37034	1.93274
PE-20-5_18-4		-0.603093	-0.232168	-0.370924		0.25335	0.00943771		0.519863	0.260597		1.87262	0.351553	0.735071		1.34387	0.0248822		1.28594	0.53665
PE-20-5_20-4		0.141377	0.137173	0.00420393		-0.390839	-0.401081		-0.157065	-0.199864		0.437457	0.736135	0.0145208		2.0642	2.5415		0.324587	0.767852
PE-20-5_20-5		0.15943	0.213456	-0.054026		-0.0558503	-0.0627594		-0.24205	-0.197151		0.634534	1.70213	0.26478		0.285055	0.373181		1.61816	1.04387
PE-20-5_22-6		0.0528103	-0.0923248	0.145135		-0.0759559	0.0473095		-0.0361851	0.0673749		0.625227	0.361198	1.22228		0.277106	0.203289		0.1324	0.356974
PC-14-0_16-1		0.404989	-0.837098	1.24209		0.0498279	0.403765		-0.114562	-0.213841		0.324817	0.77692	1.51457		0.043826	0.995263		0.128066	0.352899
PC-16-1_16-0		0.189822	-0.253864	0.443686		0.263331	-0.0415263		0.214303	0.241228		0.332932	0.482579	1.22116		1.24202	0.107791		0.569023	0.737588
PC-16-1_16-1		-0.0890115	0.0102198	-0.0992314		0.609219	0.328		0.542279	0.6413		0.0928706	0.00985287	0.127786		1.96653	0.959377		1.53225	1.99766
PC-16-1_16-2		-0.331038	0.263114	-0.594152		1.10916	0.777661		0.800623	0.927358		0.411971	0.253216	0.943837		2.00578	1.08562		1.33726	2.04076
PC-16-1_16-3		-0.502152	-0.159236	-0.342916		1.33958	1.03451		0.800723	0.719751		0.720629	0.127508	0.362675		1.78038	0.801264		1.11463	1.17469
PC-16-1_18-1		-0.00457595	-0.1889	0.184324		-0.450698	-0.288557		-0.0623208	-0.0839162		0.00830282	0.338449	0.482415		1.92801	1.45675		0.107391	0.226888
PC-16-1_18-2		-0.145431	0.0230502	-0.168481		0.313607	0.427775		0.398945	0.319045		0.341234	0.0423123	0.519411		2.69681	3.37855		2.75228	1.39446
PC-16-1_18-3		-0.0312082	0.0393321	-0.0705403		0.43843	0.537689		0.345729	0.27738		0.0771373	0.0823526	0.213758		1.33604	2.73291		3.04477	1.82463
PC-16-1_18-4		-0.0710032	-0.05784	-0.0131632		0.514476	0.577032		0.080469	-0.117824		0.114812	0.109951	0.0231874		1.33633	2.55961		0.609964	0.310746
PC-18-2_18-1		0.0475596	-0.384993	0.432553		-0.765837	-0.927864		-0.189872	-0.533442		0.0490162	0.638203	0.76503		0.756388	1.81617		0.314153	2.06613
PC-18-2_18-2		0.446789	0.106266	0.340523		-0.537993	-0.646593		-0.349514	-0.606021		1.19076	0.253093	1.34951		1.16956	2.65296		0.866458	3.0479
PC-20-5_16-0		0.140616	0.0291788	0.111437		-0.0683665	-0.128732		-0.108417	-0.223492		0.762875	0.16046	0.908275		0.467882	1.4595		0.628039	2.51745
PC-20-5_16-1		-0.154426	-0.0473075	-0.107118		0.379176	0.315216		0.114626	0.126559		0.331084	0.0838788	0.266066		1.67397	1.62179		0.592128	0.923932
PC-20-5_16-2		-0.24204	0.23639	-0.47843		0.849844	0.791787		0.397	0.322424		0.224599	0.213347	0.684162		1.87378	1.21717		0.785407	0.96481
PC-20-5_18-2		-0.144906	-0.142993	-0.00191323		0.00575449	0.352443		-0.0357943	-0.0333735		0.870593	0.509019	0.00643925		0.0213771	1.91971		0.066501	0.103479
PC-20-5_18-3		-0.218323	0.0209403	-0.239263		0.0917769	0.45588		0.462302	0.387439		1.08822	0.075416	1.58621		0.155415	2.27133		1.32002	2.04526
PC-20-5_18-4		-0.397313	0.106391	-0.503703		0.153091	0.281829		0.589399	-0.00975688		1.32775	0.279312	2.39478		0.149891	0.554713		1.61056	0.00922579
PC-20-5_20-4		0.229057	0.1033	0.125757		-0.431506	-0.396781		-0.290712	-0.266239		0.634974	0.244513	0.434252		1.75142	2.42405		1.95924	1.23824
PC-20-5_20-5		0.0274809	0.109677	-0.0821957		-0.173812	-0.140671		-0.273821	-0.102897		0.0502242	0.241445	0.227393		0.672092	0.644726		0.79866	0.236751
PC-20-5_22-6		-2.33696e-05	-0.0536115	0.0535882		-0.288602	-0.168219		-0.438244	-0.141481		5.52718e-05	0.0999458	0.140106		1.2296	0.76551		1.82973	0.761607
DGTA-14-0_16-1		-0.102619	-0.296332	0.193713		0.346998	0.0833903		0.289755	0.321019		0.0913855	0.360219	0.211762		1.72717	0.324033		0.819362	1.31885
DGTA-14-0_16-2		1.38669	0.421854	0.964836		0.755084	0.500612		0.317824	0.327491		0.641437	0.136329	0.766744		2.14774	0.844743		0.551167	0.692624
DGTA-14-0_18-4		0.0417446	-0.240911	0.282656		-0.616709	-0.970301		0.0223552	0.174985		0.0388946	0.265774	0.362634		0.699699	1.72583		0.0627063	0.454874
DGTA-14-0_20-5		0.260799	-0.149932	0.410731		-0.0799481	-0.184152		-0.316431	-0.173636		0.559478	0.201319	1.10116		0.215721	0.793765		1.447	0.595019
DGTA-16-0_16-1		-0.128625	0.184819	-0.313444		-0.132367	0.0326667		-0.171931	-0.236183		0.389386	0.58448	1.52691		0.322355	0.0989721		0.593025	1.25422
DGTA-16-1_16-1		-0.347431	0.226426	-0.573857		0.238989	0.323846		0.292651	0.195788		0.862416	0.359617	1.7687		2.61376	3.0979		1.73928	1.34625
DGTA-16-1_16-2		0.027867	0.107122	-0.0792548		0.152516	0.0524824		0.295363	0.240078		0.0522238	0.23286	0.21505		0.72974	0.0844872		1.51025	1.38725
DGTA-16-1_18-1		0.802505	1.07723	-0.274722		-0.159959	-0.162505		0.0737487	0.135627		0.72684	1.07353	0.396746		0.442165	0.380128		0.129726	0.373776
DGTA-16-1_18-2		0.444305	0.825036	-0.380732		0.0497913	-0.169978		0.0841754	0.083454		0.455341	0.933845	0.651575		0.128477	0.41502		0.2927	0.379316
DGTA-16-1_18-3		0.416207	-0.0927707	0.508978		-0.312633	-0.351048		-0.371331	-0.243315		1.04778	0.12415	1.63643		1.76267	2.53126		1.76427	1.22935
DGTA-20-4_20-5		0.284226	-0.012283	0.296509		-0.317366	-0.213053		-0.137898	-0.099156		0.705738	0.0256173	1.2664		1.19785	0.886808		0.778896	0.383214
DGTA-20-5_16-0		-0.370779	-0.195995	-0.174784		0.157607	0.0103087		-0.0689354	-0.0039828		2.29712	0.616735	0.653813		1.62947	0.0636102		0.451493	0.0298416
DGTA-20-5_16-1		-0.324376	-0.304619	-0.0197572		0.356085	0.263248		0.262461	0.246826		1.73925	2.67534	0.0728468		1.52813	1.63455		0.929387	1.39064
DGTA-20-5_16-2		-0.202775	0.152324	-0.355099		0.435537	0.548504		0.504978	0.297569		0.104439	0.0838949	0.342856		0.55938	0.70273		1.17958	0.779214
DGTA-20-5_16-3		#N/A	#N/A	0.961992		0.0974931	0.0851067		0.156452	-0.147234		1.40488	0.464256	0.547602		0.0473437	0.0407121		0.216949	0.154302
DGTA-20-5_18-1		0.517136	-0.230949	0.748085		-0.657324	-0.385405		-0.312462	-0.236643		0.916554	0.225479	2.18684		3.12888	1.35395		0.444504	0.546648
DGTA-20-5_18-2		0.351984	-0.086641	0.438625		-0.158875	-0.00842614		0.00968776	-0.158023		1.44111	0.218671	2.58838		1.32065	0.0254271		0.024237	1.15888
DGTA-20-5_18-3		-0.252856	-0.311907	0.059051		0.218087	0.0246128		0.493349	0.235528		0.759318	0.63647	0.106285		0.485899	0.0346476		1.73583	1.95151
DGTA-20-5_18-4		-0.528247	-0.165105	-0.363142		-2.70484	-1.58938		0.175459	0.0564574		1.09736	0.33653	0.794224		3.12535	3.16098		0.529158	0.0876845
DGTA-20-5_20-5		0.0453686	-0.0335285	0.0788971		-0.00834806	0.0247426		-0.0407339	0.0521897		0.0860421	0.0675515	0.218146		0.0237309	0.0737312		0.124199	0.113977
DGTA-20-5_22-5		0.103508	-0.423533	0.527041		0.210102	-0.134444		-0.281565	-0.244454		0.25915	1.8976	3.06911		0.362712	0.169457		0.970153	1.77096
DGTA-20-5_22-6		-0.158375	-0.385681	0.227306		-0.0166876	0.0895795		-0.111098	-0.0588713		0.550027	1.33221	0.893002		0.0389651	0.189916		0.33404	0.292162
DGTA-22-6_22-6		#N/A	#N/A	#N/A		#N/A	#N/A		#N/A	#N/A		1.92628	#N/A	3.88915		1.06939	2.15696		1.05567	2.12807

## Sheet: 7. Protein expression plasmids
Gene	Construct	Plasmid sequence	Coding sequence-nt	Coding sequence-aa	PCR forward primer	PCR reverse primer	Used for enzymatic assay?
cpEnol	full-length protein	ATCCCGCGAAATTAATACGACTCACTATAGGGGAATTGTGAGCGGATAACAATTCCCCTCTAGAAATAATTTTGTTTAAACTTTAAATATACATAATCACAAGTTTGTACAAAAAAGCAGGCTTCGAAGGAGATAGAACCATGCTGTTTAAACCGTCTACCCTTCTGGCTCTGTTTGCGGTAGCTGGGACGACCCTGGCTTTTGCCCCGCGTTCCACCACAACCAGTCTTACCAGCACTACGCGTGGATCAGCATCTAGCTCTGTTACCACTCTGGCGATGTCTGGTATCACCGGAGTACTGGCACGCGAGATCTTAGATAGCCGTGGGAATCCGACAGTGGAAGTCGAAGTTACGACTGCTGACGGCGTCTTTCGCGCTAGTGTACCATCGGGTGCAA…	ATGCTGTTTAAACCGTCTACCCTTCTGGCTCTGTTTGCGGTAGCTGGGACGACCCTGGCTTTTGCCCCGCGTTCCACCACAACCAGTCTTACCAGCACTACGCGTGGATCAGCATCTAGCTCTGTTACCACTCTGGCGATGTCTGGTATCACCGGAGTACTGGCACGCGAGATCTTAGATAGCCGTGGGAATCCGACAGTGGAAGTCGAAGTTACGACTGCTGACGGCGTCTTTCGCGCTAGTGTACCATCGGGTGCAAGCACCGGTGCATATGAAGCGGTGGAACTGCGTGATGGCGGCGATCGCTATATGGGCAAAGGTGTGCTGCAAGCCGTACAGAATGTGAATGACATTCTGGGTCCGGCTGTTATGGGAATGGACCCAGTTGGACAAGGTAGC…	MLFKPSTLLALFAVAGTTLAFAPRSTTTSLTSTTRGSASSSVTTLAMSGITGVLAREILDSRGNPTVEVEVTTADGVFRASVPSGASTGAYEAVELRDGGDRYMGKGVLQAVQNVNDILGPAVMGMDPVGQGSVDDVMLELDGTPNKANLGANAILGVSLAVAKAGAAAKKVPLYRHFADLAGNNLDTYTMPVPCFNVINGGSHAGNKLAFQEYFVIPTGAKSFAEAMQIGCEVYHTLGKIIKAKFGGDATLIGDEGGFAPPCDNREGCELIMEAISKAGYDGKCKIGLDVAASEFKVKGKDEYDLDFKYDGDIVSGEELGNLYQSLAADFPIVTIEDPFDEDDWENWSKFTTKNGATFQVVGDDLTVTNIEKIERAIDEKACTCLLLKVNQIGSISES…	GAAGGAGATAGAACCATGCTGTTTAAACCGTCTACC	AGAAAGCTGGGTGTTTGGCCCATCCAAGCGGTTG	Proteinfailedtopurify
cpEnol	no signal peptide	ATCCCGCGAAATTAATACGACTCACTATAGGGGAATTGTGAGCGGATAACAATTCCCCTCTAGAAATAATTTTGTTTAAACTTTAAATATACATAATCACAAGTTTGTACAAAAAAGCAGGCTTCGAAGGAGATAGAACCATGTTTGCCCCGCGTTCCACCACAACCAGTCTTACCAGCACTACGCGTGGATCAGCATCTAGCTCTGTTACCACTCTGGCGATGTCTGGTATCACCGGAGTACTGGCACGCGAGATCTTAGATAGCCGTGGGAATCCGACAGTGGAAGTCGAAGTTACGACTGCTGACGGCGTCTTTCGCGCTAGTGTACCATCGGGTGCAAGCACCGGTGCATATGAAGCGGTGGAACTGCGTGATGGCGGCGATCGCTATATGGGCA…	ATGTTTGCCCCGCGTTCCACCACAACCAGTCTTACCAGCACTACGCGTGGATCAGCATCTAGCTCTGTTACCACTCTGGCGATGTCTGGTATCACCGGAGTACTGGCACGCGAGATCTTAGATAGCCGTGGGAATCCGACAGTGGAAGTCGAAGTTACGACTGCTGACGGCGTCTTTCGCGCTAGTGTACCATCGGGTGCAAGCACCGGTGCATATGAAGCGGTGGAACTGCGTGATGGCGGCGATCGCTATATGGGCAAAGGTGTGCTGCAAGCCGTACAGAATGTGAATGACATTCTGGGTCCGGCTGTTATGGGAATGGACCCAGTTGGACAAGGTAGCGTTGACGATGTGATGCTGGAACTCGATGGCACCCCGAACAAAGCCAATTTAGGCGCG…	MFAPRSTTTSLTSTTRGSASSSVTTLAMSGITGVLAREILDSRGNPTVEVEVTTADGVFRASVPSGASTGAYEAVELRDGGDRYMGKGVLQAVQNVNDILGPAVMGMDPVGQGSVDDVMLELDGTPNKANLGANAILGVSLAVAKAGAAAKKVPLYRHFADLAGNNLDTYTMPVPCFNVINGGSHAGNKLAFQEYFVIPTGAKSFAEAMQIGCEVYHTLGKIIKAKFGGDATLIGDEGGFAPPCDNREGCELIMEAISKAGYDGKCKIGLDVAASEFKVKGKDEYDLDFKYDGDIVSGEELGNLYQSLAADFPIVTIEDPFDEDDWENWSKFTTKNGATFQVVGDDLTVTNIEKIERAIDEKACTCLLLKVNQIGSISESIAAVTKAKKAGWGVMTSHR…	GAAGGAGATAGAACCATGTTTGCCCCGCGTTCCACCACAAC	AGAAAGCTGGGTGTTTGGCCCATCCAAGCGGTTG	Yes
cpEnol	CDD only	ATCCCGCGAAATTAATACGACTCACTATAGGGGAATTGTGAGCGGATAACAATTCCCCTCTAGAAATAATTTTGTTTAAACTTTAAATATACATAATCACAAGTTTGTACAAAAAAGCAGGCTTCGAAGGAGATAGAACCATGTCTAGCTCTGTTACCACTCTGGCGATGTCTGGTATCACCGGAGTACTGGCACGCGAGATCTTAGATAGCCGTGGGAATCCGACAGTGGAAGTCGAAGTTACGACTGCTGACGGCGTCTTTCGCGCTAGTGTACCATCGGGTGCAAGCACCGGTGCATATGAAGCGGTGGAACTGCGTGATGGCGGCGATCGCTATATGGGCAAAGGTGTGCTGCAAGCCGTACAGAATGTGAATGACATTCTGGGTCCGGCTGTTA…	ATGTCTAGCTCTGTTACCACTCTGGCGATGTCTGGTATCACCGGAGTACTGGCACGCGAGATCTTAGATAGCCGTGGGAATCCGACAGTGGAAGTCGAAGTTACGACTGCTGACGGCGTCTTTCGCGCTAGTGTACCATCGGGTGCAAGCACCGGTGCATATGAAGCGGTGGAACTGCGTGATGGCGGCGATCGCTATATGGGCAAAGGTGTGCTGCAAGCCGTACAGAATGTGAATGACATTCTGGGTCCGGCTGTTATGGGAATGGACCCAGTTGGACAAGGTAGCGTTGACGATGTGATGCTGGAACTCGATGGCACCCCGAACAAAGCCAATTTAGGCGCGAACGCAATTCTGGGCGTGAGTCTGGCGGTTGCCAAGGCAGGCGCAGCAGCCAAG…	MSSSVTTLAMSGITGVLAREILDSRGNPTVEVEVTTADGVFRASVPSGASTGAYEAVELRDGGDRYMGKGVLQAVQNVNDILGPAVMGMDPVGQGSVDDVMLELDGTPNKANLGANAILGVSLAVAKAGAAAKKVPLYRHFADLAGNNLDTYTMPVPCFNVINGGSHAGNKLAFQEYFVIPTGAKSFAEAMQIGCEVYHTLGKIIKAKFGGDATLIGDEGGFAPPCDNREGCELIMEAISKAGYDGKCKIGLDVAASEFKVKGKDEYDLDFKYDGDIVSGEELGNLYQSLAADFPIVTIEDPFDEDDWENWSKFTTKNGATFQVVGDDLTVTNIEKIERAIDEKACTCLLLKVNQIGSISESIAAVTKAKKAGWGVMTSHRSGETEDTYIADLAVGLCT…	GAAGGAGATAGAACCATGTCTAGCTCTGTTACCACTCTG	AGAAAGCTGGGTGTTTGGCCCATCCAAGCGGTTG	Notselected
cpPGAM1A	CDD only	GATCTCGATCCCGCGAAATTAATACGACTCACTATAGGGGAATTGTGAGCGGATAACAATTCCCCTCTAGAAATAATTTTGTTTAAACTTTAAATATACATAATCACAAGTTTGTACAAAAAAGCAGGCTTCGAAGGAGATAGAACCATGCCTCCTACCGATGCGAGCTCCTCTGCGCTGTGCATGAAGTACACGTTAGTGTTGGTACGGCATGGCGAAAGCACCTGGAACAAAGAGAACCGCTTCACAGGCTGGGTTGATTGTCCGCTCAGTGAAGCGGGAGAGGAAGAAGCCCACAAGGGCGGGCAACTGCTTCGTGAAGGTGGCTATCACTTCGACAAAGCCTATACCAGCACCTTAAAACGCGCGATTAAGACTCTGTGGATCGTGTTGGAAGAG…	ATGCCTCCTACCGATGCGAGCTCCTCTGCGCTGTGCATGAAGTACACGTTAGTGTTGGTACGGCATGGCGAAAGCACCTGGAACAAAGAGAACCGCTTCACAGGCTGGGTTGATTGTCCGCTCAGTGAAGCGGGAGAGGAAGAAGCCCACAAGGGCGGGCAACTGCTTCGTGAAGGTGGCTATCACTTCGACAAAGCCTATACCAGCACCTTAAAACGCGCGATTAAGACTCTGTGGATCGTGTTGGAAGAGATGGACCTGATGTATCTGCCGATTACGAACAATTGGCGCCTTAACGAACGCCATTATGGTGCCCTTCAGGGCTTGAACAAACAGGAAACTGTCGACAAACATGGCAAAGACCAGGTGCTCGAATGGCGTCGTAGCTATGACATTCCA…	MPPTDASSSALCMKYTLVLVRHGESTWNKENRFTGWVDCPLSEAGEEEAHKGGQLLREGGYHFDKAYTSTLKRAIKTLWIVLEEMDLMYLPITNNWRLNERHYGALQGLNKQETVDKHGKDQVLEWRRSYDIPPPDIDEDSEYFPGNDPMYKDVPKEDLPKAESLKLTEERFMSWWEDTLVPEIKSGTKILIAAHGNTLRALVKHLDNISPEDITGLNIPTGVPLVYELDEELKPIPHKDAIAPLSGHYLGDQEEVRNRIGAVAAQTK	GAAGGAGATAGAACCATGCCTCCTACCGATGCGAGCTCC	AGAAAGCTGGGTGTTTTGGTTTGAGCCGCAACC	Notselected
cpPGAM1A	full-length protein	GATCTCGATCCCGCGAAATTAATACGACTCACTATAGGGGAATTGTGAGCGGATAACAATTCCCCTCTAGAAATAATTTTGTTTAAACTTTAAATATACATAATCACAAGTTTGTACAAAAAAGCAGGCTTCGAAGGAGATAGAACCATGATGCTGCGTTCTCTGGTTCTGGCCTTATCGTGGACCGTAGCCTCGGCATTTACGCATCAGAGCACCTTTTGGGGTCGTACAGCAGCTACGAATTCACGCATTCTGTCCCTGAGTCCTCCTACCGATGCGAGCTCCTCTGCGCTGTGCATGAAGTACACGTTAGTGTTGGTACGGCATGGCGAAAGCACCTGGAACAAAGAGAACCGCTTCACAGGCTGGGTTGATTGTCCGCTCAGTGAAGCGGGAGAG…	ATGATGCTGCGTTCTCTGGTTCTGGCCTTATCGTGGACCGTAGCCTCGGCATTTACGCATCAGAGCACCTTTTGGGGTCGTACAGCAGCTACGAATTCACGCATTCTGTCCCTGAGTCCTCCTACCGATGCGAGCTCCTCTGCGCTGTGCATGAAGTACACGTTAGTGTTGGTACGGCATGGCGAAAGCACCTGGAACAAAGAGAACCGCTTCACAGGCTGGGTTGATTGTCCGCTCAGTGAAGCGGGAGAGGAAGAAGCCCACAAGGGCGGGCAACTGCTTCGTGAAGGTGGCTATCACTTCGACAAAGCCTATACCAGCACCTTAAAACGCGCGATTAAGACTCTGTGGATCGTGTTGGAAGAGATGGACCTGATGTATCTGCCGATTACGAACAAT…	MMLRSLVLALSWTVASAFTHQSTFWGRTAATNSRILSLSPPTDASSSALCMKYTLVLVRHGESTWNKENRFTGWVDCPLSEAGEEEAHKGGQLLREGGYHFDKAYTSTLKRAIKTLWIVLEEMDLMYLPITNNWRLNERHYGALQGLNKQETVDKHGKDQVLEWRRSYDIPPPDIDEDSEYFPGNDPMYKDVPKEDLPKAESLKLTEERFMSWWEDTLVPEIKSGTKILIAAHGNTLRALVKHLDNISPEDITGLNIPTGVPLVYELDEELKPIPHKDAIAPLSGHYLGDQEEVRNRIGAVAAQTK	GAAGGAGATAGAACCATGATGCTGCGTTCTCTGGTTC	AGAAAGCTGGGTGTTTTGGTTTGAGCCGCAACC	Proteinfailedtopurify
cpPGAM1A	no signal peptide	GATCTCGATCCCGCGAAATTAATACGACTCACTATAGGGGAATTGTGAGCGGATAACAATTCCCCTCTAGAAATAATTTTGTTTAAACTTTAAATATACATAATCACAAGTTTGTACAAAAAAGCAGGCTTCGAAGGAGATAGAACCATGTTTACGCATCAGAGCACCTTTTGGGGTCGTACAGCAGCTACGAATTCACGCATTCTGTCCCTGAGTCCTCCTACCGATGCGAGCTCCTCTGCGCTGTGCATGAAGTACACGTTAGTGTTGGTACGGCATGGCGAAAGCACCTGGAACAAAGAGAACCGCTTCACAGGCTGGGTTGATTGTCCGCTCAGTGAAGCGGGAGAGGAAGAAGCCCACAAGGGCGGGCAACTGCTTCGTGAAGGTGGCTATCAC…	ATGTTTACGCATCAGAGCACCTTTTGGGGTCGTACAGCAGCTACGAATTCACGCATTCTGTCCCTGAGTCCTCCTACCGATGCGAGCTCCTCTGCGCTGTGCATGAAGTACACGTTAGTGTTGGTACGGCATGGCGAAAGCACCTGGAACAAAGAGAACCGCTTCACAGGCTGGGTTGATTGTCCGCTCAGTGAAGCGGGAGAGGAAGAAGCCCACAAGGGCGGGCAACTGCTTCGTGAAGGTGGCTATCACTTCGACAAAGCCTATACCAGCACCTTAAAACGCGCGATTAAGACTCTGTGGATCGTGTTGGAAGAGATGGACCTGATGTATCTGCCGATTACGAACAATTGGCGCCTTAACGAACGCCATTATGGTGCCCTTCAGGGCTTGAACAAA…	MFTHQSTFWGRTAATNSRILSLSPPTDASSSALCMKYTLVLVRHGESTWNKENRFTGWVDCPLSEAGEEEAHKGGQLLREGGYHFDKAYTSTLKRAIKTLWIVLEEMDLMYLPITNNWRLNERHYGALQGLNKQETVDKHGKDQVLEWRRSYDIPPPDIDEDSEYFPGNDPMYKDVPKEDLPKAESLKLTEERFMSWWEDTLVPEIKSGTKILIAAHGNTLRALVKHLDNISPEDITGLNIPTGVPLVYELDEELKPIPHKDAIAPLSGHYLGDQEEVRNRIGAVAAQTK	GAAGGAGATAGAACCATGTTTACGCATCAGAGCACCTTTTG	AGAAAGCTGGGTGTTTTGGTTTGAGCCGCAACC	Yes
Genericprimers
NTD fusion for LB recombinase		GGGGACAAGTTTGTACAAAAAAGCAGGCTTCGAAGGAGATAGAACC
CTD fusion for LB recombinase		GGGGACCACTTTGTACAAGAAAGCTGGGTG

## Sheet: 8. Reaction kinetics
3-PGA (mM)	Measured reaction rates (diff. NADH A340/ min)						V	SD	PEP (mM)	Measured reaction rates (diff. NADH A340/ min)						V	SD
12	-36.382	-38.302	-40.898	-52.102	-43.309	-29.116	-40.0182	6.98387	12	-30.84	-36.415	-37.385	-34.691	-24.807	-27.109	-31.8745	4.70185
9	-42.109	-31.113	-38.291	-29.88	-27.284	-38.073	-34.4583	5.32152	9	-27.022	-19.844	-20.662	-16.767	-29.487	-26.793	-23.4292	4.57923
3-PGA (mM)	Measured reaction rates (mmol l/ min)						V	SD	PEP (mM)	Measured reaction rates (mmol l/ min)						V	SD
12	2.24969	2.36841	2.52894	3.22174	2.67802	1.8004	2.47453	0.43185	12	1.907	2.25173	2.31171	2.14513	1.53395	1.67629	1.97097	0.29074
9	2.60382	1.92388	2.36773	1.84764	1.68711	2.35425	2.13074	0.329057	9	1.67091	1.22706	1.27764	1.03679	1.82334	1.65675	1.44875	0.283158
Reaction Volume (ml)	0.1
Volume of extract used (ml)	0.01
Molar ext coef (mM-1 cm-1)	6.22
Light path lenght (cm)	0.26
